# Supplementary material for: One-Step Enrichment of Intact Glycopeptides From Glycoengineered Chinese Hamster Ovary Cells
Source: Front Chem. 2020 Apr 17;8:240. doi: 10.3389/fchem.2020.00240 (PMC7180227; doi:10.3389/fchem.2020.00240)
Supplement: Supplementary file 1 [file Table_1.XLSX]

## Sheet: Sheet1
Table S1: The glycopepetide database of Fetuin
Sequence	Accession	Protein Name
RPTGEVYDIEIDTLETTCHVLDPTPLANCSVR	P12763	FETUA_BOVIN Alpha-2-HS-glycoprotein OS=Bos taurus OX=9913 GN=AHSG PE=1 SV=2
LCPDCPLLAPLNDSR	P12763	FETUA_BOVIN Alpha-2-HS-glycoprotein OS=Bos taurus OX=9913 GN=AHSG PE=1 SV=2
VVHAVEVALATFNAESNGSYLQLVEISR	P12763	FETUA_BOVIN Alpha-2-HS-glycoprotein OS=Bos taurus OX=9913 GN=AHSG PE=1 SV=2
VWPRRPTGEVYDIEIDTLETTCHVLDPTPLANCSVR	P12763	FETUA_BOVIN Alpha-2-HS-glycoprotein OS=Bos taurus OX=9913 GN=AHSG PE=1 SV=2
RPTGEVYDIEIDTLETTCHVLDPTPLANCSVRQQTQHAVEGDCDIHVLK	P12763	FETUA_BOVIN Alpha-2-HS-glycoprotein OS=Bos taurus OX=9913 GN=AHSG PE=1 SV=2
KLCPDCPLLAPLNDSR	P12763	FETUA_BOVIN Alpha-2-HS-glycoprotein OS=Bos taurus OX=9913 GN=AHSG PE=1 SV=2
LCPDCPLLAPLNDSRVVHAVEVALATFNAESNGSYLQLVEISR	P12763	FETUA_BOVIN Alpha-2-HS-glycoprotein OS=Bos taurus OX=9913 GN=AHSG PE=1 SV=2
VVHAVEVALATFNAESNGSYLQLVEISRAQFVPLPVSVSVEFAVAATDCIAK	P12763	FETUA_BOVIN Alpha-2-HS-glycoprotein OS=Bos taurus OX=9913 GN=AHSG PE=1 SV=2
HTLNQIDSVKVWPRRPTGEVYDIEIDTLETTCHVLDPTPLANCSVR	P12763	FETUA_BOVIN Alpha-2-HS-glycoprotein OS=Bos taurus OX=9913 GN=AHSG PE=1 SV=2
VWPRRPTGEVYDIEIDTLETTCHVLDPTPLANCSVRQQTQHAVEGDCDIHVLK	P12763	FETUA_BOVIN Alpha-2-HS-glycoprotein OS=Bos taurus OX=9913 GN=AHSG PE=1 SV=2
RPTGEVYDIEIDTLETTCHVLDPTPLANCSVRQQTQHAVEGDCDIHVLKQDGQFSVLFTK	P12763	FETUA_BOVIN Alpha-2-HS-glycoprotein OS=Bos taurus OX=9913 GN=AHSG PE=1 SV=2
CDSSPDSAEDVRKLCPDCPLLAPLNDSR	P12763	FETUA_BOVIN Alpha-2-HS-glycoprotein OS=Bos taurus OX=9913 GN=AHSG PE=1 SV=2
KLCPDCPLLAPLNDSRVVHAVEVALATFNAESNGSYLQLVEISR	P12763	FETUA_BOVIN Alpha-2-HS-glycoprotein OS=Bos taurus OX=9913 GN=AHSG PE=1 SV=2
LCPDCPLLAPLNDSRVVHAVEVALATFNAESNGSYLQLVEISRAQFVPLPVSVSVEFAVAATDCIAK	P12763	FETUA_BOVIN Alpha-2-HS-glycoprotein OS=Bos taurus OX=9913 GN=AHSG PE=1 SV=2
VVHAVEVALATFNAESNGSYLQLVEISRAQFVPLPVSVSVEFAVAATDCIAKEVVDPTK	P12763	FETUA_BOVIN Alpha-2-HS-glycoprotein OS=Bos taurus OX=9913 GN=AHSG PE=1 SV=2
