# Supplementary material for: One-Step Enrichment of Intact Glycopeptides From Glycoengineered Chinese Hamster Ovary Cells
Source: Front Chem. 2020 Apr 17;8:240. doi: 10.3389/fchem.2020.00240 (PMC7180227; doi:10.3389/fchem.2020.00240)
Supplement: Supplementary file 2 [file Table_2.XLSX]

## Sheet: Table S2a
Supporting information Table S2a: The identified glycans from Fetuin by permethylation and NGAG method
glycan composition	N	H	F	S	G
N4H5F4S0G2	4	5	4	0	2
N4H5F2S0G2	4	5	2	0	2
N5H5F2S1G1	5	5	2	1	1
N4H5F1S1G1	4	5	1	1	1
N4H4F3S0G1	4	4	3	0	1
N4H5F2S0G1	4	5	2	0	1
N5H4F2S0G1	5	4	2	0	1
N6H5F0S0G1	6	5	0	0	1
N6H6F0S0G1	6	6	0	0	1
N6H7F0S0G1	6	7	0	0	1
N5H6F0S4G0	5	6	0	4	0
N5H6F0S4G0	5	6	0	4	0
N4H5F1S3G0	4	5	1	3	0
N5H5F1S3G0	5	5	1	3	0
N5H6F0S3G0	5	6	0	3	0
N6H7F0S3G0	6	7	0	3	0
N5H6F0S3G0	5	6	0	3	0
N5H6F2S2G0	5	6	2	2	0
N6H7F2S2G0	6	7	2	2	0
N5H6F2S2G0	5	6	2	2	0
N4H5F1S2G0	4	5	1	2	0
N5H6F1S2G0	5	6	1	2	0
N6H3F1S2G0	6	3	1	2	0
N7H5F1S2G0	7	5	1	2	0
N4H5F0S2G0	4	5	0	2	0
N5H5F0S2G0	5	5	0	2	0
N5H6F0S2G0	5	6	0	2	0
N5H8F0S2G0	5	8	0	2	0
N4H5F0S2G0	4	5	0	2	0
N5H5F0S2G0	5	5	0	2	0
N5H6F0S2G0	5	6	0	2	0
N5H6F2S1G0	5	6	2	1	0
N6H7F2S1G0	6	7	2	1	0
N3H5F2S1G0	3	5	2	1	0
N4H5F2S1G0	4	5	2	1	0
N4H6F2S1G0	4	6	2	1	0
N5H6F2S1G0	5	6	2	1	0
N4H5F1S1G0	4	5	1	1	0
N4H6F1S1G0	4	6	1	1	0
N5H5F1S1G0	5	5	1	1	0
N5H6F1S1G0	5	6	1	1	0
N4H5F1S1G0	4	5	1	1	0
N4H6F1S1G0	4	6	1	1	0
N5H5F1S1G0	5	5	1	1	0
N5H6F1S1G0	5	6	1	1	0
N4H4F0S1G0	4	4	0	1	0
N3H6F0S1G0	3	6	0	1	0
N4H5F0S1G0	4	5	0	1	0
N4H6F0S1G0	4	6	0	1	0
N5H5F0S1G0	5	5	0	1	0
N5H6F0S1G0	5	6	0	1	0
N5H7F0S1G0	5	7	0	1	0
N6H7F0S1G0	6	7	0	1	0
N3H4F0S1G0	3	4	0	1	0
N4H5F0S1G0	4	5	0	1	0
N4H6F0S1G0	4	6	0	1	0
N5H5F0S1G0	5	5	0	1	0
N5H6F0S1G0	5	6	0	1	0
N5H5F5S0G0	5	5	5	0	0
N6H5F4S0G0	6	5	4	0	0
N6H7F4S0G0	6	7	4	0	0
N7H6F3S0G0	7	6	3	0	0
N5H6F2S0G0	5	6	2	0	0
N6H7F2S0G0	6	7	2	0	0
N7H8F2S0G0	7	8	2	0	0
N3H4F2S0G0	3	4	2	0	0
N3H3F2S0G0	3	3	2	0	0
N3H6F2S0G0	3	6	2	0	0
N4H5F2S0G0	4	5	2	0	0
N4H6F2S0G0	4	6	2	0	0
N4H7F2S0G0	4	7	2	0	0
N5H6F2S0G0	5	6	2	0	0
N6H6F2S0G0	6	6	2	0	0
N4H3F1S0G0	4	3	1	0	0
N4H5F1S0G0	4	5	1	0	0
N5H5F1S0G0	5	5	1	0	0
N5H6F1S0G0	5	6	1	0	0
N6H6F1S0G0	6	6	1	0	0
N3H4F1S0G0	3	4	1	0	0
N3H5F1S0G0	3	5	1	0	0
N4H4F1S0G0	4	4	1	0	0
N4H5F1S0G0	4	5	1	0	0
N4H6F1S0G0	4	6	1	0	0
N7H3F1S0G0	7	3	1	0	0
N5H6F1S0G0	5	6	1	0	0
N5H8F1S0G0	5	8	1	0	0
N6H7F1S0G0	6	7	1	0	0
N8H7F1S0G0	8	7	1	0	0
N3H3F0S0G0	3	3	0	0	0
N2H5F0S0G0	2	5	0	0	0
N3H4F0S0G0	3	4	0	0	0
N3H5F0S0G0	3	5	0	0	0
N4H4F0S0G0	4	4	0	0	0
N3H6F0S0G0	3	6	0	0	0
N4H5F0S0G0	4	5	0	0	0
N4H6F0S0G0	4	6	0	0	0
N5H6F0S0G0	5	6	0	0	0
N3H5F0S0G0	3	5	0	0	0
N5H3F0S0G0	5	3	0	0	0
N4H5F0S0G0	4	5	0	0	0
N4H6F0S0G0	4	6	0	0	0
N5H6F0S0G0	5	6	0	0	0
N5H7F0S0G0	5	7	0	0	0
N6H6F0S0G0	6	6	0	0	0
N6H8F0S0G0	6	8	0	0	0
N7H7F0S0G0	7	7	0	0	0
N7H8F0S0G0	7	8	0	0	0
N8H9F0S0G0	8	9	0	0	0

## Sheet: Table S2b
Table S2b: Identified intact glycopeptides without enrichment from the Fetuin peptides
Protein Name	Sequence	NGLYCAN	IGP	IR Score	Morpheus Score	FDR
FETUA_BOVIN Alpha-2-HS-glycoprotein	RPTGEVYDIEIDTLETTCHVLDPTPLANCSVR	N5H6F0S0G0	KLCPDCPLLAPLNDSR-N4H4F3S0G1	0.241904	19.2419	0
FETUA_BOVIN Alpha-2-HS-glycoprotein	RPTGEVYDIEIDTLETTCHVLDPTPLANCSVR	N5H6F2S1G0	KLCPDCPLLAPLNDSR-N4H4F3S0G1	0.231691	19.2317	0
FETUA_BOVIN Alpha-2-HS-glycoprotein	RPTGEVYDIEIDTLETTCHVLDPTPLANCSVR	N4H4F3S0G1	KLCPDCPLLAPLNDSR-N4H5F0S2G0	0.226355	19.2264	0
FETUA_BOVIN Alpha-2-HS-glycoprotein	RPTGEVYDIEIDTLETTCHVLDPTPLANCSVR	N4H5F2S0G0	KLCPDCPLLAPLNDSR-N5H6F0S2G0	0.246071	18.2461	0
FETUA_BOVIN Alpha-2-HS-glycoprotein	RPTGEVYDIEIDTLETTCHVLDPTPLANCSVR	N5H6F0S0G0	KLCPDCPLLAPLNDSR-N5H6F0S2G0	0.225833	18.2258	0
FETUA_BOVIN Alpha-2-HS-glycoprotein	RPTGEVYDIEIDTLETTCHVLDPTPLANCSVR	N5H6F2S0G0	KLCPDCPLLAPLNDSR-N5H6F2S1G0	0.219681	17.2197	0
FETUA_BOVIN Alpha-2-HS-glycoprotein	RPTGEVYDIEIDTLETTCHVLDPTPLANCSVR	N5H6F2S0G0	KLCPDCPLLAPLNDSR-N5H6F2S1G0	0.185431	15.1854	0
FETUA_BOVIN Alpha-2-HS-glycoprotein	RPTGEVYDIEIDTLETTCHVLDPTPLANCSVR	N4H5F0S1G0	LCPDCPLLAPLNDSR-N4H5F0S1G0	0.170149	14.1701	0
FETUA_BOVIN Alpha-2-HS-glycoprotein	RPTGEVYDIEIDTLETTCHVLDPTPLANCSVR	N4H5F2S0G0	LCPDCPLLAPLNDSR-N5H6F0S1G0	0.161351	14.1614	0
FETUA_BOVIN Alpha-2-HS-glycoprotein	RPTGEVYDIEIDTLETTCHVLDPTPLANCSVR	N5H6F2S1G0	LCPDCPLLAPLNDSR-N5H6F0S1G0	0.176849	13.1768	0
FETUA_BOVIN Alpha-2-HS-glycoprotein	RPTGEVYDIEIDTLETTCHVLDPTPLANCSVR	N5H6F2S1G0	LCPDCPLLAPLNDSR-N5H6F0S2G0	0.167424	13.1674	0
FETUA_BOVIN Alpha-2-HS-glycoprotein	RPTGEVYDIEIDTLETTCHVLDPTPLANCSVR	N4H4F3S0G1	RPTGEVYDIEIDTLETTCHVLDPTPLANCSVR-N4H4F3S0G1	0.165624	13.1656	0
FETUA_BOVIN Alpha-2-HS-glycoprotein	KLCPDCPLLAPLNDSR	N4H4F3S0G1	RPTGEVYDIEIDTLETTCHVLDPTPLANCSVR-N4H4F3S0G1	0.201512	12.2015	0
FETUA_BOVIN Alpha-2-HS-glycoprotein	RPTGEVYDIEIDTLETTCHVLDPTPLANCSVR	N5H6F1S2G0	RPTGEVYDIEIDTLETTCHVLDPTPLANCSVR-N4H5F0S0G0	0.179159	12.1792	0
FETUA_BOVIN Alpha-2-HS-glycoprotein	RPTGEVYDIEIDTLETTCHVLDPTPLANCSVR	N5H6F0S2G0	RPTGEVYDIEIDTLETTCHVLDPTPLANCSVR-N4H5F0S1G0	0.164658	12.1647	0
FETUA_BOVIN Alpha-2-HS-glycoprotein	RPTGEVYDIEIDTLETTCHVLDPTPLANCSVR	N5H5F1S1G0	RPTGEVYDIEIDTLETTCHVLDPTPLANCSVR-N4H5F2S0G0	0.138342	12.1383	0
FETUA_BOVIN Alpha-2-HS-glycoprotein	VVHAVEVALATFNAESNGSYLQLVEISR	N5H6F0S4G0	RPTGEVYDIEIDTLETTCHVLDPTPLANCSVR-N4H5F2S0G0	0.133686	12.1337	0
FETUA_BOVIN Alpha-2-HS-glycoprotein	LCPDCPLLAPLNDSR	N5H6F0S1G0	RPTGEVYDIEIDTLETTCHVLDPTPLANCSVR-N4H5F4S0G2	0.133272	12.1333	0
FETUA_BOVIN Alpha-2-HS-glycoprotein	KLCPDCPLLAPLNDSR	N4H5F0S2G0	RPTGEVYDIEIDTLETTCHVLDPTPLANCSVR-N5H5F1S1G0	0.189938	11.1899	0
FETUA_BOVIN Alpha-2-HS-glycoprotein	KLCPDCPLLAPLNDSR	N4H4F3S0G1	RPTGEVYDIEIDTLETTCHVLDPTPLANCSVR-N5H6F0S0G0	0.186537	11.1865	0
FETUA_BOVIN Alpha-2-HS-glycoprotein	KLCPDCPLLAPLNDSR	N5H6F0S2G0	RPTGEVYDIEIDTLETTCHVLDPTPLANCSVR-N5H6F0S0G0	0.167956	11.168	0
FETUA_BOVIN Alpha-2-HS-glycoprotein	RPTGEVYDIEIDTLETTCHVLDPTPLANCSVR	N5H6F2S2G0	RPTGEVYDIEIDTLETTCHVLDPTPLANCSVR-N5H6F0S2G0	0.147034	11.147	0
FETUA_BOVIN Alpha-2-HS-glycoprotein	VVHAVEVALATFNAESNGSYLQLVEISR	N5H6F0S4G0	RPTGEVYDIEIDTLETTCHVLDPTPLANCSVR-N5H6F1S2G0	0.124424	11.1244	0
FETUA_BOVIN Alpha-2-HS-glycoprotein	RPTGEVYDIEIDTLETTCHVLDPTPLANCSVR	N5H6F2S2G0	RPTGEVYDIEIDTLETTCHVLDPTPLANCSVR-N5H6F2S0G0	0.124348	11.1243	0
FETUA_BOVIN Alpha-2-HS-glycoprotein	RPTGEVYDIEIDTLETTCHVLDPTPLANCSVR	N4H5F0S0G0	RPTGEVYDIEIDTLETTCHVLDPTPLANCSVR-N5H6F2S0G0	0.214005	10.214	0
FETUA_BOVIN Alpha-2-HS-glycoprotein	KLCPDCPLLAPLNDSR	N5H6F2S1G0	RPTGEVYDIEIDTLETTCHVLDPTPLANCSVR-N5H6F2S1G0	0.181109	10.1811	0
FETUA_BOVIN Alpha-2-HS-glycoprotein	KLCPDCPLLAPLNDSR	N5H6F2S1G0	RPTGEVYDIEIDTLETTCHVLDPTPLANCSVR-N5H6F2S1G0	0.174749	10.1747	0
FETUA_BOVIN Alpha-2-HS-glycoprotein	RPTGEVYDIEIDTLETTCHVLDPTPLANCSVR	N5H6F2S1G0	RPTGEVYDIEIDTLETTCHVLDPTPLANCSVR-N5H6F2S1G0	0.120655	10.1207	0
FETUA_BOVIN Alpha-2-HS-glycoprotein	RPTGEVYDIEIDTLETTCHVLDPTPLANCSVR	N7H7F0S0G0	RPTGEVYDIEIDTLETTCHVLDPTPLANCSVR-N5H6F2S1G0	0.11716	10.1172	0
FETUA_BOVIN Alpha-2-HS-glycoprotein	LCPDCPLLAPLNDSR	N5H6F0S2G0	RPTGEVYDIEIDTLETTCHVLDPTPLANCSVR-N5H6F2S2G0	0.103733	10.1037	0
FETUA_BOVIN Alpha-2-HS-glycoprotein	KLCPDCPLLAPLNDSR	N5H6F0S2G0	RPTGEVYDIEIDTLETTCHVLDPTPLANCSVR-N5H6F2S2G0	0.153657	9.15366	0
FETUA_BOVIN Alpha-2-HS-glycoprotein	RPTGEVYDIEIDTLETTCHVLDPTPLANCSVR	N7H8F0S0G0	RPTGEVYDIEIDTLETTCHVLDPTPLANCSVR-N7H7F0S0G0	0.123603	9.1236	0
FETUA_BOVIN Alpha-2-HS-glycoprotein	LCPDCPLLAPLNDSR	N4H5F0S1G0	RPTGEVYDIEIDTLETTCHVLDPTPLANCSVR-N7H8F0S0G0	0.111281	9.11128	0
FETUA_BOVIN Alpha-2-HS-glycoprotein	RPTGEVYDIEIDTLETTCHVLDPTPLANCSVR	N4H5F4S0G2	VVHAVEVALATFNAESNGSYLQLVEISR-N5H6F0S4G0	0.119252	8.11925	0
FETUA_BOVIN Alpha-2-HS-glycoprotein	LCPDCPLLAPLNDSR	N5H6F0S1G0	VVHAVEVALATFNAESNGSYLQLVEISR-N5H6F0S4G0	0.120318	7.12032	0

## Sheet: Table S2c
Table S2c: Identified intact glycopeptides with Mixed one-step enrichment methods from the Fetuin peptides
Protein Name	Sequence	NGLYCAN	IGP	IR Score	Morpheus Score	FDR
FETUA_BOVIN Alpha-2-HS-glycoprotein	VVHAVEVALATFNAESNGSYLQLVEISR	N5H6F2S1G0	VVHAVEVALATFNAESNGSYLQLVEISR-N5H6F2S1G0	0.371847	24.3718	0
FETUA_BOVIN Alpha-2-HS-glycoprotein	VVHAVEVALATFNAESNGSYLQLVEISR	N5H6F2S1G0	VVHAVEVALATFNAESNGSYLQLVEISR-N5H6F2S1G0	0.349831	24.3498	0
FETUA_BOVIN Alpha-2-HS-glycoprotein	VVHAVEVALATFNAESNGSYLQLVEISR	N5H6F2S1G0	VVHAVEVALATFNAESNGSYLQLVEISR-N5H6F2S1G0	0.376032	23.376	0
FETUA_BOVIN Alpha-2-HS-glycoprotein	VVHAVEVALATFNAESNGSYLQLVEISR	N5H6F2S1G0	VVHAVEVALATFNAESNGSYLQLVEISR-N5H6F2S1G0	0.357924	23.3579	0
FETUA_BOVIN Alpha-2-HS-glycoprotein	VVHAVEVALATFNAESNGSYLQLVEISR	N5H6F2S1G0	VVHAVEVALATFNAESNGSYLQLVEISR-N5H6F2S1G0	0.356547	23.3565	0
FETUA_BOVIN Alpha-2-HS-glycoprotein	VVHAVEVALATFNAESNGSYLQLVEISR	N5H6F2S1G0	VVHAVEVALATFNAESNGSYLQLVEISR-N5H6F2S1G0	0.351625	23.3516	0
FETUA_BOVIN Alpha-2-HS-glycoprotein	VVHAVEVALATFNAESNGSYLQLVEISR	N5H6F2S1G0	VVHAVEVALATFNAESNGSYLQLVEISR-N5H6F2S1G0	0.351538	23.3515	0
FETUA_BOVIN Alpha-2-HS-glycoprotein	VVHAVEVALATFNAESNGSYLQLVEISR	N5H6F2S1G0	VVHAVEVALATFNAESNGSYLQLVEISR-N5H6F2S1G0	0.351112	23.3511	0
FETUA_BOVIN Alpha-2-HS-glycoprotein	VVHAVEVALATFNAESNGSYLQLVEISR	N5H6F2S1G0	VVHAVEVALATFNAESNGSYLQLVEISR-N5H6F2S1G0	0.350715	23.3507	0
FETUA_BOVIN Alpha-2-HS-glycoprotein	VVHAVEVALATFNAESNGSYLQLVEISR	N5H6F2S1G0	VVHAVEVALATFNAESNGSYLQLVEISR-N5H6F2S1G0	0.349032	23.349	0
FETUA_BOVIN Alpha-2-HS-glycoprotein	VVHAVEVALATFNAESNGSYLQLVEISR	N5H6F2S1G0	VVHAVEVALATFNAESNGSYLQLVEISR-N5H6F2S1G0	0.338232	23.3382	0
FETUA_BOVIN Alpha-2-HS-glycoprotein	VVHAVEVALATFNAESNGSYLQLVEISR	N5H6F2S1G0	VVHAVEVALATFNAESNGSYLQLVEISR-N5H6F2S1G0	0.332501	23.3325	0
FETUA_BOVIN Alpha-2-HS-glycoprotein	VVHAVEVALATFNAESNGSYLQLVEISR	N4H4F3S0G1	VVHAVEVALATFNAESNGSYLQLVEISR-N4H4F3S0G1	0.351468	22.3515	0
FETUA_BOVIN Alpha-2-HS-glycoprotein	VVHAVEVALATFNAESNGSYLQLVEISR	N5H6F2S1G0	VVHAVEVALATFNAESNGSYLQLVEISR-N5H6F2S1G0	0.341014	22.341	0
FETUA_BOVIN Alpha-2-HS-glycoprotein	VVHAVEVALATFNAESNGSYLQLVEISR	N5H6F2S1G0	VVHAVEVALATFNAESNGSYLQLVEISR-N5H6F2S1G0	0.340968	22.341	0
FETUA_BOVIN Alpha-2-HS-glycoprotein	VVHAVEVALATFNAESNGSYLQLVEISR	N5H6F2S1G0	VVHAVEVALATFNAESNGSYLQLVEISR-N5H6F2S1G0	0.34018	22.3402	0
FETUA_BOVIN Alpha-2-HS-glycoprotein	VVHAVEVALATFNAESNGSYLQLVEISR	N5H6F2S1G0	VVHAVEVALATFNAESNGSYLQLVEISR-N5H6F2S1G0	0.337304	22.3373	0
FETUA_BOVIN Alpha-2-HS-glycoprotein	VVHAVEVALATFNAESNGSYLQLVEISR	N5H6F2S1G0	VVHAVEVALATFNAESNGSYLQLVEISR-N5H6F2S1G0	0.335169	22.3352	0
FETUA_BOVIN Alpha-2-HS-glycoprotein	VVHAVEVALATFNAESNGSYLQLVEISR	N5H6F2S1G0	VVHAVEVALATFNAESNGSYLQLVEISR-N5H6F2S1G0	0.335155	22.3352	0
FETUA_BOVIN Alpha-2-HS-glycoprotein	VVHAVEVALATFNAESNGSYLQLVEISR	N5H6F2S1G0	VVHAVEVALATFNAESNGSYLQLVEISR-N5H6F2S1G0	0.334361	22.3344	0
FETUA_BOVIN Alpha-2-HS-glycoprotein	VVHAVEVALATFNAESNGSYLQLVEISR	N5H6F2S1G0	VVHAVEVALATFNAESNGSYLQLVEISR-N5H6F2S1G0	0.331989	22.332	0
FETUA_BOVIN Alpha-2-HS-glycoprotein	VVHAVEVALATFNAESNGSYLQLVEISR	N5H6F2S1G0	VVHAVEVALATFNAESNGSYLQLVEISR-N5H6F2S1G0	0.330789	22.3308	0
FETUA_BOVIN Alpha-2-HS-glycoprotein	VVHAVEVALATFNAESNGSYLQLVEISR	N7H8F2S0G0	VVHAVEVALATFNAESNGSYLQLVEISR-N7H8F2S0G0	0.328192	22.3282	0
FETUA_BOVIN Alpha-2-HS-glycoprotein	VVHAVEVALATFNAESNGSYLQLVEISR	N5H6F0S2G0	VVHAVEVALATFNAESNGSYLQLVEISR-N5H6F0S2G0	0.327694	22.3277	0
FETUA_BOVIN Alpha-2-HS-glycoprotein	VVHAVEVALATFNAESNGSYLQLVEISR	N5H6F2S1G0	VVHAVEVALATFNAESNGSYLQLVEISR-N5H6F2S1G0	0.326111	22.3261	0
FETUA_BOVIN Alpha-2-HS-glycoprotein	VVHAVEVALATFNAESNGSYLQLVEISR	N4H4F3S0G1	VVHAVEVALATFNAESNGSYLQLVEISR-N4H4F3S0G1	0.318495	22.3185	0
FETUA_BOVIN Alpha-2-HS-glycoprotein	VVHAVEVALATFNAESNGSYLQLVEISR	N5H5F1S3G0	VVHAVEVALATFNAESNGSYLQLVEISR-N5H5F1S3G0	0.291192	22.2912	0
FETUA_BOVIN Alpha-2-HS-glycoprotein	VVHAVEVALATFNAESNGSYLQLVEISR	N5H5F1S3G0	VVHAVEVALATFNAESNGSYLQLVEISR-N5H5F1S3G0	0.288445	22.2884	0
FETUA_BOVIN Alpha-2-HS-glycoprotein	VVHAVEVALATFNAESNGSYLQLVEISR	N5H6F2S0G0	VVHAVEVALATFNAESNGSYLQLVEISR-N5H6F2S0G0	0.355029	21.355	0
FETUA_BOVIN Alpha-2-HS-glycoprotein	VVHAVEVALATFNAESNGSYLQLVEISR	N5H6F2S1G0	VVHAVEVALATFNAESNGSYLQLVEISR-N5H6F2S1G0	0.349625	21.3496	0
FETUA_BOVIN Alpha-2-HS-glycoprotein	VVHAVEVALATFNAESNGSYLQLVEISR	N5H6F2S1G0	VVHAVEVALATFNAESNGSYLQLVEISR-N5H6F2S1G0	0.348847	21.3488	0
FETUA_BOVIN Alpha-2-HS-glycoprotein	VVHAVEVALATFNAESNGSYLQLVEISR	N5H6F2S1G0	VVHAVEVALATFNAESNGSYLQLVEISR-N5H6F2S1G0	0.333108	21.3331	0
FETUA_BOVIN Alpha-2-HS-glycoprotein	VVHAVEVALATFNAESNGSYLQLVEISR	N7H8F0S0G0	VVHAVEVALATFNAESNGSYLQLVEISR-N7H8F0S0G0	0.332989	21.333	0
FETUA_BOVIN Alpha-2-HS-glycoprotein	VVHAVEVALATFNAESNGSYLQLVEISR	N5H6F2S1G0	VVHAVEVALATFNAESNGSYLQLVEISR-N5H6F2S1G0	0.332414	21.3324	0
FETUA_BOVIN Alpha-2-HS-glycoprotein	VVHAVEVALATFNAESNGSYLQLVEISR	N5H6F2S1G0	VVHAVEVALATFNAESNGSYLQLVEISR-N5H6F2S1G0	0.331233	21.3312	0
FETUA_BOVIN Alpha-2-HS-glycoprotein	VVHAVEVALATFNAESNGSYLQLVEISR	N5H6F2S1G0	VVHAVEVALATFNAESNGSYLQLVEISR-N5H6F2S1G0	0.329494	21.3295	0
FETUA_BOVIN Alpha-2-HS-glycoprotein	VVHAVEVALATFNAESNGSYLQLVEISR	N5H6F2S1G0	VVHAVEVALATFNAESNGSYLQLVEISR-N5H6F2S1G0	0.329213	21.3292	0
FETUA_BOVIN Alpha-2-HS-glycoprotein	VVHAVEVALATFNAESNGSYLQLVEISR	N5H6F2S1G0	VVHAVEVALATFNAESNGSYLQLVEISR-N5H6F2S1G0	0.328156	21.3282	0
FETUA_BOVIN Alpha-2-HS-glycoprotein	VVHAVEVALATFNAESNGSYLQLVEISR	N4H4F3S0G1	VVHAVEVALATFNAESNGSYLQLVEISR-N4H4F3S0G1	0.325556	21.3256	0
FETUA_BOVIN Alpha-2-HS-glycoprotein	VVHAVEVALATFNAESNGSYLQLVEISR	N5H6F2S1G0	VVHAVEVALATFNAESNGSYLQLVEISR-N5H6F2S1G0	0.320994	21.321	0
FETUA_BOVIN Alpha-2-HS-glycoprotein	VVHAVEVALATFNAESNGSYLQLVEISR	N6H7F2S2G0	VVHAVEVALATFNAESNGSYLQLVEISR-N6H7F2S2G0	0.30687	21.3069	0
FETUA_BOVIN Alpha-2-HS-glycoprotein	RPTGEVYDIEIDTLETTCHVLDPTPLANCSVR	N4H4F3S0G1	RPTGEVYDIEIDTLETTCHVLDPTPLANCSVR-N4H4F3S0G1	0.25067	21.2507	0
FETUA_BOVIN Alpha-2-HS-glycoprotein	VVHAVEVALATFNAESNGSYLQLVEISR	N5H6F2S1G0	VVHAVEVALATFNAESNGSYLQLVEISR-N5H6F2S1G0	0.324321	20.3243	0
FETUA_BOVIN Alpha-2-HS-glycoprotein	VVHAVEVALATFNAESNGSYLQLVEISR	N7H8F2S0G0	VVHAVEVALATFNAESNGSYLQLVEISR-N7H8F2S0G0	0.322542	20.3225	0
FETUA_BOVIN Alpha-2-HS-glycoprotein	VVHAVEVALATFNAESNGSYLQLVEISR	N5H6F2S1G0	VVHAVEVALATFNAESNGSYLQLVEISR-N5H6F2S1G0	0.320471	20.3205	0
FETUA_BOVIN Alpha-2-HS-glycoprotein	VVHAVEVALATFNAESNGSYLQLVEISR	N7H8F0S0G0	VVHAVEVALATFNAESNGSYLQLVEISR-N7H8F0S0G0	0.31589	20.3159	0
FETUA_BOVIN Alpha-2-HS-glycoprotein	VVHAVEVALATFNAESNGSYLQLVEISR	N7H8F0S0G0	VVHAVEVALATFNAESNGSYLQLVEISR-N7H8F0S0G0	0.283072	20.2831	0
FETUA_BOVIN Alpha-2-HS-glycoprotein	VVHAVEVALATFNAESNGSYLQLVEISR	N5H5F1S3G0	VVHAVEVALATFNAESNGSYLQLVEISR-N5H5F1S3G0	0.281493	20.2815	0
FETUA_BOVIN Alpha-2-HS-glycoprotein	VVHAVEVALATFNAESNGSYLQLVEISR	N5H5F1S3G0	VVHAVEVALATFNAESNGSYLQLVEISR-N5H5F1S3G0	0.275542	20.2755	0
FETUA_BOVIN Alpha-2-HS-glycoprotein	RPTGEVYDIEIDTLETTCHVLDPTPLANCSVR	N5H6F2S1G0	RPTGEVYDIEIDTLETTCHVLDPTPLANCSVR-N5H6F2S1G0	0.264559	20.2646	0
FETUA_BOVIN Alpha-2-HS-glycoprotein	VVHAVEVALATFNAESNGSYLQLVEISR	N7H8F0S0G0	VVHAVEVALATFNAESNGSYLQLVEISR-N7H8F0S0G0	0.299512	19.2995	0
FETUA_BOVIN Alpha-2-HS-glycoprotein	VVHAVEVALATFNAESNGSYLQLVEISR	N5H6F2S1G0	VVHAVEVALATFNAESNGSYLQLVEISR-N5H6F2S1G0	0.294897	19.2949	0
FETUA_BOVIN Alpha-2-HS-glycoprotein	VVHAVEVALATFNAESNGSYLQLVEISR	N5H6F2S1G0	VVHAVEVALATFNAESNGSYLQLVEISR-N5H6F2S1G0	0.288713	19.2887	0
FETUA_BOVIN Alpha-2-HS-glycoprotein	VVHAVEVALATFNAESNGSYLQLVEISR	N5H6F1S2G0	VVHAVEVALATFNAESNGSYLQLVEISR-N5H6F1S2G0	0.286689	19.2867	0
FETUA_BOVIN Alpha-2-HS-glycoprotein	VVHAVEVALATFNAESNGSYLQLVEISR	N5H6F2S1G0	VVHAVEVALATFNAESNGSYLQLVEISR-N5H6F2S1G0	0.285642	19.2856	0
FETUA_BOVIN Alpha-2-HS-glycoprotein	VVHAVEVALATFNAESNGSYLQLVEISR	N5H5F1S3G0	VVHAVEVALATFNAESNGSYLQLVEISR-N5H5F1S3G0	0.278744	19.2787	0
FETUA_BOVIN Alpha-2-HS-glycoprotein	VVHAVEVALATFNAESNGSYLQLVEISR	N5H6F2S0G0	VVHAVEVALATFNAESNGSYLQLVEISR-N5H6F2S0G0	0.273502	19.2735	0
FETUA_BOVIN Alpha-2-HS-glycoprotein	RPTGEVYDIEIDTLETTCHVLDPTPLANCSVR	N4H5F0S0G0	RPTGEVYDIEIDTLETTCHVLDPTPLANCSVR-N4H5F0S0G0	0.262436	19.2624	0
FETUA_BOVIN Alpha-2-HS-glycoprotein	RPTGEVYDIEIDTLETTCHVLDPTPLANCSVR	N5H6F2S0G0	RPTGEVYDIEIDTLETTCHVLDPTPLANCSVR-N5H6F2S0G0	0.260952	19.261	0
FETUA_BOVIN Alpha-2-HS-glycoprotein	RPTGEVYDIEIDTLETTCHVLDPTPLANCSVR	N4H5F2S0G0	RPTGEVYDIEIDTLETTCHVLDPTPLANCSVR-N4H5F2S0G0	0.250487	19.2505	0
FETUA_BOVIN Alpha-2-HS-glycoprotein	VVHAVEVALATFNAESNGSYLQLVEISR	N4H4F3S0G1	VVHAVEVALATFNAESNGSYLQLVEISR-N4H4F3S0G1	0.240929	19.2409	0
FETUA_BOVIN Alpha-2-HS-glycoprotein	VVHAVEVALATFNAESNGSYLQLVEISR	N5H6F2S0G0	VVHAVEVALATFNAESNGSYLQLVEISR-N5H6F2S0G0	0.280836	18.2808	0
FETUA_BOVIN Alpha-2-HS-glycoprotein	VVHAVEVALATFNAESNGSYLQLVEISR	N5H6F2S1G0	VVHAVEVALATFNAESNGSYLQLVEISR-N5H6F2S1G0	0.266014	18.266	0
FETUA_BOVIN Alpha-2-HS-glycoprotein	RPTGEVYDIEIDTLETTCHVLDPTPLANCSVR	N3H3F2S0G0	RPTGEVYDIEIDTLETTCHVLDPTPLANCSVR-N3H3F2S0G0	0.253628	18.2536	0
FETUA_BOVIN Alpha-2-HS-glycoprotein	VVHAVEVALATFNAESNGSYLQLVEISR	N5H6F2S2G0	VVHAVEVALATFNAESNGSYLQLVEISR-N5H6F2S2G0	0.25067	18.2507	0
FETUA_BOVIN Alpha-2-HS-glycoprotein	VVHAVEVALATFNAESNGSYLQLVEISR	N5H6F0S3G0	VVHAVEVALATFNAESNGSYLQLVEISR-N5H6F0S3G0	0.24339	18.2434	0
FETUA_BOVIN Alpha-2-HS-glycoprotein	VVHAVEVALATFNAESNGSYLQLVEISR	N5H6F2S2G0	VVHAVEVALATFNAESNGSYLQLVEISR-N5H6F2S2G0	0.236288	17.2363	0
FETUA_BOVIN Alpha-2-HS-glycoprotein	RPTGEVYDIEIDTLETTCHVLDPTPLANCSVR	N4H4F3S0G1	RPTGEVYDIEIDTLETTCHVLDPTPLANCSVR-N4H4F3S0G1	0.233748	17.2337	0
FETUA_BOVIN Alpha-2-HS-glycoprotein	RPTGEVYDIEIDTLETTCHVLDPTPLANCSVR	N5H6F2S0G0	RPTGEVYDIEIDTLETTCHVLDPTPLANCSVR-N5H6F2S0G0	0.231333	17.2313	0
FETUA_BOVIN Alpha-2-HS-glycoprotein	RPTGEVYDIEIDTLETTCHVLDPTPLANCSVR	N4H4F3S0G1	RPTGEVYDIEIDTLETTCHVLDPTPLANCSVR-N4H4F3S0G1	0.227645	17.2276	0
FETUA_BOVIN Alpha-2-HS-glycoprotein	VVHAVEVALATFNAESNGSYLQLVEISR	N7H8F0S0G0	VVHAVEVALATFNAESNGSYLQLVEISR-N7H8F0S0G0	0.221988	17.222	0
FETUA_BOVIN Alpha-2-HS-glycoprotein	VVHAVEVALATFNAESNGSYLQLVEISR	N5H6F2S1G0	VVHAVEVALATFNAESNGSYLQLVEISR-N5H6F2S1G0	0.328295	16.3283	0
FETUA_BOVIN Alpha-2-HS-glycoprotein	VVHAVEVALATFNAESNGSYLQLVEISR	N4H4F3S0G1	VVHAVEVALATFNAESNGSYLQLVEISR-N4H4F3S0G1	0.267633	16.2676	0
FETUA_BOVIN Alpha-2-HS-glycoprotein	VVHAVEVALATFNAESNGSYLQLVEISR	N5H6F2S1G0	VVHAVEVALATFNAESNGSYLQLVEISR-N5H6F2S1G0	0.247681	16.2477	0
FETUA_BOVIN Alpha-2-HS-glycoprotein	VVHAVEVALATFNAESNGSYLQLVEISR	N5H6F2S1G0	VVHAVEVALATFNAESNGSYLQLVEISR-N5H6F2S1G0	0.242907	16.2429	0
FETUA_BOVIN Alpha-2-HS-glycoprotein	LCPDCPLLAPLNDSR	N5H6F2S1G0	LCPDCPLLAPLNDSR-N5H6F2S1G0	0.241656	16.2417	0
FETUA_BOVIN Alpha-2-HS-glycoprotein	VVHAVEVALATFNAESNGSYLQLVEISR	N5H5F1S3G0	VVHAVEVALATFNAESNGSYLQLVEISR-N5H5F1S3G0	0.234938	16.2349	0
FETUA_BOVIN Alpha-2-HS-glycoprotein	VVHAVEVALATFNAESNGSYLQLVEISR	N5H6F2S2G0	VVHAVEVALATFNAESNGSYLQLVEISR-N5H6F2S2G0	0.234725	16.2347	0
FETUA_BOVIN Alpha-2-HS-glycoprotein	RPTGEVYDIEIDTLETTCHVLDPTPLANCSVR	N7H8F0S0G0	RPTGEVYDIEIDTLETTCHVLDPTPLANCSVR-N7H8F0S0G0	0.231158	16.2312	0
FETUA_BOVIN Alpha-2-HS-glycoprotein	VVHAVEVALATFNAESNGSYLQLVEISR	N5H5F1S3G0	VVHAVEVALATFNAESNGSYLQLVEISR-N5H5F1S3G0	0.228704	16.2287	0
FETUA_BOVIN Alpha-2-HS-glycoprotein	RPTGEVYDIEIDTLETTCHVLDPTPLANCSVR	N4H5F2S0G0	RPTGEVYDIEIDTLETTCHVLDPTPLANCSVR-N4H5F2S0G0	0.228017	16.228	0
FETUA_BOVIN Alpha-2-HS-glycoprotein	RPTGEVYDIEIDTLETTCHVLDPTPLANCSVR	N6H7F1S0G0	RPTGEVYDIEIDTLETTCHVLDPTPLANCSVR-N6H7F1S0G0	0.221775	16.2218	0
FETUA_BOVIN Alpha-2-HS-glycoprotein	RPTGEVYDIEIDTLETTCHVLDPTPLANCSVR	N3H3F2S0G0	RPTGEVYDIEIDTLETTCHVLDPTPLANCSVR-N3H3F2S0G0	0.221057	16.2211	0
FETUA_BOVIN Alpha-2-HS-glycoprotein	RPTGEVYDIEIDTLETTCHVLDPTPLANCSVR	N4H5F0S0G0	RPTGEVYDIEIDTLETTCHVLDPTPLANCSVR-N4H5F0S0G0	0.218539	16.2185	0
FETUA_BOVIN Alpha-2-HS-glycoprotein	RPTGEVYDIEIDTLETTCHVLDPTPLANCSVR	N4H4F3S0G1	RPTGEVYDIEIDTLETTCHVLDPTPLANCSVR-N4H4F3S0G1	0.216104	16.2161	0
FETUA_BOVIN Alpha-2-HS-glycoprotein	VVHAVEVALATFNAESNGSYLQLVEISR	N5H6F2S0G0	VVHAVEVALATFNAESNGSYLQLVEISR-N5H6F2S0G0	0.288454	15.2885	0
FETUA_BOVIN Alpha-2-HS-glycoprotein	VVHAVEVALATFNAESNGSYLQLVEISR	N5H6F2S0G0	VVHAVEVALATFNAESNGSYLQLVEISR-N5H6F2S0G0	0.277309	15.2773	0
FETUA_BOVIN Alpha-2-HS-glycoprotein	LCPDCPLLAPLNDSR	N4H5F2S0G1	LCPDCPLLAPLNDSR-N4H5F2S0G1	0.250985	15.251	0
FETUA_BOVIN Alpha-2-HS-glycoprotein	LCPDCPLLAPLNDSR	N5H6F0S1G0	LCPDCPLLAPLNDSR-N5H6F0S1G0	0.243269	15.2433	0
FETUA_BOVIN Alpha-2-HS-glycoprotein	RPTGEVYDIEIDTLETTCHVLDPTPLANCSVR	N3H3F2S0G0	RPTGEVYDIEIDTLETTCHVLDPTPLANCSVR-N3H3F2S0G0	0.24076	15.2408	0
FETUA_BOVIN Alpha-2-HS-glycoprotein	LCPDCPLLAPLNDSR	N5H6F2S1G0	LCPDCPLLAPLNDSR-N5H6F2S1G0	0.239553	15.2396	0
FETUA_BOVIN Alpha-2-HS-glycoprotein	VVHAVEVALATFNAESNGSYLQLVEISR	N5H6F2S0G0	VVHAVEVALATFNAESNGSYLQLVEISR-N5H6F2S0G0	0.236238	15.2362	0
FETUA_BOVIN Alpha-2-HS-glycoprotein	VVHAVEVALATFNAESNGSYLQLVEISR	N7H7F0S0G0	VVHAVEVALATFNAESNGSYLQLVEISR-N7H7F0S0G0	0.229724	15.2297	0
FETUA_BOVIN Alpha-2-HS-glycoprotein	RPTGEVYDIEIDTLETTCHVLDPTPLANCSVR	N5H6F2S0G0	RPTGEVYDIEIDTLETTCHVLDPTPLANCSVR-N5H6F2S0G0	0.22602	15.226	0
FETUA_BOVIN Alpha-2-HS-glycoprotein	RPTGEVYDIEIDTLETTCHVLDPTPLANCSVR	N5H6F2S1G0	RPTGEVYDIEIDTLETTCHVLDPTPLANCSVR-N5H6F2S1G0	0.224706	15.2247	0
FETUA_BOVIN Alpha-2-HS-glycoprotein	RPTGEVYDIEIDTLETTCHVLDPTPLANCSVR	N4H4F3S0G1	RPTGEVYDIEIDTLETTCHVLDPTPLANCSVR-N4H4F3S0G1	0.220475	15.2205	0
FETUA_BOVIN Alpha-2-HS-glycoprotein	VVHAVEVALATFNAESNGSYLQLVEISR	N7H8F0S0G0	VVHAVEVALATFNAESNGSYLQLVEISR-N7H8F0S0G0	0.216913	15.2169	0
FETUA_BOVIN Alpha-2-HS-glycoprotein	RPTGEVYDIEIDTLETTCHVLDPTPLANCSVR	N5H6F2S1G0	RPTGEVYDIEIDTLETTCHVLDPTPLANCSVR-N5H6F2S1G0	0.216699	15.2167	0
FETUA_BOVIN Alpha-2-HS-glycoprotein	RPTGEVYDIEIDTLETTCHVLDPTPLANCSVR	N7H8F0S0G0	RPTGEVYDIEIDTLETTCHVLDPTPLANCSVR-N7H8F0S0G0	0.216492	15.2165	0
FETUA_BOVIN Alpha-2-HS-glycoprotein	RPTGEVYDIEIDTLETTCHVLDPTPLANCSVR	N4H4F3S0G1	RPTGEVYDIEIDTLETTCHVLDPTPLANCSVR-N4H4F3S0G1	0.215294	15.2153	0
FETUA_BOVIN Alpha-2-HS-glycoprotein	RPTGEVYDIEIDTLETTCHVLDPTPLANCSVR	N5H6F2S1G0	RPTGEVYDIEIDTLETTCHVLDPTPLANCSVR-N5H6F2S1G0	0.214361	15.2144	0
FETUA_BOVIN Alpha-2-HS-glycoprotein	RPTGEVYDIEIDTLETTCHVLDPTPLANCSVR	N5H6F2S0G0	RPTGEVYDIEIDTLETTCHVLDPTPLANCSVR-N5H6F2S0G0	0.212516	15.2125	0
FETUA_BOVIN Alpha-2-HS-glycoprotein	RPTGEVYDIEIDTLETTCHVLDPTPLANCSVR	N5H6F2S0G0	RPTGEVYDIEIDTLETTCHVLDPTPLANCSVR-N5H6F2S0G0	0.212422	15.2124	0
FETUA_BOVIN Alpha-2-HS-glycoprotein	RPTGEVYDIEIDTLETTCHVLDPTPLANCSVR	N5H6F2S1G0	RPTGEVYDIEIDTLETTCHVLDPTPLANCSVR-N5H6F2S1G0	0.212321	15.2123	0
FETUA_BOVIN Alpha-2-HS-glycoprotein	RPTGEVYDIEIDTLETTCHVLDPTPLANCSVR	N4H5F2S0G0	RPTGEVYDIEIDTLETTCHVLDPTPLANCSVR-N4H5F2S0G0	0.206196	15.2062	0
FETUA_BOVIN Alpha-2-HS-glycoprotein	RPTGEVYDIEIDTLETTCHVLDPTPLANCSVR	N4H4F3S0G1	RPTGEVYDIEIDTLETTCHVLDPTPLANCSVR-N4H4F3S0G1	0.203702	15.2037	0
FETUA_BOVIN Alpha-2-HS-glycoprotein	VVHAVEVALATFNAESNGSYLQLVEISR	N5H6F2S1G0	VVHAVEVALATFNAESNGSYLQLVEISR-N5H6F2S1G0	0.241131	14.2411	0
FETUA_BOVIN Alpha-2-HS-glycoprotein	KLCPDCPLLAPLNDSR	N4H5F0S1G0	KLCPDCPLLAPLNDSR-N4H5F0S1G0	0.231337	14.2313	0
FETUA_BOVIN Alpha-2-HS-glycoprotein	RPTGEVYDIEIDTLETTCHVLDPTPLANCSVR	N5H6F2S1G0	RPTGEVYDIEIDTLETTCHVLDPTPLANCSVR-N5H6F2S1G0	0.227041	14.227	0
FETUA_BOVIN Alpha-2-HS-glycoprotein	VVHAVEVALATFNAESNGSYLQLVEISR	N5H5F1S3G0	VVHAVEVALATFNAESNGSYLQLVEISR-N5H5F1S3G0	0.226127	14.2261	0
FETUA_BOVIN Alpha-2-HS-glycoprotein	RPTGEVYDIEIDTLETTCHVLDPTPLANCSVR	N4H5F2S0G1	RPTGEVYDIEIDTLETTCHVLDPTPLANCSVR-N4H5F2S0G1	0.21806	14.2181	0
FETUA_BOVIN Alpha-2-HS-glycoprotein	RPTGEVYDIEIDTLETTCHVLDPTPLANCSVR	N5H6F2S1G0	RPTGEVYDIEIDTLETTCHVLDPTPLANCSVR-N5H6F2S1G0	0.217764	14.2178	0
FETUA_BOVIN Alpha-2-HS-glycoprotein	RPTGEVYDIEIDTLETTCHVLDPTPLANCSVR	N7H8F0S0G0	RPTGEVYDIEIDTLETTCHVLDPTPLANCSVR-N7H8F0S0G0	0.216756	14.2168	0
FETUA_BOVIN Alpha-2-HS-glycoprotein	RPTGEVYDIEIDTLETTCHVLDPTPLANCSVR	N5H6F2S1G0	RPTGEVYDIEIDTLETTCHVLDPTPLANCSVR-N5H6F2S1G0	0.215736	14.2157	0
FETUA_BOVIN Alpha-2-HS-glycoprotein	RPTGEVYDIEIDTLETTCHVLDPTPLANCSVR	N3H3F2S0G0	RPTGEVYDIEIDTLETTCHVLDPTPLANCSVR-N3H3F2S0G0	0.214135	14.2141	0
FETUA_BOVIN Alpha-2-HS-glycoprotein	RPTGEVYDIEIDTLETTCHVLDPTPLANCSVR	N5H6F2S2G0	RPTGEVYDIEIDTLETTCHVLDPTPLANCSVR-N5H6F2S2G0	0.212612	14.2126	0
FETUA_BOVIN Alpha-2-HS-glycoprotein	RPTGEVYDIEIDTLETTCHVLDPTPLANCSVR	N5H6F2S1G0	RPTGEVYDIEIDTLETTCHVLDPTPLANCSVR-N5H6F2S1G0	0.212284	14.2123	0
FETUA_BOVIN Alpha-2-HS-glycoprotein	RPTGEVYDIEIDTLETTCHVLDPTPLANCSVR	N4H5F2S0G1	RPTGEVYDIEIDTLETTCHVLDPTPLANCSVR-N4H5F2S0G1	0.211886	14.2119	0
FETUA_BOVIN Alpha-2-HS-glycoprotein	RPTGEVYDIEIDTLETTCHVLDPTPLANCSVR	N5H6F2S2G0	RPTGEVYDIEIDTLETTCHVLDPTPLANCSVR-N5H6F2S2G0	0.211433	14.2114	0
FETUA_BOVIN Alpha-2-HS-glycoprotein	RPTGEVYDIEIDTLETTCHVLDPTPLANCSVR	N5H6F2S1G0	RPTGEVYDIEIDTLETTCHVLDPTPLANCSVR-N5H6F2S1G0	0.210899	14.2109	0
FETUA_BOVIN Alpha-2-HS-glycoprotein	RPTGEVYDIEIDTLETTCHVLDPTPLANCSVR	N7H8F0S0G0	RPTGEVYDIEIDTLETTCHVLDPTPLANCSVR-N7H8F0S0G0	0.210796	14.2108	0
FETUA_BOVIN Alpha-2-HS-glycoprotein	RPTGEVYDIEIDTLETTCHVLDPTPLANCSVR	N5H6F2S1G0	RPTGEVYDIEIDTLETTCHVLDPTPLANCSVR-N5H6F2S1G0	0.210621	14.2106	0
FETUA_BOVIN Alpha-2-HS-glycoprotein	RPTGEVYDIEIDTLETTCHVLDPTPLANCSVR	N5H6F2S0G0	RPTGEVYDIEIDTLETTCHVLDPTPLANCSVR-N5H6F2S0G0	0.20761	14.2076	0
FETUA_BOVIN Alpha-2-HS-glycoprotein	RPTGEVYDIEIDTLETTCHVLDPTPLANCSVR	N5H6F2S1G0	RPTGEVYDIEIDTLETTCHVLDPTPLANCSVR-N5H6F2S1G0	0.205496	14.2055	0
FETUA_BOVIN Alpha-2-HS-glycoprotein	RPTGEVYDIEIDTLETTCHVLDPTPLANCSVR	N4H4F3S0G1	RPTGEVYDIEIDTLETTCHVLDPTPLANCSVR-N4H4F3S0G1	0.203881	14.2039	0
FETUA_BOVIN Alpha-2-HS-glycoprotein	RPTGEVYDIEIDTLETTCHVLDPTPLANCSVR	N5H6F2S2G0	RPTGEVYDIEIDTLETTCHVLDPTPLANCSVR-N5H6F2S2G0	0.202638	14.2026	0
FETUA_BOVIN Alpha-2-HS-glycoprotein	RPTGEVYDIEIDTLETTCHVLDPTPLANCSVR	N5H6F2S1G0	RPTGEVYDIEIDTLETTCHVLDPTPLANCSVR-N5H6F2S1G0	0.201456	14.2015	0
FETUA_BOVIN Alpha-2-HS-glycoprotein	RPTGEVYDIEIDTLETTCHVLDPTPLANCSVR	N5H6F2S1G0	RPTGEVYDIEIDTLETTCHVLDPTPLANCSVR-N5H6F2S1G0	0.201398	14.2014	0
FETUA_BOVIN Alpha-2-HS-glycoprotein	RPTGEVYDIEIDTLETTCHVLDPTPLANCSVR	N5H6F2S1G0	RPTGEVYDIEIDTLETTCHVLDPTPLANCSVR-N5H6F2S1G0	0.197061	14.1971	0
FETUA_BOVIN Alpha-2-HS-glycoprotein	VVHAVEVALATFNAESNGSYLQLVEISR	N4H4F3S0G1	VVHAVEVALATFNAESNGSYLQLVEISR-N4H4F3S0G1	0.187078	14.1871	0
FETUA_BOVIN Alpha-2-HS-glycoprotein	RPTGEVYDIEIDTLETTCHVLDPTPLANCSVR	N5H6F0S3G0	RPTGEVYDIEIDTLETTCHVLDPTPLANCSVR-N5H6F0S3G0	0.185312	14.1853	0
FETUA_BOVIN Alpha-2-HS-glycoprotein	RPTGEVYDIEIDTLETTCHVLDPTPLANCSVR	N4H4F3S0G1	RPTGEVYDIEIDTLETTCHVLDPTPLANCSVR-N4H4F3S0G1	0.184561	14.1846	0
FETUA_BOVIN Alpha-2-HS-glycoprotein	RPTGEVYDIEIDTLETTCHVLDPTPLANCSVR	N7H8F2S0G0	RPTGEVYDIEIDTLETTCHVLDPTPLANCSVR-N7H8F2S0G0	0.183131	14.1831	0
FETUA_BOVIN Alpha-2-HS-glycoprotein	VVHAVEVALATFNAESNGSYLQLVEISR	N5H6F2S1G0	VVHAVEVALATFNAESNGSYLQLVEISR-N5H6F2S1G0	0.269994	13.27	0
FETUA_BOVIN Alpha-2-HS-glycoprotein	VVHAVEVALATFNAESNGSYLQLVEISR	N5H6F2S2G0	VVHAVEVALATFNAESNGSYLQLVEISR-N5H6F2S2G0	0.25954	13.2595	0
FETUA_BOVIN Alpha-2-HS-glycoprotein	VVHAVEVALATFNAESNGSYLQLVEISR	N5H6F2S1G0	VVHAVEVALATFNAESNGSYLQLVEISR-N5H6F2S1G0	0.257805	13.2578	0
FETUA_BOVIN Alpha-2-HS-glycoprotein	LCPDCPLLAPLNDSR	N5H6F2S1G0	LCPDCPLLAPLNDSR-N5H6F2S1G0	0.230924	13.2309	0
FETUA_BOVIN Alpha-2-HS-glycoprotein	LCPDCPLLAPLNDSR	N4H4F3S0G1	LCPDCPLLAPLNDSR-N4H4F3S0G1	0.229848	13.2298	0
FETUA_BOVIN Alpha-2-HS-glycoprotein	LCPDCPLLAPLNDSR	N5H6F0S2G0	LCPDCPLLAPLNDSR-N5H6F0S2G0	0.227915	13.2279	0
FETUA_BOVIN Alpha-2-HS-glycoprotein	LCPDCPLLAPLNDSR	N4H5F0S1G0	LCPDCPLLAPLNDSR-N4H5F0S1G0	0.226933	13.2269	0
FETUA_BOVIN Alpha-2-HS-glycoprotein	KLCPDCPLLAPLNDSR	N4H4F3S0G1	KLCPDCPLLAPLNDSR-N4H4F3S0G1	0.225035	13.225	0
FETUA_BOVIN Alpha-2-HS-glycoprotein	RPTGEVYDIEIDTLETTCHVLDPTPLANCSVR	N5H6F1S1G0	RPTGEVYDIEIDTLETTCHVLDPTPLANCSVR-N5H6F1S1G0	0.224737	13.2247	0
FETUA_BOVIN Alpha-2-HS-glycoprotein	LCPDCPLLAPLNDSR	N5H6F2S1G0	LCPDCPLLAPLNDSR-N5H6F2S1G0	0.221578	13.2216	0
FETUA_BOVIN Alpha-2-HS-glycoprotein	RPTGEVYDIEIDTLETTCHVLDPTPLANCSVR	N5H6F2S1G0	RPTGEVYDIEIDTLETTCHVLDPTPLANCSVR-N5H6F2S1G0	0.217751	13.2178	0
FETUA_BOVIN Alpha-2-HS-glycoprotein	RPTGEVYDIEIDTLETTCHVLDPTPLANCSVR	N5H6F2S1G0	RPTGEVYDIEIDTLETTCHVLDPTPLANCSVR-N5H6F2S1G0	0.21377	13.2138	0
FETUA_BOVIN Alpha-2-HS-glycoprotein	LCPDCPLLAPLNDSR	N4H5F0S2G0	LCPDCPLLAPLNDSR-N4H5F0S2G0	0.21321	13.2132	0
FETUA_BOVIN Alpha-2-HS-glycoprotein	LCPDCPLLAPLNDSR	N4H5F0S2G0	LCPDCPLLAPLNDSR-N4H5F0S2G0	0.212711	13.2127	0
FETUA_BOVIN Alpha-2-HS-glycoprotein	RPTGEVYDIEIDTLETTCHVLDPTPLANCSVR	N5H6F0S0G0	RPTGEVYDIEIDTLETTCHVLDPTPLANCSVR-N5H6F0S0G0	0.211684	13.2117	0
FETUA_BOVIN Alpha-2-HS-glycoprotein	RPTGEVYDIEIDTLETTCHVLDPTPLANCSVR	N5H6F2S1G0	RPTGEVYDIEIDTLETTCHVLDPTPLANCSVR-N5H6F2S1G0	0.208624	13.2086	0
FETUA_BOVIN Alpha-2-HS-glycoprotein	LCPDCPLLAPLNDSR	N5H6F2S1G0	LCPDCPLLAPLNDSR-N5H6F2S1G0	0.207465	13.2075	0
FETUA_BOVIN Alpha-2-HS-glycoprotein	RPTGEVYDIEIDTLETTCHVLDPTPLANCSVR	N7H8F2S0G0	RPTGEVYDIEIDTLETTCHVLDPTPLANCSVR-N7H8F2S0G0	0.207078	13.2071	0
FETUA_BOVIN Alpha-2-HS-glycoprotein	LCPDCPLLAPLNDSR	N5H6F2S1G0	LCPDCPLLAPLNDSR-N5H6F2S1G0	0.206657	13.2067	0
FETUA_BOVIN Alpha-2-HS-glycoprotein	RPTGEVYDIEIDTLETTCHVLDPTPLANCSVR	N5H6F2S2G0	RPTGEVYDIEIDTLETTCHVLDPTPLANCSVR-N5H6F2S2G0	0.206426	13.2064	0
FETUA_BOVIN Alpha-2-HS-glycoprotein	RPTGEVYDIEIDTLETTCHVLDPTPLANCSVR	N4H4F3S0G1	RPTGEVYDIEIDTLETTCHVLDPTPLANCSVR-N4H4F3S0G1	0.206312	13.2063	0
FETUA_BOVIN Alpha-2-HS-glycoprotein	LCPDCPLLAPLNDSR	N4H4F3S0G1	LCPDCPLLAPLNDSR-N4H4F3S0G1	0.203493	13.2035	0
FETUA_BOVIN Alpha-2-HS-glycoprotein	LCPDCPLLAPLNDSR	N4H5F0S2G0	LCPDCPLLAPLNDSR-N4H5F0S2G0	0.202333	13.2023	0
FETUA_BOVIN Alpha-2-HS-glycoprotein	RPTGEVYDIEIDTLETTCHVLDPTPLANCSVR	N5H6F2S1G0	RPTGEVYDIEIDTLETTCHVLDPTPLANCSVR-N5H6F2S1G0	0.202295	13.2023	0
FETUA_BOVIN Alpha-2-HS-glycoprotein	RPTGEVYDIEIDTLETTCHVLDPTPLANCSVR	N5H6F2S0G0	RPTGEVYDIEIDTLETTCHVLDPTPLANCSVR-N5H6F2S0G0	0.201984	13.202	0
FETUA_BOVIN Alpha-2-HS-glycoprotein	RPTGEVYDIEIDTLETTCHVLDPTPLANCSVR	N4H4F3S0G1	RPTGEVYDIEIDTLETTCHVLDPTPLANCSVR-N4H4F3S0G1	0.200375	13.2004	0
FETUA_BOVIN Alpha-2-HS-glycoprotein	RPTGEVYDIEIDTLETTCHVLDPTPLANCSVR	N5H6F1S1G0	RPTGEVYDIEIDTLETTCHVLDPTPLANCSVR-N5H6F1S1G0	0.199188	13.1992	0
FETUA_BOVIN Alpha-2-HS-glycoprotein	RPTGEVYDIEIDTLETTCHVLDPTPLANCSVR	N4H5F0S1G0	RPTGEVYDIEIDTLETTCHVLDPTPLANCSVR-N4H5F0S1G0	0.198337	13.1983	0
FETUA_BOVIN Alpha-2-HS-glycoprotein	RPTGEVYDIEIDTLETTCHVLDPTPLANCSVR	N5H6F2S1G0	RPTGEVYDIEIDTLETTCHVLDPTPLANCSVR-N5H6F2S1G0	0.198288	13.1983	0
FETUA_BOVIN Alpha-2-HS-glycoprotein	RPTGEVYDIEIDTLETTCHVLDPTPLANCSVR	N5H6F2S1G0	RPTGEVYDIEIDTLETTCHVLDPTPLANCSVR-N5H6F2S1G0	0.195193	13.1952	0
FETUA_BOVIN Alpha-2-HS-glycoprotein	RPTGEVYDIEIDTLETTCHVLDPTPLANCSVR	N4H5F2S0G1	RPTGEVYDIEIDTLETTCHVLDPTPLANCSVR-N4H5F2S0G1	0.194134	13.1941	0
FETUA_BOVIN Alpha-2-HS-glycoprotein	RPTGEVYDIEIDTLETTCHVLDPTPLANCSVR	N7H8F0S0G0	RPTGEVYDIEIDTLETTCHVLDPTPLANCSVR-N7H8F0S0G0	0.191366	13.1914	0
FETUA_BOVIN Alpha-2-HS-glycoprotein	RPTGEVYDIEIDTLETTCHVLDPTPLANCSVR	N5H6F0S2G0	RPTGEVYDIEIDTLETTCHVLDPTPLANCSVR-N5H6F0S2G0	0.18943	13.1894	0
FETUA_BOVIN Alpha-2-HS-glycoprotein	RPTGEVYDIEIDTLETTCHVLDPTPLANCSVR	N5H6F2S0G0	RPTGEVYDIEIDTLETTCHVLDPTPLANCSVR-N5H6F2S0G0	0.188521	13.1885	0
FETUA_BOVIN Alpha-2-HS-glycoprotein	RPTGEVYDIEIDTLETTCHVLDPTPLANCSVR	N4H4F3S0G1	RPTGEVYDIEIDTLETTCHVLDPTPLANCSVR-N4H4F3S0G1	0.186407	13.1864	0
FETUA_BOVIN Alpha-2-HS-glycoprotein	RPTGEVYDIEIDTLETTCHVLDPTPLANCSVR	N7H7F0S0G0	RPTGEVYDIEIDTLETTCHVLDPTPLANCSVR-N7H7F0S0G0	0.185423	13.1854	0
FETUA_BOVIN Alpha-2-HS-glycoprotein	RPTGEVYDIEIDTLETTCHVLDPTPLANCSVR	N4H4F3S0G1	RPTGEVYDIEIDTLETTCHVLDPTPLANCSVR-N4H4F3S0G1	0.184131	13.1841	0
FETUA_BOVIN Alpha-2-HS-glycoprotein	RPTGEVYDIEIDTLETTCHVLDPTPLANCSVR	N5H6F2S2G0	RPTGEVYDIEIDTLETTCHVLDPTPLANCSVR-N5H6F2S2G0	0.182003	13.182	0
FETUA_BOVIN Alpha-2-HS-glycoprotein	RPTGEVYDIEIDTLETTCHVLDPTPLANCSVR	N5H6F2S2G0	RPTGEVYDIEIDTLETTCHVLDPTPLANCSVR-N5H6F2S2G0	0.181805	13.1818	0
FETUA_BOVIN Alpha-2-HS-glycoprotein	VVHAVEVALATFNAESNGSYLQLVEISR	N5H6F2S2G0	VVHAVEVALATFNAESNGSYLQLVEISR-N5H6F2S2G0	0.181554	13.1816	0
FETUA_BOVIN Alpha-2-HS-glycoprotein	RPTGEVYDIEIDTLETTCHVLDPTPLANCSVR	N6H7F2S2G0	RPTGEVYDIEIDTLETTCHVLDPTPLANCSVR-N6H7F2S2G0	0.178293	13.1783	0
FETUA_BOVIN Alpha-2-HS-glycoprotein	LCPDCPLLAPLNDSR	N4H5F2S0G0	LCPDCPLLAPLNDSR-N4H5F2S0G0	0.176827	13.1768	0
FETUA_BOVIN Alpha-2-HS-glycoprotein	VVHAVEVALATFNAESNGSYLQLVEISR	N5H6F2S2G0	VVHAVEVALATFNAESNGSYLQLVEISR-N5H6F2S2G0	0.162927	13.1629	0
FETUA_BOVIN Alpha-2-HS-glycoprotein	KLCPDCPLLAPLNDSR	N4H5F0S1G0	KLCPDCPLLAPLNDSR-N4H5F0S1G0	0.219175	12.2192	0
FETUA_BOVIN Alpha-2-HS-glycoprotein	KLCPDCPLLAPLNDSR	N5H6F0S2G0	KLCPDCPLLAPLNDSR-N5H6F0S2G0	0.21307	12.2131	0
FETUA_BOVIN Alpha-2-HS-glycoprotein	KLCPDCPLLAPLNDSR	N4H4F3S0G1	KLCPDCPLLAPLNDSR-N4H4F3S0G1	0.213003	12.213	0
FETUA_BOVIN Alpha-2-HS-glycoprotein	LCPDCPLLAPLNDSR	N5H6F0S2G0	LCPDCPLLAPLNDSR-N5H6F0S2G0	0.212353	12.2124	0
FETUA_BOVIN Alpha-2-HS-glycoprotein	KLCPDCPLLAPLNDSR	N5H6F2S1G0	KLCPDCPLLAPLNDSR-N5H6F2S1G0	0.207523	12.2075	0
FETUA_BOVIN Alpha-2-HS-glycoprotein	LCPDCPLLAPLNDSR	N4H4F3S0G1	LCPDCPLLAPLNDSR-N4H4F3S0G1	0.207412	12.2074	0
FETUA_BOVIN Alpha-2-HS-glycoprotein	RPTGEVYDIEIDTLETTCHVLDPTPLANCSVR	N4H5F1S2G0	RPTGEVYDIEIDTLETTCHVLDPTPLANCSVR-N4H5F1S2G0	0.206521	12.2065	0
FETUA_BOVIN Alpha-2-HS-glycoprotein	VVHAVEVALATFNAESNGSYLQLVEISR	N5H6F2S1G0	VVHAVEVALATFNAESNGSYLQLVEISR-N5H6F2S1G0	0.201864	12.2019	0
FETUA_BOVIN Alpha-2-HS-glycoprotein	RPTGEVYDIEIDTLETTCHVLDPTPLANCSVR	N4H5F1S1G0	RPTGEVYDIEIDTLETTCHVLDPTPLANCSVR-N4H5F1S1G0	0.198762	12.1988	0
FETUA_BOVIN Alpha-2-HS-glycoprotein	KLCPDCPLLAPLNDSR	N4H4F3S0G1	KLCPDCPLLAPLNDSR-N4H4F3S0G1	0.198668	12.1987	0
FETUA_BOVIN Alpha-2-HS-glycoprotein	RPTGEVYDIEIDTLETTCHVLDPTPLANCSVR	N7H8F2S0G0	RPTGEVYDIEIDTLETTCHVLDPTPLANCSVR-N7H8F2S0G0	0.194454	12.1945	0
FETUA_BOVIN Alpha-2-HS-glycoprotein	RPTGEVYDIEIDTLETTCHVLDPTPLANCSVR	N5H6F2S0G0	RPTGEVYDIEIDTLETTCHVLDPTPLANCSVR-N5H6F2S0G0	0.192986	12.193	0
FETUA_BOVIN Alpha-2-HS-glycoprotein	RPTGEVYDIEIDTLETTCHVLDPTPLANCSVR	N5H6F2S1G0	RPTGEVYDIEIDTLETTCHVLDPTPLANCSVR-N5H6F2S1G0	0.192924	12.1929	0
FETUA_BOVIN Alpha-2-HS-glycoprotein	RPTGEVYDIEIDTLETTCHVLDPTPLANCSVR	N6H7F2S1G0	RPTGEVYDIEIDTLETTCHVLDPTPLANCSVR-N6H7F2S1G0	0.191217	12.1912	0
FETUA_BOVIN Alpha-2-HS-glycoprotein	RPTGEVYDIEIDTLETTCHVLDPTPLANCSVR	N5H6F2S1G0	RPTGEVYDIEIDTLETTCHVLDPTPLANCSVR-N5H6F2S1G0	0.189146	12.1891	0
FETUA_BOVIN Alpha-2-HS-glycoprotein	RPTGEVYDIEIDTLETTCHVLDPTPLANCSVR	N5H6F2S1G0	RPTGEVYDIEIDTLETTCHVLDPTPLANCSVR-N5H6F2S1G0	0.188628	12.1886	0
FETUA_BOVIN Alpha-2-HS-glycoprotein	RPTGEVYDIEIDTLETTCHVLDPTPLANCSVR	N5H6F2S1G0	RPTGEVYDIEIDTLETTCHVLDPTPLANCSVR-N5H6F2S1G0	0.188189	12.1882	0
FETUA_BOVIN Alpha-2-HS-glycoprotein	RPTGEVYDIEIDTLETTCHVLDPTPLANCSVR	N5H6F2S1G0	RPTGEVYDIEIDTLETTCHVLDPTPLANCSVR-N5H6F2S1G0	0.187772	12.1878	0
FETUA_BOVIN Alpha-2-HS-glycoprotein	RPTGEVYDIEIDTLETTCHVLDPTPLANCSVR	N6H7F2S2G0	RPTGEVYDIEIDTLETTCHVLDPTPLANCSVR-N6H7F2S2G0	0.187383	12.1874	0
FETUA_BOVIN Alpha-2-HS-glycoprotein	RPTGEVYDIEIDTLETTCHVLDPTPLANCSVR	N7H8F0S0G0	RPTGEVYDIEIDTLETTCHVLDPTPLANCSVR-N7H8F0S0G0	0.186988	12.187	0
FETUA_BOVIN Alpha-2-HS-glycoprotein	RPTGEVYDIEIDTLETTCHVLDPTPLANCSVR	N5H6F2S1G0	RPTGEVYDIEIDTLETTCHVLDPTPLANCSVR-N5H6F2S1G0	0.186742	12.1867	0
FETUA_BOVIN Alpha-2-HS-glycoprotein	RPTGEVYDIEIDTLETTCHVLDPTPLANCSVR	N5H6F2S1G0	RPTGEVYDIEIDTLETTCHVLDPTPLANCSVR-N5H6F2S1G0	0.186421	12.1864	0
FETUA_BOVIN Alpha-2-HS-glycoprotein	RPTGEVYDIEIDTLETTCHVLDPTPLANCSVR	N6H6F0S0G1	RPTGEVYDIEIDTLETTCHVLDPTPLANCSVR-N6H6F0S0G1	0.185875	12.1859	0
FETUA_BOVIN Alpha-2-HS-glycoprotein	RPTGEVYDIEIDTLETTCHVLDPTPLANCSVR	N6H7F1S0G0	RPTGEVYDIEIDTLETTCHVLDPTPLANCSVR-N6H7F1S0G0	0.185458	12.1855	0
FETUA_BOVIN Alpha-2-HS-glycoprotein	RPTGEVYDIEIDTLETTCHVLDPTPLANCSVR	N5H6F0S4G0	RPTGEVYDIEIDTLETTCHVLDPTPLANCSVR-N5H6F0S4G0	0.185398	12.1854	0
FETUA_BOVIN Alpha-2-HS-glycoprotein	RPTGEVYDIEIDTLETTCHVLDPTPLANCSVR	N6H7F4S0G0	RPTGEVYDIEIDTLETTCHVLDPTPLANCSVR-N6H7F4S0G0	0.184942	12.1849	0
FETUA_BOVIN Alpha-2-HS-glycoprotein	RPTGEVYDIEIDTLETTCHVLDPTPLANCSVR	N6H7F1S0G0	RPTGEVYDIEIDTLETTCHVLDPTPLANCSVR-N6H7F1S0G0	0.184214	12.1842	0
FETUA_BOVIN Alpha-2-HS-glycoprotein	RPTGEVYDIEIDTLETTCHVLDPTPLANCSVR	N5H6F2S1G0	RPTGEVYDIEIDTLETTCHVLDPTPLANCSVR-N5H6F2S1G0	0.183849	12.1838	0
FETUA_BOVIN Alpha-2-HS-glycoprotein	RPTGEVYDIEIDTLETTCHVLDPTPLANCSVR	N6H7F4S0G0	RPTGEVYDIEIDTLETTCHVLDPTPLANCSVR-N6H7F4S0G0	0.183847	12.1838	0
FETUA_BOVIN Alpha-2-HS-glycoprotein	RPTGEVYDIEIDTLETTCHVLDPTPLANCSVR	N7H5F1S2G0	RPTGEVYDIEIDTLETTCHVLDPTPLANCSVR-N7H5F1S2G0	0.183548	12.1835	0
FETUA_BOVIN Alpha-2-HS-glycoprotein	RPTGEVYDIEIDTLETTCHVLDPTPLANCSVR	N5H6F2S2G0	RPTGEVYDIEIDTLETTCHVLDPTPLANCSVR-N5H6F2S2G0	0.183346	12.1833	0
FETUA_BOVIN Alpha-2-HS-glycoprotein	RPTGEVYDIEIDTLETTCHVLDPTPLANCSVR	N5H6F2S1G0	RPTGEVYDIEIDTLETTCHVLDPTPLANCSVR-N5H6F2S1G0	0.183279	12.1833	0
FETUA_BOVIN Alpha-2-HS-glycoprotein	RPTGEVYDIEIDTLETTCHVLDPTPLANCSVR	N3H3F2S0G0	RPTGEVYDIEIDTLETTCHVLDPTPLANCSVR-N3H3F2S0G0	0.183235	12.1832	0
FETUA_BOVIN Alpha-2-HS-glycoprotein	LCPDCPLLAPLNDSR	N4H5F0S2G0	LCPDCPLLAPLNDSR-N4H5F0S2G0	0.18279	12.1828	0
FETUA_BOVIN Alpha-2-HS-glycoprotein	RPTGEVYDIEIDTLETTCHVLDPTPLANCSVR	N5H6F2S1G0	RPTGEVYDIEIDTLETTCHVLDPTPLANCSVR-N5H6F2S1G0	0.180329	12.1803	0
FETUA_BOVIN Alpha-2-HS-glycoprotein	LCPDCPLLAPLNDSR	N4H4F3S0G1	LCPDCPLLAPLNDSR-N4H4F3S0G1	0.180201	12.1802	0
FETUA_BOVIN Alpha-2-HS-glycoprotein	LCPDCPLLAPLNDSR	N6H6F0S0G1	LCPDCPLLAPLNDSR-N6H6F0S0G1	0.180162	12.1802	0
FETUA_BOVIN Alpha-2-HS-glycoprotein	RPTGEVYDIEIDTLETTCHVLDPTPLANCSVR	N5H6F2S1G0	RPTGEVYDIEIDTLETTCHVLDPTPLANCSVR-N5H6F2S1G0	0.177431	12.1774	0
FETUA_BOVIN Alpha-2-HS-glycoprotein	RPTGEVYDIEIDTLETTCHVLDPTPLANCSVR	N5H6F0S4G0	RPTGEVYDIEIDTLETTCHVLDPTPLANCSVR-N5H6F0S4G0	0.177408	12.1774	0
FETUA_BOVIN Alpha-2-HS-glycoprotein	RPTGEVYDIEIDTLETTCHVLDPTPLANCSVR	N5H6F2S1G0	RPTGEVYDIEIDTLETTCHVLDPTPLANCSVR-N5H6F2S1G0	0.176236	12.1762	0
FETUA_BOVIN Alpha-2-HS-glycoprotein	RPTGEVYDIEIDTLETTCHVLDPTPLANCSVR	N5H6F2S1G0	RPTGEVYDIEIDTLETTCHVLDPTPLANCSVR-N5H6F2S1G0	0.175018	12.175	0
FETUA_BOVIN Alpha-2-HS-glycoprotein	RPTGEVYDIEIDTLETTCHVLDPTPLANCSVR	N6H6F0S0G1	RPTGEVYDIEIDTLETTCHVLDPTPLANCSVR-N6H6F0S0G1	0.174897	12.1749	0
FETUA_BOVIN Alpha-2-HS-glycoprotein	VVHAVEVALATFNAESNGSYLQLVEISR	N5H8F0S2G0	VVHAVEVALATFNAESNGSYLQLVEISR-N5H8F0S2G0	0.174068	12.1741	0
FETUA_BOVIN Alpha-2-HS-glycoprotein	RPTGEVYDIEIDTLETTCHVLDPTPLANCSVR	N6H7F2S2G0	RPTGEVYDIEIDTLETTCHVLDPTPLANCSVR-N6H7F2S2G0	0.171571	12.1716	0
FETUA_BOVIN Alpha-2-HS-glycoprotein	RPTGEVYDIEIDTLETTCHVLDPTPLANCSVR	N5H6F2S1G0	RPTGEVYDIEIDTLETTCHVLDPTPLANCSVR-N5H6F2S1G0	0.168607	12.1686	0
FETUA_BOVIN Alpha-2-HS-glycoprotein	RPTGEVYDIEIDTLETTCHVLDPTPLANCSVR	N5H6F0S2G0	RPTGEVYDIEIDTLETTCHVLDPTPLANCSVR-N5H6F0S2G0	0.165243	12.1652	0
FETUA_BOVIN Alpha-2-HS-glycoprotein	RPTGEVYDIEIDTLETTCHVLDPTPLANCSVR	N5H6F2S1G0	RPTGEVYDIEIDTLETTCHVLDPTPLANCSVR-N5H6F2S1G0	0.164603	12.1646	0
FETUA_BOVIN Alpha-2-HS-glycoprotein	RPTGEVYDIEIDTLETTCHVLDPTPLANCSVR	N4H6F1S0G0	RPTGEVYDIEIDTLETTCHVLDPTPLANCSVR-N4H6F1S0G0	0.154127	12.1541	0
FETUA_BOVIN Alpha-2-HS-glycoprotein	RPTGEVYDIEIDTLETTCHVLDPTPLANCSVR	N4H6F1S0G0	RPTGEVYDIEIDTLETTCHVLDPTPLANCSVR-N4H6F1S0G0	0.126701	12.1267	0
FETUA_BOVIN Alpha-2-HS-glycoprotein	KLCPDCPLLAPLNDSR	N5H6F2S1G0	KLCPDCPLLAPLNDSR-N5H6F2S1G0	0.212089	11.2121	0
FETUA_BOVIN Alpha-2-HS-glycoprotein	LCPDCPLLAPLNDSR	N7H6F3S0G0	LCPDCPLLAPLNDSR-N7H6F3S0G0	0.19992	11.1999	0
FETUA_BOVIN Alpha-2-HS-glycoprotein	RPTGEVYDIEIDTLETTCHVLDPTPLANCSVR	N5H6F2S2G0	RPTGEVYDIEIDTLETTCHVLDPTPLANCSVR-N5H6F2S2G0	0.199805	11.1998	0
FETUA_BOVIN Alpha-2-HS-glycoprotein	RPTGEVYDIEIDTLETTCHVLDPTPLANCSVR	N5H6F2S1G0	RPTGEVYDIEIDTLETTCHVLDPTPLANCSVR-N5H6F2S1G0	0.195185	11.1952	0
FETUA_BOVIN Alpha-2-HS-glycoprotein	LCPDCPLLAPLNDSR	N5H6F0S2G0	LCPDCPLLAPLNDSR-N5H6F0S2G0	0.194968	11.195	0
FETUA_BOVIN Alpha-2-HS-glycoprotein	VVHAVEVALATFNAESNGSYLQLVEISR	N5H5F1S3G0	VVHAVEVALATFNAESNGSYLQLVEISR-N5H5F1S3G0	0.193643	11.1936	0
FETUA_BOVIN Alpha-2-HS-glycoprotein	KLCPDCPLLAPLNDSR	N5H6F2S1G0	KLCPDCPLLAPLNDSR-N5H6F2S1G0	0.192902	11.1929	0
FETUA_BOVIN Alpha-2-HS-glycoprotein	LCPDCPLLAPLNDSR	N5H6F2S0G0	LCPDCPLLAPLNDSR-N5H6F2S0G0	0.192773	11.1928	0
FETUA_BOVIN Alpha-2-HS-glycoprotein	LCPDCPLLAPLNDSR	N5H6F2S1G0	LCPDCPLLAPLNDSR-N5H6F2S1G0	0.19192	11.1919	0
FETUA_BOVIN Alpha-2-HS-glycoprotein	KLCPDCPLLAPLNDSR	N4H4F3S0G1	KLCPDCPLLAPLNDSR-N4H4F3S0G1	0.190917	11.1909	0
FETUA_BOVIN Alpha-2-HS-glycoprotein	RPTGEVYDIEIDTLETTCHVLDPTPLANCSVR	N5H6F0S4G0	RPTGEVYDIEIDTLETTCHVLDPTPLANCSVR-N5H6F0S4G0	0.190642	11.1906	0
FETUA_BOVIN Alpha-2-HS-glycoprotein	RPTGEVYDIEIDTLETTCHVLDPTPLANCSVR	N4H6F1S0G0	RPTGEVYDIEIDTLETTCHVLDPTPLANCSVR-N4H6F1S0G0	0.189808	11.1898	0
FETUA_BOVIN Alpha-2-HS-glycoprotein	RPTGEVYDIEIDTLETTCHVLDPTPLANCSVR	N4H5F0S0G0	RPTGEVYDIEIDTLETTCHVLDPTPLANCSVR-N4H5F0S0G0	0.189213	11.1892	0
FETUA_BOVIN Alpha-2-HS-glycoprotein	RPTGEVYDIEIDTLETTCHVLDPTPLANCSVR	N7H8F2S0G0	RPTGEVYDIEIDTLETTCHVLDPTPLANCSVR-N7H8F2S0G0	0.187221	11.1872	0
FETUA_BOVIN Alpha-2-HS-glycoprotein	RPTGEVYDIEIDTLETTCHVLDPTPLANCSVR	N4H4F3S0G1	RPTGEVYDIEIDTLETTCHVLDPTPLANCSVR-N4H4F3S0G1	0.186899	11.1869	0
FETUA_BOVIN Alpha-2-HS-glycoprotein	LCPDCPLLAPLNDSR	N4H5F0S2G0	LCPDCPLLAPLNDSR-N4H5F0S2G0	0.186139	11.1861	0
FETUA_BOVIN Alpha-2-HS-glycoprotein	RPTGEVYDIEIDTLETTCHVLDPTPLANCSVR	N5H6F2S1G0	RPTGEVYDIEIDTLETTCHVLDPTPLANCSVR-N5H6F2S1G0	0.184601	11.1846	0
FETUA_BOVIN Alpha-2-HS-glycoprotein	LCPDCPLLAPLNDSR	N5H6F2S1G0	LCPDCPLLAPLNDSR-N5H6F2S1G0	0.183599	11.1836	0
FETUA_BOVIN Alpha-2-HS-glycoprotein	RPTGEVYDIEIDTLETTCHVLDPTPLANCSVR	N4H4F3S0G1	RPTGEVYDIEIDTLETTCHVLDPTPLANCSVR-N4H4F3S0G1	0.183569	11.1836	0
FETUA_BOVIN Alpha-2-HS-glycoprotein	RPTGEVYDIEIDTLETTCHVLDPTPLANCSVR	N5H6F2S1G0	RPTGEVYDIEIDTLETTCHVLDPTPLANCSVR-N5H6F2S1G0	0.182942	11.1829	0
FETUA_BOVIN Alpha-2-HS-glycoprotein	RPTGEVYDIEIDTLETTCHVLDPTPLANCSVR	N5H6F2S1G0	RPTGEVYDIEIDTLETTCHVLDPTPLANCSVR-N5H6F2S1G0	0.182913	11.1829	0
FETUA_BOVIN Alpha-2-HS-glycoprotein	LCPDCPLLAPLNDSR	N5H6F2S0G0	LCPDCPLLAPLNDSR-N5H6F2S0G0	0.181068	11.1811	0
FETUA_BOVIN Alpha-2-HS-glycoprotein	RPTGEVYDIEIDTLETTCHVLDPTPLANCSVR	N5H6F2S1G0	RPTGEVYDIEIDTLETTCHVLDPTPLANCSVR-N5H6F2S1G0	0.180359	11.1804	0
FETUA_BOVIN Alpha-2-HS-glycoprotein	RPTGEVYDIEIDTLETTCHVLDPTPLANCSVR	N5H6F2S1G0	RPTGEVYDIEIDTLETTCHVLDPTPLANCSVR-N5H6F2S1G0	0.18001	11.18	0
FETUA_BOVIN Alpha-2-HS-glycoprotein	RPTGEVYDIEIDTLETTCHVLDPTPLANCSVR	N6H7F4S0G0	RPTGEVYDIEIDTLETTCHVLDPTPLANCSVR-N6H7F4S0G0	0.178383	11.1784	0
FETUA_BOVIN Alpha-2-HS-glycoprotein	RPTGEVYDIEIDTLETTCHVLDPTPLANCSVR	N7H8F0S0G0	RPTGEVYDIEIDTLETTCHVLDPTPLANCSVR-N7H8F0S0G0	0.175518	11.1755	0
FETUA_BOVIN Alpha-2-HS-glycoprotein	RPTGEVYDIEIDTLETTCHVLDPTPLANCSVR	N5H6F2S1G0	RPTGEVYDIEIDTLETTCHVLDPTPLANCSVR-N5H6F2S1G0	0.175273	11.1753	0
FETUA_BOVIN Alpha-2-HS-glycoprotein	RPTGEVYDIEIDTLETTCHVLDPTPLANCSVR	N5H6F2S2G0	RPTGEVYDIEIDTLETTCHVLDPTPLANCSVR-N5H6F2S2G0	0.174236	11.1742	0
FETUA_BOVIN Alpha-2-HS-glycoprotein	RPTGEVYDIEIDTLETTCHVLDPTPLANCSVR	N4H6F1S0G0	RPTGEVYDIEIDTLETTCHVLDPTPLANCSVR-N4H6F1S0G0	0.174186	11.1742	0
FETUA_BOVIN Alpha-2-HS-glycoprotein	RPTGEVYDIEIDTLETTCHVLDPTPLANCSVR	N5H6F2S2G0	RPTGEVYDIEIDTLETTCHVLDPTPLANCSVR-N5H6F2S2G0	0.173452	11.1735	0
FETUA_BOVIN Alpha-2-HS-glycoprotein	RPTGEVYDIEIDTLETTCHVLDPTPLANCSVR	N4H5F2S0G0	RPTGEVYDIEIDTLETTCHVLDPTPLANCSVR-N4H5F2S0G0	0.173326	11.1733	0
FETUA_BOVIN Alpha-2-HS-glycoprotein	RPTGEVYDIEIDTLETTCHVLDPTPLANCSVR	N5H6F2S1G0	RPTGEVYDIEIDTLETTCHVLDPTPLANCSVR-N5H6F2S1G0	0.172791	11.1728	0
FETUA_BOVIN Alpha-2-HS-glycoprotein	RPTGEVYDIEIDTLETTCHVLDPTPLANCSVR	N5H6F2S1G0	RPTGEVYDIEIDTLETTCHVLDPTPLANCSVR-N5H6F2S1G0	0.172288	11.1723	0
FETUA_BOVIN Alpha-2-HS-glycoprotein	RPTGEVYDIEIDTLETTCHVLDPTPLANCSVR	N5H6F0S2G0	RPTGEVYDIEIDTLETTCHVLDPTPLANCSVR-N5H6F0S2G0	0.172231	11.1722	0
FETUA_BOVIN Alpha-2-HS-glycoprotein	RPTGEVYDIEIDTLETTCHVLDPTPLANCSVR	N5H6F2S2G0	RPTGEVYDIEIDTLETTCHVLDPTPLANCSVR-N5H6F2S2G0	0.171855	11.1719	0
FETUA_BOVIN Alpha-2-HS-glycoprotein	RPTGEVYDIEIDTLETTCHVLDPTPLANCSVR	N6H7F1S0G0	RPTGEVYDIEIDTLETTCHVLDPTPLANCSVR-N6H7F1S0G0	0.171571	11.1716	0
FETUA_BOVIN Alpha-2-HS-glycoprotein	RPTGEVYDIEIDTLETTCHVLDPTPLANCSVR	N5H6F2S1G0	RPTGEVYDIEIDTLETTCHVLDPTPLANCSVR-N5H6F2S1G0	0.170875	11.1709	0
FETUA_BOVIN Alpha-2-HS-glycoprotein	RPTGEVYDIEIDTLETTCHVLDPTPLANCSVR	N4H4F3S0G1	RPTGEVYDIEIDTLETTCHVLDPTPLANCSVR-N4H4F3S0G1	0.170755	11.1708	0
FETUA_BOVIN Alpha-2-HS-glycoprotein	RPTGEVYDIEIDTLETTCHVLDPTPLANCSVR	N5H6F0S4G0	RPTGEVYDIEIDTLETTCHVLDPTPLANCSVR-N5H6F0S4G0	0.169486	11.1695	0
FETUA_BOVIN Alpha-2-HS-glycoprotein	RPTGEVYDIEIDTLETTCHVLDPTPLANCSVR	N5H6F2S1G0	RPTGEVYDIEIDTLETTCHVLDPTPLANCSVR-N5H6F2S1G0	0.169482	11.1695	0
FETUA_BOVIN Alpha-2-HS-glycoprotein	RPTGEVYDIEIDTLETTCHVLDPTPLANCSVR	N5H6F2S1G0	RPTGEVYDIEIDTLETTCHVLDPTPLANCSVR-N5H6F2S1G0	0.168363	11.1684	0
FETUA_BOVIN Alpha-2-HS-glycoprotein	RPTGEVYDIEIDTLETTCHVLDPTPLANCSVR	N6H7F2S2G0	RPTGEVYDIEIDTLETTCHVLDPTPLANCSVR-N6H7F2S2G0	0.166729	11.1667	0
FETUA_BOVIN Alpha-2-HS-glycoprotein	RPTGEVYDIEIDTLETTCHVLDPTPLANCSVR	N7H8F2S0G0	RPTGEVYDIEIDTLETTCHVLDPTPLANCSVR-N7H8F2S0G0	0.166698	11.1667	0
FETUA_BOVIN Alpha-2-HS-glycoprotein	LCPDCPLLAPLNDSR	N7H8F0S0G0	LCPDCPLLAPLNDSR-N7H8F0S0G0	0.166132	11.1661	0
FETUA_BOVIN Alpha-2-HS-glycoprotein	RPTGEVYDIEIDTLETTCHVLDPTPLANCSVR	N5H6F0S2G0	RPTGEVYDIEIDTLETTCHVLDPTPLANCSVR-N5H6F0S2G0	0.166073	11.1661	0
FETUA_BOVIN Alpha-2-HS-glycoprotein	LCPDCPLLAPLNDSR	N7H8F0S0G0	LCPDCPLLAPLNDSR-N7H8F0S0G0	0.165578	11.1656	0
FETUA_BOVIN Alpha-2-HS-glycoprotein	RPTGEVYDIEIDTLETTCHVLDPTPLANCSVR	N5H6F2S1G0	RPTGEVYDIEIDTLETTCHVLDPTPLANCSVR-N5H6F2S1G0	0.164567	11.1646	0
FETUA_BOVIN Alpha-2-HS-glycoprotein	VVHAVEVALATFNAESNGSYLQLVEISR	N7H8F0S0G0	VVHAVEVALATFNAESNGSYLQLVEISR-N7H8F0S0G0	0.162708	11.1627	0
FETUA_BOVIN Alpha-2-HS-glycoprotein	RPTGEVYDIEIDTLETTCHVLDPTPLANCSVR	N5H7F0S1G0	RPTGEVYDIEIDTLETTCHVLDPTPLANCSVR-N5H7F0S1G0	0.162166	11.1622	0
FETUA_BOVIN Alpha-2-HS-glycoprotein	RPTGEVYDIEIDTLETTCHVLDPTPLANCSVR	N5H6F0S2G0	RPTGEVYDIEIDTLETTCHVLDPTPLANCSVR-N5H6F0S2G0	0.162063	11.1621	0
FETUA_BOVIN Alpha-2-HS-glycoprotein	RPTGEVYDIEIDTLETTCHVLDPTPLANCSVR	N7H8F2S0G0	RPTGEVYDIEIDTLETTCHVLDPTPLANCSVR-N7H8F2S0G0	0.160364	11.1604	0
FETUA_BOVIN Alpha-2-HS-glycoprotein	RPTGEVYDIEIDTLETTCHVLDPTPLANCSVR	N4H5F4S0G2	RPTGEVYDIEIDTLETTCHVLDPTPLANCSVR-N4H5F4S0G2	0.155611	11.1556	0
FETUA_BOVIN Alpha-2-HS-glycoprotein	RPTGEVYDIEIDTLETTCHVLDPTPLANCSVR	N5H6F2S1G0	RPTGEVYDIEIDTLETTCHVLDPTPLANCSVR-N5H6F2S1G0	0.154261	11.1543	0
FETUA_BOVIN Alpha-2-HS-glycoprotein	LCPDCPLLAPLNDSR	N5H5F1S3G0	LCPDCPLLAPLNDSR-N5H5F1S3G0	0.153945	11.1539	0
FETUA_BOVIN Alpha-2-HS-glycoprotein	VVHAVEVALATFNAESNGSYLQLVEISR	N4H5F2S0G0	VVHAVEVALATFNAESNGSYLQLVEISR-N4H5F2S0G0	0.216727	10.2167	0
FETUA_BOVIN Alpha-2-HS-glycoprotein	KLCPDCPLLAPLNDSR	N4H5F0S2G0	KLCPDCPLLAPLNDSR-N4H5F0S2G0	0.205265	10.2053	0
FETUA_BOVIN Alpha-2-HS-glycoprotein	RPTGEVYDIEIDTLETTCHVLDPTPLANCSVR	N5H6F2S1G0	RPTGEVYDIEIDTLETTCHVLDPTPLANCSVR-N5H6F2S1G0	0.199264	10.1993	0
FETUA_BOVIN Alpha-2-HS-glycoprotein	KLCPDCPLLAPLNDSR	N5H6F2S1G0	KLCPDCPLLAPLNDSR-N5H6F2S1G0	0.196615	10.1966	0
FETUA_BOVIN Alpha-2-HS-glycoprotein	LCPDCPLLAPLNDSR	N5H6F0S2G0	LCPDCPLLAPLNDSR-N5H6F0S2G0	0.195088	10.1951	0
FETUA_BOVIN Alpha-2-HS-glycoprotein	KLCPDCPLLAPLNDSR	N5H6F0S2G0	KLCPDCPLLAPLNDSR-N5H6F0S2G0	0.193889	10.1939	0
FETUA_BOVIN Alpha-2-HS-glycoprotein	LCPDCPLLAPLNDSR	N5H6F2S1G0	LCPDCPLLAPLNDSR-N5H6F2S1G0	0.192329	10.1923	0
FETUA_BOVIN Alpha-2-HS-glycoprotein	KLCPDCPLLAPLNDSR	N5H6F2S2G0	KLCPDCPLLAPLNDSR-N5H6F2S2G0	0.183884	10.1839	0
FETUA_BOVIN Alpha-2-HS-glycoprotein	RPTGEVYDIEIDTLETTCHVLDPTPLANCSVR	N5H6F2S2G0	RPTGEVYDIEIDTLETTCHVLDPTPLANCSVR-N5H6F2S2G0	0.182747	10.1827	0
FETUA_BOVIN Alpha-2-HS-glycoprotein	RPTGEVYDIEIDTLETTCHVLDPTPLANCSVR	N5H6F0S0G0	RPTGEVYDIEIDTLETTCHVLDPTPLANCSVR-N5H6F0S0G0	0.180419	10.1804	0
FETUA_BOVIN Alpha-2-HS-glycoprotein	RPTGEVYDIEIDTLETTCHVLDPTPLANCSVR	N4H5F2S0G0	RPTGEVYDIEIDTLETTCHVLDPTPLANCSVR-N4H5F2S0G0	0.179952	10.18	0
FETUA_BOVIN Alpha-2-HS-glycoprotein	LCPDCPLLAPLNDSR	N4H5F2S0G1	LCPDCPLLAPLNDSR-N4H5F2S0G1	0.175149	10.1751	0
FETUA_BOVIN Alpha-2-HS-glycoprotein	RPTGEVYDIEIDTLETTCHVLDPTPLANCSVR	N5H6F2S1G0	RPTGEVYDIEIDTLETTCHVLDPTPLANCSVR-N5H6F2S1G0	0.174003	10.174	0
FETUA_BOVIN Alpha-2-HS-glycoprotein	RPTGEVYDIEIDTLETTCHVLDPTPLANCSVR	N7H8F2S0G0	RPTGEVYDIEIDTLETTCHVLDPTPLANCSVR-N7H8F2S0G0	0.173081	10.1731	0
FETUA_BOVIN Alpha-2-HS-glycoprotein	RPTGEVYDIEIDTLETTCHVLDPTPLANCSVR	N5H6F2S1G0	RPTGEVYDIEIDTLETTCHVLDPTPLANCSVR-N5H6F2S1G0	0.172258	10.1723	0
FETUA_BOVIN Alpha-2-HS-glycoprotein	LCPDCPLLAPLNDSR	N4H5F0S2G0	LCPDCPLLAPLNDSR-N4H5F0S2G0	0.172082	10.1721	0
FETUA_BOVIN Alpha-2-HS-glycoprotein	RPTGEVYDIEIDTLETTCHVLDPTPLANCSVR	N5H6F2S1G0	RPTGEVYDIEIDTLETTCHVLDPTPLANCSVR-N5H6F2S1G0	0.172036	10.172	0
FETUA_BOVIN Alpha-2-HS-glycoprotein	RPTGEVYDIEIDTLETTCHVLDPTPLANCSVR	N5H6F2S1G0	RPTGEVYDIEIDTLETTCHVLDPTPLANCSVR-N5H6F2S1G0	0.171215	10.1712	0
FETUA_BOVIN Alpha-2-HS-glycoprotein	LCPDCPLLAPLNDSR	N8H9F0S0G0	LCPDCPLLAPLNDSR-N8H9F0S0G0	0.171015	10.171	0
FETUA_BOVIN Alpha-2-HS-glycoprotein	RPTGEVYDIEIDTLETTCHVLDPTPLANCSVR	N4H4F3S0G1	RPTGEVYDIEIDTLETTCHVLDPTPLANCSVR-N4H4F3S0G1	0.170258	10.1703	0
FETUA_BOVIN Alpha-2-HS-glycoprotein	RPTGEVYDIEIDTLETTCHVLDPTPLANCSVR	N5H6F2S2G0	RPTGEVYDIEIDTLETTCHVLDPTPLANCSVR-N5H6F2S2G0	0.170031	10.17	0
FETUA_BOVIN Alpha-2-HS-glycoprotein	RPTGEVYDIEIDTLETTCHVLDPTPLANCSVR	N5H6F2S2G0	RPTGEVYDIEIDTLETTCHVLDPTPLANCSVR-N5H6F2S2G0	0.167038	10.167	0
FETUA_BOVIN Alpha-2-HS-glycoprotein	RPTGEVYDIEIDTLETTCHVLDPTPLANCSVR	N5H6F2S1G0	RPTGEVYDIEIDTLETTCHVLDPTPLANCSVR-N5H6F2S1G0	0.166788	10.1668	0
FETUA_BOVIN Alpha-2-HS-glycoprotein	RPTGEVYDIEIDTLETTCHVLDPTPLANCSVR	N6H7F1S0G0	RPTGEVYDIEIDTLETTCHVLDPTPLANCSVR-N6H7F1S0G0	0.165467	10.1655	0
FETUA_BOVIN Alpha-2-HS-glycoprotein	RPTGEVYDIEIDTLETTCHVLDPTPLANCSVR	N4H5F2S0G0	RPTGEVYDIEIDTLETTCHVLDPTPLANCSVR-N4H5F2S0G0	0.164655	10.1647	0
FETUA_BOVIN Alpha-2-HS-glycoprotein	RPTGEVYDIEIDTLETTCHVLDPTPLANCSVR	N5H6F0S3G0	RPTGEVYDIEIDTLETTCHVLDPTPLANCSVR-N5H6F0S3G0	0.164578	10.1646	0
FETUA_BOVIN Alpha-2-HS-glycoprotein	RPTGEVYDIEIDTLETTCHVLDPTPLANCSVR	N5H6F0S2G0	RPTGEVYDIEIDTLETTCHVLDPTPLANCSVR-N5H6F0S2G0	0.162968	10.163	0
FETUA_BOVIN Alpha-2-HS-glycoprotein	LCPDCPLLAPLNDSR	N7H8F0S0G0	LCPDCPLLAPLNDSR-N7H8F0S0G0	0.16261	10.1626	0
FETUA_BOVIN Alpha-2-HS-glycoprotein	RPTGEVYDIEIDTLETTCHVLDPTPLANCSVR	N5H6F0S2G0	RPTGEVYDIEIDTLETTCHVLDPTPLANCSVR-N5H6F0S2G0	0.162506	10.1625	0
FETUA_BOVIN Alpha-2-HS-glycoprotein	RPTGEVYDIEIDTLETTCHVLDPTPLANCSVR	N4H5F2S0G0	RPTGEVYDIEIDTLETTCHVLDPTPLANCSVR-N4H5F2S0G0	0.162364	10.1624	0
FETUA_BOVIN Alpha-2-HS-glycoprotein	RPTGEVYDIEIDTLETTCHVLDPTPLANCSVR	N7H8F0S0G0	RPTGEVYDIEIDTLETTCHVLDPTPLANCSVR-N7H8F0S0G0	0.162167	10.1622	0
FETUA_BOVIN Alpha-2-HS-glycoprotein	RPTGEVYDIEIDTLETTCHVLDPTPLANCSVR	N5H6F2S2G0	RPTGEVYDIEIDTLETTCHVLDPTPLANCSVR-N5H6F2S2G0	0.162022	10.162	0
FETUA_BOVIN Alpha-2-HS-glycoprotein	RPTGEVYDIEIDTLETTCHVLDPTPLANCSVR	N6H7F2S2G0	RPTGEVYDIEIDTLETTCHVLDPTPLANCSVR-N6H7F2S2G0	0.162015	10.162	0
FETUA_BOVIN Alpha-2-HS-glycoprotein	RPTGEVYDIEIDTLETTCHVLDPTPLANCSVR	N5H6F0S2G0	RPTGEVYDIEIDTLETTCHVLDPTPLANCSVR-N5H6F0S2G0	0.161284	10.1613	0
FETUA_BOVIN Alpha-2-HS-glycoprotein	RPTGEVYDIEIDTLETTCHVLDPTPLANCSVR	N4H4F3S0G1	RPTGEVYDIEIDTLETTCHVLDPTPLANCSVR-N4H4F3S0G1	0.16098	10.161	0
FETUA_BOVIN Alpha-2-HS-glycoprotein	RPTGEVYDIEIDTLETTCHVLDPTPLANCSVR	N5H6F2S2G0	RPTGEVYDIEIDTLETTCHVLDPTPLANCSVR-N5H6F2S2G0	0.160873	10.1609	0
FETUA_BOVIN Alpha-2-HS-glycoprotein	RPTGEVYDIEIDTLETTCHVLDPTPLANCSVR	N4H5F1S3G0	RPTGEVYDIEIDTLETTCHVLDPTPLANCSVR-N4H5F1S3G0	0.160725	10.1607	0
FETUA_BOVIN Alpha-2-HS-glycoprotein	RPTGEVYDIEIDTLETTCHVLDPTPLANCSVR	N5H6F2S2G0	RPTGEVYDIEIDTLETTCHVLDPTPLANCSVR-N5H6F2S2G0	0.160531	10.1605	0
FETUA_BOVIN Alpha-2-HS-glycoprotein	RPTGEVYDIEIDTLETTCHVLDPTPLANCSVR	N4H5F2S0G1	RPTGEVYDIEIDTLETTCHVLDPTPLANCSVR-N4H5F2S0G1	0.160205	10.1602	0
FETUA_BOVIN Alpha-2-HS-glycoprotein	RPTGEVYDIEIDTLETTCHVLDPTPLANCSVR	N5H6F2S2G0	RPTGEVYDIEIDTLETTCHVLDPTPLANCSVR-N5H6F2S2G0	0.159708	10.1597	0
FETUA_BOVIN Alpha-2-HS-glycoprotein	RPTGEVYDIEIDTLETTCHVLDPTPLANCSVR	N5H8F0S2G0	RPTGEVYDIEIDTLETTCHVLDPTPLANCSVR-N5H8F0S2G0	0.158219	10.1582	0
FETUA_BOVIN Alpha-2-HS-glycoprotein	RPTGEVYDIEIDTLETTCHVLDPTPLANCSVR	N6H8F0S0G0	RPTGEVYDIEIDTLETTCHVLDPTPLANCSVR-N6H8F0S0G0	0.157049	10.157	0
FETUA_BOVIN Alpha-2-HS-glycoprotein	RPTGEVYDIEIDTLETTCHVLDPTPLANCSVR	N5H6F0S4G0	RPTGEVYDIEIDTLETTCHVLDPTPLANCSVR-N5H6F0S4G0	0.154929	10.1549	0
FETUA_BOVIN Alpha-2-HS-glycoprotein	RPTGEVYDIEIDTLETTCHVLDPTPLANCSVR	N6H7F1S0G0	RPTGEVYDIEIDTLETTCHVLDPTPLANCSVR-N6H7F1S0G0	0.154784	10.1548	0
FETUA_BOVIN Alpha-2-HS-glycoprotein	RPTGEVYDIEIDTLETTCHVLDPTPLANCSVR	N5H6F2S1G0	RPTGEVYDIEIDTLETTCHVLDPTPLANCSVR-N5H6F2S1G0	0.154644	10.1546	0
FETUA_BOVIN Alpha-2-HS-glycoprotein	RPTGEVYDIEIDTLETTCHVLDPTPLANCSVR	N6H7F1S0G0	RPTGEVYDIEIDTLETTCHVLDPTPLANCSVR-N6H7F1S0G0	0.151232	10.1512	0
FETUA_BOVIN Alpha-2-HS-glycoprotein	RPTGEVYDIEIDTLETTCHVLDPTPLANCSVR	N5H6F2S2G0	RPTGEVYDIEIDTLETTCHVLDPTPLANCSVR-N5H6F2S2G0	0.14673	10.1467	0
FETUA_BOVIN Alpha-2-HS-glycoprotein	RPTGEVYDIEIDTLETTCHVLDPTPLANCSVR	N8H7F1S0G0	RPTGEVYDIEIDTLETTCHVLDPTPLANCSVR-N8H7F1S0G0	0.145694	10.1457	0
FETUA_BOVIN Alpha-2-HS-glycoprotein	RPTGEVYDIEIDTLETTCHVLDPTPLANCSVR	N6H7F4S0G0	RPTGEVYDIEIDTLETTCHVLDPTPLANCSVR-N6H7F4S0G0	0.143911	10.1439	0
FETUA_BOVIN Alpha-2-HS-glycoprotein	RPTGEVYDIEIDTLETTCHVLDPTPLANCSVR	N5H6F2S1G0	RPTGEVYDIEIDTLETTCHVLDPTPLANCSVR-N5H6F2S1G0	0.142058	10.1421	0
FETUA_BOVIN Alpha-2-HS-glycoprotein	RPTGEVYDIEIDTLETTCHVLDPTPLANCSVR	N7H7F0S0G0	RPTGEVYDIEIDTLETTCHVLDPTPLANCSVR-N7H7F0S0G0	0.13914	10.1391	0
FETUA_BOVIN Alpha-2-HS-glycoprotein	RPTGEVYDIEIDTLETTCHVLDPTPLANCSVR	N5H6F0S4G0	RPTGEVYDIEIDTLETTCHVLDPTPLANCSVR-N5H6F0S4G0	0.138569	10.1386	0
FETUA_BOVIN Alpha-2-HS-glycoprotein	VVHAVEVALATFNAESNGSYLQLVEISR	N5H6F2S2G0	VVHAVEVALATFNAESNGSYLQLVEISR-N5H6F2S2G0	0.13782	10.1378	0
FETUA_BOVIN Alpha-2-HS-glycoprotein	RPTGEVYDIEIDTLETTCHVLDPTPLANCSVR	N5H6F2S2G0	RPTGEVYDIEIDTLETTCHVLDPTPLANCSVR-N5H6F2S2G0	0.126473	10.1265	0
FETUA_BOVIN Alpha-2-HS-glycoprotein	VVHAVEVALATFNAESNGSYLQLVEISR	N6H7F2S1G0	VVHAVEVALATFNAESNGSYLQLVEISR-N6H7F2S1G0	0.125366	10.1254	0
FETUA_BOVIN Alpha-2-HS-glycoprotein	KLCPDCPLLAPLNDSR	N5H6F2S2G0	KLCPDCPLLAPLNDSR-N5H6F2S2G0	0.194828	9.19483	0
FETUA_BOVIN Alpha-2-HS-glycoprotein	RPTGEVYDIEIDTLETTCHVLDPTPLANCSVR	N4H5F2S0G0	RPTGEVYDIEIDTLETTCHVLDPTPLANCSVR-N4H5F2S0G0	0.170958	9.17096	0
FETUA_BOVIN Alpha-2-HS-glycoprotein	RPTGEVYDIEIDTLETTCHVLDPTPLANCSVR	N5H6F2S2G0	RPTGEVYDIEIDTLETTCHVLDPTPLANCSVR-N5H6F2S2G0	0.170437	9.17044	0
FETUA_BOVIN Alpha-2-HS-glycoprotein	LCPDCPLLAPLNDSR	N6H6F0S0G1	LCPDCPLLAPLNDSR-N6H6F0S0G1	0.168521	9.16852	0
FETUA_BOVIN Alpha-2-HS-glycoprotein	RPTGEVYDIEIDTLETTCHVLDPTPLANCSVR	N5H6F2S1G0	RPTGEVYDIEIDTLETTCHVLDPTPLANCSVR-N5H6F2S1G0	0.16794	9.16794	0
FETUA_BOVIN Alpha-2-HS-glycoprotein	RPTGEVYDIEIDTLETTCHVLDPTPLANCSVR	N5H6F0S2G0	RPTGEVYDIEIDTLETTCHVLDPTPLANCSVR-N5H6F0S2G0	0.164233	9.16423	0
FETUA_BOVIN Alpha-2-HS-glycoprotein	RPTGEVYDIEIDTLETTCHVLDPTPLANCSVR	N4H4F3S0G1	RPTGEVYDIEIDTLETTCHVLDPTPLANCSVR-N4H4F3S0G1	0.16364	9.16364	0
FETUA_BOVIN Alpha-2-HS-glycoprotein	RPTGEVYDIEIDTLETTCHVLDPTPLANCSVR	N5H6F0S2G0	RPTGEVYDIEIDTLETTCHVLDPTPLANCSVR-N5H6F0S2G0	0.163621	9.16362	0
FETUA_BOVIN Alpha-2-HS-glycoprotein	RPTGEVYDIEIDTLETTCHVLDPTPLANCSVR	N6H8F0S0G0	RPTGEVYDIEIDTLETTCHVLDPTPLANCSVR-N6H8F0S0G0	0.162699	9.1627	0
FETUA_BOVIN Alpha-2-HS-glycoprotein	RPTGEVYDIEIDTLETTCHVLDPTPLANCSVR	N5H6F2S1G0	RPTGEVYDIEIDTLETTCHVLDPTPLANCSVR-N5H6F2S1G0	0.161638	9.16164	0
FETUA_BOVIN Alpha-2-HS-glycoprotein	RPTGEVYDIEIDTLETTCHVLDPTPLANCSVR	N5H6F0S4G0	RPTGEVYDIEIDTLETTCHVLDPTPLANCSVR-N5H6F0S4G0	0.159878	9.15988	0
FETUA_BOVIN Alpha-2-HS-glycoprotein	RPTGEVYDIEIDTLETTCHVLDPTPLANCSVR	N4H4F3S0G1	RPTGEVYDIEIDTLETTCHVLDPTPLANCSVR-N4H4F3S0G1	0.1553	9.1553	0
FETUA_BOVIN Alpha-2-HS-glycoprotein	RPTGEVYDIEIDTLETTCHVLDPTPLANCSVR	N5H6F2S1G0	RPTGEVYDIEIDTLETTCHVLDPTPLANCSVR-N5H6F2S1G0	0.15527	9.15527	0
FETUA_BOVIN Alpha-2-HS-glycoprotein	RPTGEVYDIEIDTLETTCHVLDPTPLANCSVR	N6H7F2S1G0	RPTGEVYDIEIDTLETTCHVLDPTPLANCSVR-N6H7F2S1G0	0.152563	9.15256	0
FETUA_BOVIN Alpha-2-HS-glycoprotein	RPTGEVYDIEIDTLETTCHVLDPTPLANCSVR	N5H6F2S2G0	RPTGEVYDIEIDTLETTCHVLDPTPLANCSVR-N5H6F2S2G0	0.150205	9.15021	0
FETUA_BOVIN Alpha-2-HS-glycoprotein	RPTGEVYDIEIDTLETTCHVLDPTPLANCSVR	N5H6F2S2G0	RPTGEVYDIEIDTLETTCHVLDPTPLANCSVR-N5H6F2S2G0	0.14919	9.14919	0
FETUA_BOVIN Alpha-2-HS-glycoprotein	RPTGEVYDIEIDTLETTCHVLDPTPLANCSVR	N4H5F2S0G1	RPTGEVYDIEIDTLETTCHVLDPTPLANCSVR-N4H5F2S0G1	0.148722	9.14872	0
FETUA_BOVIN Alpha-2-HS-glycoprotein	LCPDCPLLAPLNDSR	N5H6F2S2G0	LCPDCPLLAPLNDSR-N5H6F2S2G0	0.148116	9.14812	0
FETUA_BOVIN Alpha-2-HS-glycoprotein	LCPDCPLLAPLNDSR	N5H6F2S2G0	LCPDCPLLAPLNDSR-N5H6F2S2G0	0.147222	9.14722	0
FETUA_BOVIN Alpha-2-HS-glycoprotein	RPTGEVYDIEIDTLETTCHVLDPTPLANCSVR	N5H6F0S4G0	RPTGEVYDIEIDTLETTCHVLDPTPLANCSVR-N5H6F0S4G0	0.146625	9.14663	0
FETUA_BOVIN Alpha-2-HS-glycoprotein	RPTGEVYDIEIDTLETTCHVLDPTPLANCSVR	N5H6F0S2G0	RPTGEVYDIEIDTLETTCHVLDPTPLANCSVR-N5H6F0S2G0	0.14457	9.14457	0
FETUA_BOVIN Alpha-2-HS-glycoprotein	RPTGEVYDIEIDTLETTCHVLDPTPLANCSVR	N5H6F2S2G0	RPTGEVYDIEIDTLETTCHVLDPTPLANCSVR-N5H6F2S2G0	0.141535	9.14154	0
FETUA_BOVIN Alpha-2-HS-glycoprotein	RPTGEVYDIEIDTLETTCHVLDPTPLANCSVR	N4H4F3S0G1	RPTGEVYDIEIDTLETTCHVLDPTPLANCSVR-N4H4F3S0G1	0.141163	9.14116	0
FETUA_BOVIN Alpha-2-HS-glycoprotein	VVHAVEVALATFNAESNGSYLQLVEISR	N5H6F2S2G0	VVHAVEVALATFNAESNGSYLQLVEISR-N5H6F2S2G0	0.139523	9.13952	0
FETUA_BOVIN Alpha-2-HS-glycoprotein	RPTGEVYDIEIDTLETTCHVLDPTPLANCSVR	N6H5F4S0G0	RPTGEVYDIEIDTLETTCHVLDPTPLANCSVR-N6H5F4S0G0	0.137266	9.13727	0
FETUA_BOVIN Alpha-2-HS-glycoprotein	RPTGEVYDIEIDTLETTCHVLDPTPLANCSVR	N4H4F3S0G1	RPTGEVYDIEIDTLETTCHVLDPTPLANCSVR-N4H4F3S0G1	0.137147	9.13715	0
FETUA_BOVIN Alpha-2-HS-glycoprotein	RPTGEVYDIEIDTLETTCHVLDPTPLANCSVR	N5H6F2S1G0	RPTGEVYDIEIDTLETTCHVLDPTPLANCSVR-N5H6F2S1G0	0.136546	9.13655	0
FETUA_BOVIN Alpha-2-HS-glycoprotein	RPTGEVYDIEIDTLETTCHVLDPTPLANCSVR	N7H8F2S0G0	RPTGEVYDIEIDTLETTCHVLDPTPLANCSVR-N7H8F2S0G0	0.133181	9.13318	0
FETUA_BOVIN Alpha-2-HS-glycoprotein	RPTGEVYDIEIDTLETTCHVLDPTPLANCSVR	N4H5F4S0G2	RPTGEVYDIEIDTLETTCHVLDPTPLANCSVR-N4H5F4S0G2	0.100001	9.1	0
FETUA_BOVIN Alpha-2-HS-glycoprotein	VVHAVEVALATFNAESNGSYLQLVEISR	N5H6F2S1G0	VVHAVEVALATFNAESNGSYLQLVEISR-N5H6F2S1G0	0.242025	8.24202	0
FETUA_BOVIN Alpha-2-HS-glycoprotein	VVHAVEVALATFNAESNGSYLQLVEISR	N5H6F2S1G0	VVHAVEVALATFNAESNGSYLQLVEISR-N5H6F2S1G0	0.17808	8.17808	0
FETUA_BOVIN Alpha-2-HS-glycoprotein	RPTGEVYDIEIDTLETTCHVLDPTPLANCSVR	N5H6F2S0G0	RPTGEVYDIEIDTLETTCHVLDPTPLANCSVR-N5H6F2S0G0	0.156103	8.1561	0
FETUA_BOVIN Alpha-2-HS-glycoprotein	RPTGEVYDIEIDTLETTCHVLDPTPLANCSVR	N5H6F2S2G0	RPTGEVYDIEIDTLETTCHVLDPTPLANCSVR-N5H6F2S2G0	0.154153	8.15415	0
FETUA_BOVIN Alpha-2-HS-glycoprotein	RPTGEVYDIEIDTLETTCHVLDPTPLANCSVR	N6H7F2S1G0	RPTGEVYDIEIDTLETTCHVLDPTPLANCSVR-N6H7F2S1G0	0.153506	8.15351	0
FETUA_BOVIN Alpha-2-HS-glycoprotein	RPTGEVYDIEIDTLETTCHVLDPTPLANCSVR	N7H8F0S0G0	RPTGEVYDIEIDTLETTCHVLDPTPLANCSVR-N7H8F0S0G0	0.148176	8.14818	0
FETUA_BOVIN Alpha-2-HS-glycoprotein	RPTGEVYDIEIDTLETTCHVLDPTPLANCSVR	N4H5F4S0G2	RPTGEVYDIEIDTLETTCHVLDPTPLANCSVR-N4H5F4S0G2	0.147664	8.14766	0
FETUA_BOVIN Alpha-2-HS-glycoprotein	RPTGEVYDIEIDTLETTCHVLDPTPLANCSVR	N5H6F2S2G0	RPTGEVYDIEIDTLETTCHVLDPTPLANCSVR-N5H6F2S2G0	0.145377	8.14538	0
FETUA_BOVIN Alpha-2-HS-glycoprotein	RPTGEVYDIEIDTLETTCHVLDPTPLANCSVR	N6H7F1S0G0	RPTGEVYDIEIDTLETTCHVLDPTPLANCSVR-N6H7F1S0G0	0.142006	8.14201	0
FETUA_BOVIN Alpha-2-HS-glycoprotein	RPTGEVYDIEIDTLETTCHVLDPTPLANCSVR	N5H6F0S4G0	RPTGEVYDIEIDTLETTCHVLDPTPLANCSVR-N5H6F0S4G0	0.1409	8.1409	0
FETUA_BOVIN Alpha-2-HS-glycoprotein	RPTGEVYDIEIDTLETTCHVLDPTPLANCSVR	N6H7F4S0G0	RPTGEVYDIEIDTLETTCHVLDPTPLANCSVR-N6H7F4S0G0	0.140036	8.14004	0
FETUA_BOVIN Alpha-2-HS-glycoprotein	RPTGEVYDIEIDTLETTCHVLDPTPLANCSVR	N4H6F2S1G0	RPTGEVYDIEIDTLETTCHVLDPTPLANCSVR-N4H6F2S1G0	0.138794	8.13879	0
FETUA_BOVIN Alpha-2-HS-glycoprotein	LCPDCPLLAPLNDSR	N4H4F3S0G1	LCPDCPLLAPLNDSR-N4H4F3S0G1	0.136911	8.13691	0
FETUA_BOVIN Alpha-2-HS-glycoprotein	RPTGEVYDIEIDTLETTCHVLDPTPLANCSVR	N5H6F2S1G0	RPTGEVYDIEIDTLETTCHVLDPTPLANCSVR-N5H6F2S1G0	0.136564	8.13656	0
FETUA_BOVIN Alpha-2-HS-glycoprotein	VVHAVEVALATFNAESNGSYLQLVEISR	N5H6F2S2G0	VVHAVEVALATFNAESNGSYLQLVEISR-N5H6F2S2G0	0.135717	8.13572	0
FETUA_BOVIN Alpha-2-HS-glycoprotein	RPTGEVYDIEIDTLETTCHVLDPTPLANCSVR	N3H6F2S0G0	RPTGEVYDIEIDTLETTCHVLDPTPLANCSVR-N3H6F2S0G0	0.134686	8.13469	0
FETUA_BOVIN Alpha-2-HS-glycoprotein	RPTGEVYDIEIDTLETTCHVLDPTPLANCSVR	N5H5F1S3G0	RPTGEVYDIEIDTLETTCHVLDPTPLANCSVR-N5H5F1S3G0	0.133856	8.13386	0
FETUA_BOVIN Alpha-2-HS-glycoprotein	RPTGEVYDIEIDTLETTCHVLDPTPLANCSVR	N5H6F2S1G0	RPTGEVYDIEIDTLETTCHVLDPTPLANCSVR-N5H6F2S1G0	0.133793	8.13379	0
FETUA_BOVIN Alpha-2-HS-glycoprotein	RPTGEVYDIEIDTLETTCHVLDPTPLANCSVR	N5H6F0S4G0	RPTGEVYDIEIDTLETTCHVLDPTPLANCSVR-N5H6F0S4G0	0.133471	8.13347	0
FETUA_BOVIN Alpha-2-HS-glycoprotein	RPTGEVYDIEIDTLETTCHVLDPTPLANCSVR	N7H8F2S0G0	RPTGEVYDIEIDTLETTCHVLDPTPLANCSVR-N7H8F2S0G0	0.120205	8.12021	0
FETUA_BOVIN Alpha-2-HS-glycoprotein	RPTGEVYDIEIDTLETTCHVLDPTPLANCSVR	N5H6F2S2G0	RPTGEVYDIEIDTLETTCHVLDPTPLANCSVR-N5H6F2S2G0	0.117791	8.11779	0
FETUA_BOVIN Alpha-2-HS-glycoprotein	VVHAVEVALATFNAESNGSYLQLVEISR	N5H6F2S2G0	VVHAVEVALATFNAESNGSYLQLVEISR-N5H6F2S2G0	0.113793	8.11379	0
FETUA_BOVIN Alpha-2-HS-glycoprotein	VVHAVEVALATFNAESNGSYLQLVEISR	N5H6F2S0G0	VVHAVEVALATFNAESNGSYLQLVEISR-N5H6F2S0G0	0.181604	7.1816	0
FETUA_BOVIN Alpha-2-HS-glycoprotein	VVHAVEVALATFNAESNGSYLQLVEISR	N5H5F1S3G0	VVHAVEVALATFNAESNGSYLQLVEISR-N5H5F1S3G0	0.160336	7.16034	0
FETUA_BOVIN Alpha-2-HS-glycoprotein	RPTGEVYDIEIDTLETTCHVLDPTPLANCSVR	N7H8F2S0G0	RPTGEVYDIEIDTLETTCHVLDPTPLANCSVR-N7H8F2S0G0	0.155945	7.15595	0
FETUA_BOVIN Alpha-2-HS-glycoprotein	LCPDCPLLAPLNDSR	N5H6F2S1G0	LCPDCPLLAPLNDSR-N5H6F2S1G0	0.142852	7.14285	0
FETUA_BOVIN Alpha-2-HS-glycoprotein	RPTGEVYDIEIDTLETTCHVLDPTPLANCSVR	N5H8F0S2G0	RPTGEVYDIEIDTLETTCHVLDPTPLANCSVR-N5H8F0S2G0	0.138601	7.1386	0
FETUA_BOVIN Alpha-2-HS-glycoprotein	RPTGEVYDIEIDTLETTCHVLDPTPLANCSVR	N7H8F2S0G0	RPTGEVYDIEIDTLETTCHVLDPTPLANCSVR-N7H8F2S0G0	0.135686	7.13569	0
FETUA_BOVIN Alpha-2-HS-glycoprotein	RPTGEVYDIEIDTLETTCHVLDPTPLANCSVR	N5H6F2S1G0	RPTGEVYDIEIDTLETTCHVLDPTPLANCSVR-N5H6F2S1G0	0.129219	7.12922	0
FETUA_BOVIN Alpha-2-HS-glycoprotein	RPTGEVYDIEIDTLETTCHVLDPTPLANCSVR	N4H5F2S0G0	RPTGEVYDIEIDTLETTCHVLDPTPLANCSVR-N4H5F2S0G0	0.127083	7.12708	0
FETUA_BOVIN Alpha-2-HS-glycoprotein	RPTGEVYDIEIDTLETTCHVLDPTPLANCSVR	N4H5F2S0G1	RPTGEVYDIEIDTLETTCHVLDPTPLANCSVR-N4H5F2S0G1	0.12508	7.12508	0
FETUA_BOVIN Alpha-2-HS-glycoprotein	RPTGEVYDIEIDTLETTCHVLDPTPLANCSVR	N5H6F2S1G0	RPTGEVYDIEIDTLETTCHVLDPTPLANCSVR-N5H6F2S1G0	0.123961	7.12396	0
FETUA_BOVIN Alpha-2-HS-glycoprotein	RPTGEVYDIEIDTLETTCHVLDPTPLANCSVR	N7H5F1S2G0	RPTGEVYDIEIDTLETTCHVLDPTPLANCSVR-N7H5F1S2G0	0.114991	7.11499	0
FETUA_BOVIN Alpha-2-HS-glycoprotein	RPTGEVYDIEIDTLETTCHVLDPTPLANCSVR	N5H5F0S2G0	RPTGEVYDIEIDTLETTCHVLDPTPLANCSVR-N5H5F0S2G0	0.156992	6.15699	0
FETUA_BOVIN Alpha-2-HS-glycoprotein	VVHAVEVALATFNAESNGSYLQLVEISR	N5H6F2S0G0	VVHAVEVALATFNAESNGSYLQLVEISR-N5H6F2S0G0	0.143528	6.14353	0
FETUA_BOVIN Alpha-2-HS-glycoprotein	RPTGEVYDIEIDTLETTCHVLDPTPLANCSVR	N5H6F0S3G0	RPTGEVYDIEIDTLETTCHVLDPTPLANCSVR-N5H6F0S3G0	0.113467	6.11347	0
FETUA_BOVIN Alpha-2-HS-glycoprotein	RPTGEVYDIEIDTLETTCHVLDPTPLANCSVR	N4H6F2S0G0	RPTGEVYDIEIDTLETTCHVLDPTPLANCSVR-N4H6F2S0G0	0.10539	6.10539	0
FETUA_BOVIN Alpha-2-HS-glycoprotein	VVHAVEVALATFNAESNGSYLQLVEISR	N5H6F2S1G0	VVHAVEVALATFNAESNGSYLQLVEISR-N5H6F2S1G0	0.342688	24.3427	0
FETUA_BOVIN Alpha-2-HS-glycoprotein	VVHAVEVALATFNAESNGSYLQLVEISR	N5H6F2S1G0	VVHAVEVALATFNAESNGSYLQLVEISR-N5H6F2S1G0	0.342563	24.3426	0
FETUA_BOVIN Alpha-2-HS-glycoprotein	VVHAVEVALATFNAESNGSYLQLVEISR	N5H6F2S1G0	VVHAVEVALATFNAESNGSYLQLVEISR-N5H6F2S1G0	0.363818	23.3638	0
FETUA_BOVIN Alpha-2-HS-glycoprotein	VVHAVEVALATFNAESNGSYLQLVEISR	N5H6F2S1G0	VVHAVEVALATFNAESNGSYLQLVEISR-N5H6F2S1G0	0.360965	23.361	0
FETUA_BOVIN Alpha-2-HS-glycoprotein	VVHAVEVALATFNAESNGSYLQLVEISR	N5H6F2S1G0	VVHAVEVALATFNAESNGSYLQLVEISR-N5H6F2S1G0	0.356887	23.3569	0
FETUA_BOVIN Alpha-2-HS-glycoprotein	VVHAVEVALATFNAESNGSYLQLVEISR	N5H6F2S1G0	VVHAVEVALATFNAESNGSYLQLVEISR-N5H6F2S1G0	0.353131	23.3531	0
FETUA_BOVIN Alpha-2-HS-glycoprotein	VVHAVEVALATFNAESNGSYLQLVEISR	N5H6F2S1G0	VVHAVEVALATFNAESNGSYLQLVEISR-N5H6F2S1G0	0.350127	23.3501	0
FETUA_BOVIN Alpha-2-HS-glycoprotein	VVHAVEVALATFNAESNGSYLQLVEISR	N5H6F2S1G0	VVHAVEVALATFNAESNGSYLQLVEISR-N5H6F2S1G0	0.349759	23.3498	0
FETUA_BOVIN Alpha-2-HS-glycoprotein	VVHAVEVALATFNAESNGSYLQLVEISR	N5H6F2S1G0	VVHAVEVALATFNAESNGSYLQLVEISR-N5H6F2S1G0	0.343736	23.3437	0
FETUA_BOVIN Alpha-2-HS-glycoprotein	VVHAVEVALATFNAESNGSYLQLVEISR	N5H6F2S1G0	VVHAVEVALATFNAESNGSYLQLVEISR-N5H6F2S1G0	0.337497	23.3375	0
FETUA_BOVIN Alpha-2-HS-glycoprotein	VVHAVEVALATFNAESNGSYLQLVEISR	N5H6F2S1G0	VVHAVEVALATFNAESNGSYLQLVEISR-N5H6F2S1G0	0.33739	23.3374	0
FETUA_BOVIN Alpha-2-HS-glycoprotein	VVHAVEVALATFNAESNGSYLQLVEISR	N5H6F2S1G0	VVHAVEVALATFNAESNGSYLQLVEISR-N5H6F2S1G0	0.3284	23.3284	0
FETUA_BOVIN Alpha-2-HS-glycoprotein	VVHAVEVALATFNAESNGSYLQLVEISR	N5H6F2S1G0	VVHAVEVALATFNAESNGSYLQLVEISR-N5H6F2S1G0	0.360879	22.3609	0
FETUA_BOVIN Alpha-2-HS-glycoprotein	VVHAVEVALATFNAESNGSYLQLVEISR	N5H6F2S1G0	VVHAVEVALATFNAESNGSYLQLVEISR-N5H6F2S1G0	0.357456	22.3575	0
FETUA_BOVIN Alpha-2-HS-glycoprotein	VVHAVEVALATFNAESNGSYLQLVEISR	N5H6F2S1G0	VVHAVEVALATFNAESNGSYLQLVEISR-N5H6F2S1G0	0.35731	22.3573	0
FETUA_BOVIN Alpha-2-HS-glycoprotein	VVHAVEVALATFNAESNGSYLQLVEISR	N5H6F2S1G0	VVHAVEVALATFNAESNGSYLQLVEISR-N5H6F2S1G0	0.346953	22.347	0
FETUA_BOVIN Alpha-2-HS-glycoprotein	VVHAVEVALATFNAESNGSYLQLVEISR	N5H6F2S1G0	VVHAVEVALATFNAESNGSYLQLVEISR-N5H6F2S1G0	0.344097	22.3441	0
FETUA_BOVIN Alpha-2-HS-glycoprotein	VVHAVEVALATFNAESNGSYLQLVEISR	N5H6F2S1G0	VVHAVEVALATFNAESNGSYLQLVEISR-N5H6F2S1G0	0.342524	22.3425	0
FETUA_BOVIN Alpha-2-HS-glycoprotein	VVHAVEVALATFNAESNGSYLQLVEISR	N5H6F2S1G0	VVHAVEVALATFNAESNGSYLQLVEISR-N5H6F2S1G0	0.339553	22.3396	0
FETUA_BOVIN Alpha-2-HS-glycoprotein	VVHAVEVALATFNAESNGSYLQLVEISR	N5H6F2S1G0	VVHAVEVALATFNAESNGSYLQLVEISR-N5H6F2S1G0	0.337688	22.3377	0
FETUA_BOVIN Alpha-2-HS-glycoprotein	VVHAVEVALATFNAESNGSYLQLVEISR	N5H6F2S1G0	VVHAVEVALATFNAESNGSYLQLVEISR-N5H6F2S1G0	0.333251	22.3333	0
FETUA_BOVIN Alpha-2-HS-glycoprotein	VVHAVEVALATFNAESNGSYLQLVEISR	N7H8F0S0G0	VVHAVEVALATFNAESNGSYLQLVEISR-N7H8F0S0G0	0.327641	22.3276	0
FETUA_BOVIN Alpha-2-HS-glycoprotein	VVHAVEVALATFNAESNGSYLQLVEISR	N5H6F2S1G0	VVHAVEVALATFNAESNGSYLQLVEISR-N5H6F2S1G0	0.327076	22.3271	0
FETUA_BOVIN Alpha-2-HS-glycoprotein	VVHAVEVALATFNAESNGSYLQLVEISR	N5H6F2S1G0	VVHAVEVALATFNAESNGSYLQLVEISR-N5H6F2S1G0	0.324237	22.3242	0
FETUA_BOVIN Alpha-2-HS-glycoprotein	VVHAVEVALATFNAESNGSYLQLVEISR	N5H6F2S1G0	VVHAVEVALATFNAESNGSYLQLVEISR-N5H6F2S1G0	0.322619	22.3226	0
FETUA_BOVIN Alpha-2-HS-glycoprotein	VVHAVEVALATFNAESNGSYLQLVEISR	N5H6F2S1G0	VVHAVEVALATFNAESNGSYLQLVEISR-N5H6F2S1G0	0.321422	22.3214	0
FETUA_BOVIN Alpha-2-HS-glycoprotein	VVHAVEVALATFNAESNGSYLQLVEISR	N7H8F0S0G0	VVHAVEVALATFNAESNGSYLQLVEISR-N7H8F0S0G0	0.319463	22.3195	0
FETUA_BOVIN Alpha-2-HS-glycoprotein	VVHAVEVALATFNAESNGSYLQLVEISR	N5H6F2S1G0	VVHAVEVALATFNAESNGSYLQLVEISR-N5H6F2S1G0	0.313598	22.3136	0
FETUA_BOVIN Alpha-2-HS-glycoprotein	VVHAVEVALATFNAESNGSYLQLVEISR	N5H6F2S1G0	VVHAVEVALATFNAESNGSYLQLVEISR-N5H6F2S1G0	0.354988	21.355	0
FETUA_BOVIN Alpha-2-HS-glycoprotein	VVHAVEVALATFNAESNGSYLQLVEISR	N7H8F0S0G0	VVHAVEVALATFNAESNGSYLQLVEISR-N7H8F0S0G0	0.337807	21.3378	0
FETUA_BOVIN Alpha-2-HS-glycoprotein	VVHAVEVALATFNAESNGSYLQLVEISR	N5H6F2S1G0	VVHAVEVALATFNAESNGSYLQLVEISR-N5H6F2S1G0	0.330189	21.3302	0
FETUA_BOVIN Alpha-2-HS-glycoprotein	VVHAVEVALATFNAESNGSYLQLVEISR	N5H6F2S1G0	VVHAVEVALATFNAESNGSYLQLVEISR-N5H6F2S1G0	0.328038	21.328	0
FETUA_BOVIN Alpha-2-HS-glycoprotein	VVHAVEVALATFNAESNGSYLQLVEISR	N7H8F0S0G0	VVHAVEVALATFNAESNGSYLQLVEISR-N7H8F0S0G0	0.324339	21.3243	0
FETUA_BOVIN Alpha-2-HS-glycoprotein	VVHAVEVALATFNAESNGSYLQLVEISR	N5H6F2S1G0	VVHAVEVALATFNAESNGSYLQLVEISR-N5H6F2S1G0	0.32426	21.3243	0
FETUA_BOVIN Alpha-2-HS-glycoprotein	VVHAVEVALATFNAESNGSYLQLVEISR	N5H6F2S1G0	VVHAVEVALATFNAESNGSYLQLVEISR-N5H6F2S1G0	0.323407	21.3234	0
FETUA_BOVIN Alpha-2-HS-glycoprotein	VVHAVEVALATFNAESNGSYLQLVEISR	N5H6F2S1G0	VVHAVEVALATFNAESNGSYLQLVEISR-N5H6F2S1G0	0.31918	21.3192	0
FETUA_BOVIN Alpha-2-HS-glycoprotein	VVHAVEVALATFNAESNGSYLQLVEISR	N5H6F2S1G0	VVHAVEVALATFNAESNGSYLQLVEISR-N5H6F2S1G0	0.315417	21.3154	0
FETUA_BOVIN Alpha-2-HS-glycoprotein	VVHAVEVALATFNAESNGSYLQLVEISR	N5H6F2S2G0	VVHAVEVALATFNAESNGSYLQLVEISR-N5H6F2S2G0	0.311658	21.3117	0
FETUA_BOVIN Alpha-2-HS-glycoprotein	VVHAVEVALATFNAESNGSYLQLVEISR	N7H8F0S0G0	VVHAVEVALATFNAESNGSYLQLVEISR-N7H8F0S0G0	0.304263	21.3043	0
FETUA_BOVIN Alpha-2-HS-glycoprotein	VVHAVEVALATFNAESNGSYLQLVEISR	N5H6F0S4G0	VVHAVEVALATFNAESNGSYLQLVEISR-N5H6F0S4G0	0.292257	21.2923	0
FETUA_BOVIN Alpha-2-HS-glycoprotein	VVHAVEVALATFNAESNGSYLQLVEISR	N5H6F0S4G0	VVHAVEVALATFNAESNGSYLQLVEISR-N5H6F0S4G0	0.29163	21.2916	0
FETUA_BOVIN Alpha-2-HS-glycoprotein	VVHAVEVALATFNAESNGSYLQLVEISR	N5H6F2S2G0	VVHAVEVALATFNAESNGSYLQLVEISR-N5H6F2S2G0	0.284555	21.2846	0
FETUA_BOVIN Alpha-2-HS-glycoprotein	RPTGEVYDIEIDTLETTCHVLDPTPLANCSVR	N4H4F3S0G1	RPTGEVYDIEIDTLETTCHVLDPTPLANCSVR-N4H4F3S0G1	0.264905	21.2649	0
FETUA_BOVIN Alpha-2-HS-glycoprotein	VVHAVEVALATFNAESNGSYLQLVEISR	N5H6F2S1G0	VVHAVEVALATFNAESNGSYLQLVEISR-N5H6F2S1G0	0.333922	20.3339	0
FETUA_BOVIN Alpha-2-HS-glycoprotein	VVHAVEVALATFNAESNGSYLQLVEISR	N5H6F2S1G0	VVHAVEVALATFNAESNGSYLQLVEISR-N5H6F2S1G0	0.329257	20.3293	0
FETUA_BOVIN Alpha-2-HS-glycoprotein	VVHAVEVALATFNAESNGSYLQLVEISR	N5H6F2S1G0	VVHAVEVALATFNAESNGSYLQLVEISR-N5H6F2S1G0	0.323385	20.3234	0
FETUA_BOVIN Alpha-2-HS-glycoprotein	VVHAVEVALATFNAESNGSYLQLVEISR	N5H6F2S1G0	VVHAVEVALATFNAESNGSYLQLVEISR-N5H6F2S1G0	0.318895	20.3189	0
FETUA_BOVIN Alpha-2-HS-glycoprotein	VVHAVEVALATFNAESNGSYLQLVEISR	N5H6F2S1G0	VVHAVEVALATFNAESNGSYLQLVEISR-N5H6F2S1G0	0.307041	20.307	0
FETUA_BOVIN Alpha-2-HS-glycoprotein	VVHAVEVALATFNAESNGSYLQLVEISR	N5H6F2S1G0	VVHAVEVALATFNAESNGSYLQLVEISR-N5H6F2S1G0	0.305392	20.3054	0
FETUA_BOVIN Alpha-2-HS-glycoprotein	VVHAVEVALATFNAESNGSYLQLVEISR	N4H4F3S0G1	VVHAVEVALATFNAESNGSYLQLVEISR-N4H4F3S0G1	0.287922	20.2879	0
FETUA_BOVIN Alpha-2-HS-glycoprotein	VVHAVEVALATFNAESNGSYLQLVEISR	N5H6F2S0G0	VVHAVEVALATFNAESNGSYLQLVEISR-N5H6F2S0G0	0.300155	19.3002	0
FETUA_BOVIN Alpha-2-HS-glycoprotein	VVHAVEVALATFNAESNGSYLQLVEISR	N7H8F0S0G0	VVHAVEVALATFNAESNGSYLQLVEISR-N7H8F0S0G0	0.295038	19.295	0
FETUA_BOVIN Alpha-2-HS-glycoprotein	VVHAVEVALATFNAESNGSYLQLVEISR	N5H6F2S1G0	VVHAVEVALATFNAESNGSYLQLVEISR-N5H6F2S1G0	0.29462	19.2946	0
FETUA_BOVIN Alpha-2-HS-glycoprotein	VVHAVEVALATFNAESNGSYLQLVEISR	N5H6F2S0G0	VVHAVEVALATFNAESNGSYLQLVEISR-N5H6F2S0G0	0.280949	19.2809	0
FETUA_BOVIN Alpha-2-HS-glycoprotein	VVHAVEVALATFNAESNGSYLQLVEISR	N5H6F2S1G0	VVHAVEVALATFNAESNGSYLQLVEISR-N5H6F2S1G0	0.276677	19.2767	0
FETUA_BOVIN Alpha-2-HS-glycoprotein	VVHAVEVALATFNAESNGSYLQLVEISR	N5H6F2S2G0	VVHAVEVALATFNAESNGSYLQLVEISR-N5H6F2S2G0	0.258692	19.2587	0
FETUA_BOVIN Alpha-2-HS-glycoprotein	VVHAVEVALATFNAESNGSYLQLVEISR	N5H6F2S2G0	VVHAVEVALATFNAESNGSYLQLVEISR-N5H6F2S2G0	0.259416	18.2594	0
FETUA_BOVIN Alpha-2-HS-glycoprotein	RPTGEVYDIEIDTLETTCHVLDPTPLANCSVR	N5H6F2S1G0	RPTGEVYDIEIDTLETTCHVLDPTPLANCSVR-N5H6F2S1G0	0.238375	18.2384	0
FETUA_BOVIN Alpha-2-HS-glycoprotein	RPTGEVYDIEIDTLETTCHVLDPTPLANCSVR	N4H5F1S1G0	RPTGEVYDIEIDTLETTCHVLDPTPLANCSVR-N4H5F1S1G0	0.235861	18.2359	0
FETUA_BOVIN Alpha-2-HS-glycoprotein	VVHAVEVALATFNAESNGSYLQLVEISR	N5H6F2S0G0	VVHAVEVALATFNAESNGSYLQLVEISR-N5H6F2S0G0	0.232694	18.2327	0
FETUA_BOVIN Alpha-2-HS-glycoprotein	VVHAVEVALATFNAESNGSYLQLVEISR	N4H4F3S0G1	VVHAVEVALATFNAESNGSYLQLVEISR-N4H4F3S0G1	0.293589	17.2936	0
FETUA_BOVIN Alpha-2-HS-glycoprotein	RPTGEVYDIEIDTLETTCHVLDPTPLANCSVR	N5H6F2S0G0	RPTGEVYDIEIDTLETTCHVLDPTPLANCSVR-N5H6F2S0G0	0.254189	17.2542	0
FETUA_BOVIN Alpha-2-HS-glycoprotein	RPTGEVYDIEIDTLETTCHVLDPTPLANCSVR	N4H5F2S0G0	RPTGEVYDIEIDTLETTCHVLDPTPLANCSVR-N4H5F2S0G0	0.251094	17.2511	0
FETUA_BOVIN Alpha-2-HS-glycoprotein	RPTGEVYDIEIDTLETTCHVLDPTPLANCSVR	N3H3F2S0G0	RPTGEVYDIEIDTLETTCHVLDPTPLANCSVR-N3H3F2S0G0	0.242185	17.2422	0
FETUA_BOVIN Alpha-2-HS-glycoprotein	RPTGEVYDIEIDTLETTCHVLDPTPLANCSVR	N4H4F3S0G1	RPTGEVYDIEIDTLETTCHVLDPTPLANCSVR-N4H4F3S0G1	0.237568	17.2376	0
FETUA_BOVIN Alpha-2-HS-glycoprotein	RPTGEVYDIEIDTLETTCHVLDPTPLANCSVR	N4H4F3S0G1	RPTGEVYDIEIDTLETTCHVLDPTPLANCSVR-N4H4F3S0G1	0.237031	17.237	0
FETUA_BOVIN Alpha-2-HS-glycoprotein	RPTGEVYDIEIDTLETTCHVLDPTPLANCSVR	N5H6F2S1G0	RPTGEVYDIEIDTLETTCHVLDPTPLANCSVR-N5H6F2S1G0	0.235818	17.2358	0
FETUA_BOVIN Alpha-2-HS-glycoprotein	RPTGEVYDIEIDTLETTCHVLDPTPLANCSVR	N5H6F2S0G0	RPTGEVYDIEIDTLETTCHVLDPTPLANCSVR-N5H6F2S0G0	0.23558	17.2356	0
FETUA_BOVIN Alpha-2-HS-glycoprotein	VVHAVEVALATFNAESNGSYLQLVEISR	N5H6F2S2G0	VVHAVEVALATFNAESNGSYLQLVEISR-N5H6F2S2G0	0.225752	17.2258	0
FETUA_BOVIN Alpha-2-HS-glycoprotein	RPTGEVYDIEIDTLETTCHVLDPTPLANCSVR	N4H4F3S0G1	RPTGEVYDIEIDTLETTCHVLDPTPLANCSVR-N4H4F3S0G1	0.222647	17.2226	0
FETUA_BOVIN Alpha-2-HS-glycoprotein	VVHAVEVALATFNAESNGSYLQLVEISR	N5H5F1S3G0	VVHAVEVALATFNAESNGSYLQLVEISR-N5H5F1S3G0	0.220456	17.2205	0
FETUA_BOVIN Alpha-2-HS-glycoprotein	VVHAVEVALATFNAESNGSYLQLVEISR	N4H4F3S0G1	VVHAVEVALATFNAESNGSYLQLVEISR-N4H4F3S0G1	0.218655	17.2187	0
FETUA_BOVIN Alpha-2-HS-glycoprotein	RPTGEVYDIEIDTLETTCHVLDPTPLANCSVR	N7H8F2S0G0	RPTGEVYDIEIDTLETTCHVLDPTPLANCSVR-N7H8F2S0G0	0.210667	17.2107	0
FETUA_BOVIN Alpha-2-HS-glycoprotein	RPTGEVYDIEIDTLETTCHVLDPTPLANCSVR	N4H6F1S0G0	RPTGEVYDIEIDTLETTCHVLDPTPLANCSVR-N4H6F1S0G0	0.206527	17.2065	0
FETUA_BOVIN Alpha-2-HS-glycoprotein	RPTGEVYDIEIDTLETTCHVLDPTPLANCSVR	N4H5F1S2G0	RPTGEVYDIEIDTLETTCHVLDPTPLANCSVR-N4H5F1S2G0	0.266957	16.267	0
FETUA_BOVIN Alpha-2-HS-glycoprotein	VVHAVEVALATFNAESNGSYLQLVEISR	N5H6F2S2G0	VVHAVEVALATFNAESNGSYLQLVEISR-N5H6F2S2G0	0.235954	16.236	0
FETUA_BOVIN Alpha-2-HS-glycoprotein	RPTGEVYDIEIDTLETTCHVLDPTPLANCSVR	N5H6F2S0G0	RPTGEVYDIEIDTLETTCHVLDPTPLANCSVR-N5H6F2S0G0	0.234626	16.2346	0
FETUA_BOVIN Alpha-2-HS-glycoprotein	RPTGEVYDIEIDTLETTCHVLDPTPLANCSVR	N4H4F3S0G1	RPTGEVYDIEIDTLETTCHVLDPTPLANCSVR-N4H4F3S0G1	0.233308	16.2333	0
FETUA_BOVIN Alpha-2-HS-glycoprotein	RPTGEVYDIEIDTLETTCHVLDPTPLANCSVR	N4H5F1S2G0	RPTGEVYDIEIDTLETTCHVLDPTPLANCSVR-N4H5F1S2G0	0.22882	16.2288	0
FETUA_BOVIN Alpha-2-HS-glycoprotein	RPTGEVYDIEIDTLETTCHVLDPTPLANCSVR	N5H6F2S1G0	RPTGEVYDIEIDTLETTCHVLDPTPLANCSVR-N5H6F2S1G0	0.228009	16.228	0
FETUA_BOVIN Alpha-2-HS-glycoprotein	VVHAVEVALATFNAESNGSYLQLVEISR	N5H6F0S4G0	VVHAVEVALATFNAESNGSYLQLVEISR-N5H6F0S4G0	0.210244	16.2102	0
FETUA_BOVIN Alpha-2-HS-glycoprotein	VVHAVEVALATFNAESNGSYLQLVEISR	N7H8F0S0G0	VVHAVEVALATFNAESNGSYLQLVEISR-N7H8F0S0G0	0.20645	16.2064	0
FETUA_BOVIN Alpha-2-HS-glycoprotein	RPTGEVYDIEIDTLETTCHVLDPTPLANCSVR	N7H7F0S0G0	RPTGEVYDIEIDTLETTCHVLDPTPLANCSVR-N7H7F0S0G0	0.205931	16.2059	0
FETUA_BOVIN Alpha-2-HS-glycoprotein	RPTGEVYDIEIDTLETTCHVLDPTPLANCSVR	N4H5F2S0G1	RPTGEVYDIEIDTLETTCHVLDPTPLANCSVR-N4H5F2S0G1	0.185489	16.1855	0
FETUA_BOVIN Alpha-2-HS-glycoprotein	VVHAVEVALATFNAESNGSYLQLVEISR	N5H6F2S1G0	VVHAVEVALATFNAESNGSYLQLVEISR-N5H6F2S1G0	0.260947	15.2609	0
FETUA_BOVIN Alpha-2-HS-glycoprotein	LCPDCPLLAPLNDSR	N5H6F0S1G0	LCPDCPLLAPLNDSR-N5H6F0S1G0	0.256253	15.2563	0
FETUA_BOVIN Alpha-2-HS-glycoprotein	RPTGEVYDIEIDTLETTCHVLDPTPLANCSVR	N5H6F2S1G0	RPTGEVYDIEIDTLETTCHVLDPTPLANCSVR-N5H6F2S1G0	0.233989	15.234	0
FETUA_BOVIN Alpha-2-HS-glycoprotein	RPTGEVYDIEIDTLETTCHVLDPTPLANCSVR	N4H5F1S2G0	RPTGEVYDIEIDTLETTCHVLDPTPLANCSVR-N4H5F1S2G0	0.232008	15.232	0
FETUA_BOVIN Alpha-2-HS-glycoprotein	RPTGEVYDIEIDTLETTCHVLDPTPLANCSVR	N4H5F2S0G0	RPTGEVYDIEIDTLETTCHVLDPTPLANCSVR-N4H5F2S0G0	0.229637	15.2296	0
FETUA_BOVIN Alpha-2-HS-glycoprotein	VVHAVEVALATFNAESNGSYLQLVEISR	N5H6F2S1G0	VVHAVEVALATFNAESNGSYLQLVEISR-N5H6F2S1G0	0.228507	15.2285	0
FETUA_BOVIN Alpha-2-HS-glycoprotein	RPTGEVYDIEIDTLETTCHVLDPTPLANCSVR	N5H6F2S0G0	RPTGEVYDIEIDTLETTCHVLDPTPLANCSVR-N5H6F2S0G0	0.227852	15.2279	0
FETUA_BOVIN Alpha-2-HS-glycoprotein	RPTGEVYDIEIDTLETTCHVLDPTPLANCSVR	N3H3F2S0G0	RPTGEVYDIEIDTLETTCHVLDPTPLANCSVR-N3H3F2S0G0	0.22207	15.2221	0
FETUA_BOVIN Alpha-2-HS-glycoprotein	RPTGEVYDIEIDTLETTCHVLDPTPLANCSVR	N5H6F2S1G0	RPTGEVYDIEIDTLETTCHVLDPTPLANCSVR-N5H6F2S1G0	0.220497	15.2205	0
FETUA_BOVIN Alpha-2-HS-glycoprotein	RPTGEVYDIEIDTLETTCHVLDPTPLANCSVR	N5H6F2S1G0	RPTGEVYDIEIDTLETTCHVLDPTPLANCSVR-N5H6F2S1G0	0.219862	15.2199	0
FETUA_BOVIN Alpha-2-HS-glycoprotein	RPTGEVYDIEIDTLETTCHVLDPTPLANCSVR	N5H6F2S2G0	RPTGEVYDIEIDTLETTCHVLDPTPLANCSVR-N5H6F2S2G0	0.217588	15.2176	0
FETUA_BOVIN Alpha-2-HS-glycoprotein	RPTGEVYDIEIDTLETTCHVLDPTPLANCSVR	N5H6F2S1G0	RPTGEVYDIEIDTLETTCHVLDPTPLANCSVR-N5H6F2S1G0	0.217141	15.2171	0
FETUA_BOVIN Alpha-2-HS-glycoprotein	RPTGEVYDIEIDTLETTCHVLDPTPLANCSVR	N4H5F0S1G0	RPTGEVYDIEIDTLETTCHVLDPTPLANCSVR-N4H5F0S1G0	0.21626	15.2163	0
FETUA_BOVIN Alpha-2-HS-glycoprotein	RPTGEVYDIEIDTLETTCHVLDPTPLANCSVR	N5H6F1S2G0	RPTGEVYDIEIDTLETTCHVLDPTPLANCSVR-N5H6F1S2G0	0.215094	15.2151	0
FETUA_BOVIN Alpha-2-HS-glycoprotein	RPTGEVYDIEIDTLETTCHVLDPTPLANCSVR	N5H6F2S1G0	RPTGEVYDIEIDTLETTCHVLDPTPLANCSVR-N5H6F2S1G0	0.21508	15.2151	0
FETUA_BOVIN Alpha-2-HS-glycoprotein	RPTGEVYDIEIDTLETTCHVLDPTPLANCSVR	N4H5F2S0G0	RPTGEVYDIEIDTLETTCHVLDPTPLANCSVR-N4H5F2S0G0	0.214427	15.2144	0
FETUA_BOVIN Alpha-2-HS-glycoprotein	RPTGEVYDIEIDTLETTCHVLDPTPLANCSVR	N4H4F3S0G1	RPTGEVYDIEIDTLETTCHVLDPTPLANCSVR-N4H4F3S0G1	0.214241	15.2142	0
FETUA_BOVIN Alpha-2-HS-glycoprotein	RPTGEVYDIEIDTLETTCHVLDPTPLANCSVR	N5H6F2S1G0	RPTGEVYDIEIDTLETTCHVLDPTPLANCSVR-N5H6F2S1G0	0.213715	15.2137	0
FETUA_BOVIN Alpha-2-HS-glycoprotein	RPTGEVYDIEIDTLETTCHVLDPTPLANCSVR	N4H5F1S1G0	RPTGEVYDIEIDTLETTCHVLDPTPLANCSVR-N4H5F1S1G0	0.213557	15.2136	0
FETUA_BOVIN Alpha-2-HS-glycoprotein	RPTGEVYDIEIDTLETTCHVLDPTPLANCSVR	N5H6F2S1G0	RPTGEVYDIEIDTLETTCHVLDPTPLANCSVR-N5H6F2S1G0	0.213091	15.2131	0
FETUA_BOVIN Alpha-2-HS-glycoprotein	RPTGEVYDIEIDTLETTCHVLDPTPLANCSVR	N5H6F2S1G0	RPTGEVYDIEIDTLETTCHVLDPTPLANCSVR-N5H6F2S1G0	0.213046	15.213	0
FETUA_BOVIN Alpha-2-HS-glycoprotein	RPTGEVYDIEIDTLETTCHVLDPTPLANCSVR	N4H5F2S0G1	RPTGEVYDIEIDTLETTCHVLDPTPLANCSVR-N4H5F2S0G1	0.212052	15.2121	0
FETUA_BOVIN Alpha-2-HS-glycoprotein	RPTGEVYDIEIDTLETTCHVLDPTPLANCSVR	N5H6F2S1G0	RPTGEVYDIEIDTLETTCHVLDPTPLANCSVR-N5H6F2S1G0	0.210894	15.2109	0
FETUA_BOVIN Alpha-2-HS-glycoprotein	RPTGEVYDIEIDTLETTCHVLDPTPLANCSVR	N4H6F2S1G0	RPTGEVYDIEIDTLETTCHVLDPTPLANCSVR-N4H6F2S1G0	0.210768	15.2108	0
FETUA_BOVIN Alpha-2-HS-glycoprotein	RPTGEVYDIEIDTLETTCHVLDPTPLANCSVR	N4H4F3S0G1	RPTGEVYDIEIDTLETTCHVLDPTPLANCSVR-N4H4F3S0G1	0.20739	15.2074	0
FETUA_BOVIN Alpha-2-HS-glycoprotein	VVHAVEVALATFNAESNGSYLQLVEISR	N5H6F0S3G0	VVHAVEVALATFNAESNGSYLQLVEISR-N5H6F0S3G0	0.205416	15.2054	0
FETUA_BOVIN Alpha-2-HS-glycoprotein	VVHAVEVALATFNAESNGSYLQLVEISR	N7H7F0S0G0	VVHAVEVALATFNAESNGSYLQLVEISR-N7H7F0S0G0	0.200419	15.2004	0
FETUA_BOVIN Alpha-2-HS-glycoprotein	VVHAVEVALATFNAESNGSYLQLVEISR	N5H6F2S1G0	VVHAVEVALATFNAESNGSYLQLVEISR-N5H6F2S1G0	0.254939	14.2549	0
FETUA_BOVIN Alpha-2-HS-glycoprotein	VVHAVEVALATFNAESNGSYLQLVEISR	N5H6F2S1G0	VVHAVEVALATFNAESNGSYLQLVEISR-N5H6F2S1G0	0.248787	14.2488	0
FETUA_BOVIN Alpha-2-HS-glycoprotein	LCPDCPLLAPLNDSR	N4H5F0S1G0	LCPDCPLLAPLNDSR-N4H5F0S1G0	0.243816	14.2438	0
FETUA_BOVIN Alpha-2-HS-glycoprotein	LCPDCPLLAPLNDSR	N5H6F0S1G0	LCPDCPLLAPLNDSR-N5H6F0S1G0	0.240091	14.2401	0
FETUA_BOVIN Alpha-2-HS-glycoprotein	LCPDCPLLAPLNDSR	N5H6F2S1G0	LCPDCPLLAPLNDSR-N5H6F2S1G0	0.233519	14.2335	0
FETUA_BOVIN Alpha-2-HS-glycoprotein	RPTGEVYDIEIDTLETTCHVLDPTPLANCSVR	N5H5F0S2G0	RPTGEVYDIEIDTLETTCHVLDPTPLANCSVR-N5H5F0S2G0	0.221799	14.2218	0
FETUA_BOVIN Alpha-2-HS-glycoprotein	RPTGEVYDIEIDTLETTCHVLDPTPLANCSVR	N4H5F1S1G0	RPTGEVYDIEIDTLETTCHVLDPTPLANCSVR-N4H5F1S1G0	0.221141	14.2211	0
FETUA_BOVIN Alpha-2-HS-glycoprotein	LCPDCPLLAPLNDSR	N5H6F2S1G0	LCPDCPLLAPLNDSR-N5H6F2S1G0	0.218982	14.219	0
FETUA_BOVIN Alpha-2-HS-glycoprotein	RPTGEVYDIEIDTLETTCHVLDPTPLANCSVR	N4H4F3S0G1	RPTGEVYDIEIDTLETTCHVLDPTPLANCSVR-N4H4F3S0G1	0.21875	14.2187	0
FETUA_BOVIN Alpha-2-HS-glycoprotein	RPTGEVYDIEIDTLETTCHVLDPTPLANCSVR	N4H5F2S0G0	RPTGEVYDIEIDTLETTCHVLDPTPLANCSVR-N4H5F2S0G0	0.215086	14.2151	0
FETUA_BOVIN Alpha-2-HS-glycoprotein	RPTGEVYDIEIDTLETTCHVLDPTPLANCSVR	N4H5F2S0G0	RPTGEVYDIEIDTLETTCHVLDPTPLANCSVR-N4H5F2S0G0	0.214652	14.2147	0
FETUA_BOVIN Alpha-2-HS-glycoprotein	RPTGEVYDIEIDTLETTCHVLDPTPLANCSVR	N5H6F2S1G0	RPTGEVYDIEIDTLETTCHVLDPTPLANCSVR-N5H6F2S1G0	0.213996	14.214	0
FETUA_BOVIN Alpha-2-HS-glycoprotein	LCPDCPLLAPLNDSR	N5H6F2S2G0	LCPDCPLLAPLNDSR-N5H6F2S2G0	0.211571	14.2116	0
FETUA_BOVIN Alpha-2-HS-glycoprotein	RPTGEVYDIEIDTLETTCHVLDPTPLANCSVR	N4H4F3S0G1	RPTGEVYDIEIDTLETTCHVLDPTPLANCSVR-N4H4F3S0G1	0.210644	14.2106	0
FETUA_BOVIN Alpha-2-HS-glycoprotein	RPTGEVYDIEIDTLETTCHVLDPTPLANCSVR	N5H6F2S1G0	RPTGEVYDIEIDTLETTCHVLDPTPLANCSVR-N5H6F2S1G0	0.209443	14.2094	0
FETUA_BOVIN Alpha-2-HS-glycoprotein	RPTGEVYDIEIDTLETTCHVLDPTPLANCSVR	N6H7F1S0G0	RPTGEVYDIEIDTLETTCHVLDPTPLANCSVR-N6H7F1S0G0	0.208431	14.2084	0
FETUA_BOVIN Alpha-2-HS-glycoprotein	RPTGEVYDIEIDTLETTCHVLDPTPLANCSVR	N5H6F2S2G0	RPTGEVYDIEIDTLETTCHVLDPTPLANCSVR-N5H6F2S2G0	0.205505	14.2055	0
FETUA_BOVIN Alpha-2-HS-glycoprotein	RPTGEVYDIEIDTLETTCHVLDPTPLANCSVR	N4H5F2S0G0	RPTGEVYDIEIDTLETTCHVLDPTPLANCSVR-N4H5F2S0G0	0.205361	14.2054	0
FETUA_BOVIN Alpha-2-HS-glycoprotein	RPTGEVYDIEIDTLETTCHVLDPTPLANCSVR	N4H4F3S0G1	RPTGEVYDIEIDTLETTCHVLDPTPLANCSVR-N4H4F3S0G1	0.203384	14.2034	0
FETUA_BOVIN Alpha-2-HS-glycoprotein	RPTGEVYDIEIDTLETTCHVLDPTPLANCSVR	N4H5F2S0G0	RPTGEVYDIEIDTLETTCHVLDPTPLANCSVR-N4H5F2S0G0	0.198434	14.1984	0
FETUA_BOVIN Alpha-2-HS-glycoprotein	RPTGEVYDIEIDTLETTCHVLDPTPLANCSVR	N4H4F3S0G1	RPTGEVYDIEIDTLETTCHVLDPTPLANCSVR-N4H4F3S0G1	0.197557	14.1976	0
FETUA_BOVIN Alpha-2-HS-glycoprotein	RPTGEVYDIEIDTLETTCHVLDPTPLANCSVR	N5H6F2S0G0	RPTGEVYDIEIDTLETTCHVLDPTPLANCSVR-N5H6F2S0G0	0.194184	14.1942	0
FETUA_BOVIN Alpha-2-HS-glycoprotein	LCPDCPLLAPLNDSR	N4H4F3S0G1	LCPDCPLLAPLNDSR-N4H4F3S0G1	0.19315	14.1931	0
FETUA_BOVIN Alpha-2-HS-glycoprotein	RPTGEVYDIEIDTLETTCHVLDPTPLANCSVR	N3H4F1S0G0	RPTGEVYDIEIDTLETTCHVLDPTPLANCSVR-N3H4F1S0G0	0.191476	14.1915	0
FETUA_BOVIN Alpha-2-HS-glycoprotein	RPTGEVYDIEIDTLETTCHVLDPTPLANCSVR	N4H4F3S0G1	RPTGEVYDIEIDTLETTCHVLDPTPLANCSVR-N4H4F3S0G1	0.190965	14.191	0
FETUA_BOVIN Alpha-2-HS-glycoprotein	RPTGEVYDIEIDTLETTCHVLDPTPLANCSVR	N6H7F2S2G0	RPTGEVYDIEIDTLETTCHVLDPTPLANCSVR-N6H7F2S2G0	0.182886	14.1829	0
FETUA_BOVIN Alpha-2-HS-glycoprotein	VVHAVEVALATFNAESNGSYLQLVEISR	N5H6F0S4G0	VVHAVEVALATFNAESNGSYLQLVEISR-N5H6F0S4G0	0.169001	14.169	0
FETUA_BOVIN Alpha-2-HS-glycoprotein	RPTGEVYDIEIDTLETTCHVLDPTPLANCSVR	N5H6F0S2G0	RPTGEVYDIEIDTLETTCHVLDPTPLANCSVR-N5H6F0S2G0	0.160998	14.161	0
FETUA_BOVIN Alpha-2-HS-glycoprotein	KLCPDCPLLAPLNDSR	N4H5F0S1G0	KLCPDCPLLAPLNDSR-N4H5F0S1G0	0.246012	13.246	0
FETUA_BOVIN Alpha-2-HS-glycoprotein	KLCPDCPLLAPLNDSR	N4H4F3S0G1	KLCPDCPLLAPLNDSR-N4H4F3S0G1	0.238507	13.2385	0
FETUA_BOVIN Alpha-2-HS-glycoprotein	KLCPDCPLLAPLNDSR	N4H5F0S1G0	KLCPDCPLLAPLNDSR-N4H5F0S1G0	0.236872	13.2369	0
FETUA_BOVIN Alpha-2-HS-glycoprotein	LCPDCPLLAPLNDSR	N4H5F0S1G0	LCPDCPLLAPLNDSR-N4H5F0S1G0	0.23651	13.2365	0
FETUA_BOVIN Alpha-2-HS-glycoprotein	LCPDCPLLAPLNDSR	N5H6F0S2G0	LCPDCPLLAPLNDSR-N5H6F0S2G0	0.235904	13.2359	0
FETUA_BOVIN Alpha-2-HS-glycoprotein	LCPDCPLLAPLNDSR	N4H5F0S2G0	LCPDCPLLAPLNDSR-N4H5F0S2G0	0.221963	13.222	0
FETUA_BOVIN Alpha-2-HS-glycoprotein	LCPDCPLLAPLNDSR	N4H4F3S0G1	LCPDCPLLAPLNDSR-N4H4F3S0G1	0.220317	13.2203	0
FETUA_BOVIN Alpha-2-HS-glycoprotein	KLCPDCPLLAPLNDSR	N5H6F2S1G0	KLCPDCPLLAPLNDSR-N5H6F2S1G0	0.218003	13.218	0
FETUA_BOVIN Alpha-2-HS-glycoprotein	RPTGEVYDIEIDTLETTCHVLDPTPLANCSVR	N5H6F2S1G0	RPTGEVYDIEIDTLETTCHVLDPTPLANCSVR-N5H6F2S1G0	0.214984	13.215	0
FETUA_BOVIN Alpha-2-HS-glycoprotein	LCPDCPLLAPLNDSR	N4H4F3S0G1	LCPDCPLLAPLNDSR-N4H4F3S0G1	0.214002	13.214	0
FETUA_BOVIN Alpha-2-HS-glycoprotein	RPTGEVYDIEIDTLETTCHVLDPTPLANCSVR	N7H8F2S0G0	RPTGEVYDIEIDTLETTCHVLDPTPLANCSVR-N7H8F2S0G0	0.213897	13.2139	0
FETUA_BOVIN Alpha-2-HS-glycoprotein	LCPDCPLLAPLNDSR	N5H6F2S1G0	LCPDCPLLAPLNDSR-N5H6F2S1G0	0.212224	13.2122	0
FETUA_BOVIN Alpha-2-HS-glycoprotein	RPTGEVYDIEIDTLETTCHVLDPTPLANCSVR	N5H6F2S0G0	RPTGEVYDIEIDTLETTCHVLDPTPLANCSVR-N5H6F2S0G0	0.208271	13.2083	0
FETUA_BOVIN Alpha-2-HS-glycoprotein	RPTGEVYDIEIDTLETTCHVLDPTPLANCSVR	N5H6F2S1G0	RPTGEVYDIEIDTLETTCHVLDPTPLANCSVR-N5H6F2S1G0	0.204717	13.2047	0
FETUA_BOVIN Alpha-2-HS-glycoprotein	RPTGEVYDIEIDTLETTCHVLDPTPLANCSVR	N5H6F2S2G0	RPTGEVYDIEIDTLETTCHVLDPTPLANCSVR-N5H6F2S2G0	0.204082	13.2041	0
FETUA_BOVIN Alpha-2-HS-glycoprotein	RPTGEVYDIEIDTLETTCHVLDPTPLANCSVR	N5H6F2S1G0	RPTGEVYDIEIDTLETTCHVLDPTPLANCSVR-N5H6F2S1G0	0.202383	13.2024	0
FETUA_BOVIN Alpha-2-HS-glycoprotein	RPTGEVYDIEIDTLETTCHVLDPTPLANCSVR	N5H6F0S1G0	RPTGEVYDIEIDTLETTCHVLDPTPLANCSVR-N5H6F0S1G0	0.201738	13.2017	0
FETUA_BOVIN Alpha-2-HS-glycoprotein	LCPDCPLLAPLNDSR	N5H6F2S1G0	LCPDCPLLAPLNDSR-N5H6F2S1G0	0.200779	13.2008	0
FETUA_BOVIN Alpha-2-HS-glycoprotein	RPTGEVYDIEIDTLETTCHVLDPTPLANCSVR	N4H5F2S0G2	RPTGEVYDIEIDTLETTCHVLDPTPLANCSVR-N4H5F2S0G2	0.200682	13.2007	0
FETUA_BOVIN Alpha-2-HS-glycoprotein	RPTGEVYDIEIDTLETTCHVLDPTPLANCSVR	N5H6F0S2G0	RPTGEVYDIEIDTLETTCHVLDPTPLANCSVR-N5H6F0S2G0	0.200532	13.2005	0
FETUA_BOVIN Alpha-2-HS-glycoprotein	RPTGEVYDIEIDTLETTCHVLDPTPLANCSVR	N5H6F2S1G0	RPTGEVYDIEIDTLETTCHVLDPTPLANCSVR-N5H6F2S1G0	0.200429	13.2004	0
FETUA_BOVIN Alpha-2-HS-glycoprotein	RPTGEVYDIEIDTLETTCHVLDPTPLANCSVR	N5H6F2S2G0	RPTGEVYDIEIDTLETTCHVLDPTPLANCSVR-N5H6F2S2G0	0.20034	13.2003	0
FETUA_BOVIN Alpha-2-HS-glycoprotein	RPTGEVYDIEIDTLETTCHVLDPTPLANCSVR	N5H6F2S1G0	RPTGEVYDIEIDTLETTCHVLDPTPLANCSVR-N5H6F2S1G0	0.199909	13.1999	0
FETUA_BOVIN Alpha-2-HS-glycoprotein	RPTGEVYDIEIDTLETTCHVLDPTPLANCSVR	N5H6F2S1G0	RPTGEVYDIEIDTLETTCHVLDPTPLANCSVR-N5H6F2S1G0	0.19985	13.1999	0
FETUA_BOVIN Alpha-2-HS-glycoprotein	RPTGEVYDIEIDTLETTCHVLDPTPLANCSVR	N5H6F2S1G0	RPTGEVYDIEIDTLETTCHVLDPTPLANCSVR-N5H6F2S1G0	0.19966	13.1997	0
FETUA_BOVIN Alpha-2-HS-glycoprotein	RPTGEVYDIEIDTLETTCHVLDPTPLANCSVR	N5H6F2S1G0	RPTGEVYDIEIDTLETTCHVLDPTPLANCSVR-N5H6F2S1G0	0.199462	13.1995	0
FETUA_BOVIN Alpha-2-HS-glycoprotein	LCPDCPLLAPLNDSR	N4H5F0S2G0	LCPDCPLLAPLNDSR-N4H5F0S2G0	0.199401	13.1994	0
FETUA_BOVIN Alpha-2-HS-glycoprotein	RPTGEVYDIEIDTLETTCHVLDPTPLANCSVR	N5H6F2S1G0	RPTGEVYDIEIDTLETTCHVLDPTPLANCSVR-N5H6F2S1G0	0.199314	13.1993	0
FETUA_BOVIN Alpha-2-HS-glycoprotein	LCPDCPLLAPLNDSR	N4H4F3S0G1	LCPDCPLLAPLNDSR-N4H4F3S0G1	0.199038	13.199	0
FETUA_BOVIN Alpha-2-HS-glycoprotein	RPTGEVYDIEIDTLETTCHVLDPTPLANCSVR	N5H6F2S0G0	RPTGEVYDIEIDTLETTCHVLDPTPLANCSVR-N5H6F2S0G0	0.198852	13.1989	0
FETUA_BOVIN Alpha-2-HS-glycoprotein	RPTGEVYDIEIDTLETTCHVLDPTPLANCSVR	N4H5F2S0G1	RPTGEVYDIEIDTLETTCHVLDPTPLANCSVR-N4H5F2S0G1	0.198437	13.1984	0
FETUA_BOVIN Alpha-2-HS-glycoprotein	RPTGEVYDIEIDTLETTCHVLDPTPLANCSVR	N3H3F0S0G0	RPTGEVYDIEIDTLETTCHVLDPTPLANCSVR-N3H3F0S0G0	0.196616	13.1966	0
FETUA_BOVIN Alpha-2-HS-glycoprotein	RPTGEVYDIEIDTLETTCHVLDPTPLANCSVR	N5H6F2S2G0	RPTGEVYDIEIDTLETTCHVLDPTPLANCSVR-N5H6F2S2G0	0.196217	13.1962	0
FETUA_BOVIN Alpha-2-HS-glycoprotein	RPTGEVYDIEIDTLETTCHVLDPTPLANCSVR	N5H6F2S1G0	RPTGEVYDIEIDTLETTCHVLDPTPLANCSVR-N5H6F2S1G0	0.195733	13.1957	0
FETUA_BOVIN Alpha-2-HS-glycoprotein	LCPDCPLLAPLNDSR	N4H5F2S0G0	LCPDCPLLAPLNDSR-N4H5F2S0G0	0.194633	13.1946	0
FETUA_BOVIN Alpha-2-HS-glycoprotein	RPTGEVYDIEIDTLETTCHVLDPTPLANCSVR	N5H6F2S1G0	RPTGEVYDIEIDTLETTCHVLDPTPLANCSVR-N5H6F2S1G0	0.19454	13.1945	0
FETUA_BOVIN Alpha-2-HS-glycoprotein	RPTGEVYDIEIDTLETTCHVLDPTPLANCSVR	N5H6F2S1G0	RPTGEVYDIEIDTLETTCHVLDPTPLANCSVR-N5H6F2S1G0	0.193914	13.1939	0
FETUA_BOVIN Alpha-2-HS-glycoprotein	RPTGEVYDIEIDTLETTCHVLDPTPLANCSVR	N5H6F2S1G0	RPTGEVYDIEIDTLETTCHVLDPTPLANCSVR-N5H6F2S1G0	0.193605	13.1936	0
FETUA_BOVIN Alpha-2-HS-glycoprotein	RPTGEVYDIEIDTLETTCHVLDPTPLANCSVR	N5H6F2S1G0	RPTGEVYDIEIDTLETTCHVLDPTPLANCSVR-N5H6F2S1G0	0.193588	13.1936	0
FETUA_BOVIN Alpha-2-HS-glycoprotein	RPTGEVYDIEIDTLETTCHVLDPTPLANCSVR	N5H6F0S4G0	RPTGEVYDIEIDTLETTCHVLDPTPLANCSVR-N5H6F0S4G0	0.193296	13.1933	0
FETUA_BOVIN Alpha-2-HS-glycoprotein	RPTGEVYDIEIDTLETTCHVLDPTPLANCSVR	N5H6F0S0G0	RPTGEVYDIEIDTLETTCHVLDPTPLANCSVR-N5H6F0S0G0	0.192633	13.1926	0
FETUA_BOVIN Alpha-2-HS-glycoprotein	RPTGEVYDIEIDTLETTCHVLDPTPLANCSVR	N5H6F2S0G0	RPTGEVYDIEIDTLETTCHVLDPTPLANCSVR-N5H6F2S0G0	0.191632	13.1916	0
FETUA_BOVIN Alpha-2-HS-glycoprotein	RPTGEVYDIEIDTLETTCHVLDPTPLANCSVR	N5H6F2S0G0	RPTGEVYDIEIDTLETTCHVLDPTPLANCSVR-N5H6F2S0G0	0.190945	13.1909	0
FETUA_BOVIN Alpha-2-HS-glycoprotein	RPTGEVYDIEIDTLETTCHVLDPTPLANCSVR	N5H6F2S1G0	RPTGEVYDIEIDTLETTCHVLDPTPLANCSVR-N5H6F2S1G0	0.190934	13.1909	0
FETUA_BOVIN Alpha-2-HS-glycoprotein	RPTGEVYDIEIDTLETTCHVLDPTPLANCSVR	N5H6F0S2G0	RPTGEVYDIEIDTLETTCHVLDPTPLANCSVR-N5H6F0S2G0	0.190384	13.1904	0
FETUA_BOVIN Alpha-2-HS-glycoprotein	RPTGEVYDIEIDTLETTCHVLDPTPLANCSVR	N4H5F2S0G1	RPTGEVYDIEIDTLETTCHVLDPTPLANCSVR-N4H5F2S0G1	0.190224	13.1902	0
FETUA_BOVIN Alpha-2-HS-glycoprotein	RPTGEVYDIEIDTLETTCHVLDPTPLANCSVR	N4H5F2S0G1	RPTGEVYDIEIDTLETTCHVLDPTPLANCSVR-N4H5F2S0G1	0.189936	13.1899	0
FETUA_BOVIN Alpha-2-HS-glycoprotein	RPTGEVYDIEIDTLETTCHVLDPTPLANCSVR	N4H4F3S0G1	RPTGEVYDIEIDTLETTCHVLDPTPLANCSVR-N4H4F3S0G1	0.188934	13.1889	0
FETUA_BOVIN Alpha-2-HS-glycoprotein	RPTGEVYDIEIDTLETTCHVLDPTPLANCSVR	N4H4F3S0G1	RPTGEVYDIEIDTLETTCHVLDPTPLANCSVR-N4H4F3S0G1	0.188662	13.1887	0
FETUA_BOVIN Alpha-2-HS-glycoprotein	RPTGEVYDIEIDTLETTCHVLDPTPLANCSVR	N4H4F3S0G1	RPTGEVYDIEIDTLETTCHVLDPTPLANCSVR-N4H4F3S0G1	0.188559	13.1886	0
FETUA_BOVIN Alpha-2-HS-glycoprotein	RPTGEVYDIEIDTLETTCHVLDPTPLANCSVR	N4H5F2S0G0	RPTGEVYDIEIDTLETTCHVLDPTPLANCSVR-N4H5F2S0G0	0.187497	13.1875	0
FETUA_BOVIN Alpha-2-HS-glycoprotein	RPTGEVYDIEIDTLETTCHVLDPTPLANCSVR	N4H5F2S0G1	RPTGEVYDIEIDTLETTCHVLDPTPLANCSVR-N4H5F2S0G1	0.187342	13.1873	0
FETUA_BOVIN Alpha-2-HS-glycoprotein	RPTGEVYDIEIDTLETTCHVLDPTPLANCSVR	N4H4F3S0G1	RPTGEVYDIEIDTLETTCHVLDPTPLANCSVR-N4H4F3S0G1	0.186224	13.1862	0
FETUA_BOVIN Alpha-2-HS-glycoprotein	RPTGEVYDIEIDTLETTCHVLDPTPLANCSVR	N5H6F0S2G0	RPTGEVYDIEIDTLETTCHVLDPTPLANCSVR-N5H6F0S2G0	0.183879	13.1839	0
FETUA_BOVIN Alpha-2-HS-glycoprotein	RPTGEVYDIEIDTLETTCHVLDPTPLANCSVR	N4H6F1S0G0	RPTGEVYDIEIDTLETTCHVLDPTPLANCSVR-N4H6F1S0G0	0.183667	13.1837	0
FETUA_BOVIN Alpha-2-HS-glycoprotein	RPTGEVYDIEIDTLETTCHVLDPTPLANCSVR	N5H6F2S1G0	RPTGEVYDIEIDTLETTCHVLDPTPLANCSVR-N5H6F2S1G0	0.179509	13.1795	0
FETUA_BOVIN Alpha-2-HS-glycoprotein	RPTGEVYDIEIDTLETTCHVLDPTPLANCSVR	N6H7F2S1G0	RPTGEVYDIEIDTLETTCHVLDPTPLANCSVR-N6H7F2S1G0	0.16347	13.1635	0
FETUA_BOVIN Alpha-2-HS-glycoprotein	RPTGEVYDIEIDTLETTCHVLDPTPLANCSVR	N5H8F0S2G0	RPTGEVYDIEIDTLETTCHVLDPTPLANCSVR-N5H8F0S2G0	0.147095	13.1471	0
FETUA_BOVIN Alpha-2-HS-glycoprotein	VVHAVEVALATFNAESNGSYLQLVEISR	N5H6F2S1G0	VVHAVEVALATFNAESNGSYLQLVEISR-N5H6F2S1G0	0.267533	12.2675	0
FETUA_BOVIN Alpha-2-HS-glycoprotein	KLCPDCPLLAPLNDSR	N4H5F2S0G1	KLCPDCPLLAPLNDSR-N4H5F2S0G1	0.225478	12.2255	0
FETUA_BOVIN Alpha-2-HS-glycoprotein	LCPDCPLLAPLNDSR	N5H6F2S1G0	LCPDCPLLAPLNDSR-N5H6F2S1G0	0.220289	12.2203	0
FETUA_BOVIN Alpha-2-HS-glycoprotein	RPTGEVYDIEIDTLETTCHVLDPTPLANCSVR	N5H7F0S1G0	RPTGEVYDIEIDTLETTCHVLDPTPLANCSVR-N5H7F0S1G0	0.217001	12.217	0
FETUA_BOVIN Alpha-2-HS-glycoprotein	LCPDCPLLAPLNDSR	N4H5F2S0G1	LCPDCPLLAPLNDSR-N4H5F2S0G1	0.216596	12.2166	0
FETUA_BOVIN Alpha-2-HS-glycoprotein	LCPDCPLLAPLNDSR	N5H6F2S0G0	LCPDCPLLAPLNDSR-N5H6F2S0G0	0.21255	12.2125	0
FETUA_BOVIN Alpha-2-HS-glycoprotein	KLCPDCPLLAPLNDSR	N5H6F2S1G0	KLCPDCPLLAPLNDSR-N5H6F2S1G0	0.210989	12.211	0
FETUA_BOVIN Alpha-2-HS-glycoprotein	KLCPDCPLLAPLNDSR	N5H6F2S1G0	KLCPDCPLLAPLNDSR-N5H6F2S1G0	0.210946	12.2109	0
FETUA_BOVIN Alpha-2-HS-glycoprotein	LCPDCPLLAPLNDSR	N4H5F0S2G0	LCPDCPLLAPLNDSR-N4H5F0S2G0	0.210456	12.2105	0
FETUA_BOVIN Alpha-2-HS-glycoprotein	RPTGEVYDIEIDTLETTCHVLDPTPLANCSVR	N5H6F2S1G0	RPTGEVYDIEIDTLETTCHVLDPTPLANCSVR-N5H6F2S1G0	0.210058	12.2101	0
FETUA_BOVIN Alpha-2-HS-glycoprotein	RPTGEVYDIEIDTLETTCHVLDPTPLANCSVR	N5H6F2S1G0	RPTGEVYDIEIDTLETTCHVLDPTPLANCSVR-N5H6F2S1G0	0.205517	12.2055	0
FETUA_BOVIN Alpha-2-HS-glycoprotein	LCPDCPLLAPLNDSR	N5H6F2S1G0	LCPDCPLLAPLNDSR-N5H6F2S1G0	0.203803	12.2038	0
FETUA_BOVIN Alpha-2-HS-glycoprotein	RPTGEVYDIEIDTLETTCHVLDPTPLANCSVR	N3H3F2S0G0	RPTGEVYDIEIDTLETTCHVLDPTPLANCSVR-N3H3F2S0G0	0.202622	12.2026	0
FETUA_BOVIN Alpha-2-HS-glycoprotein	RPTGEVYDIEIDTLETTCHVLDPTPLANCSVR	N5H6F2S1G0	RPTGEVYDIEIDTLETTCHVLDPTPLANCSVR-N5H6F2S1G0	0.20167	12.2017	0
FETUA_BOVIN Alpha-2-HS-glycoprotein	RPTGEVYDIEIDTLETTCHVLDPTPLANCSVR	N5H6F2S2G0	RPTGEVYDIEIDTLETTCHVLDPTPLANCSVR-N5H6F2S2G0	0.200974	12.201	0
FETUA_BOVIN Alpha-2-HS-glycoprotein	LCPDCPLLAPLNDSR	N4H4F3S0G1	LCPDCPLLAPLNDSR-N4H4F3S0G1	0.198929	12.1989	0
FETUA_BOVIN Alpha-2-HS-glycoprotein	RPTGEVYDIEIDTLETTCHVLDPTPLANCSVR	N4H5F1S3G0	RPTGEVYDIEIDTLETTCHVLDPTPLANCSVR-N4H5F1S3G0	0.197666	12.1977	0
FETUA_BOVIN Alpha-2-HS-glycoprotein	RPTGEVYDIEIDTLETTCHVLDPTPLANCSVR	N5H6F0S2G0	RPTGEVYDIEIDTLETTCHVLDPTPLANCSVR-N5H6F0S2G0	0.196701	12.1967	0
FETUA_BOVIN Alpha-2-HS-glycoprotein	RPTGEVYDIEIDTLETTCHVLDPTPLANCSVR	N5H6F2S0G0	RPTGEVYDIEIDTLETTCHVLDPTPLANCSVR-N5H6F2S0G0	0.196651	12.1967	0
FETUA_BOVIN Alpha-2-HS-glycoprotein	RPTGEVYDIEIDTLETTCHVLDPTPLANCSVR	N6H7F2S2G0	RPTGEVYDIEIDTLETTCHVLDPTPLANCSVR-N6H7F2S2G0	0.196304	12.1963	0
FETUA_BOVIN Alpha-2-HS-glycoprotein	RPTGEVYDIEIDTLETTCHVLDPTPLANCSVR	N5H6F2S2G0	RPTGEVYDIEIDTLETTCHVLDPTPLANCSVR-N5H6F2S2G0	0.196271	12.1963	0
FETUA_BOVIN Alpha-2-HS-glycoprotein	LCPDCPLLAPLNDSR	N5H6F2S2G0	LCPDCPLLAPLNDSR-N5H6F2S2G0	0.196201	12.1962	0
FETUA_BOVIN Alpha-2-HS-glycoprotein	LCPDCPLLAPLNDSR	N7H8F0S0G0	LCPDCPLLAPLNDSR-N7H8F0S0G0	0.194528	12.1945	0
FETUA_BOVIN Alpha-2-HS-glycoprotein	RPTGEVYDIEIDTLETTCHVLDPTPLANCSVR	N5H5F0S2G0	RPTGEVYDIEIDTLETTCHVLDPTPLANCSVR-N5H5F0S2G0	0.1943	12.1943	0
FETUA_BOVIN Alpha-2-HS-glycoprotein	LCPDCPLLAPLNDSR	N5H6F2S2G0	LCPDCPLLAPLNDSR-N5H6F2S2G0	0.194146	12.1941	0
FETUA_BOVIN Alpha-2-HS-glycoprotein	RPTGEVYDIEIDTLETTCHVLDPTPLANCSVR	N5H6F2S1G0	RPTGEVYDIEIDTLETTCHVLDPTPLANCSVR-N5H6F2S1G0	0.192679	12.1927	0
FETUA_BOVIN Alpha-2-HS-glycoprotein	RPTGEVYDIEIDTLETTCHVLDPTPLANCSVR	N5H6F2S1G0	RPTGEVYDIEIDTLETTCHVLDPTPLANCSVR-N5H6F2S1G0	0.192134	12.1921	0
FETUA_BOVIN Alpha-2-HS-glycoprotein	RPTGEVYDIEIDTLETTCHVLDPTPLANCSVR	N5H6F2S0G0	RPTGEVYDIEIDTLETTCHVLDPTPLANCSVR-N5H6F2S0G0	0.191691	12.1917	0
FETUA_BOVIN Alpha-2-HS-glycoprotein	LCPDCPLLAPLNDSR	N5H6F2S1G0	LCPDCPLLAPLNDSR-N5H6F2S1G0	0.19159	12.1916	0
FETUA_BOVIN Alpha-2-HS-glycoprotein	LCPDCPLLAPLNDSR	N4H4F3S0G1	LCPDCPLLAPLNDSR-N4H4F3S0G1	0.191431	12.1914	0
FETUA_BOVIN Alpha-2-HS-glycoprotein	VVHAVEVALATFNAESNGSYLQLVEISR	N5H6F2S2G0	VVHAVEVALATFNAESNGSYLQLVEISR-N5H6F2S2G0	0.191378	12.1914	0
FETUA_BOVIN Alpha-2-HS-glycoprotein	RPTGEVYDIEIDTLETTCHVLDPTPLANCSVR	N5H6F2S1G0	RPTGEVYDIEIDTLETTCHVLDPTPLANCSVR-N5H6F2S1G0	0.191129	12.1911	0
FETUA_BOVIN Alpha-2-HS-glycoprotein	LCPDCPLLAPLNDSR	N5H6F2S1G0	LCPDCPLLAPLNDSR-N5H6F2S1G0	0.190543	12.1905	0
FETUA_BOVIN Alpha-2-HS-glycoprotein	RPTGEVYDIEIDTLETTCHVLDPTPLANCSVR	N5H6F2S1G0	RPTGEVYDIEIDTLETTCHVLDPTPLANCSVR-N5H6F2S1G0	0.190211	12.1902	0
FETUA_BOVIN Alpha-2-HS-glycoprotein	RPTGEVYDIEIDTLETTCHVLDPTPLANCSVR	N5H6F2S1G0	RPTGEVYDIEIDTLETTCHVLDPTPLANCSVR-N5H6F2S1G0	0.189873	12.1899	0
FETUA_BOVIN Alpha-2-HS-glycoprotein	RPTGEVYDIEIDTLETTCHVLDPTPLANCSVR	N4H6F2S0G0	RPTGEVYDIEIDTLETTCHVLDPTPLANCSVR-N4H6F2S0G0	0.189839	12.1898	0
FETUA_BOVIN Alpha-2-HS-glycoprotein	RPTGEVYDIEIDTLETTCHVLDPTPLANCSVR	N5H6F2S1G0	RPTGEVYDIEIDTLETTCHVLDPTPLANCSVR-N5H6F2S1G0	0.189532	12.1895	0
FETUA_BOVIN Alpha-2-HS-glycoprotein	RPTGEVYDIEIDTLETTCHVLDPTPLANCSVR	N4H4F3S0G1	RPTGEVYDIEIDTLETTCHVLDPTPLANCSVR-N4H4F3S0G1	0.188403	12.1884	0
FETUA_BOVIN Alpha-2-HS-glycoprotein	LCPDCPLLAPLNDSR	N5H6F2S1G0	LCPDCPLLAPLNDSR-N5H6F2S1G0	0.186214	12.1862	0
FETUA_BOVIN Alpha-2-HS-glycoprotein	RPTGEVYDIEIDTLETTCHVLDPTPLANCSVR	N5H6F2S1G0	RPTGEVYDIEIDTLETTCHVLDPTPLANCSVR-N5H6F2S1G0	0.186212	12.1862	0
FETUA_BOVIN Alpha-2-HS-glycoprotein	RPTGEVYDIEIDTLETTCHVLDPTPLANCSVR	N6H7F1S0G0	RPTGEVYDIEIDTLETTCHVLDPTPLANCSVR-N6H7F1S0G0	0.185352	12.1854	0
FETUA_BOVIN Alpha-2-HS-glycoprotein	RPTGEVYDIEIDTLETTCHVLDPTPLANCSVR	N5H6F2S2G0	RPTGEVYDIEIDTLETTCHVLDPTPLANCSVR-N5H6F2S2G0	0.184928	12.1849	0
FETUA_BOVIN Alpha-2-HS-glycoprotein	RPTGEVYDIEIDTLETTCHVLDPTPLANCSVR	N7H8F0S0G0	RPTGEVYDIEIDTLETTCHVLDPTPLANCSVR-N7H8F0S0G0	0.184691	12.1847	0
FETUA_BOVIN Alpha-2-HS-glycoprotein	RPTGEVYDIEIDTLETTCHVLDPTPLANCSVR	N7H8F0S0G0	RPTGEVYDIEIDTLETTCHVLDPTPLANCSVR-N7H8F0S0G0	0.184686	12.1847	0
FETUA_BOVIN Alpha-2-HS-glycoprotein	RPTGEVYDIEIDTLETTCHVLDPTPLANCSVR	N4H4F3S0G1	RPTGEVYDIEIDTLETTCHVLDPTPLANCSVR-N4H4F3S0G1	0.184501	12.1845	0
FETUA_BOVIN Alpha-2-HS-glycoprotein	LCPDCPLLAPLNDSR	N5H6F2S2G0	LCPDCPLLAPLNDSR-N5H6F2S2G0	0.184183	12.1842	0
FETUA_BOVIN Alpha-2-HS-glycoprotein	RPTGEVYDIEIDTLETTCHVLDPTPLANCSVR	N5H6F0S4G0	RPTGEVYDIEIDTLETTCHVLDPTPLANCSVR-N5H6F0S4G0	0.184173	12.1842	0
FETUA_BOVIN Alpha-2-HS-glycoprotein	LCPDCPLLAPLNDSR	N7H8F0S0G0	LCPDCPLLAPLNDSR-N7H8F0S0G0	0.183677	12.1837	0
FETUA_BOVIN Alpha-2-HS-glycoprotein	RPTGEVYDIEIDTLETTCHVLDPTPLANCSVR	N4H4F3S0G1	RPTGEVYDIEIDTLETTCHVLDPTPLANCSVR-N4H4F3S0G1	0.182215	12.1822	0
FETUA_BOVIN Alpha-2-HS-glycoprotein	RPTGEVYDIEIDTLETTCHVLDPTPLANCSVR	N5H6F2S2G0	RPTGEVYDIEIDTLETTCHVLDPTPLANCSVR-N5H6F2S2G0	0.181572	12.1816	0
FETUA_BOVIN Alpha-2-HS-glycoprotein	RPTGEVYDIEIDTLETTCHVLDPTPLANCSVR	N5H6F2S1G0	RPTGEVYDIEIDTLETTCHVLDPTPLANCSVR-N5H6F2S1G0	0.181505	12.1815	0
FETUA_BOVIN Alpha-2-HS-glycoprotein	RPTGEVYDIEIDTLETTCHVLDPTPLANCSVR	N4H4F3S0G1	RPTGEVYDIEIDTLETTCHVLDPTPLANCSVR-N4H4F3S0G1	0.180969	12.181	0
FETUA_BOVIN Alpha-2-HS-glycoprotein	RPTGEVYDIEIDTLETTCHVLDPTPLANCSVR	N5H6F2S1G0	RPTGEVYDIEIDTLETTCHVLDPTPLANCSVR-N5H6F2S1G0	0.180941	12.1809	0
FETUA_BOVIN Alpha-2-HS-glycoprotein	RPTGEVYDIEIDTLETTCHVLDPTPLANCSVR	N7H8F0S0G0	RPTGEVYDIEIDTLETTCHVLDPTPLANCSVR-N7H8F0S0G0	0.180367	12.1804	0
FETUA_BOVIN Alpha-2-HS-glycoprotein	RPTGEVYDIEIDTLETTCHVLDPTPLANCSVR	N4H4F3S0G1	RPTGEVYDIEIDTLETTCHVLDPTPLANCSVR-N4H4F3S0G1	0.179322	12.1793	0
FETUA_BOVIN Alpha-2-HS-glycoprotein	RPTGEVYDIEIDTLETTCHVLDPTPLANCSVR	N4H4F3S0G1	RPTGEVYDIEIDTLETTCHVLDPTPLANCSVR-N4H4F3S0G1	0.179031	12.179	0
FETUA_BOVIN Alpha-2-HS-glycoprotein	RPTGEVYDIEIDTLETTCHVLDPTPLANCSVR	N7H8F0S0G0	RPTGEVYDIEIDTLETTCHVLDPTPLANCSVR-N7H8F0S0G0	0.178839	12.1788	0
FETUA_BOVIN Alpha-2-HS-glycoprotein	RPTGEVYDIEIDTLETTCHVLDPTPLANCSVR	N7H8F0S0G0	RPTGEVYDIEIDTLETTCHVLDPTPLANCSVR-N7H8F0S0G0	0.178753	12.1788	0
FETUA_BOVIN Alpha-2-HS-glycoprotein	RPTGEVYDIEIDTLETTCHVLDPTPLANCSVR	N5H5F1S3G0	RPTGEVYDIEIDTLETTCHVLDPTPLANCSVR-N5H5F1S3G0	0.178481	12.1785	0
FETUA_BOVIN Alpha-2-HS-glycoprotein	RPTGEVYDIEIDTLETTCHVLDPTPLANCSVR	N5H6F2S2G0	RPTGEVYDIEIDTLETTCHVLDPTPLANCSVR-N5H6F2S2G0	0.177944	12.1779	0
FETUA_BOVIN Alpha-2-HS-glycoprotein	RPTGEVYDIEIDTLETTCHVLDPTPLANCSVR	N5H6F2S1G0	RPTGEVYDIEIDTLETTCHVLDPTPLANCSVR-N5H6F2S1G0	0.176625	12.1766	0
FETUA_BOVIN Alpha-2-HS-glycoprotein	RPTGEVYDIEIDTLETTCHVLDPTPLANCSVR	N5H6F2S1G0	RPTGEVYDIEIDTLETTCHVLDPTPLANCSVR-N5H6F2S1G0	0.176542	12.1765	0
FETUA_BOVIN Alpha-2-HS-glycoprotein	RPTGEVYDIEIDTLETTCHVLDPTPLANCSVR	N6H7F2S2G0	RPTGEVYDIEIDTLETTCHVLDPTPLANCSVR-N6H7F2S2G0	0.176362	12.1764	0
FETUA_BOVIN Alpha-2-HS-glycoprotein	RPTGEVYDIEIDTLETTCHVLDPTPLANCSVR	N5H6F2S2G0	RPTGEVYDIEIDTLETTCHVLDPTPLANCSVR-N5H6F2S2G0	0.175162	12.1752	0
FETUA_BOVIN Alpha-2-HS-glycoprotein	RPTGEVYDIEIDTLETTCHVLDPTPLANCSVR	N4H4F3S0G1	RPTGEVYDIEIDTLETTCHVLDPTPLANCSVR-N4H4F3S0G1	0.174746	12.1747	0
FETUA_BOVIN Alpha-2-HS-glycoprotein	RPTGEVYDIEIDTLETTCHVLDPTPLANCSVR	N5H6F0S2G0	RPTGEVYDIEIDTLETTCHVLDPTPLANCSVR-N5H6F0S2G0	0.172925	12.1729	0
FETUA_BOVIN Alpha-2-HS-glycoprotein	RPTGEVYDIEIDTLETTCHVLDPTPLANCSVR	N5H6F2S2G0	RPTGEVYDIEIDTLETTCHVLDPTPLANCSVR-N5H6F2S2G0	0.172667	12.1727	0
FETUA_BOVIN Alpha-2-HS-glycoprotein	LCPDCPLLAPLNDSR	N4H5F0S2G0	LCPDCPLLAPLNDSR-N4H5F0S2G0	0.172064	12.1721	0
FETUA_BOVIN Alpha-2-HS-glycoprotein	RPTGEVYDIEIDTLETTCHVLDPTPLANCSVR	N6H7F1S0G0	RPTGEVYDIEIDTLETTCHVLDPTPLANCSVR-N6H7F1S0G0	0.169357	12.1694	0
FETUA_BOVIN Alpha-2-HS-glycoprotein	RPTGEVYDIEIDTLETTCHVLDPTPLANCSVR	N5H5F0S2G0	RPTGEVYDIEIDTLETTCHVLDPTPLANCSVR-N5H5F0S2G0	0.157876	12.1579	0
FETUA_BOVIN Alpha-2-HS-glycoprotein	VVHAVEVALATFNAESNGSYLQLVEISR	N5H6F0S3G0	VVHAVEVALATFNAESNGSYLQLVEISR-N5H6F0S3G0	0.15388	12.1539	0
FETUA_BOVIN Alpha-2-HS-glycoprotein	RPTGEVYDIEIDTLETTCHVLDPTPLANCSVR	N4H5F2S0G1	RPTGEVYDIEIDTLETTCHVLDPTPLANCSVR-N4H5F2S0G1	0.136938	12.1369	0
FETUA_BOVIN Alpha-2-HS-glycoprotein	KLCPDCPLLAPLNDSR	N4H5F2S0G0	KLCPDCPLLAPLNDSR-N4H5F2S0G0	0.236086	11.2361	0
FETUA_BOVIN Alpha-2-HS-glycoprotein	LCPDCPLLAPLNDSR	N4H4F3S0G1	LCPDCPLLAPLNDSR-N4H4F3S0G1	0.227571	11.2276	0
FETUA_BOVIN Alpha-2-HS-glycoprotein	KLCPDCPLLAPLNDSR	N4H4F3S0G1	KLCPDCPLLAPLNDSR-N4H4F3S0G1	0.224283	11.2243	0
FETUA_BOVIN Alpha-2-HS-glycoprotein	LCPDCPLLAPLNDSR	N5H6F2S0G0	LCPDCPLLAPLNDSR-N5H6F2S0G0	0.223651	11.2237	0
FETUA_BOVIN Alpha-2-HS-glycoprotein	KLCPDCPLLAPLNDSR	N5H6F0S2G0	KLCPDCPLLAPLNDSR-N5H6F0S2G0	0.219711	11.2197	0
FETUA_BOVIN Alpha-2-HS-glycoprotein	KLCPDCPLLAPLNDSR	N4H4F3S0G1	KLCPDCPLLAPLNDSR-N4H4F3S0G1	0.207494	11.2075	0
FETUA_BOVIN Alpha-2-HS-glycoprotein	KLCPDCPLLAPLNDSR	N4H4F3S0G1	KLCPDCPLLAPLNDSR-N4H4F3S0G1	0.204348	11.2043	0
FETUA_BOVIN Alpha-2-HS-glycoprotein	LCPDCPLLAPLNDSR	N5H6F0S2G0	LCPDCPLLAPLNDSR-N5H6F0S2G0	0.203451	11.2035	0
FETUA_BOVIN Alpha-2-HS-glycoprotein	RPTGEVYDIEIDTLETTCHVLDPTPLANCSVR	N3H4F2S0G0	RPTGEVYDIEIDTLETTCHVLDPTPLANCSVR-N3H4F2S0G0	0.201472	11.2015	0
FETUA_BOVIN Alpha-2-HS-glycoprotein	VVHAVEVALATFNAESNGSYLQLVEISR	N5H8F0S2G0	VVHAVEVALATFNAESNGSYLQLVEISR-N5H8F0S2G0	0.201208	11.2012	0
FETUA_BOVIN Alpha-2-HS-glycoprotein	RPTGEVYDIEIDTLETTCHVLDPTPLANCSVR	N4H5F1S2G0	RPTGEVYDIEIDTLETTCHVLDPTPLANCSVR-N4H5F1S2G0	0.200662	11.2007	0
FETUA_BOVIN Alpha-2-HS-glycoprotein	LCPDCPLLAPLNDSR	N5H6F2S1G0	LCPDCPLLAPLNDSR-N5H6F2S1G0	0.200322	11.2003	0
FETUA_BOVIN Alpha-2-HS-glycoprotein	RPTGEVYDIEIDTLETTCHVLDPTPLANCSVR	N5H6F2S1G0	RPTGEVYDIEIDTLETTCHVLDPTPLANCSVR-N5H6F2S1G0	0.195476	11.1955	0
FETUA_BOVIN Alpha-2-HS-glycoprotein	VVHAVEVALATFNAESNGSYLQLVEISR	N5H6F2S0G0	VVHAVEVALATFNAESNGSYLQLVEISR-N5H6F2S0G0	0.191713	11.1917	0
FETUA_BOVIN Alpha-2-HS-glycoprotein	RPTGEVYDIEIDTLETTCHVLDPTPLANCSVR	N5H6F2S1G0	RPTGEVYDIEIDTLETTCHVLDPTPLANCSVR-N5H6F2S1G0	0.188454	11.1885	0
FETUA_BOVIN Alpha-2-HS-glycoprotein	LCPDCPLLAPLNDSR	N5H6F2S1G0	LCPDCPLLAPLNDSR-N5H6F2S1G0	0.187641	11.1876	0
FETUA_BOVIN Alpha-2-HS-glycoprotein	RPTGEVYDIEIDTLETTCHVLDPTPLANCSVR	N4H5F2S0G0	RPTGEVYDIEIDTLETTCHVLDPTPLANCSVR-N4H5F2S0G0	0.186702	11.1867	0
FETUA_BOVIN Alpha-2-HS-glycoprotein	RPTGEVYDIEIDTLETTCHVLDPTPLANCSVR	N5H6F2S1G0	RPTGEVYDIEIDTLETTCHVLDPTPLANCSVR-N5H6F2S1G0	0.186388	11.1864	0
FETUA_BOVIN Alpha-2-HS-glycoprotein	LCPDCPLLAPLNDSR	N4H4F3S0G1	LCPDCPLLAPLNDSR-N4H4F3S0G1	0.186185	11.1862	0
FETUA_BOVIN Alpha-2-HS-glycoprotein	RPTGEVYDIEIDTLETTCHVLDPTPLANCSVR	N4H5F1S2G0	RPTGEVYDIEIDTLETTCHVLDPTPLANCSVR-N4H5F1S2G0	0.185894	11.1859	0
FETUA_BOVIN Alpha-2-HS-glycoprotein	LCPDCPLLAPLNDSR	N7H8F0S0G0	LCPDCPLLAPLNDSR-N7H8F0S0G0	0.185735	11.1857	0
FETUA_BOVIN Alpha-2-HS-glycoprotein	RPTGEVYDIEIDTLETTCHVLDPTPLANCSVR	N5H6F0S2G0	RPTGEVYDIEIDTLETTCHVLDPTPLANCSVR-N5H6F0S2G0	0.185293	11.1853	0
FETUA_BOVIN Alpha-2-HS-glycoprotein	RPTGEVYDIEIDTLETTCHVLDPTPLANCSVR	N5H6F2S1G0	RPTGEVYDIEIDTLETTCHVLDPTPLANCSVR-N5H6F2S1G0	0.182756	11.1828	0
FETUA_BOVIN Alpha-2-HS-glycoprotein	RPTGEVYDIEIDTLETTCHVLDPTPLANCSVR	N7H8F2S0G0	RPTGEVYDIEIDTLETTCHVLDPTPLANCSVR-N7H8F2S0G0	0.182118	11.1821	0
FETUA_BOVIN Alpha-2-HS-glycoprotein	RPTGEVYDIEIDTLETTCHVLDPTPLANCSVR	N5H6F2S1G0	RPTGEVYDIEIDTLETTCHVLDPTPLANCSVR-N5H6F2S1G0	0.181839	11.1818	0
FETUA_BOVIN Alpha-2-HS-glycoprotein	LCPDCPLLAPLNDSR	N4H5F4S0G2	LCPDCPLLAPLNDSR-N4H5F4S0G2	0.181639	11.1816	0
FETUA_BOVIN Alpha-2-HS-glycoprotein	RPTGEVYDIEIDTLETTCHVLDPTPLANCSVR	N6H7F0S1G0	RPTGEVYDIEIDTLETTCHVLDPTPLANCSVR-N6H7F0S1G0	0.180699	11.1807	0
FETUA_BOVIN Alpha-2-HS-glycoprotein	RPTGEVYDIEIDTLETTCHVLDPTPLANCSVR	N5H6F0S2G0	RPTGEVYDIEIDTLETTCHVLDPTPLANCSVR-N5H6F0S2G0	0.180559	11.1806	0
FETUA_BOVIN Alpha-2-HS-glycoprotein	RPTGEVYDIEIDTLETTCHVLDPTPLANCSVR	N7H8F2S0G0	RPTGEVYDIEIDTLETTCHVLDPTPLANCSVR-N7H8F2S0G0	0.180446	11.1804	0
FETUA_BOVIN Alpha-2-HS-glycoprotein	RPTGEVYDIEIDTLETTCHVLDPTPLANCSVR	N5H6F2S2G0	RPTGEVYDIEIDTLETTCHVLDPTPLANCSVR-N5H6F2S2G0	0.180415	11.1804	0
FETUA_BOVIN Alpha-2-HS-glycoprotein	RPTGEVYDIEIDTLETTCHVLDPTPLANCSVR	N5H6F2S1G0	RPTGEVYDIEIDTLETTCHVLDPTPLANCSVR-N5H6F2S1G0	0.179711	11.1797	0
FETUA_BOVIN Alpha-2-HS-glycoprotein	RPTGEVYDIEIDTLETTCHVLDPTPLANCSVR	N6H7F2S2G0	RPTGEVYDIEIDTLETTCHVLDPTPLANCSVR-N6H7F2S2G0	0.179698	11.1797	0
FETUA_BOVIN Alpha-2-HS-glycoprotein	LCPDCPLLAPLNDSR	N6H6F0S0G1	LCPDCPLLAPLNDSR-N6H6F0S0G1	0.178569	11.1786	0
FETUA_BOVIN Alpha-2-HS-glycoprotein	RPTGEVYDIEIDTLETTCHVLDPTPLANCSVR	N5H6F2S1G0	RPTGEVYDIEIDTLETTCHVLDPTPLANCSVR-N5H6F2S1G0	0.178376	11.1784	0
FETUA_BOVIN Alpha-2-HS-glycoprotein	RPTGEVYDIEIDTLETTCHVLDPTPLANCSVR	N5H6F2S1G0	RPTGEVYDIEIDTLETTCHVLDPTPLANCSVR-N5H6F2S1G0	0.17821	11.1782	0
FETUA_BOVIN Alpha-2-HS-glycoprotein	RPTGEVYDIEIDTLETTCHVLDPTPLANCSVR	N5H6F2S1G0	RPTGEVYDIEIDTLETTCHVLDPTPLANCSVR-N5H6F2S1G0	0.177949	11.1779	0
FETUA_BOVIN Alpha-2-HS-glycoprotein	RPTGEVYDIEIDTLETTCHVLDPTPLANCSVR	N5H6F0S4G0	RPTGEVYDIEIDTLETTCHVLDPTPLANCSVR-N5H6F0S4G0	0.176419	11.1764	0
FETUA_BOVIN Alpha-2-HS-glycoprotein	LCPDCPLLAPLNDSR	N6H6F0S0G1	LCPDCPLLAPLNDSR-N6H6F0S0G1	0.176157	11.1762	0
FETUA_BOVIN Alpha-2-HS-glycoprotein	RPTGEVYDIEIDTLETTCHVLDPTPLANCSVR	N3H6F2S0G0	RPTGEVYDIEIDTLETTCHVLDPTPLANCSVR-N3H6F2S0G0	0.175066	11.1751	0
FETUA_BOVIN Alpha-2-HS-glycoprotein	RPTGEVYDIEIDTLETTCHVLDPTPLANCSVR	N5H6F2S2G0	RPTGEVYDIEIDTLETTCHVLDPTPLANCSVR-N5H6F2S2G0	0.174434	11.1744	0
FETUA_BOVIN Alpha-2-HS-glycoprotein	RPTGEVYDIEIDTLETTCHVLDPTPLANCSVR	N7H8F0S0G0	RPTGEVYDIEIDTLETTCHVLDPTPLANCSVR-N7H8F0S0G0	0.173708	11.1737	0
FETUA_BOVIN Alpha-2-HS-glycoprotein	RPTGEVYDIEIDTLETTCHVLDPTPLANCSVR	N5H6F2S1G0	RPTGEVYDIEIDTLETTCHVLDPTPLANCSVR-N5H6F2S1G0	0.173489	11.1735	0
FETUA_BOVIN Alpha-2-HS-glycoprotein	RPTGEVYDIEIDTLETTCHVLDPTPLANCSVR	N5H6F2S2G0	RPTGEVYDIEIDTLETTCHVLDPTPLANCSVR-N5H6F2S2G0	0.172822	11.1728	0
FETUA_BOVIN Alpha-2-HS-glycoprotein	RPTGEVYDIEIDTLETTCHVLDPTPLANCSVR	N5H6F2S2G0	RPTGEVYDIEIDTLETTCHVLDPTPLANCSVR-N5H6F2S2G0	0.172302	11.1723	0
FETUA_BOVIN Alpha-2-HS-glycoprotein	RPTGEVYDIEIDTLETTCHVLDPTPLANCSVR	N5H6F2S2G0	RPTGEVYDIEIDTLETTCHVLDPTPLANCSVR-N5H6F2S2G0	0.172155	11.1722	0
FETUA_BOVIN Alpha-2-HS-glycoprotein	RPTGEVYDIEIDTLETTCHVLDPTPLANCSVR	N5H6F2S1G0	RPTGEVYDIEIDTLETTCHVLDPTPLANCSVR-N5H6F2S1G0	0.171106	11.1711	0
FETUA_BOVIN Alpha-2-HS-glycoprotein	LCPDCPLLAPLNDSR	N5H6F0S1G0	LCPDCPLLAPLNDSR-N5H6F0S1G0	0.16922	11.1692	0
FETUA_BOVIN Alpha-2-HS-glycoprotein	RPTGEVYDIEIDTLETTCHVLDPTPLANCSVR	N6H7F2S2G0	RPTGEVYDIEIDTLETTCHVLDPTPLANCSVR-N6H7F2S2G0	0.167642	11.1676	0
FETUA_BOVIN Alpha-2-HS-glycoprotein	RPTGEVYDIEIDTLETTCHVLDPTPLANCSVR	N4H4F3S0G1	RPTGEVYDIEIDTLETTCHVLDPTPLANCSVR-N4H4F3S0G1	0.167442	11.1674	0
FETUA_BOVIN Alpha-2-HS-glycoprotein	RPTGEVYDIEIDTLETTCHVLDPTPLANCSVR	N7H7F0S0G0	RPTGEVYDIEIDTLETTCHVLDPTPLANCSVR-N7H7F0S0G0	0.167192	11.1672	0
FETUA_BOVIN Alpha-2-HS-glycoprotein	RPTGEVYDIEIDTLETTCHVLDPTPLANCSVR	N5H6F0S2G0	RPTGEVYDIEIDTLETTCHVLDPTPLANCSVR-N5H6F0S2G0	0.16699	11.167	0
FETUA_BOVIN Alpha-2-HS-glycoprotein	RPTGEVYDIEIDTLETTCHVLDPTPLANCSVR	N4H4F3S0G1	RPTGEVYDIEIDTLETTCHVLDPTPLANCSVR-N4H4F3S0G1	0.166763	11.1668	0
FETUA_BOVIN Alpha-2-HS-glycoprotein	RPTGEVYDIEIDTLETTCHVLDPTPLANCSVR	N6H7F1S0G0	RPTGEVYDIEIDTLETTCHVLDPTPLANCSVR-N6H7F1S0G0	0.166556	11.1666	0
FETUA_BOVIN Alpha-2-HS-glycoprotein	VVHAVEVALATFNAESNGSYLQLVEISR	N5H6F2S0G0	VVHAVEVALATFNAESNGSYLQLVEISR-N5H6F2S0G0	0.16591	11.1659	0
FETUA_BOVIN Alpha-2-HS-glycoprotein	RPTGEVYDIEIDTLETTCHVLDPTPLANCSVR	N6H7F2S2G0	RPTGEVYDIEIDTLETTCHVLDPTPLANCSVR-N6H7F2S2G0	0.165636	11.1656	0
FETUA_BOVIN Alpha-2-HS-glycoprotein	RPTGEVYDIEIDTLETTCHVLDPTPLANCSVR	N6H7F4S0G0	RPTGEVYDIEIDTLETTCHVLDPTPLANCSVR-N6H7F4S0G0	0.163874	11.1639	0
FETUA_BOVIN Alpha-2-HS-glycoprotein	RPTGEVYDIEIDTLETTCHVLDPTPLANCSVR	N7H8F0S0G0	RPTGEVYDIEIDTLETTCHVLDPTPLANCSVR-N7H8F0S0G0	0.1615	11.1615	0
FETUA_BOVIN Alpha-2-HS-glycoprotein	RPTGEVYDIEIDTLETTCHVLDPTPLANCSVR	N6H7F2S1G0	RPTGEVYDIEIDTLETTCHVLDPTPLANCSVR-N6H7F2S1G0	0.16144	11.1614	0
FETUA_BOVIN Alpha-2-HS-glycoprotein	RPTGEVYDIEIDTLETTCHVLDPTPLANCSVR	N8H7F1S0G0	RPTGEVYDIEIDTLETTCHVLDPTPLANCSVR-N8H7F1S0G0	0.16117	11.1612	0
FETUA_BOVIN Alpha-2-HS-glycoprotein	RPTGEVYDIEIDTLETTCHVLDPTPLANCSVR	N5H6F0S2G0	RPTGEVYDIEIDTLETTCHVLDPTPLANCSVR-N5H6F0S2G0	0.160108	11.1601	0
FETUA_BOVIN Alpha-2-HS-glycoprotein	RPTGEVYDIEIDTLETTCHVLDPTPLANCSVR	N7H5F1S2G0	RPTGEVYDIEIDTLETTCHVLDPTPLANCSVR-N7H5F1S2G0	0.150672	11.1507	0
FETUA_BOVIN Alpha-2-HS-glycoprotein	VVHAVEVALATFNAESNGSYLQLVEISR	N7H7F0S0G0	VVHAVEVALATFNAESNGSYLQLVEISR-N7H7F0S0G0	0.14362	11.1436	0
FETUA_BOVIN Alpha-2-HS-glycoprotein	RPTGEVYDIEIDTLETTCHVLDPTPLANCSVR	N4H4F3S0G1	RPTGEVYDIEIDTLETTCHVLDPTPLANCSVR-N4H4F3S0G1	0.142836	11.1428	0
FETUA_BOVIN Alpha-2-HS-glycoprotein	RPTGEVYDIEIDTLETTCHVLDPTPLANCSVR	N4H7F2S0G0	RPTGEVYDIEIDTLETTCHVLDPTPLANCSVR-N4H7F2S0G0	0.142474	11.1425	0
FETUA_BOVIN Alpha-2-HS-glycoprotein	RPTGEVYDIEIDTLETTCHVLDPTPLANCSVR	N4H6F2S0G0	RPTGEVYDIEIDTLETTCHVLDPTPLANCSVR-N4H6F2S0G0	0.140775	11.1408	0
FETUA_BOVIN Alpha-2-HS-glycoprotein	RPTGEVYDIEIDTLETTCHVLDPTPLANCSVR	N4H6F1S0G0	RPTGEVYDIEIDTLETTCHVLDPTPLANCSVR-N4H6F1S0G0	0.138727	11.1387	0
FETUA_BOVIN Alpha-2-HS-glycoprotein	RPTGEVYDIEIDTLETTCHVLDPTPLANCSVR	N4H6F1S0G0	RPTGEVYDIEIDTLETTCHVLDPTPLANCSVR-N4H6F1S0G0	0.120705	11.1207	0
FETUA_BOVIN Alpha-2-HS-glycoprotein	KLCPDCPLLAPLNDSR	N5H6F2S1G0	KLCPDCPLLAPLNDSR-N5H6F2S1G0	0.224443	10.2244	0
FETUA_BOVIN Alpha-2-HS-glycoprotein	LCPDCPLLAPLNDSR	N7H8F0S0G0	LCPDCPLLAPLNDSR-N7H8F0S0G0	0.200079	10.2001	0
FETUA_BOVIN Alpha-2-HS-glycoprotein	RPTGEVYDIEIDTLETTCHVLDPTPLANCSVR	N7H8F2S0G0	RPTGEVYDIEIDTLETTCHVLDPTPLANCSVR-N7H8F2S0G0	0.19841	10.1984	0
FETUA_BOVIN Alpha-2-HS-glycoprotein	KLCPDCPLLAPLNDSR	N5H6F2S1G0	KLCPDCPLLAPLNDSR-N5H6F2S1G0	0.189576	10.1896	0
FETUA_BOVIN Alpha-2-HS-glycoprotein	LCPDCPLLAPLNDSR	N5H6F2S1G0	LCPDCPLLAPLNDSR-N5H6F2S1G0	0.183704	10.1837	0
FETUA_BOVIN Alpha-2-HS-glycoprotein	RPTGEVYDIEIDTLETTCHVLDPTPLANCSVR	N5H6F2S2G0	RPTGEVYDIEIDTLETTCHVLDPTPLANCSVR-N5H6F2S2G0	0.18261	10.1826	0
FETUA_BOVIN Alpha-2-HS-glycoprotein	LCPDCPLLAPLNDSR	N5H6F2S1G0	LCPDCPLLAPLNDSR-N5H6F2S1G0	0.182	10.182	0
FETUA_BOVIN Alpha-2-HS-glycoprotein	KLCPDCPLLAPLNDSR	N5H6F0S4G0	KLCPDCPLLAPLNDSR-N5H6F0S4G0	0.181272	10.1813	0
FETUA_BOVIN Alpha-2-HS-glycoprotein	RPTGEVYDIEIDTLETTCHVLDPTPLANCSVR	N5H6F2S2G0	RPTGEVYDIEIDTLETTCHVLDPTPLANCSVR-N5H6F2S2G0	0.181084	10.1811	0
FETUA_BOVIN Alpha-2-HS-glycoprotein	KLCPDCPLLAPLNDSR	N4H4F3S0G1	KLCPDCPLLAPLNDSR-N4H4F3S0G1	0.180312	10.1803	0
FETUA_BOVIN Alpha-2-HS-glycoprotein	LCPDCPLLAPLNDSR	N6H6F0S0G1	LCPDCPLLAPLNDSR-N6H6F0S0G1	0.179061	10.1791	0
FETUA_BOVIN Alpha-2-HS-glycoprotein	RPTGEVYDIEIDTLETTCHVLDPTPLANCSVR	N7H8F0S0G0	RPTGEVYDIEIDTLETTCHVLDPTPLANCSVR-N7H8F0S0G0	0.17606	10.1761	0
FETUA_BOVIN Alpha-2-HS-glycoprotein	RPTGEVYDIEIDTLETTCHVLDPTPLANCSVR	N7H8F2S0G0	RPTGEVYDIEIDTLETTCHVLDPTPLANCSVR-N7H8F2S0G0	0.175879	10.1759	0
FETUA_BOVIN Alpha-2-HS-glycoprotein	RPTGEVYDIEIDTLETTCHVLDPTPLANCSVR	N5H6F2S0G0	RPTGEVYDIEIDTLETTCHVLDPTPLANCSVR-N5H6F2S0G0	0.172368	10.1724	0
FETUA_BOVIN Alpha-2-HS-glycoprotein	RPTGEVYDIEIDTLETTCHVLDPTPLANCSVR	N6H8F0S0G0	RPTGEVYDIEIDTLETTCHVLDPTPLANCSVR-N6H8F0S0G0	0.169933	10.1699	0
FETUA_BOVIN Alpha-2-HS-glycoprotein	RPTGEVYDIEIDTLETTCHVLDPTPLANCSVR	N7H8F0S0G0	RPTGEVYDIEIDTLETTCHVLDPTPLANCSVR-N7H8F0S0G0	0.169709	10.1697	0
FETUA_BOVIN Alpha-2-HS-glycoprotein	RPTGEVYDIEIDTLETTCHVLDPTPLANCSVR	N5H6F0S2G0	RPTGEVYDIEIDTLETTCHVLDPTPLANCSVR-N5H6F0S2G0	0.167363	10.1674	0
FETUA_BOVIN Alpha-2-HS-glycoprotein	RPTGEVYDIEIDTLETTCHVLDPTPLANCSVR	N5H6F2S1G0	RPTGEVYDIEIDTLETTCHVLDPTPLANCSVR-N5H6F2S1G0	0.16709	10.1671	0
FETUA_BOVIN Alpha-2-HS-glycoprotein	RPTGEVYDIEIDTLETTCHVLDPTPLANCSVR	N5H6F2S1G0	RPTGEVYDIEIDTLETTCHVLDPTPLANCSVR-N5H6F2S1G0	0.16679	10.1668	0
FETUA_BOVIN Alpha-2-HS-glycoprotein	RPTGEVYDIEIDTLETTCHVLDPTPLANCSVR	N5H6F2S0G0	RPTGEVYDIEIDTLETTCHVLDPTPLANCSVR-N5H6F2S0G0	0.165184	10.1652	0
FETUA_BOVIN Alpha-2-HS-glycoprotein	RPTGEVYDIEIDTLETTCHVLDPTPLANCSVR	N4H5F2S0G0	RPTGEVYDIEIDTLETTCHVLDPTPLANCSVR-N4H5F2S0G0	0.165016	10.165	0
FETUA_BOVIN Alpha-2-HS-glycoprotein	LCPDCPLLAPLNDSR	N5H6F0S2G0	LCPDCPLLAPLNDSR-N5H6F0S2G0	0.164129	10.1641	0
FETUA_BOVIN Alpha-2-HS-glycoprotein	RPTGEVYDIEIDTLETTCHVLDPTPLANCSVR	N4H5F2S0G0	RPTGEVYDIEIDTLETTCHVLDPTPLANCSVR-N4H5F2S0G0	0.163597	10.1636	0
FETUA_BOVIN Alpha-2-HS-glycoprotein	LCPDCPLLAPLNDSR	N4H4F3S0G1	LCPDCPLLAPLNDSR-N4H4F3S0G1	0.16334	10.1633	0
FETUA_BOVIN Alpha-2-HS-glycoprotein	RPTGEVYDIEIDTLETTCHVLDPTPLANCSVR	N5H6F0S3G0	RPTGEVYDIEIDTLETTCHVLDPTPLANCSVR-N5H6F0S3G0	0.161873	10.1619	0
FETUA_BOVIN Alpha-2-HS-glycoprotein	RPTGEVYDIEIDTLETTCHVLDPTPLANCSVR	N5H6F2S2G0	RPTGEVYDIEIDTLETTCHVLDPTPLANCSVR-N5H6F2S2G0	0.16037	10.1604	0
FETUA_BOVIN Alpha-2-HS-glycoprotein	RPTGEVYDIEIDTLETTCHVLDPTPLANCSVR	N6H7F1S0G0	RPTGEVYDIEIDTLETTCHVLDPTPLANCSVR-N6H7F1S0G0	0.160177	10.1602	0
FETUA_BOVIN Alpha-2-HS-glycoprotein	RPTGEVYDIEIDTLETTCHVLDPTPLANCSVR	N5H6F2S1G0	RPTGEVYDIEIDTLETTCHVLDPTPLANCSVR-N5H6F2S1G0	0.15984	10.1598	0
FETUA_BOVIN Alpha-2-HS-glycoprotein	RPTGEVYDIEIDTLETTCHVLDPTPLANCSVR	N7H8F2S0G0	RPTGEVYDIEIDTLETTCHVLDPTPLANCSVR-N7H8F2S0G0	0.158448	10.1584	0
FETUA_BOVIN Alpha-2-HS-glycoprotein	RPTGEVYDIEIDTLETTCHVLDPTPLANCSVR	N6H7F2S2G0	RPTGEVYDIEIDTLETTCHVLDPTPLANCSVR-N6H7F2S2G0	0.15839	10.1584	0
FETUA_BOVIN Alpha-2-HS-glycoprotein	RPTGEVYDIEIDTLETTCHVLDPTPLANCSVR	N6H6F0S0G1	RPTGEVYDIEIDTLETTCHVLDPTPLANCSVR-N6H6F0S0G1	0.157919	10.1579	0
FETUA_BOVIN Alpha-2-HS-glycoprotein	LCPDCPLLAPLNDSR	N4H4F3S0G1	LCPDCPLLAPLNDSR-N4H4F3S0G1	0.157134	10.1571	0
FETUA_BOVIN Alpha-2-HS-glycoprotein	LCPDCPLLAPLNDSR	N4H5F4S0G2	LCPDCPLLAPLNDSR-N4H5F4S0G2	0.153552	10.1536	0
FETUA_BOVIN Alpha-2-HS-glycoprotein	RPTGEVYDIEIDTLETTCHVLDPTPLANCSVR	N5H5F1S3G0	RPTGEVYDIEIDTLETTCHVLDPTPLANCSVR-N5H5F1S3G0	0.152645	10.1526	0
FETUA_BOVIN Alpha-2-HS-glycoprotein	RPTGEVYDIEIDTLETTCHVLDPTPLANCSVR	N5H6F2S0G0	RPTGEVYDIEIDTLETTCHVLDPTPLANCSVR-N5H6F2S0G0	0.151143	10.1511	0
FETUA_BOVIN Alpha-2-HS-glycoprotein	RPTGEVYDIEIDTLETTCHVLDPTPLANCSVR	N6H7F4S0G0	RPTGEVYDIEIDTLETTCHVLDPTPLANCSVR-N6H7F4S0G0	0.149576	10.1496	0
FETUA_BOVIN Alpha-2-HS-glycoprotein	RPTGEVYDIEIDTLETTCHVLDPTPLANCSVR	N6H7F4S0G0	RPTGEVYDIEIDTLETTCHVLDPTPLANCSVR-N6H7F4S0G0	0.141031	10.141	0
FETUA_BOVIN Alpha-2-HS-glycoprotein	LCPDCPLLAPLNDSR	N5H6F0S2G0	LCPDCPLLAPLNDSR-N5H6F0S2G0	0.138076	10.1381	0
FETUA_BOVIN Alpha-2-HS-glycoprotein	VVHAVEVALATFNAESNGSYLQLVEISR	N5H6F2S2G0	VVHAVEVALATFNAESNGSYLQLVEISR-N5H6F2S2G0	0.13452	10.1345	0
FETUA_BOVIN Alpha-2-HS-glycoprotein	RPTGEVYDIEIDTLETTCHVLDPTPLANCSVR	N4H6F2S1G0	RPTGEVYDIEIDTLETTCHVLDPTPLANCSVR-N4H6F2S1G0	0.126641	10.1266	0
FETUA_BOVIN Alpha-2-HS-glycoprotein	RPTGEVYDIEIDTLETTCHVLDPTPLANCSVR	N3H4F1S0G0	RPTGEVYDIEIDTLETTCHVLDPTPLANCSVR-N3H4F1S0G0	0.112069	10.1121	0
FETUA_BOVIN Alpha-2-HS-glycoprotein	RPTGEVYDIEIDTLETTCHVLDPTPLANCSVR	N3H3F2S0G0	RPTGEVYDIEIDTLETTCHVLDPTPLANCSVR-N3H3F2S0G0	0.210162	9.21016	0
FETUA_BOVIN Alpha-2-HS-glycoprotein	VVHAVEVALATFNAESNGSYLQLVEISR	N5H6F2S2G0	VVHAVEVALATFNAESNGSYLQLVEISR-N5H6F2S2G0	0.198993	9.19899	0
FETUA_BOVIN Alpha-2-HS-glycoprotein	RPTGEVYDIEIDTLETTCHVLDPTPLANCSVR	N4H4F3S0G1	RPTGEVYDIEIDTLETTCHVLDPTPLANCSVR-N4H4F3S0G1	0.189783	9.18978	0
FETUA_BOVIN Alpha-2-HS-glycoprotein	KLCPDCPLLAPLNDSR	N5H6F2S0G0	KLCPDCPLLAPLNDSR-N5H6F2S0G0	0.187311	9.18731	0
FETUA_BOVIN Alpha-2-HS-glycoprotein	RPTGEVYDIEIDTLETTCHVLDPTPLANCSVR	N5H6F2S2G0	RPTGEVYDIEIDTLETTCHVLDPTPLANCSVR-N5H6F2S2G0	0.17526	9.17526	0
FETUA_BOVIN Alpha-2-HS-glycoprotein	RPTGEVYDIEIDTLETTCHVLDPTPLANCSVR	N4H5F0S0G0	RPTGEVYDIEIDTLETTCHVLDPTPLANCSVR-N4H5F0S0G0	0.170984	9.17098	0
FETUA_BOVIN Alpha-2-HS-glycoprotein	RPTGEVYDIEIDTLETTCHVLDPTPLANCSVR	N4H5F2S0G0	RPTGEVYDIEIDTLETTCHVLDPTPLANCSVR-N4H5F2S0G0	0.170477	9.17048	0
FETUA_BOVIN Alpha-2-HS-glycoprotein	RPTGEVYDIEIDTLETTCHVLDPTPLANCSVR	N6H8F0S0G0	RPTGEVYDIEIDTLETTCHVLDPTPLANCSVR-N6H8F0S0G0	0.170164	9.17016	0
FETUA_BOVIN Alpha-2-HS-glycoprotein	RPTGEVYDIEIDTLETTCHVLDPTPLANCSVR	N5H6F2S1G0	RPTGEVYDIEIDTLETTCHVLDPTPLANCSVR-N5H6F2S1G0	0.169529	9.16953	0
FETUA_BOVIN Alpha-2-HS-glycoprotein	RPTGEVYDIEIDTLETTCHVLDPTPLANCSVR	N4H4F0S1G0	RPTGEVYDIEIDTLETTCHVLDPTPLANCSVR-N4H4F0S1G0	0.168813	9.16881	0
FETUA_BOVIN Alpha-2-HS-glycoprotein	LCPDCPLLAPLNDSR	N4H5F1S1G0	LCPDCPLLAPLNDSR-N4H5F1S1G0	0.168002	9.168	0
FETUA_BOVIN Alpha-2-HS-glycoprotein	LCPDCPLLAPLNDSR	N4H5F2S0G0	LCPDCPLLAPLNDSR-N4H5F2S0G0	0.162604	9.1626	0
FETUA_BOVIN Alpha-2-HS-glycoprotein	RPTGEVYDIEIDTLETTCHVLDPTPLANCSVR	N5H6F2S2G0	RPTGEVYDIEIDTLETTCHVLDPTPLANCSVR-N5H6F2S2G0	0.16234	9.16234	0
FETUA_BOVIN Alpha-2-HS-glycoprotein	RPTGEVYDIEIDTLETTCHVLDPTPLANCSVR	N5H6F2S1G0	RPTGEVYDIEIDTLETTCHVLDPTPLANCSVR-N5H6F2S1G0	0.161487	9.16149	0
FETUA_BOVIN Alpha-2-HS-glycoprotein	RPTGEVYDIEIDTLETTCHVLDPTPLANCSVR	N5H6F2S1G0	RPTGEVYDIEIDTLETTCHVLDPTPLANCSVR-N5H6F2S1G0	0.159166	9.15917	0
FETUA_BOVIN Alpha-2-HS-glycoprotein	RPTGEVYDIEIDTLETTCHVLDPTPLANCSVR	N7H8F2S0G0	RPTGEVYDIEIDTLETTCHVLDPTPLANCSVR-N7H8F2S0G0	0.155764	9.15576	0
FETUA_BOVIN Alpha-2-HS-glycoprotein	RPTGEVYDIEIDTLETTCHVLDPTPLANCSVR	N7H7F0S0G0	RPTGEVYDIEIDTLETTCHVLDPTPLANCSVR-N7H7F0S0G0	0.155204	9.1552	0
FETUA_BOVIN Alpha-2-HS-glycoprotein	RPTGEVYDIEIDTLETTCHVLDPTPLANCSVR	N4H4F3S0G1	RPTGEVYDIEIDTLETTCHVLDPTPLANCSVR-N4H4F3S0G1	0.154286	9.15429	0
FETUA_BOVIN Alpha-2-HS-glycoprotein	RPTGEVYDIEIDTLETTCHVLDPTPLANCSVR	N5H6F0S4G0	RPTGEVYDIEIDTLETTCHVLDPTPLANCSVR-N5H6F0S4G0	0.153434	9.15343	0
FETUA_BOVIN Alpha-2-HS-glycoprotein	RPTGEVYDIEIDTLETTCHVLDPTPLANCSVR	N5H6F2S1G0	RPTGEVYDIEIDTLETTCHVLDPTPLANCSVR-N5H6F2S1G0	0.153002	9.153	0
FETUA_BOVIN Alpha-2-HS-glycoprotein	VVHAVEVALATFNAESNGSYLQLVEISR	N5H6F2S1G0	VVHAVEVALATFNAESNGSYLQLVEISR-N5H6F2S1G0	0.15207	9.15207	0
FETUA_BOVIN Alpha-2-HS-glycoprotein	RPTGEVYDIEIDTLETTCHVLDPTPLANCSVR	N5H6F2S2G0	RPTGEVYDIEIDTLETTCHVLDPTPLANCSVR-N5H6F2S2G0	0.151476	9.15148	0
FETUA_BOVIN Alpha-2-HS-glycoprotein	RPTGEVYDIEIDTLETTCHVLDPTPLANCSVR	N4H5F4S0G2	RPTGEVYDIEIDTLETTCHVLDPTPLANCSVR-N4H5F4S0G2	0.149949	9.14995	0
FETUA_BOVIN Alpha-2-HS-glycoprotein	RPTGEVYDIEIDTLETTCHVLDPTPLANCSVR	N5H6F2S2G0	RPTGEVYDIEIDTLETTCHVLDPTPLANCSVR-N5H6F2S2G0	0.149851	9.14985	0
FETUA_BOVIN Alpha-2-HS-glycoprotein	LCPDCPLLAPLNDSR	N7H8F0S0G0	LCPDCPLLAPLNDSR-N7H8F0S0G0	0.148073	9.14807	0
FETUA_BOVIN Alpha-2-HS-glycoprotein	RPTGEVYDIEIDTLETTCHVLDPTPLANCSVR	N5H6F0S4G0	RPTGEVYDIEIDTLETTCHVLDPTPLANCSVR-N5H6F0S4G0	0.142931	9.14293	0
FETUA_BOVIN Alpha-2-HS-glycoprotein	LCPDCPLLAPLNDSR	N5H6F2S1G0	LCPDCPLLAPLNDSR-N5H6F2S1G0	0.142162	9.14216	0
FETUA_BOVIN Alpha-2-HS-glycoprotein	RPTGEVYDIEIDTLETTCHVLDPTPLANCSVR	N7H8F2S0G0	RPTGEVYDIEIDTLETTCHVLDPTPLANCSVR-N7H8F2S0G0	0.135121	9.13512	0
FETUA_BOVIN Alpha-2-HS-glycoprotein	RPTGEVYDIEIDTLETTCHVLDPTPLANCSVR	N4H4F3S0G1	RPTGEVYDIEIDTLETTCHVLDPTPLANCSVR-N4H4F3S0G1	0.134479	9.13448	0
FETUA_BOVIN Alpha-2-HS-glycoprotein	RPTGEVYDIEIDTLETTCHVLDPTPLANCSVR	N4H4F3S0G1	RPTGEVYDIEIDTLETTCHVLDPTPLANCSVR-N4H4F3S0G1	0.134115	9.13412	0
FETUA_BOVIN Alpha-2-HS-glycoprotein	RPTGEVYDIEIDTLETTCHVLDPTPLANCSVR	N5H6F0S3G0	RPTGEVYDIEIDTLETTCHVLDPTPLANCSVR-N5H6F0S3G0	0.133812	9.13381	0
FETUA_BOVIN Alpha-2-HS-glycoprotein	RPTGEVYDIEIDTLETTCHVLDPTPLANCSVR	N5H6F2S2G0	RPTGEVYDIEIDTLETTCHVLDPTPLANCSVR-N5H6F2S2G0	0.13237	9.13237	0
FETUA_BOVIN Alpha-2-HS-glycoprotein	RPTGEVYDIEIDTLETTCHVLDPTPLANCSVR	N6H7F4S0G0	RPTGEVYDIEIDTLETTCHVLDPTPLANCSVR-N6H7F4S0G0	0.131518	9.13152	0
FETUA_BOVIN Alpha-2-HS-glycoprotein	RPTGEVYDIEIDTLETTCHVLDPTPLANCSVR	N4H4F3S0G1	RPTGEVYDIEIDTLETTCHVLDPTPLANCSVR-N4H4F3S0G1	0.130189	9.13019	0
FETUA_BOVIN Alpha-2-HS-glycoprotein	LCPDCPLLAPLNDSR	N4H5F4S0G2	LCPDCPLLAPLNDSR-N4H5F4S0G2	0.128255	9.12826	0
FETUA_BOVIN Alpha-2-HS-glycoprotein	RPTGEVYDIEIDTLETTCHVLDPTPLANCSVR	N4H5F4S0G2	RPTGEVYDIEIDTLETTCHVLDPTPLANCSVR-N4H5F4S0G2	0.11345	9.11345	0
FETUA_BOVIN Alpha-2-HS-glycoprotein	VVHAVEVALATFNAESNGSYLQLVEISR	N5H6F0S4G0	VVHAVEVALATFNAESNGSYLQLVEISR-N5H6F0S4G0	0.112055	9.11206	0
FETUA_BOVIN Alpha-2-HS-glycoprotein	RPTGEVYDIEIDTLETTCHVLDPTPLANCSVR	N4H6F1S0G0	RPTGEVYDIEIDTLETTCHVLDPTPLANCSVR-N4H6F1S0G0	0.110467	9.11047	0
FETUA_BOVIN Alpha-2-HS-glycoprotein	LCPDCPLLAPLNDSR	N5H6F2S0G0	LCPDCPLLAPLNDSR-N5H6F2S0G0	0.214931	8.21493	0
FETUA_BOVIN Alpha-2-HS-glycoprotein	RPTGEVYDIEIDTLETTCHVLDPTPLANCSVR	N4H5F2S0G0	RPTGEVYDIEIDTLETTCHVLDPTPLANCSVR-N4H5F2S0G0	0.169232	8.16923	0
FETUA_BOVIN Alpha-2-HS-glycoprotein	RPTGEVYDIEIDTLETTCHVLDPTPLANCSVR	N5H6F1S1G0	RPTGEVYDIEIDTLETTCHVLDPTPLANCSVR-N5H6F1S1G0	0.161178	8.16118	0
FETUA_BOVIN Alpha-2-HS-glycoprotein	RPTGEVYDIEIDTLETTCHVLDPTPLANCSVR	N5H6F2S0G0	RPTGEVYDIEIDTLETTCHVLDPTPLANCSVR-N5H6F2S0G0	0.15642	8.15642	0
FETUA_BOVIN Alpha-2-HS-glycoprotein	RPTGEVYDIEIDTLETTCHVLDPTPLANCSVR	N3H4F2S0G0	RPTGEVYDIEIDTLETTCHVLDPTPLANCSVR-N3H4F2S0G0	0.150434	8.15043	0
FETUA_BOVIN Alpha-2-HS-glycoprotein	LCPDCPLLAPLNDSR	N5H6F2S1G0	LCPDCPLLAPLNDSR-N5H6F2S1G0	0.147497	8.1475	0
FETUA_BOVIN Alpha-2-HS-glycoprotein	RPTGEVYDIEIDTLETTCHVLDPTPLANCSVR	N6H7F1S0G0	RPTGEVYDIEIDTLETTCHVLDPTPLANCSVR-N6H7F1S0G0	0.144762	8.14476	0
FETUA_BOVIN Alpha-2-HS-glycoprotein	RPTGEVYDIEIDTLETTCHVLDPTPLANCSVR	N5H6F2S2G0	RPTGEVYDIEIDTLETTCHVLDPTPLANCSVR-N5H6F2S2G0	0.143653	8.14365	0
FETUA_BOVIN Alpha-2-HS-glycoprotein	RPTGEVYDIEIDTLETTCHVLDPTPLANCSVR	N4H6F2S0G0	RPTGEVYDIEIDTLETTCHVLDPTPLANCSVR-N4H6F2S0G0	0.143099	8.1431	0
FETUA_BOVIN Alpha-2-HS-glycoprotein	RPTGEVYDIEIDTLETTCHVLDPTPLANCSVR	N5H6F0S2G0	RPTGEVYDIEIDTLETTCHVLDPTPLANCSVR-N5H6F0S2G0	0.141688	8.14169	0
FETUA_BOVIN Alpha-2-HS-glycoprotein	RPTGEVYDIEIDTLETTCHVLDPTPLANCSVR	N3H3F2S0G0	RPTGEVYDIEIDTLETTCHVLDPTPLANCSVR-N3H3F2S0G0	0.13869	8.13869	0
FETUA_BOVIN Alpha-2-HS-glycoprotein	LCPDCPLLAPLNDSR	N5H6F2S1G0	LCPDCPLLAPLNDSR-N5H6F2S1G0	0.138066	8.13807	0
FETUA_BOVIN Alpha-2-HS-glycoprotein	RPTGEVYDIEIDTLETTCHVLDPTPLANCSVR	N6H7F2S0G0	RPTGEVYDIEIDTLETTCHVLDPTPLANCSVR-N6H7F2S0G0	0.137997	8.138	0
FETUA_BOVIN Alpha-2-HS-glycoprotein	RPTGEVYDIEIDTLETTCHVLDPTPLANCSVR	N5H6F2S1G0	RPTGEVYDIEIDTLETTCHVLDPTPLANCSVR-N5H6F2S1G0	0.137884	8.13788	0
FETUA_BOVIN Alpha-2-HS-glycoprotein	LCPDCPLLAPLNDSR	N5H6F2S1G0	LCPDCPLLAPLNDSR-N5H6F2S1G0	0.134004	8.134	0
FETUA_BOVIN Alpha-2-HS-glycoprotein	RPTGEVYDIEIDTLETTCHVLDPTPLANCSVR	N7H7F0S0G0	RPTGEVYDIEIDTLETTCHVLDPTPLANCSVR-N7H7F0S0G0	0.12951	8.12951	0
FETUA_BOVIN Alpha-2-HS-glycoprotein	RPTGEVYDIEIDTLETTCHVLDPTPLANCSVR	N5H6F0S2G0	RPTGEVYDIEIDTLETTCHVLDPTPLANCSVR-N5H6F0S2G0	0.128041	8.12804	0
FETUA_BOVIN Alpha-2-HS-glycoprotein	RPTGEVYDIEIDTLETTCHVLDPTPLANCSVR	N7H5F1S2G0	RPTGEVYDIEIDTLETTCHVLDPTPLANCSVR-N7H5F1S2G0	0.123435	8.12343	0
FETUA_BOVIN Alpha-2-HS-glycoprotein	RPTGEVYDIEIDTLETTCHVLDPTPLANCSVR	N5H6F2S1G0	RPTGEVYDIEIDTLETTCHVLDPTPLANCSVR-N5H6F2S1G0	0.121242	8.12124	0
FETUA_BOVIN Alpha-2-HS-glycoprotein	RPTGEVYDIEIDTLETTCHVLDPTPLANCSVR	N5H6F2S1G0	RPTGEVYDIEIDTLETTCHVLDPTPLANCSVR-N5H6F2S1G0	0.116588	8.11659	0
FETUA_BOVIN Alpha-2-HS-glycoprotein	RPTGEVYDIEIDTLETTCHVLDPTPLANCSVR	N5H6F2S2G0	RPTGEVYDIEIDTLETTCHVLDPTPLANCSVR-N5H6F2S2G0	0.111907	8.11191	0
FETUA_BOVIN Alpha-2-HS-glycoprotein	RPTGEVYDIEIDTLETTCHVLDPTPLANCSVR	N6H7F2S0G0	RPTGEVYDIEIDTLETTCHVLDPTPLANCSVR-N6H7F2S0G0	0.110705	8.11071	0
FETUA_BOVIN Alpha-2-HS-glycoprotein	RPTGEVYDIEIDTLETTCHVLDPTPLANCSVR	N5H7F0S0G0	RPTGEVYDIEIDTLETTCHVLDPTPLANCSVR-N5H7F0S0G0	0.177763	7.17776	0
FETUA_BOVIN Alpha-2-HS-glycoprotein	LCPDCPLLAPLNDSR	N5H6F0S1G0	LCPDCPLLAPLNDSR-N5H6F0S1G0	0.159474	7.15947	0
FETUA_BOVIN Alpha-2-HS-glycoprotein	RPTGEVYDIEIDTLETTCHVLDPTPLANCSVR	N4H4F3S0G1	RPTGEVYDIEIDTLETTCHVLDPTPLANCSVR-N4H4F3S0G1	0.13525	7.13525	0
FETUA_BOVIN Alpha-2-HS-glycoprotein	RPTGEVYDIEIDTLETTCHVLDPTPLANCSVR	N5H5F1S3G0	RPTGEVYDIEIDTLETTCHVLDPTPLANCSVR-N5H5F1S3G0	0.131043	7.13104	0
FETUA_BOVIN Alpha-2-HS-glycoprotein	RPTGEVYDIEIDTLETTCHVLDPTPLANCSVR	N7H7F0S0G0	RPTGEVYDIEIDTLETTCHVLDPTPLANCSVR-N7H7F0S0G0	0.128342	7.12834	0
FETUA_BOVIN Alpha-2-HS-glycoprotein	RPTGEVYDIEIDTLETTCHVLDPTPLANCSVR	N5H5F1S3G0	RPTGEVYDIEIDTLETTCHVLDPTPLANCSVR-N5H5F1S3G0	0.127559	7.12756	0
FETUA_BOVIN Alpha-2-HS-glycoprotein	RPTGEVYDIEIDTLETTCHVLDPTPLANCSVR	N5H6F0S3G0	RPTGEVYDIEIDTLETTCHVLDPTPLANCSVR-N5H6F0S3G0	0.126683	7.12668	0
FETUA_BOVIN Alpha-2-HS-glycoprotein	RPTGEVYDIEIDTLETTCHVLDPTPLANCSVR	N4H4F3S0G1	RPTGEVYDIEIDTLETTCHVLDPTPLANCSVR-N4H4F3S0G1	0.116467	7.11647	0
FETUA_BOVIN Alpha-2-HS-glycoprotein	RPTGEVYDIEIDTLETTCHVLDPTPLANCSVR	N6H7F4S0G0	RPTGEVYDIEIDTLETTCHVLDPTPLANCSVR-N6H7F4S0G0	0.113703	7.1137	0
FETUA_BOVIN Alpha-2-HS-glycoprotein	RPTGEVYDIEIDTLETTCHVLDPTPLANCSVR	N5H5F1S3G0	RPTGEVYDIEIDTLETTCHVLDPTPLANCSVR-N5H5F1S3G0	0.111156	7.11116	0
FETUA_BOVIN Alpha-2-HS-glycoprotein	RPTGEVYDIEIDTLETTCHVLDPTPLANCSVR	N7H8F2S0G0	RPTGEVYDIEIDTLETTCHVLDPTPLANCSVR-N7H8F2S0G0	0.130148	6.13015	0
FETUA_BOVIN Alpha-2-HS-glycoprotein	RPTGEVYDIEIDTLETTCHVLDPTPLANCSVR	N4H4F3S0G1	RPTGEVYDIEIDTLETTCHVLDPTPLANCSVR-N4H4F3S0G1	0.118074	6.11807	0
FETUA_BOVIN Alpha-2-HS-glycoprotein	RPTGEVYDIEIDTLETTCHVLDPTPLANCSVR	N4H4F3S0G1	RPTGEVYDIEIDTLETTCHVLDPTPLANCSVR-N4H4F3S0G1	0.109769	6.10977	0

## Sheet: Table S2d
Table S2d: Identified intact glycopeptides with Stack one-step enrichment methods from the Fetuin peptides
Protein Name	Sequence	NGLYCAN	IGP	IR Score	Morpheus Score	FDR
FETUA_BOVIN Alpha-2-HS-glycoprotein	VVHAVEVALATFNAESNGSYLQLVEISR	N5H6F2S0G0	VVHAVEVALATFNAESNGSYLQLVEISR-N5H6F2S0G0	0.372439	26.3724	0
FETUA_BOVIN Alpha-2-HS-glycoprotein	VVHAVEVALATFNAESNGSYLQLVEISR	N5H6F2S1G0	VVHAVEVALATFNAESNGSYLQLVEISR-N5H6F2S1G0	0.369841	24.3698	0
FETUA_BOVIN Alpha-2-HS-glycoprotein	VVHAVEVALATFNAESNGSYLQLVEISR	N5H6F2S1G0	VVHAVEVALATFNAESNGSYLQLVEISR-N5H6F2S1G0	0.360187	24.3602	0
FETUA_BOVIN Alpha-2-HS-glycoprotein	VVHAVEVALATFNAESNGSYLQLVEISR	N5H6F2S1G0	VVHAVEVALATFNAESNGSYLQLVEISR-N5H6F2S1G0	0.353346	24.3533	0
FETUA_BOVIN Alpha-2-HS-glycoprotein	VVHAVEVALATFNAESNGSYLQLVEISR	N5H6F2S1G0	VVHAVEVALATFNAESNGSYLQLVEISR-N5H6F2S1G0	0.352749	24.3527	0
FETUA_BOVIN Alpha-2-HS-glycoprotein	VVHAVEVALATFNAESNGSYLQLVEISR	N5H6F2S1G0	VVHAVEVALATFNAESNGSYLQLVEISR-N5H6F2S1G0	0.344682	24.3447	0
FETUA_BOVIN Alpha-2-HS-glycoprotein	VVHAVEVALATFNAESNGSYLQLVEISR	N5H6F2S1G0	VVHAVEVALATFNAESNGSYLQLVEISR-N5H6F2S1G0	0.36302	23.363	0
FETUA_BOVIN Alpha-2-HS-glycoprotein	VVHAVEVALATFNAESNGSYLQLVEISR	N5H6F2S1G0	VVHAVEVALATFNAESNGSYLQLVEISR-N5H6F2S1G0	0.355129	23.3551	0
FETUA_BOVIN Alpha-2-HS-glycoprotein	VVHAVEVALATFNAESNGSYLQLVEISR	N5H6F2S1G0	VVHAVEVALATFNAESNGSYLQLVEISR-N5H6F2S1G0	0.350009	23.35	0
FETUA_BOVIN Alpha-2-HS-glycoprotein	VVHAVEVALATFNAESNGSYLQLVEISR	N5H6F2S1G0	VVHAVEVALATFNAESNGSYLQLVEISR-N5H6F2S1G0	0.349126	23.3491	0
FETUA_BOVIN Alpha-2-HS-glycoprotein	VVHAVEVALATFNAESNGSYLQLVEISR	N7H8F0S0G0	VVHAVEVALATFNAESNGSYLQLVEISR-N7H8F0S0G0	0.345282	23.3453	0
FETUA_BOVIN Alpha-2-HS-glycoprotein	VVHAVEVALATFNAESNGSYLQLVEISR	N5H6F2S1G0	VVHAVEVALATFNAESNGSYLQLVEISR-N5H6F2S1G0	0.342899	23.3429	0
FETUA_BOVIN Alpha-2-HS-glycoprotein	VVHAVEVALATFNAESNGSYLQLVEISR	N5H6F2S1G0	VVHAVEVALATFNAESNGSYLQLVEISR-N5H6F2S1G0	0.338279	23.3383	0
FETUA_BOVIN Alpha-2-HS-glycoprotein	VVHAVEVALATFNAESNGSYLQLVEISR	N4H4F3S0G1	VVHAVEVALATFNAESNGSYLQLVEISR-N4H4F3S0G1	0.328595	23.3286	0
FETUA_BOVIN Alpha-2-HS-glycoprotein	VVHAVEVALATFNAESNGSYLQLVEISR	N5H6F2S1G0	VVHAVEVALATFNAESNGSYLQLVEISR-N5H6F2S1G0	0.35768	22.3577	0
FETUA_BOVIN Alpha-2-HS-glycoprotein	VVHAVEVALATFNAESNGSYLQLVEISR	N5H6F2S0G0	VVHAVEVALATFNAESNGSYLQLVEISR-N5H6F2S0G0	0.351358	22.3514	0
FETUA_BOVIN Alpha-2-HS-glycoprotein	VVHAVEVALATFNAESNGSYLQLVEISR	N5H6F2S1G0	VVHAVEVALATFNAESNGSYLQLVEISR-N5H6F2S1G0	0.350787	22.3508	0
FETUA_BOVIN Alpha-2-HS-glycoprotein	VVHAVEVALATFNAESNGSYLQLVEISR	N5H6F2S0G0	VVHAVEVALATFNAESNGSYLQLVEISR-N5H6F2S0G0	0.34894	22.3489	0
FETUA_BOVIN Alpha-2-HS-glycoprotein	VVHAVEVALATFNAESNGSYLQLVEISR	N5H6F2S1G0	VVHAVEVALATFNAESNGSYLQLVEISR-N5H6F2S1G0	0.348261	22.3483	0
FETUA_BOVIN Alpha-2-HS-glycoprotein	VVHAVEVALATFNAESNGSYLQLVEISR	N5H6F2S1G0	VVHAVEVALATFNAESNGSYLQLVEISR-N5H6F2S1G0	0.347897	22.3479	0
FETUA_BOVIN Alpha-2-HS-glycoprotein	VVHAVEVALATFNAESNGSYLQLVEISR	N5H6F2S1G0	VVHAVEVALATFNAESNGSYLQLVEISR-N5H6F2S1G0	0.346688	22.3467	0
FETUA_BOVIN Alpha-2-HS-glycoprotein	VVHAVEVALATFNAESNGSYLQLVEISR	N5H6F2S1G0	VVHAVEVALATFNAESNGSYLQLVEISR-N5H6F2S1G0	0.344234	22.3442	0
FETUA_BOVIN Alpha-2-HS-glycoprotein	VVHAVEVALATFNAESNGSYLQLVEISR	N5H6F2S1G0	VVHAVEVALATFNAESNGSYLQLVEISR-N5H6F2S1G0	0.343583	22.3436	0
FETUA_BOVIN Alpha-2-HS-glycoprotein	VVHAVEVALATFNAESNGSYLQLVEISR	N5H6F2S1G0	VVHAVEVALATFNAESNGSYLQLVEISR-N5H6F2S1G0	0.340012	22.34	0
FETUA_BOVIN Alpha-2-HS-glycoprotein	VVHAVEVALATFNAESNGSYLQLVEISR	N5H6F2S1G0	VVHAVEVALATFNAESNGSYLQLVEISR-N5H6F2S1G0	0.338224	22.3382	0
FETUA_BOVIN Alpha-2-HS-glycoprotein	VVHAVEVALATFNAESNGSYLQLVEISR	N5H6F2S1G0	VVHAVEVALATFNAESNGSYLQLVEISR-N5H6F2S1G0	0.337157	22.3372	0
FETUA_BOVIN Alpha-2-HS-glycoprotein	VVHAVEVALATFNAESNGSYLQLVEISR	N5H6F2S1G0	VVHAVEVALATFNAESNGSYLQLVEISR-N5H6F2S1G0	0.336553	22.3366	0
FETUA_BOVIN Alpha-2-HS-glycoprotein	VVHAVEVALATFNAESNGSYLQLVEISR	N5H6F2S1G0	VVHAVEVALATFNAESNGSYLQLVEISR-N5H6F2S1G0	0.336135	22.3361	0
FETUA_BOVIN Alpha-2-HS-glycoprotein	VVHAVEVALATFNAESNGSYLQLVEISR	N5H6F2S1G0	VVHAVEVALATFNAESNGSYLQLVEISR-N5H6F2S1G0	0.3358	22.3358	0
FETUA_BOVIN Alpha-2-HS-glycoprotein	VVHAVEVALATFNAESNGSYLQLVEISR	N4H4F3S0G1	VVHAVEVALATFNAESNGSYLQLVEISR-N4H4F3S0G1	0.333261	22.3333	0
FETUA_BOVIN Alpha-2-HS-glycoprotein	VVHAVEVALATFNAESNGSYLQLVEISR	N5H6F0S2G0	VVHAVEVALATFNAESNGSYLQLVEISR-N5H6F0S2G0	0.333242	22.3332	0
FETUA_BOVIN Alpha-2-HS-glycoprotein	VVHAVEVALATFNAESNGSYLQLVEISR	N5H6F2S1G0	VVHAVEVALATFNAESNGSYLQLVEISR-N5H6F2S1G0	0.332414	22.3324	0
FETUA_BOVIN Alpha-2-HS-glycoprotein	VVHAVEVALATFNAESNGSYLQLVEISR	N5H6F2S1G0	VVHAVEVALATFNAESNGSYLQLVEISR-N5H6F2S1G0	0.331806	22.3318	0
FETUA_BOVIN Alpha-2-HS-glycoprotein	VVHAVEVALATFNAESNGSYLQLVEISR	N5H6F2S1G0	VVHAVEVALATFNAESNGSYLQLVEISR-N5H6F2S1G0	0.32757	22.3276	0
FETUA_BOVIN Alpha-2-HS-glycoprotein	VVHAVEVALATFNAESNGSYLQLVEISR	N7H8F2S0G0	VVHAVEVALATFNAESNGSYLQLVEISR-N7H8F2S0G0	0.32663	22.3266	0
FETUA_BOVIN Alpha-2-HS-glycoprotein	VVHAVEVALATFNAESNGSYLQLVEISR	N7H8F0S0G0	VVHAVEVALATFNAESNGSYLQLVEISR-N7H8F0S0G0	0.32633	22.3263	0
FETUA_BOVIN Alpha-2-HS-glycoprotein	VVHAVEVALATFNAESNGSYLQLVEISR	N7H8F2S0G0	VVHAVEVALATFNAESNGSYLQLVEISR-N7H8F2S0G0	0.31641	22.3164	0
FETUA_BOVIN Alpha-2-HS-glycoprotein	VVHAVEVALATFNAESNGSYLQLVEISR	N4H4F3S0G1	VVHAVEVALATFNAESNGSYLQLVEISR-N4H4F3S0G1	0.289361	22.2894	0
FETUA_BOVIN Alpha-2-HS-glycoprotein	VVHAVEVALATFNAESNGSYLQLVEISR	N5H6F2S1G0	VVHAVEVALATFNAESNGSYLQLVEISR-N5H6F2S1G0	0.348386	21.3484	0
FETUA_BOVIN Alpha-2-HS-glycoprotein	VVHAVEVALATFNAESNGSYLQLVEISR	N5H6F2S1G0	VVHAVEVALATFNAESNGSYLQLVEISR-N5H6F2S1G0	0.342803	21.3428	0
FETUA_BOVIN Alpha-2-HS-glycoprotein	VVHAVEVALATFNAESNGSYLQLVEISR	N7H8F0S0G0	VVHAVEVALATFNAESNGSYLQLVEISR-N7H8F0S0G0	0.338655	21.3387	0
FETUA_BOVIN Alpha-2-HS-glycoprotein	VVHAVEVALATFNAESNGSYLQLVEISR	N5H6F2S1G0	VVHAVEVALATFNAESNGSYLQLVEISR-N5H6F2S1G0	0.335964	21.336	0
FETUA_BOVIN Alpha-2-HS-glycoprotein	VVHAVEVALATFNAESNGSYLQLVEISR	N5H6F2S0G0	VVHAVEVALATFNAESNGSYLQLVEISR-N5H6F2S0G0	0.333866	21.3339	0
FETUA_BOVIN Alpha-2-HS-glycoprotein	VVHAVEVALATFNAESNGSYLQLVEISR	N5H6F2S1G0	VVHAVEVALATFNAESNGSYLQLVEISR-N5H6F2S1G0	0.330792	21.3308	0
FETUA_BOVIN Alpha-2-HS-glycoprotein	VVHAVEVALATFNAESNGSYLQLVEISR	N5H6F2S1G0	VVHAVEVALATFNAESNGSYLQLVEISR-N5H6F2S1G0	0.325451	21.3255	0
FETUA_BOVIN Alpha-2-HS-glycoprotein	VVHAVEVALATFNAESNGSYLQLVEISR	N5H6F2S1G0	VVHAVEVALATFNAESNGSYLQLVEISR-N5H6F2S1G0	0.322407	21.3224	0
FETUA_BOVIN Alpha-2-HS-glycoprotein	VVHAVEVALATFNAESNGSYLQLVEISR	N5H6F2S1G0	VVHAVEVALATFNAESNGSYLQLVEISR-N5H6F2S1G0	0.316573	21.3166	0
FETUA_BOVIN Alpha-2-HS-glycoprotein	VVHAVEVALATFNAESNGSYLQLVEISR	N5H6F2S1G0	VVHAVEVALATFNAESNGSYLQLVEISR-N5H6F2S1G0	0.306584	21.3066	0
FETUA_BOVIN Alpha-2-HS-glycoprotein	VVHAVEVALATFNAESNGSYLQLVEISR	N5H6F2S1G0	VVHAVEVALATFNAESNGSYLQLVEISR-N5H6F2S1G0	0.306233	21.3062	0
FETUA_BOVIN Alpha-2-HS-glycoprotein	VVHAVEVALATFNAESNGSYLQLVEISR	N7H8F2S0G0	VVHAVEVALATFNAESNGSYLQLVEISR-N7H8F2S0G0	0.303336	21.3033	0
FETUA_BOVIN Alpha-2-HS-glycoprotein	VVHAVEVALATFNAESNGSYLQLVEISR	N6H7F2S2G0	VVHAVEVALATFNAESNGSYLQLVEISR-N6H7F2S2G0	0.302378	21.3024	0
FETUA_BOVIN Alpha-2-HS-glycoprotein	VVHAVEVALATFNAESNGSYLQLVEISR	N5H5F1S3G0	VVHAVEVALATFNAESNGSYLQLVEISR-N5H5F1S3G0	0.284999	21.285	0
FETUA_BOVIN Alpha-2-HS-glycoprotein	VVHAVEVALATFNAESNGSYLQLVEISR	N5H6F2S1G0	VVHAVEVALATFNAESNGSYLQLVEISR-N5H6F2S1G0	0.345537	20.3455	0
FETUA_BOVIN Alpha-2-HS-glycoprotein	VVHAVEVALATFNAESNGSYLQLVEISR	N5H6F2S1G0	VVHAVEVALATFNAESNGSYLQLVEISR-N5H6F2S1G0	0.338431	20.3384	0
FETUA_BOVIN Alpha-2-HS-glycoprotein	VVHAVEVALATFNAESNGSYLQLVEISR	N5H6F2S1G0	VVHAVEVALATFNAESNGSYLQLVEISR-N5H6F2S1G0	0.32231	20.3223	0
FETUA_BOVIN Alpha-2-HS-glycoprotein	VVHAVEVALATFNAESNGSYLQLVEISR	N5H6F2S1G0	VVHAVEVALATFNAESNGSYLQLVEISR-N5H6F2S1G0	0.322013	20.322	0
FETUA_BOVIN Alpha-2-HS-glycoprotein	VVHAVEVALATFNAESNGSYLQLVEISR	N7H8F0S0G0	VVHAVEVALATFNAESNGSYLQLVEISR-N7H8F0S0G0	0.318165	20.3182	0
FETUA_BOVIN Alpha-2-HS-glycoprotein	VVHAVEVALATFNAESNGSYLQLVEISR	N5H6F2S1G0	VVHAVEVALATFNAESNGSYLQLVEISR-N5H6F2S1G0	0.30804	20.308	0
FETUA_BOVIN Alpha-2-HS-glycoprotein	VVHAVEVALATFNAESNGSYLQLVEISR	N4H4F3S0G1	VVHAVEVALATFNAESNGSYLQLVEISR-N4H4F3S0G1	0.306849	20.3068	0
FETUA_BOVIN Alpha-2-HS-glycoprotein	VVHAVEVALATFNAESNGSYLQLVEISR	N5H6F2S0G0	VVHAVEVALATFNAESNGSYLQLVEISR-N5H6F2S0G0	0.304193	20.3042	0
FETUA_BOVIN Alpha-2-HS-glycoprotein	VVHAVEVALATFNAESNGSYLQLVEISR	N5H6F2S1G0	VVHAVEVALATFNAESNGSYLQLVEISR-N5H6F2S1G0	0.296922	20.2969	0
FETUA_BOVIN Alpha-2-HS-glycoprotein	VVHAVEVALATFNAESNGSYLQLVEISR	N4H4F3S0G1	VVHAVEVALATFNAESNGSYLQLVEISR-N4H4F3S0G1	0.294263	20.2943	0
FETUA_BOVIN Alpha-2-HS-glycoprotein	VVHAVEVALATFNAESNGSYLQLVEISR	N5H6F2S1G0	VVHAVEVALATFNAESNGSYLQLVEISR-N5H6F2S1G0	0.294046	20.294	0
FETUA_BOVIN Alpha-2-HS-glycoprotein	VVHAVEVALATFNAESNGSYLQLVEISR	N5H5F1S3G0	VVHAVEVALATFNAESNGSYLQLVEISR-N5H5F1S3G0	0.278369	20.2784	0
FETUA_BOVIN Alpha-2-HS-glycoprotein	VVHAVEVALATFNAESNGSYLQLVEISR	N5H5F1S3G0	VVHAVEVALATFNAESNGSYLQLVEISR-N5H5F1S3G0	0.277981	20.278	0
FETUA_BOVIN Alpha-2-HS-glycoprotein	VVHAVEVALATFNAESNGSYLQLVEISR	N5H6F2S2G0	VVHAVEVALATFNAESNGSYLQLVEISR-N5H6F2S2G0	0.277633	20.2776	0
FETUA_BOVIN Alpha-2-HS-glycoprotein	VVHAVEVALATFNAESNGSYLQLVEISR	N5H5F1S3G0	VVHAVEVALATFNAESNGSYLQLVEISR-N5H5F1S3G0	0.275868	20.2759	0
FETUA_BOVIN Alpha-2-HS-glycoprotein	VVHAVEVALATFNAESNGSYLQLVEISR	N5H6F0S3G0	VVHAVEVALATFNAESNGSYLQLVEISR-N5H6F0S3G0	0.273338	20.2733	0
FETUA_BOVIN Alpha-2-HS-glycoprotein	VVHAVEVALATFNAESNGSYLQLVEISR	N5H5F1S3G0	VVHAVEVALATFNAESNGSYLQLVEISR-N5H5F1S3G0	0.261866	20.2619	0
FETUA_BOVIN Alpha-2-HS-glycoprotein	VVHAVEVALATFNAESNGSYLQLVEISR	N5H6F2S1G0	VVHAVEVALATFNAESNGSYLQLVEISR-N5H6F2S1G0	0.331947	19.3319	0
FETUA_BOVIN Alpha-2-HS-glycoprotein	VVHAVEVALATFNAESNGSYLQLVEISR	N7H6F3S0G0	VVHAVEVALATFNAESNGSYLQLVEISR-N7H6F3S0G0	0.288096	19.2881	0
FETUA_BOVIN Alpha-2-HS-glycoprotein	VVHAVEVALATFNAESNGSYLQLVEISR	N5H6F2S2G0	VVHAVEVALATFNAESNGSYLQLVEISR-N5H6F2S2G0	0.282624	19.2826	0
FETUA_BOVIN Alpha-2-HS-glycoprotein	VVHAVEVALATFNAESNGSYLQLVEISR	N5H6F2S2G0	VVHAVEVALATFNAESNGSYLQLVEISR-N5H6F2S2G0	0.282408	19.2824	0
FETUA_BOVIN Alpha-2-HS-glycoprotein	VVHAVEVALATFNAESNGSYLQLVEISR	N5H5F1S3G0	VVHAVEVALATFNAESNGSYLQLVEISR-N5H5F1S3G0	0.275051	19.2751	0
FETUA_BOVIN Alpha-2-HS-glycoprotein	VVHAVEVALATFNAESNGSYLQLVEISR	N5H5F1S3G0	VVHAVEVALATFNAESNGSYLQLVEISR-N5H5F1S3G0	0.273077	19.2731	0
FETUA_BOVIN Alpha-2-HS-glycoprotein	VVHAVEVALATFNAESNGSYLQLVEISR	N5H6F0S3G0	VVHAVEVALATFNAESNGSYLQLVEISR-N5H6F0S3G0	0.263068	19.2631	0
FETUA_BOVIN Alpha-2-HS-glycoprotein	VVHAVEVALATFNAESNGSYLQLVEISR	N5H6F2S2G0	VVHAVEVALATFNAESNGSYLQLVEISR-N5H6F2S2G0	0.262315	19.2623	0
FETUA_BOVIN Alpha-2-HS-glycoprotein	RPTGEVYDIEIDTLETTCHVLDPTPLANCSVR	N3H3F2S0G0	RPTGEVYDIEIDTLETTCHVLDPTPLANCSVR-N3H3F2S0G0	0.261562	19.2616	0
FETUA_BOVIN Alpha-2-HS-glycoprotein	VVHAVEVALATFNAESNGSYLQLVEISR	N5H6F2S2G0	VVHAVEVALATFNAESNGSYLQLVEISR-N5H6F2S2G0	0.259848	19.2598	0
FETUA_BOVIN Alpha-2-HS-glycoprotein	VVHAVEVALATFNAESNGSYLQLVEISR	N5H6F2S2G0	VVHAVEVALATFNAESNGSYLQLVEISR-N5H6F2S2G0	0.255289	19.2553	0
FETUA_BOVIN Alpha-2-HS-glycoprotein	VVHAVEVALATFNAESNGSYLQLVEISR	N5H8F0S2G0	VVHAVEVALATFNAESNGSYLQLVEISR-N5H8F0S2G0	0.25485	19.2548	0
FETUA_BOVIN Alpha-2-HS-glycoprotein	RPTGEVYDIEIDTLETTCHVLDPTPLANCSVR	N5H6F2S1G0	RPTGEVYDIEIDTLETTCHVLDPTPLANCSVR-N5H6F2S1G0	0.253375	19.2534	0
FETUA_BOVIN Alpha-2-HS-glycoprotein	RPTGEVYDIEIDTLETTCHVLDPTPLANCSVR	N5H6F2S0G0	RPTGEVYDIEIDTLETTCHVLDPTPLANCSVR-N5H6F2S0G0	0.251966	19.252	0
FETUA_BOVIN Alpha-2-HS-glycoprotein	VVHAVEVALATFNAESNGSYLQLVEISR	N5H6F2S1G0	VVHAVEVALATFNAESNGSYLQLVEISR-N5H6F2S1G0	0.295807	18.2958	0
FETUA_BOVIN Alpha-2-HS-glycoprotein	VVHAVEVALATFNAESNGSYLQLVEISR	N5H6F2S1G0	VVHAVEVALATFNAESNGSYLQLVEISR-N5H6F2S1G0	0.285364	18.2854	0
FETUA_BOVIN Alpha-2-HS-glycoprotein	VVHAVEVALATFNAESNGSYLQLVEISR	N5H6F2S1G0	VVHAVEVALATFNAESNGSYLQLVEISR-N5H6F2S1G0	0.268828	18.2688	0
FETUA_BOVIN Alpha-2-HS-glycoprotein	VVHAVEVALATFNAESNGSYLQLVEISR	N7H8F0S0G0	VVHAVEVALATFNAESNGSYLQLVEISR-N7H8F0S0G0	0.264136	18.2641	0
FETUA_BOVIN Alpha-2-HS-glycoprotein	VVHAVEVALATFNAESNGSYLQLVEISR	N5H6F0S4G0	VVHAVEVALATFNAESNGSYLQLVEISR-N5H6F0S4G0	0.252331	18.2523	0
FETUA_BOVIN Alpha-2-HS-glycoprotein	VVHAVEVALATFNAESNGSYLQLVEISR	N5H5F1S3G0	VVHAVEVALATFNAESNGSYLQLVEISR-N5H5F1S3G0	0.245782	18.2458	0
FETUA_BOVIN Alpha-2-HS-glycoprotein	VVHAVEVALATFNAESNGSYLQLVEISR	N7H8F0S0G0	VVHAVEVALATFNAESNGSYLQLVEISR-N7H8F0S0G0	0.257525	17.2575	0
FETUA_BOVIN Alpha-2-HS-glycoprotein	VVHAVEVALATFNAESNGSYLQLVEISR	N7H8F0S0G0	VVHAVEVALATFNAESNGSYLQLVEISR-N7H8F0S0G0	0.251709	17.2517	0
FETUA_BOVIN Alpha-2-HS-glycoprotein	VVHAVEVALATFNAESNGSYLQLVEISR	N5H6F2S0G0	VVHAVEVALATFNAESNGSYLQLVEISR-N5H6F2S0G0	0.246619	17.2466	0
FETUA_BOVIN Alpha-2-HS-glycoprotein	RPTGEVYDIEIDTLETTCHVLDPTPLANCSVR	N5H6F2S0G0	RPTGEVYDIEIDTLETTCHVLDPTPLANCSVR-N5H6F2S0G0	0.234776	17.2348	0
FETUA_BOVIN Alpha-2-HS-glycoprotein	VVHAVEVALATFNAESNGSYLQLVEISR	N5H5F1S3G0	VVHAVEVALATFNAESNGSYLQLVEISR-N5H5F1S3G0	0.233173	17.2332	0
FETUA_BOVIN Alpha-2-HS-glycoprotein	RPTGEVYDIEIDTLETTCHVLDPTPLANCSVR	N4H4F3S0G1	RPTGEVYDIEIDTLETTCHVLDPTPLANCSVR-N4H4F3S0G1	0.229904	17.2299	0
FETUA_BOVIN Alpha-2-HS-glycoprotein	VVHAVEVALATFNAESNGSYLQLVEISR	N5H6F2S2G0	VVHAVEVALATFNAESNGSYLQLVEISR-N5H6F2S2G0	0.21871	17.2187	0
FETUA_BOVIN Alpha-2-HS-glycoprotein	VVHAVEVALATFNAESNGSYLQLVEISR	N5H6F2S1G0	VVHAVEVALATFNAESNGSYLQLVEISR-N5H6F2S1G0	0.27113	16.2711	0
FETUA_BOVIN Alpha-2-HS-glycoprotein	VVHAVEVALATFNAESNGSYLQLVEISR	N7H8F0S0G0	VVHAVEVALATFNAESNGSYLQLVEISR-N7H8F0S0G0	0.252926	16.2529	0
FETUA_BOVIN Alpha-2-HS-glycoprotein	VVHAVEVALATFNAESNGSYLQLVEISR	N5H6F2S2G0	VVHAVEVALATFNAESNGSYLQLVEISR-N5H6F2S2G0	0.246527	16.2465	0
FETUA_BOVIN Alpha-2-HS-glycoprotein	VVHAVEVALATFNAESNGSYLQLVEISR	N5H6F2S1G0	VVHAVEVALATFNAESNGSYLQLVEISR-N5H6F2S1G0	0.241664	16.2417	0
FETUA_BOVIN Alpha-2-HS-glycoprotein	RPTGEVYDIEIDTLETTCHVLDPTPLANCSVR	N3H3F2S0G0	RPTGEVYDIEIDTLETTCHVLDPTPLANCSVR-N3H3F2S0G0	0.229963	16.23	0
FETUA_BOVIN Alpha-2-HS-glycoprotein	RPTGEVYDIEIDTLETTCHVLDPTPLANCSVR	N7H8F0S0G0	RPTGEVYDIEIDTLETTCHVLDPTPLANCSVR-N7H8F0S0G0	0.229087	16.2291	0
FETUA_BOVIN Alpha-2-HS-glycoprotein	VVHAVEVALATFNAESNGSYLQLVEISR	N5H6F2S2G0	VVHAVEVALATFNAESNGSYLQLVEISR-N5H6F2S2G0	0.226517	16.2265	0
FETUA_BOVIN Alpha-2-HS-glycoprotein	RPTGEVYDIEIDTLETTCHVLDPTPLANCSVR	N3H3F2S0G0	RPTGEVYDIEIDTLETTCHVLDPTPLANCSVR-N3H3F2S0G0	0.216585	16.2166	0
FETUA_BOVIN Alpha-2-HS-glycoprotein	RPTGEVYDIEIDTLETTCHVLDPTPLANCSVR	N4H5F2S0G0	RPTGEVYDIEIDTLETTCHVLDPTPLANCSVR-N4H5F2S0G0	0.215076	16.2151	0
FETUA_BOVIN Alpha-2-HS-glycoprotein	VVHAVEVALATFNAESNGSYLQLVEISR	N7H8F0S0G0	VVHAVEVALATFNAESNGSYLQLVEISR-N7H8F0S0G0	0.214905	16.2149	0
FETUA_BOVIN Alpha-2-HS-glycoprotein	RPTGEVYDIEIDTLETTCHVLDPTPLANCSVR	N5H5F1S3G0	RPTGEVYDIEIDTLETTCHVLDPTPLANCSVR-N5H5F1S3G0	0.211453	16.2115	0
FETUA_BOVIN Alpha-2-HS-glycoprotein	RPTGEVYDIEIDTLETTCHVLDPTPLANCSVR	N4H4F3S0G1	RPTGEVYDIEIDTLETTCHVLDPTPLANCSVR-N4H4F3S0G1	0.209521	16.2095	0
FETUA_BOVIN Alpha-2-HS-glycoprotein	VVHAVEVALATFNAESNGSYLQLVEISR	N5H6F2S0G0	VVHAVEVALATFNAESNGSYLQLVEISR-N5H6F2S0G0	0.274227	15.2742	0
FETUA_BOVIN Alpha-2-HS-glycoprotein	LCPDCPLLAPLNDSR	N5H6F2S0G0	LCPDCPLLAPLNDSR-N5H6F2S0G0	0.23599	15.236	0
FETUA_BOVIN Alpha-2-HS-glycoprotein	VVHAVEVALATFNAESNGSYLQLVEISR	N7H8F0S0G0	VVHAVEVALATFNAESNGSYLQLVEISR-N7H8F0S0G0	0.226297	15.2263	0
FETUA_BOVIN Alpha-2-HS-glycoprotein	RPTGEVYDIEIDTLETTCHVLDPTPLANCSVR	N5H6F2S1G0	RPTGEVYDIEIDTLETTCHVLDPTPLANCSVR-N5H6F2S1G0	0.225843	15.2258	0
FETUA_BOVIN Alpha-2-HS-glycoprotein	RPTGEVYDIEIDTLETTCHVLDPTPLANCSVR	N4H4F0S1G0	RPTGEVYDIEIDTLETTCHVLDPTPLANCSVR-N4H4F0S1G0	0.225043	15.225	0
FETUA_BOVIN Alpha-2-HS-glycoprotein	VVHAVEVALATFNAESNGSYLQLVEISR	N5H6F2S0G0	VVHAVEVALATFNAESNGSYLQLVEISR-N5H6F2S0G0	0.224454	15.2245	0
FETUA_BOVIN Alpha-2-HS-glycoprotein	VVHAVEVALATFNAESNGSYLQLVEISR	N5H6F2S2G0	VVHAVEVALATFNAESNGSYLQLVEISR-N5H6F2S2G0	0.223848	15.2238	0
FETUA_BOVIN Alpha-2-HS-glycoprotein	RPTGEVYDIEIDTLETTCHVLDPTPLANCSVR	N4H5F2S0G1	RPTGEVYDIEIDTLETTCHVLDPTPLANCSVR-N4H5F2S0G1	0.218509	15.2185	0
FETUA_BOVIN Alpha-2-HS-glycoprotein	RPTGEVYDIEIDTLETTCHVLDPTPLANCSVR	N4H4F3S0G1	RPTGEVYDIEIDTLETTCHVLDPTPLANCSVR-N4H4F3S0G1	0.217285	15.2173	0
FETUA_BOVIN Alpha-2-HS-glycoprotein	VVHAVEVALATFNAESNGSYLQLVEISR	N5H5F1S3G0	VVHAVEVALATFNAESNGSYLQLVEISR-N5H5F1S3G0	0.213885	15.2139	0
FETUA_BOVIN Alpha-2-HS-glycoprotein	RPTGEVYDIEIDTLETTCHVLDPTPLANCSVR	N4H4F3S0G1	RPTGEVYDIEIDTLETTCHVLDPTPLANCSVR-N4H4F3S0G1	0.213595	15.2136	0
FETUA_BOVIN Alpha-2-HS-glycoprotein	RPTGEVYDIEIDTLETTCHVLDPTPLANCSVR	N4H5F2S0G0	RPTGEVYDIEIDTLETTCHVLDPTPLANCSVR-N4H5F2S0G0	0.211141	15.2111	0
FETUA_BOVIN Alpha-2-HS-glycoprotein	RPTGEVYDIEIDTLETTCHVLDPTPLANCSVR	N4H4F3S0G1	RPTGEVYDIEIDTLETTCHVLDPTPLANCSVR-N4H4F3S0G1	0.209179	15.2092	0
FETUA_BOVIN Alpha-2-HS-glycoprotein	RPTGEVYDIEIDTLETTCHVLDPTPLANCSVR	N5H6F2S1G0	RPTGEVYDIEIDTLETTCHVLDPTPLANCSVR-N5H6F2S1G0	0.206384	15.2064	0
FETUA_BOVIN Alpha-2-HS-glycoprotein	LCPDCPLLAPLNDSR	N4H5F2S0G0	LCPDCPLLAPLNDSR-N4H5F2S0G0	0.204343	15.2043	0
FETUA_BOVIN Alpha-2-HS-glycoprotein	RPTGEVYDIEIDTLETTCHVLDPTPLANCSVR	N4H4F3S0G1	RPTGEVYDIEIDTLETTCHVLDPTPLANCSVR-N4H4F3S0G1	0.203104	15.2031	0
FETUA_BOVIN Alpha-2-HS-glycoprotein	RPTGEVYDIEIDTLETTCHVLDPTPLANCSVR	N5H6F2S2G0	RPTGEVYDIEIDTLETTCHVLDPTPLANCSVR-N5H6F2S2G0	0.199258	15.1993	0
FETUA_BOVIN Alpha-2-HS-glycoprotein	VVHAVEVALATFNAESNGSYLQLVEISR	N5H6F2S2G0	VVHAVEVALATFNAESNGSYLQLVEISR-N5H6F2S2G0	0.191462	15.1915	0
FETUA_BOVIN Alpha-2-HS-glycoprotein	VVHAVEVALATFNAESNGSYLQLVEISR	N5H6F2S0G0	VVHAVEVALATFNAESNGSYLQLVEISR-N5H6F2S0G0	0.282075	14.2821	0
FETUA_BOVIN Alpha-2-HS-glycoprotein	LCPDCPLLAPLNDSR	N4H5F2S0G1	LCPDCPLLAPLNDSR-N4H5F2S0G1	0.24297	14.243	0
FETUA_BOVIN Alpha-2-HS-glycoprotein	LCPDCPLLAPLNDSR	N5H6F2S1G0	LCPDCPLLAPLNDSR-N5H6F2S1G0	0.229649	14.2296	0
FETUA_BOVIN Alpha-2-HS-glycoprotein	LCPDCPLLAPLNDSR	N5H6F2S2G0	LCPDCPLLAPLNDSR-N5H6F2S2G0	0.225834	14.2258	0
FETUA_BOVIN Alpha-2-HS-glycoprotein	RPTGEVYDIEIDTLETTCHVLDPTPLANCSVR	N5H6F2S1G0	RPTGEVYDIEIDTLETTCHVLDPTPLANCSVR-N5H6F2S1G0	0.223857	14.2239	0
FETUA_BOVIN Alpha-2-HS-glycoprotein	LCPDCPLLAPLNDSR	N4H5F0S2G0	LCPDCPLLAPLNDSR-N4H5F0S2G0	0.222994	14.223	0
FETUA_BOVIN Alpha-2-HS-glycoprotein	LCPDCPLLAPLNDSR	N5H6F0S2G0	LCPDCPLLAPLNDSR-N5H6F0S2G0	0.222306	14.2223	0
FETUA_BOVIN Alpha-2-HS-glycoprotein	VVHAVEVALATFNAESNGSYLQLVEISR	N5H6F2S0G0	VVHAVEVALATFNAESNGSYLQLVEISR-N5H6F2S0G0	0.220691	14.2207	0
FETUA_BOVIN Alpha-2-HS-glycoprotein	RPTGEVYDIEIDTLETTCHVLDPTPLANCSVR	N5H6F2S2G0	RPTGEVYDIEIDTLETTCHVLDPTPLANCSVR-N5H6F2S2G0	0.220213	14.2202	0
FETUA_BOVIN Alpha-2-HS-glycoprotein	RPTGEVYDIEIDTLETTCHVLDPTPLANCSVR	N5H6F2S1G0	RPTGEVYDIEIDTLETTCHVLDPTPLANCSVR-N5H6F2S1G0	0.219648	14.2196	0
FETUA_BOVIN Alpha-2-HS-glycoprotein	RPTGEVYDIEIDTLETTCHVLDPTPLANCSVR	N5H6F2S1G0	RPTGEVYDIEIDTLETTCHVLDPTPLANCSVR-N5H6F2S1G0	0.217185	14.2172	0
FETUA_BOVIN Alpha-2-HS-glycoprotein	RPTGEVYDIEIDTLETTCHVLDPTPLANCSVR	N4H5F2S0G0	RPTGEVYDIEIDTLETTCHVLDPTPLANCSVR-N4H5F2S0G0	0.216952	14.217	0
FETUA_BOVIN Alpha-2-HS-glycoprotein	RPTGEVYDIEIDTLETTCHVLDPTPLANCSVR	N4H4F3S0G1	RPTGEVYDIEIDTLETTCHVLDPTPLANCSVR-N4H4F3S0G1	0.214613	14.2146	0
FETUA_BOVIN Alpha-2-HS-glycoprotein	RPTGEVYDIEIDTLETTCHVLDPTPLANCSVR	N7H8F0S0G0	RPTGEVYDIEIDTLETTCHVLDPTPLANCSVR-N7H8F0S0G0	0.21239	14.2124	0
FETUA_BOVIN Alpha-2-HS-glycoprotein	RPTGEVYDIEIDTLETTCHVLDPTPLANCSVR	N4H5F2S0G0	RPTGEVYDIEIDTLETTCHVLDPTPLANCSVR-N4H5F2S0G0	0.208719	14.2087	0
FETUA_BOVIN Alpha-2-HS-glycoprotein	RPTGEVYDIEIDTLETTCHVLDPTPLANCSVR	N5H6F2S1G0	RPTGEVYDIEIDTLETTCHVLDPTPLANCSVR-N5H6F2S1G0	0.206633	14.2066	0
FETUA_BOVIN Alpha-2-HS-glycoprotein	RPTGEVYDIEIDTLETTCHVLDPTPLANCSVR	N5H6F2S1G0	RPTGEVYDIEIDTLETTCHVLDPTPLANCSVR-N5H6F2S1G0	0.205703	14.2057	0
FETUA_BOVIN Alpha-2-HS-glycoprotein	RPTGEVYDIEIDTLETTCHVLDPTPLANCSVR	N4H5F2S0G1	RPTGEVYDIEIDTLETTCHVLDPTPLANCSVR-N4H5F2S0G1	0.205307	14.2053	0
FETUA_BOVIN Alpha-2-HS-glycoprotein	RPTGEVYDIEIDTLETTCHVLDPTPLANCSVR	N5H6F2S0G0	RPTGEVYDIEIDTLETTCHVLDPTPLANCSVR-N5H6F2S0G0	0.204776	14.2048	0
FETUA_BOVIN Alpha-2-HS-glycoprotein	RPTGEVYDIEIDTLETTCHVLDPTPLANCSVR	N5H6F2S1G0	RPTGEVYDIEIDTLETTCHVLDPTPLANCSVR-N5H6F2S1G0	0.204277	14.2043	0
FETUA_BOVIN Alpha-2-HS-glycoprotein	LCPDCPLLAPLNDSR	N4H4F3S0G1	LCPDCPLLAPLNDSR-N4H4F3S0G1	0.204149	14.2041	0
FETUA_BOVIN Alpha-2-HS-glycoprotein	RPTGEVYDIEIDTLETTCHVLDPTPLANCSVR	N4H5F2S0G0	RPTGEVYDIEIDTLETTCHVLDPTPLANCSVR-N4H5F2S0G0	0.2033	14.2033	0
FETUA_BOVIN Alpha-2-HS-glycoprotein	LCPDCPLLAPLNDSR	N6H6F0S0G1	LCPDCPLLAPLNDSR-N6H6F0S0G1	0.202488	14.2025	0
FETUA_BOVIN Alpha-2-HS-glycoprotein	RPTGEVYDIEIDTLETTCHVLDPTPLANCSVR	N5H6F2S1G0	RPTGEVYDIEIDTLETTCHVLDPTPLANCSVR-N5H6F2S1G0	0.200894	14.2009	0
FETUA_BOVIN Alpha-2-HS-glycoprotein	RPTGEVYDIEIDTLETTCHVLDPTPLANCSVR	N4H4F3S0G1	RPTGEVYDIEIDTLETTCHVLDPTPLANCSVR-N4H4F3S0G1	0.200788	14.2008	0
FETUA_BOVIN Alpha-2-HS-glycoprotein	RPTGEVYDIEIDTLETTCHVLDPTPLANCSVR	N5H6F2S1G0	RPTGEVYDIEIDTLETTCHVLDPTPLANCSVR-N5H6F2S1G0	0.200192	14.2002	0
FETUA_BOVIN Alpha-2-HS-glycoprotein	RPTGEVYDIEIDTLETTCHVLDPTPLANCSVR	N4H4F3S0G1	RPTGEVYDIEIDTLETTCHVLDPTPLANCSVR-N4H4F3S0G1	0.198893	14.1989	0
FETUA_BOVIN Alpha-2-HS-glycoprotein	VVHAVEVALATFNAESNGSYLQLVEISR	N5H6F2S0G0	VVHAVEVALATFNAESNGSYLQLVEISR-N5H6F2S0G0	0.197568	14.1976	0
FETUA_BOVIN Alpha-2-HS-glycoprotein	RPTGEVYDIEIDTLETTCHVLDPTPLANCSVR	N5H5F1S3G0	RPTGEVYDIEIDTLETTCHVLDPTPLANCSVR-N5H5F1S3G0	0.196893	14.1969	0
FETUA_BOVIN Alpha-2-HS-glycoprotein	RPTGEVYDIEIDTLETTCHVLDPTPLANCSVR	N5H6F2S1G0	RPTGEVYDIEIDTLETTCHVLDPTPLANCSVR-N5H6F2S1G0	0.196405	14.1964	0
FETUA_BOVIN Alpha-2-HS-glycoprotein	RPTGEVYDIEIDTLETTCHVLDPTPLANCSVR	N6H7F1S0G0	RPTGEVYDIEIDTLETTCHVLDPTPLANCSVR-N6H7F1S0G0	0.193701	14.1937	0
FETUA_BOVIN Alpha-2-HS-glycoprotein	VVHAVEVALATFNAESNGSYLQLVEISR	N5H6F2S2G0	VVHAVEVALATFNAESNGSYLQLVEISR-N5H6F2S2G0	0.191561	14.1916	0
FETUA_BOVIN Alpha-2-HS-glycoprotein	RPTGEVYDIEIDTLETTCHVLDPTPLANCSVR	N5H6F0S2G0	RPTGEVYDIEIDTLETTCHVLDPTPLANCSVR-N5H6F0S2G0	0.190709	14.1907	0
FETUA_BOVIN Alpha-2-HS-glycoprotein	RPTGEVYDIEIDTLETTCHVLDPTPLANCSVR	N6H7F2S2G0	RPTGEVYDIEIDTLETTCHVLDPTPLANCSVR-N6H7F2S2G0	0.188438	14.1884	0
FETUA_BOVIN Alpha-2-HS-glycoprotein	RPTGEVYDIEIDTLETTCHVLDPTPLANCSVR	N6H7F1S0G0	RPTGEVYDIEIDTLETTCHVLDPTPLANCSVR-N6H7F1S0G0	0.179628	14.1796	0
FETUA_BOVIN Alpha-2-HS-glycoprotein	LCPDCPLLAPLNDSR	N5H6F2S1G0	LCPDCPLLAPLNDSR-N5H6F2S1G0	0.232393	13.2324	0
FETUA_BOVIN Alpha-2-HS-glycoprotein	VVHAVEVALATFNAESNGSYLQLVEISR	N5H6F2S0G0	VVHAVEVALATFNAESNGSYLQLVEISR-N5H6F2S0G0	0.2297	13.2297	0
FETUA_BOVIN Alpha-2-HS-glycoprotein	KLCPDCPLLAPLNDSR	N4H5F2S0G0	KLCPDCPLLAPLNDSR-N4H5F2S0G0	0.22869	13.2287	0
FETUA_BOVIN Alpha-2-HS-glycoprotein	LCPDCPLLAPLNDSR	N4H4F3S0G1	LCPDCPLLAPLNDSR-N4H4F3S0G1	0.223947	13.2239	0
FETUA_BOVIN Alpha-2-HS-glycoprotein	VVHAVEVALATFNAESNGSYLQLVEISR	N5H8F0S2G0	VVHAVEVALATFNAESNGSYLQLVEISR-N5H8F0S2G0	0.22342	13.2234	0
FETUA_BOVIN Alpha-2-HS-glycoprotein	LCPDCPLLAPLNDSR	N4H5F0S2G0	LCPDCPLLAPLNDSR-N4H5F0S2G0	0.221693	13.2217	0
FETUA_BOVIN Alpha-2-HS-glycoprotein	VVHAVEVALATFNAESNGSYLQLVEISR	N5H6F2S0G0	VVHAVEVALATFNAESNGSYLQLVEISR-N5H6F2S0G0	0.220149	13.2201	0
FETUA_BOVIN Alpha-2-HS-glycoprotein	LCPDCPLLAPLNDSR	N5H6F2S1G0	LCPDCPLLAPLNDSR-N5H6F2S1G0	0.214798	13.2148	0
FETUA_BOVIN Alpha-2-HS-glycoprotein	RPTGEVYDIEIDTLETTCHVLDPTPLANCSVR	N5H6F2S1G0	RPTGEVYDIEIDTLETTCHVLDPTPLANCSVR-N5H6F2S1G0	0.213227	13.2132	0
FETUA_BOVIN Alpha-2-HS-glycoprotein	RPTGEVYDIEIDTLETTCHVLDPTPLANCSVR	N5H5F0S2G0	RPTGEVYDIEIDTLETTCHVLDPTPLANCSVR-N5H5F0S2G0	0.208933	13.2089	0
FETUA_BOVIN Alpha-2-HS-glycoprotein	RPTGEVYDIEIDTLETTCHVLDPTPLANCSVR	N4H5F2S0G0	RPTGEVYDIEIDTLETTCHVLDPTPLANCSVR-N4H5F2S0G0	0.205123	13.2051	0
FETUA_BOVIN Alpha-2-HS-glycoprotein	LCPDCPLLAPLNDSR	N4H4F3S0G1	LCPDCPLLAPLNDSR-N4H4F3S0G1	0.202897	13.2029	0
FETUA_BOVIN Alpha-2-HS-glycoprotein	RPTGEVYDIEIDTLETTCHVLDPTPLANCSVR	N5H6F2S0G0	RPTGEVYDIEIDTLETTCHVLDPTPLANCSVR-N5H6F2S0G0	0.202356	13.2024	0
FETUA_BOVIN Alpha-2-HS-glycoprotein	RPTGEVYDIEIDTLETTCHVLDPTPLANCSVR	N5H6F2S1G0	RPTGEVYDIEIDTLETTCHVLDPTPLANCSVR-N5H6F2S1G0	0.201437	13.2014	0
FETUA_BOVIN Alpha-2-HS-glycoprotein	RPTGEVYDIEIDTLETTCHVLDPTPLANCSVR	N5H6F2S2G0	RPTGEVYDIEIDTLETTCHVLDPTPLANCSVR-N5H6F2S2G0	0.201385	13.2014	0
FETUA_BOVIN Alpha-2-HS-glycoprotein	RPTGEVYDIEIDTLETTCHVLDPTPLANCSVR	N7H8F2S0G0	RPTGEVYDIEIDTLETTCHVLDPTPLANCSVR-N7H8F2S0G0	0.201074	13.2011	0
FETUA_BOVIN Alpha-2-HS-glycoprotein	RPTGEVYDIEIDTLETTCHVLDPTPLANCSVR	N4H5F1S3G0	RPTGEVYDIEIDTLETTCHVLDPTPLANCSVR-N4H5F1S3G0	0.198746	13.1987	0
FETUA_BOVIN Alpha-2-HS-glycoprotein	RPTGEVYDIEIDTLETTCHVLDPTPLANCSVR	N5H6F2S1G0	RPTGEVYDIEIDTLETTCHVLDPTPLANCSVR-N5H6F2S1G0	0.198414	13.1984	0
FETUA_BOVIN Alpha-2-HS-glycoprotein	LCPDCPLLAPLNDSR	N5H6F2S2G0	LCPDCPLLAPLNDSR-N5H6F2S2G0	0.198202	13.1982	0
FETUA_BOVIN Alpha-2-HS-glycoprotein	RPTGEVYDIEIDTLETTCHVLDPTPLANCSVR	N5H6F2S1G0	RPTGEVYDIEIDTLETTCHVLDPTPLANCSVR-N5H6F2S1G0	0.198074	13.1981	0
FETUA_BOVIN Alpha-2-HS-glycoprotein	RPTGEVYDIEIDTLETTCHVLDPTPLANCSVR	N5H6F2S0G0	RPTGEVYDIEIDTLETTCHVLDPTPLANCSVR-N5H6F2S0G0	0.197525	13.1975	0
FETUA_BOVIN Alpha-2-HS-glycoprotein	RPTGEVYDIEIDTLETTCHVLDPTPLANCSVR	N5H6F2S2G0	RPTGEVYDIEIDTLETTCHVLDPTPLANCSVR-N5H6F2S2G0	0.196491	13.1965	0
FETUA_BOVIN Alpha-2-HS-glycoprotein	RPTGEVYDIEIDTLETTCHVLDPTPLANCSVR	N5H6F2S1G0	RPTGEVYDIEIDTLETTCHVLDPTPLANCSVR-N5H6F2S1G0	0.196267	13.1963	0
FETUA_BOVIN Alpha-2-HS-glycoprotein	RPTGEVYDIEIDTLETTCHVLDPTPLANCSVR	N5H6F2S2G0	RPTGEVYDIEIDTLETTCHVLDPTPLANCSVR-N5H6F2S2G0	0.196014	13.196	0
FETUA_BOVIN Alpha-2-HS-glycoprotein	LCPDCPLLAPLNDSR	N5H6F2S2G0	LCPDCPLLAPLNDSR-N5H6F2S2G0	0.195803	13.1958	0
FETUA_BOVIN Alpha-2-HS-glycoprotein	RPTGEVYDIEIDTLETTCHVLDPTPLANCSVR	N4H6F1S0G0	RPTGEVYDIEIDTLETTCHVLDPTPLANCSVR-N4H6F1S0G0	0.194894	13.1949	0
FETUA_BOVIN Alpha-2-HS-glycoprotein	RPTGEVYDIEIDTLETTCHVLDPTPLANCSVR	N5H6F2S1G0	RPTGEVYDIEIDTLETTCHVLDPTPLANCSVR-N5H6F2S1G0	0.191458	13.1915	0
FETUA_BOVIN Alpha-2-HS-glycoprotein	RPTGEVYDIEIDTLETTCHVLDPTPLANCSVR	N5H6F2S2G0	RPTGEVYDIEIDTLETTCHVLDPTPLANCSVR-N5H6F2S2G0	0.188875	13.1889	0
FETUA_BOVIN Alpha-2-HS-glycoprotein	RPTGEVYDIEIDTLETTCHVLDPTPLANCSVR	N5H6F2S1G0	RPTGEVYDIEIDTLETTCHVLDPTPLANCSVR-N5H6F2S1G0	0.188815	13.1888	0
FETUA_BOVIN Alpha-2-HS-glycoprotein	RPTGEVYDIEIDTLETTCHVLDPTPLANCSVR	N6H7F2S0G0	RPTGEVYDIEIDTLETTCHVLDPTPLANCSVR-N6H7F2S0G0	0.188309	13.1883	0
FETUA_BOVIN Alpha-2-HS-glycoprotein	RPTGEVYDIEIDTLETTCHVLDPTPLANCSVR	N5H6F2S1G0	RPTGEVYDIEIDTLETTCHVLDPTPLANCSVR-N5H6F2S1G0	0.18737	13.1874	0
FETUA_BOVIN Alpha-2-HS-glycoprotein	RPTGEVYDIEIDTLETTCHVLDPTPLANCSVR	N4H5F2S0G1	RPTGEVYDIEIDTLETTCHVLDPTPLANCSVR-N4H5F2S0G1	0.185321	13.1853	0
FETUA_BOVIN Alpha-2-HS-glycoprotein	RPTGEVYDIEIDTLETTCHVLDPTPLANCSVR	N4H5F2S0G1	RPTGEVYDIEIDTLETTCHVLDPTPLANCSVR-N4H5F2S0G1	0.182578	13.1826	0
FETUA_BOVIN Alpha-2-HS-glycoprotein	RPTGEVYDIEIDTLETTCHVLDPTPLANCSVR	N6H7F4S0G0	RPTGEVYDIEIDTLETTCHVLDPTPLANCSVR-N6H7F4S0G0	0.181813	13.1818	0
FETUA_BOVIN Alpha-2-HS-glycoprotein	VVHAVEVALATFNAESNGSYLQLVEISR	N5H6F0S3G0	VVHAVEVALATFNAESNGSYLQLVEISR-N5H6F0S3G0	0.181641	13.1816	0
FETUA_BOVIN Alpha-2-HS-glycoprotein	RPTGEVYDIEIDTLETTCHVLDPTPLANCSVR	N5H6F2S1G0	RPTGEVYDIEIDTLETTCHVLDPTPLANCSVR-N5H6F2S1G0	0.180942	13.1809	0
FETUA_BOVIN Alpha-2-HS-glycoprotein	RPTGEVYDIEIDTLETTCHVLDPTPLANCSVR	N5H6F2S1G0	RPTGEVYDIEIDTLETTCHVLDPTPLANCSVR-N5H6F2S1G0	0.180201	13.1802	0
FETUA_BOVIN Alpha-2-HS-glycoprotein	VVHAVEVALATFNAESNGSYLQLVEISR	N5H6F2S0G0	VVHAVEVALATFNAESNGSYLQLVEISR-N5H6F2S0G0	0.175297	13.1753	0
FETUA_BOVIN Alpha-2-HS-glycoprotein	LCPDCPLLAPLNDSR	N4H5F4S0G2	LCPDCPLLAPLNDSR-N4H5F4S0G2	0.166839	13.1668	0
FETUA_BOVIN Alpha-2-HS-glycoprotein	VVHAVEVALATFNAESNGSYLQLVEISR	N5H6F0S4G0	VVHAVEVALATFNAESNGSYLQLVEISR-N5H6F0S4G0	0.16479	13.1648	0
FETUA_BOVIN Alpha-2-HS-glycoprotein	VVHAVEVALATFNAESNGSYLQLVEISR	N5H6F2S2G0	VVHAVEVALATFNAESNGSYLQLVEISR-N5H6F2S2G0	0.163945	13.1639	0
FETUA_BOVIN Alpha-2-HS-glycoprotein	LCPDCPLLAPLNDSR	N5H6F0S4G0	LCPDCPLLAPLNDSR-N5H6F0S4G0	0.156059	13.1561	0
FETUA_BOVIN Alpha-2-HS-glycoprotein	VVHAVEVALATFNAESNGSYLQLVEISR	N4H5F2S0G0	VVHAVEVALATFNAESNGSYLQLVEISR-N4H5F2S0G0	0.243524	12.2435	0
FETUA_BOVIN Alpha-2-HS-glycoprotein	LCPDCPLLAPLNDSR	N4H5F0S1G0	LCPDCPLLAPLNDSR-N4H5F0S1G0	0.225995	12.226	0
FETUA_BOVIN Alpha-2-HS-glycoprotein	VVHAVEVALATFNAESNGSYLQLVEISR	N5H5F1S3G0	VVHAVEVALATFNAESNGSYLQLVEISR-N5H5F1S3G0	0.221529	12.2215	0
FETUA_BOVIN Alpha-2-HS-glycoprotein	LCPDCPLLAPLNDSR	N5H6F0S2G0	LCPDCPLLAPLNDSR-N5H6F0S2G0	0.221034	12.221	0
FETUA_BOVIN Alpha-2-HS-glycoprotein	KLCPDCPLLAPLNDSR	N5H6F2S1G0	KLCPDCPLLAPLNDSR-N5H6F2S1G0	0.22034	12.2203	0
FETUA_BOVIN Alpha-2-HS-glycoprotein	LCPDCPLLAPLNDSR	N5H6F0S1G0	LCPDCPLLAPLNDSR-N5H6F0S1G0	0.218466	12.2185	0
FETUA_BOVIN Alpha-2-HS-glycoprotein	RPTGEVYDIEIDTLETTCHVLDPTPLANCSVR	N5H6F2S1G0	RPTGEVYDIEIDTLETTCHVLDPTPLANCSVR-N5H6F2S1G0	0.212549	12.2125	0
FETUA_BOVIN Alpha-2-HS-glycoprotein	LCPDCPLLAPLNDSR	N5H6F0S2G0	LCPDCPLLAPLNDSR-N5H6F0S2G0	0.211981	12.212	0
FETUA_BOVIN Alpha-2-HS-glycoprotein	KLCPDCPLLAPLNDSR	N4H5F0S2G0	KLCPDCPLLAPLNDSR-N4H5F0S2G0	0.21059	12.2106	0
FETUA_BOVIN Alpha-2-HS-glycoprotein	VVHAVEVALATFNAESNGSYLQLVEISR	N5H6F2S0G0	VVHAVEVALATFNAESNGSYLQLVEISR-N5H6F2S0G0	0.202167	12.2022	0
FETUA_BOVIN Alpha-2-HS-glycoprotein	RPTGEVYDIEIDTLETTCHVLDPTPLANCSVR	N7H8F2S0G0	RPTGEVYDIEIDTLETTCHVLDPTPLANCSVR-N7H8F2S0G0	0.201635	12.2016	0
FETUA_BOVIN Alpha-2-HS-glycoprotein	RPTGEVYDIEIDTLETTCHVLDPTPLANCSVR	N5H6F2S1G0	RPTGEVYDIEIDTLETTCHVLDPTPLANCSVR-N5H6F2S1G0	0.199875	12.1999	0
FETUA_BOVIN Alpha-2-HS-glycoprotein	RPTGEVYDIEIDTLETTCHVLDPTPLANCSVR	N7H8F0S0G0	RPTGEVYDIEIDTLETTCHVLDPTPLANCSVR-N7H8F0S0G0	0.197042	12.197	0
FETUA_BOVIN Alpha-2-HS-glycoprotein	LCPDCPLLAPLNDSR	N5H6F0S2G0	LCPDCPLLAPLNDSR-N5H6F0S2G0	0.195127	12.1951	0
FETUA_BOVIN Alpha-2-HS-glycoprotein	RPTGEVYDIEIDTLETTCHVLDPTPLANCSVR	N5H6F2S2G0	RPTGEVYDIEIDTLETTCHVLDPTPLANCSVR-N5H6F2S2G0	0.194259	12.1943	0
FETUA_BOVIN Alpha-2-HS-glycoprotein	LCPDCPLLAPLNDSR	N5H6F2S1G0	LCPDCPLLAPLNDSR-N5H6F2S1G0	0.193898	12.1939	0
FETUA_BOVIN Alpha-2-HS-glycoprotein	RPTGEVYDIEIDTLETTCHVLDPTPLANCSVR	N5H6F2S2G0	RPTGEVYDIEIDTLETTCHVLDPTPLANCSVR-N5H6F2S2G0	0.192729	12.1927	0
FETUA_BOVIN Alpha-2-HS-glycoprotein	RPTGEVYDIEIDTLETTCHVLDPTPLANCSVR	N5H6F2S1G0	RPTGEVYDIEIDTLETTCHVLDPTPLANCSVR-N5H6F2S1G0	0.192117	12.1921	0
FETUA_BOVIN Alpha-2-HS-glycoprotein	RPTGEVYDIEIDTLETTCHVLDPTPLANCSVR	N7H8F0S0G0	RPTGEVYDIEIDTLETTCHVLDPTPLANCSVR-N7H8F0S0G0	0.192041	12.192	0
FETUA_BOVIN Alpha-2-HS-glycoprotein	RPTGEVYDIEIDTLETTCHVLDPTPLANCSVR	N5H6F2S0G0	RPTGEVYDIEIDTLETTCHVLDPTPLANCSVR-N5H6F2S0G0	0.191585	12.1916	0
FETUA_BOVIN Alpha-2-HS-glycoprotein	RPTGEVYDIEIDTLETTCHVLDPTPLANCSVR	N4H4F3S0G1	RPTGEVYDIEIDTLETTCHVLDPTPLANCSVR-N4H4F3S0G1	0.190591	12.1906	0
FETUA_BOVIN Alpha-2-HS-glycoprotein	RPTGEVYDIEIDTLETTCHVLDPTPLANCSVR	N4H5F2S0G1	RPTGEVYDIEIDTLETTCHVLDPTPLANCSVR-N4H5F2S0G1	0.189564	12.1896	0
FETUA_BOVIN Alpha-2-HS-glycoprotein	RPTGEVYDIEIDTLETTCHVLDPTPLANCSVR	N4H4F3S0G1	RPTGEVYDIEIDTLETTCHVLDPTPLANCSVR-N4H4F3S0G1	0.188632	12.1886	0
FETUA_BOVIN Alpha-2-HS-glycoprotein	RPTGEVYDIEIDTLETTCHVLDPTPLANCSVR	N6H6F0S0G1	RPTGEVYDIEIDTLETTCHVLDPTPLANCSVR-N6H6F0S0G1	0.187541	12.1875	0
FETUA_BOVIN Alpha-2-HS-glycoprotein	LCPDCPLLAPLNDSR	N5H6F2S2G0	LCPDCPLLAPLNDSR-N5H6F2S2G0	0.187155	12.1872	0
FETUA_BOVIN Alpha-2-HS-glycoprotein	RPTGEVYDIEIDTLETTCHVLDPTPLANCSVR	N5H6F2S2G0	RPTGEVYDIEIDTLETTCHVLDPTPLANCSVR-N5H6F2S2G0	0.185095	12.1851	0
FETUA_BOVIN Alpha-2-HS-glycoprotein	RPTGEVYDIEIDTLETTCHVLDPTPLANCSVR	N5H6F2S2G0	RPTGEVYDIEIDTLETTCHVLDPTPLANCSVR-N5H6F2S2G0	0.184724	12.1847	0
FETUA_BOVIN Alpha-2-HS-glycoprotein	RPTGEVYDIEIDTLETTCHVLDPTPLANCSVR	N7H8F2S0G0	RPTGEVYDIEIDTLETTCHVLDPTPLANCSVR-N7H8F2S0G0	0.184668	12.1847	0
FETUA_BOVIN Alpha-2-HS-glycoprotein	RPTGEVYDIEIDTLETTCHVLDPTPLANCSVR	N5H6F0S4G0	RPTGEVYDIEIDTLETTCHVLDPTPLANCSVR-N5H6F0S4G0	0.184457	12.1845	0
FETUA_BOVIN Alpha-2-HS-glycoprotein	RPTGEVYDIEIDTLETTCHVLDPTPLANCSVR	N5H6F2S1G0	RPTGEVYDIEIDTLETTCHVLDPTPLANCSVR-N5H6F2S1G0	0.184095	12.1841	0
FETUA_BOVIN Alpha-2-HS-glycoprotein	RPTGEVYDIEIDTLETTCHVLDPTPLANCSVR	N5H6F0S4G0	RPTGEVYDIEIDTLETTCHVLDPTPLANCSVR-N5H6F0S4G0	0.183485	12.1835	0
FETUA_BOVIN Alpha-2-HS-glycoprotein	RPTGEVYDIEIDTLETTCHVLDPTPLANCSVR	N7H8F0S0G0	RPTGEVYDIEIDTLETTCHVLDPTPLANCSVR-N7H8F0S0G0	0.183334	12.1833	0
FETUA_BOVIN Alpha-2-HS-glycoprotein	RPTGEVYDIEIDTLETTCHVLDPTPLANCSVR	N5H6F0S4G0	RPTGEVYDIEIDTLETTCHVLDPTPLANCSVR-N5H6F0S4G0	0.18333	12.1833	0
FETUA_BOVIN Alpha-2-HS-glycoprotein	RPTGEVYDIEIDTLETTCHVLDPTPLANCSVR	N5H6F2S1G0	RPTGEVYDIEIDTLETTCHVLDPTPLANCSVR-N5H6F2S1G0	0.181936	12.1819	0
FETUA_BOVIN Alpha-2-HS-glycoprotein	LCPDCPLLAPLNDSR	N5H6F2S2G0	LCPDCPLLAPLNDSR-N5H6F2S2G0	0.181709	12.1817	0
FETUA_BOVIN Alpha-2-HS-glycoprotein	LCPDCPLLAPLNDSR	N5H6F0S3G0	LCPDCPLLAPLNDSR-N5H6F0S3G0	0.180509	12.1805	0
FETUA_BOVIN Alpha-2-HS-glycoprotein	RPTGEVYDIEIDTLETTCHVLDPTPLANCSVR	N5H6F2S2G0	RPTGEVYDIEIDTLETTCHVLDPTPLANCSVR-N5H6F2S2G0	0.18025	12.1803	0
FETUA_BOVIN Alpha-2-HS-glycoprotein	RPTGEVYDIEIDTLETTCHVLDPTPLANCSVR	N4H5F2S0G0	RPTGEVYDIEIDTLETTCHVLDPTPLANCSVR-N4H5F2S0G0	0.180194	12.1802	0
FETUA_BOVIN Alpha-2-HS-glycoprotein	RPTGEVYDIEIDTLETTCHVLDPTPLANCSVR	N4H4F3S0G1	RPTGEVYDIEIDTLETTCHVLDPTPLANCSVR-N4H4F3S0G1	0.1794	12.1794	0
FETUA_BOVIN Alpha-2-HS-glycoprotein	LCPDCPLLAPLNDSR	N5H6F2S1G0	LCPDCPLLAPLNDSR-N5H6F2S1G0	0.178676	12.1787	0
FETUA_BOVIN Alpha-2-HS-glycoprotein	LCPDCPLLAPLNDSR	N5H6F2S2G0	LCPDCPLLAPLNDSR-N5H6F2S2G0	0.178289	12.1783	0
FETUA_BOVIN Alpha-2-HS-glycoprotein	RPTGEVYDIEIDTLETTCHVLDPTPLANCSVR	N4H4F3S0G1	RPTGEVYDIEIDTLETTCHVLDPTPLANCSVR-N4H4F3S0G1	0.177848	12.1778	0
FETUA_BOVIN Alpha-2-HS-glycoprotein	RPTGEVYDIEIDTLETTCHVLDPTPLANCSVR	N6H7F4S0G0	RPTGEVYDIEIDTLETTCHVLDPTPLANCSVR-N6H7F4S0G0	0.176702	12.1767	0
FETUA_BOVIN Alpha-2-HS-glycoprotein	RPTGEVYDIEIDTLETTCHVLDPTPLANCSVR	N4H4F3S0G1	RPTGEVYDIEIDTLETTCHVLDPTPLANCSVR-N4H4F3S0G1	0.176555	12.1766	0
FETUA_BOVIN Alpha-2-HS-glycoprotein	RPTGEVYDIEIDTLETTCHVLDPTPLANCSVR	N5H8F0S2G0	RPTGEVYDIEIDTLETTCHVLDPTPLANCSVR-N5H8F0S2G0	0.176228	12.1762	0
FETUA_BOVIN Alpha-2-HS-glycoprotein	RPTGEVYDIEIDTLETTCHVLDPTPLANCSVR	N5H6F2S1G0	RPTGEVYDIEIDTLETTCHVLDPTPLANCSVR-N5H6F2S1G0	0.176225	12.1762	0
FETUA_BOVIN Alpha-2-HS-glycoprotein	RPTGEVYDIEIDTLETTCHVLDPTPLANCSVR	N5H6F2S1G0	RPTGEVYDIEIDTLETTCHVLDPTPLANCSVR-N5H6F2S1G0	0.175593	12.1756	0
FETUA_BOVIN Alpha-2-HS-glycoprotein	RPTGEVYDIEIDTLETTCHVLDPTPLANCSVR	N6H7F2S2G0	RPTGEVYDIEIDTLETTCHVLDPTPLANCSVR-N6H7F2S2G0	0.174943	12.1749	0
FETUA_BOVIN Alpha-2-HS-glycoprotein	RPTGEVYDIEIDTLETTCHVLDPTPLANCSVR	N5H6F2S2G0	RPTGEVYDIEIDTLETTCHVLDPTPLANCSVR-N5H6F2S2G0	0.173267	12.1733	0
FETUA_BOVIN Alpha-2-HS-glycoprotein	RPTGEVYDIEIDTLETTCHVLDPTPLANCSVR	N6H7F1S0G0	RPTGEVYDIEIDTLETTCHVLDPTPLANCSVR-N6H7F1S0G0	0.173182	12.1732	0
FETUA_BOVIN Alpha-2-HS-glycoprotein	RPTGEVYDIEIDTLETTCHVLDPTPLANCSVR	N5H6F0S2G0	RPTGEVYDIEIDTLETTCHVLDPTPLANCSVR-N5H6F0S2G0	0.172383	12.1724	0
FETUA_BOVIN Alpha-2-HS-glycoprotein	RPTGEVYDIEIDTLETTCHVLDPTPLANCSVR	N5H6F0S4G0	RPTGEVYDIEIDTLETTCHVLDPTPLANCSVR-N5H6F0S4G0	0.170954	12.171	0
FETUA_BOVIN Alpha-2-HS-glycoprotein	RPTGEVYDIEIDTLETTCHVLDPTPLANCSVR	N5H6F2S1G0	RPTGEVYDIEIDTLETTCHVLDPTPLANCSVR-N5H6F2S1G0	0.170896	12.1709	0
FETUA_BOVIN Alpha-2-HS-glycoprotein	RPTGEVYDIEIDTLETTCHVLDPTPLANCSVR	N6H7F2S2G0	RPTGEVYDIEIDTLETTCHVLDPTPLANCSVR-N6H7F2S2G0	0.169795	12.1698	0
FETUA_BOVIN Alpha-2-HS-glycoprotein	VVHAVEVALATFNAESNGSYLQLVEISR	N5H6F2S2G0	VVHAVEVALATFNAESNGSYLQLVEISR-N5H6F2S2G0	0.169441	12.1694	0
FETUA_BOVIN Alpha-2-HS-glycoprotein	RPTGEVYDIEIDTLETTCHVLDPTPLANCSVR	N5H6F0S2G0	RPTGEVYDIEIDTLETTCHVLDPTPLANCSVR-N5H6F0S2G0	0.16736	12.1674	0
FETUA_BOVIN Alpha-2-HS-glycoprotein	RPTGEVYDIEIDTLETTCHVLDPTPLANCSVR	N8H7F1S0G0	RPTGEVYDIEIDTLETTCHVLDPTPLANCSVR-N8H7F1S0G0	0.163714	12.1637	0
FETUA_BOVIN Alpha-2-HS-glycoprotein	VVHAVEVALATFNAESNGSYLQLVEISR	N4H5F2S0G0	VVHAVEVALATFNAESNGSYLQLVEISR-N4H5F2S0G0	0.15913	12.1591	0
FETUA_BOVIN Alpha-2-HS-glycoprotein	VVHAVEVALATFNAESNGSYLQLVEISR	N5H6F2S1G0	VVHAVEVALATFNAESNGSYLQLVEISR-N5H6F2S1G0	0.2396	11.2396	0
FETUA_BOVIN Alpha-2-HS-glycoprotein	LCPDCPLLAPLNDSR	N4H5F2S0G0	LCPDCPLLAPLNDSR-N4H5F2S0G0	0.228646	11.2286	0
FETUA_BOVIN Alpha-2-HS-glycoprotein	RPTGEVYDIEIDTLETTCHVLDPTPLANCSVR	N5H6F2S2G0	RPTGEVYDIEIDTLETTCHVLDPTPLANCSVR-N5H6F2S2G0	0.215792	11.2158	0
FETUA_BOVIN Alpha-2-HS-glycoprotein	KLCPDCPLLAPLNDSR	N4H5F0S1G0	KLCPDCPLLAPLNDSR-N4H5F0S1G0	0.210463	11.2105	0
FETUA_BOVIN Alpha-2-HS-glycoprotein	KLCPDCPLLAPLNDSR	N4H4F3S0G1	KLCPDCPLLAPLNDSR-N4H4F3S0G1	0.207747	11.2077	0
FETUA_BOVIN Alpha-2-HS-glycoprotein	KLCPDCPLLAPLNDSR	N5H6F2S1G0	KLCPDCPLLAPLNDSR-N5H6F2S1G0	0.203801	11.2038	0
FETUA_BOVIN Alpha-2-HS-glycoprotein	KLCPDCPLLAPLNDSR	N5H6F2S1G0	KLCPDCPLLAPLNDSR-N5H6F2S1G0	0.200583	11.2006	0
FETUA_BOVIN Alpha-2-HS-glycoprotein	RPTGEVYDIEIDTLETTCHVLDPTPLANCSVR	N5H6F2S1G0	RPTGEVYDIEIDTLETTCHVLDPTPLANCSVR-N5H6F2S1G0	0.199403	11.1994	0
FETUA_BOVIN Alpha-2-HS-glycoprotein	LCPDCPLLAPLNDSR	N5H6F2S1G0	LCPDCPLLAPLNDSR-N5H6F2S1G0	0.199341	11.1993	0
FETUA_BOVIN Alpha-2-HS-glycoprotein	KLCPDCPLLAPLNDSR	N4H4F3S0G1	KLCPDCPLLAPLNDSR-N4H4F3S0G1	0.196555	11.1966	0
FETUA_BOVIN Alpha-2-HS-glycoprotein	RPTGEVYDIEIDTLETTCHVLDPTPLANCSVR	N5H6F2S2G0	RPTGEVYDIEIDTLETTCHVLDPTPLANCSVR-N5H6F2S2G0	0.193699	11.1937	0
FETUA_BOVIN Alpha-2-HS-glycoprotein	RPTGEVYDIEIDTLETTCHVLDPTPLANCSVR	N3H4F2S0G0	RPTGEVYDIEIDTLETTCHVLDPTPLANCSVR-N3H4F2S0G0	0.190481	11.1905	0
FETUA_BOVIN Alpha-2-HS-glycoprotein	VVHAVEVALATFNAESNGSYLQLVEISR	N5H6F2S0G0	VVHAVEVALATFNAESNGSYLQLVEISR-N5H6F2S0G0	0.19023	11.1902	0
FETUA_BOVIN Alpha-2-HS-glycoprotein	RPTGEVYDIEIDTLETTCHVLDPTPLANCSVR	N7H8F0S0G0	RPTGEVYDIEIDTLETTCHVLDPTPLANCSVR-N7H8F0S0G0	0.188823	11.1888	0
FETUA_BOVIN Alpha-2-HS-glycoprotein	VVHAVEVALATFNAESNGSYLQLVEISR	N5H6F2S0G0	VVHAVEVALATFNAESNGSYLQLVEISR-N5H6F2S0G0	0.186314	11.1863	0
FETUA_BOVIN Alpha-2-HS-glycoprotein	RPTGEVYDIEIDTLETTCHVLDPTPLANCSVR	N5H6F2S2G0	RPTGEVYDIEIDTLETTCHVLDPTPLANCSVR-N5H6F2S2G0	0.183573	11.1836	0
FETUA_BOVIN Alpha-2-HS-glycoprotein	LCPDCPLLAPLNDSR	N4H4F3S0G1	LCPDCPLLAPLNDSR-N4H4F3S0G1	0.182527	11.1825	0
FETUA_BOVIN Alpha-2-HS-glycoprotein	RPTGEVYDIEIDTLETTCHVLDPTPLANCSVR	N5H6F2S2G0	RPTGEVYDIEIDTLETTCHVLDPTPLANCSVR-N5H6F2S2G0	0.181552	11.1816	0
FETUA_BOVIN Alpha-2-HS-glycoprotein	RPTGEVYDIEIDTLETTCHVLDPTPLANCSVR	N4H6F1S0G0	RPTGEVYDIEIDTLETTCHVLDPTPLANCSVR-N4H6F1S0G0	0.180464	11.1805	0
FETUA_BOVIN Alpha-2-HS-glycoprotein	LCPDCPLLAPLNDSR	N5H6F0S3G0	LCPDCPLLAPLNDSR-N5H6F0S3G0	0.180163	11.1802	0
FETUA_BOVIN Alpha-2-HS-glycoprotein	RPTGEVYDIEIDTLETTCHVLDPTPLANCSVR	N7H7F0S0G0	RPTGEVYDIEIDTLETTCHVLDPTPLANCSVR-N7H7F0S0G0	0.179035	11.179	0
FETUA_BOVIN Alpha-2-HS-glycoprotein	RPTGEVYDIEIDTLETTCHVLDPTPLANCSVR	N3H3F2S0G0	RPTGEVYDIEIDTLETTCHVLDPTPLANCSVR-N3H3F2S0G0	0.179014	11.179	0
FETUA_BOVIN Alpha-2-HS-glycoprotein	RPTGEVYDIEIDTLETTCHVLDPTPLANCSVR	N5H6F2S2G0	RPTGEVYDIEIDTLETTCHVLDPTPLANCSVR-N5H6F2S2G0	0.178937	11.1789	0
FETUA_BOVIN Alpha-2-HS-glycoprotein	LCPDCPLLAPLNDSR	N5H6F0S3G0	LCPDCPLLAPLNDSR-N5H6F0S3G0	0.177871	11.1779	0
FETUA_BOVIN Alpha-2-HS-glycoprotein	RPTGEVYDIEIDTLETTCHVLDPTPLANCSVR	N4H4F3S0G1	RPTGEVYDIEIDTLETTCHVLDPTPLANCSVR-N4H4F3S0G1	0.176556	11.1766	0
FETUA_BOVIN Alpha-2-HS-glycoprotein	RPTGEVYDIEIDTLETTCHVLDPTPLANCSVR	N5H6F2S1G0	RPTGEVYDIEIDTLETTCHVLDPTPLANCSVR-N5H6F2S1G0	0.176515	11.1765	0
FETUA_BOVIN Alpha-2-HS-glycoprotein	RPTGEVYDIEIDTLETTCHVLDPTPLANCSVR	N5H6F2S2G0	RPTGEVYDIEIDTLETTCHVLDPTPLANCSVR-N5H6F2S2G0	0.175897	11.1759	0
FETUA_BOVIN Alpha-2-HS-glycoprotein	RPTGEVYDIEIDTLETTCHVLDPTPLANCSVR	N5H6F2S1G0	RPTGEVYDIEIDTLETTCHVLDPTPLANCSVR-N5H6F2S1G0	0.174471	11.1745	0
FETUA_BOVIN Alpha-2-HS-glycoprotein	RPTGEVYDIEIDTLETTCHVLDPTPLANCSVR	N5H6F2S1G0	RPTGEVYDIEIDTLETTCHVLDPTPLANCSVR-N5H6F2S1G0	0.174061	11.1741	0
FETUA_BOVIN Alpha-2-HS-glycoprotein	LCPDCPLLAPLNDSR	N4H4F3S0G1	LCPDCPLLAPLNDSR-N4H4F3S0G1	0.173458	11.1735	0
FETUA_BOVIN Alpha-2-HS-glycoprotein	RPTGEVYDIEIDTLETTCHVLDPTPLANCSVR	N7H8F2S0G0	RPTGEVYDIEIDTLETTCHVLDPTPLANCSVR-N7H8F2S0G0	0.173036	11.173	0
FETUA_BOVIN Alpha-2-HS-glycoprotein	RPTGEVYDIEIDTLETTCHVLDPTPLANCSVR	N5H6F2S2G0	RPTGEVYDIEIDTLETTCHVLDPTPLANCSVR-N5H6F2S2G0	0.171788	11.1718	0
FETUA_BOVIN Alpha-2-HS-glycoprotein	RPTGEVYDIEIDTLETTCHVLDPTPLANCSVR	N5H6F2S1G0	RPTGEVYDIEIDTLETTCHVLDPTPLANCSVR-N5H6F2S1G0	0.171593	11.1716	0
FETUA_BOVIN Alpha-2-HS-glycoprotein	RPTGEVYDIEIDTLETTCHVLDPTPLANCSVR	N5H6F2S1G0	RPTGEVYDIEIDTLETTCHVLDPTPLANCSVR-N5H6F2S1G0	0.171253	11.1713	0
FETUA_BOVIN Alpha-2-HS-glycoprotein	RPTGEVYDIEIDTLETTCHVLDPTPLANCSVR	N6H7F2S2G0	RPTGEVYDIEIDTLETTCHVLDPTPLANCSVR-N6H7F2S2G0	0.170678	11.1707	0
FETUA_BOVIN Alpha-2-HS-glycoprotein	RPTGEVYDIEIDTLETTCHVLDPTPLANCSVR	N5H6F0S2G0	RPTGEVYDIEIDTLETTCHVLDPTPLANCSVR-N5H6F0S2G0	0.170528	11.1705	0
FETUA_BOVIN Alpha-2-HS-glycoprotein	RPTGEVYDIEIDTLETTCHVLDPTPLANCSVR	N5H6F2S1G0	RPTGEVYDIEIDTLETTCHVLDPTPLANCSVR-N5H6F2S1G0	0.169818	11.1698	0
FETUA_BOVIN Alpha-2-HS-glycoprotein	RPTGEVYDIEIDTLETTCHVLDPTPLANCSVR	N5H6F2S2G0	RPTGEVYDIEIDTLETTCHVLDPTPLANCSVR-N5H6F2S2G0	0.169751	11.1698	0
FETUA_BOVIN Alpha-2-HS-glycoprotein	RPTGEVYDIEIDTLETTCHVLDPTPLANCSVR	N4H5F2S0G0	RPTGEVYDIEIDTLETTCHVLDPTPLANCSVR-N4H5F2S0G0	0.169612	11.1696	0
FETUA_BOVIN Alpha-2-HS-glycoprotein	RPTGEVYDIEIDTLETTCHVLDPTPLANCSVR	N5H6F0S4G0	RPTGEVYDIEIDTLETTCHVLDPTPLANCSVR-N5H6F0S4G0	0.16927	11.1693	0
FETUA_BOVIN Alpha-2-HS-glycoprotein	VVHAVEVALATFNAESNGSYLQLVEISR	N5H8F0S2G0	VVHAVEVALATFNAESNGSYLQLVEISR-N5H8F0S2G0	0.16859	11.1686	0
FETUA_BOVIN Alpha-2-HS-glycoprotein	RPTGEVYDIEIDTLETTCHVLDPTPLANCSVR	N3H3F2S0G0	RPTGEVYDIEIDTLETTCHVLDPTPLANCSVR-N3H3F2S0G0	0.168225	11.1682	0
FETUA_BOVIN Alpha-2-HS-glycoprotein	RPTGEVYDIEIDTLETTCHVLDPTPLANCSVR	N5H6F0S2G0	RPTGEVYDIEIDTLETTCHVLDPTPLANCSVR-N5H6F0S2G0	0.167974	11.168	0
FETUA_BOVIN Alpha-2-HS-glycoprotein	RPTGEVYDIEIDTLETTCHVLDPTPLANCSVR	N5H6F2S2G0	RPTGEVYDIEIDTLETTCHVLDPTPLANCSVR-N5H6F2S2G0	0.166856	11.1669	0
FETUA_BOVIN Alpha-2-HS-glycoprotein	RPTGEVYDIEIDTLETTCHVLDPTPLANCSVR	N5H6F2S2G0	RPTGEVYDIEIDTLETTCHVLDPTPLANCSVR-N5H6F2S2G0	0.166213	11.1662	0
FETUA_BOVIN Alpha-2-HS-glycoprotein	RPTGEVYDIEIDTLETTCHVLDPTPLANCSVR	N5H6F2S1G0	RPTGEVYDIEIDTLETTCHVLDPTPLANCSVR-N5H6F2S1G0	0.166206	11.1662	0
FETUA_BOVIN Alpha-2-HS-glycoprotein	RPTGEVYDIEIDTLETTCHVLDPTPLANCSVR	N7H8F2S0G0	RPTGEVYDIEIDTLETTCHVLDPTPLANCSVR-N7H8F2S0G0	0.166112	11.1661	0
FETUA_BOVIN Alpha-2-HS-glycoprotein	RPTGEVYDIEIDTLETTCHVLDPTPLANCSVR	N5H6F2S2G0	RPTGEVYDIEIDTLETTCHVLDPTPLANCSVR-N5H6F2S2G0	0.165155	11.1652	0
FETUA_BOVIN Alpha-2-HS-glycoprotein	RPTGEVYDIEIDTLETTCHVLDPTPLANCSVR	N7H8F2S0G0	RPTGEVYDIEIDTLETTCHVLDPTPLANCSVR-N7H8F2S0G0	0.162577	11.1626	0
FETUA_BOVIN Alpha-2-HS-glycoprotein	RPTGEVYDIEIDTLETTCHVLDPTPLANCSVR	N6H7F4S0G0	RPTGEVYDIEIDTLETTCHVLDPTPLANCSVR-N6H7F4S0G0	0.162096	11.1621	0
FETUA_BOVIN Alpha-2-HS-glycoprotein	LCPDCPLLAPLNDSR	N5H5F1S3G0	LCPDCPLLAPLNDSR-N5H5F1S3G0	0.161242	11.1612	0
FETUA_BOVIN Alpha-2-HS-glycoprotein	RPTGEVYDIEIDTLETTCHVLDPTPLANCSVR	N5H6F2S2G0	RPTGEVYDIEIDTLETTCHVLDPTPLANCSVR-N5H6F2S2G0	0.160303	11.1603	0
FETUA_BOVIN Alpha-2-HS-glycoprotein	RPTGEVYDIEIDTLETTCHVLDPTPLANCSVR	N5H6F0S3G0	RPTGEVYDIEIDTLETTCHVLDPTPLANCSVR-N5H6F0S3G0	0.159769	11.1598	0
FETUA_BOVIN Alpha-2-HS-glycoprotein	RPTGEVYDIEIDTLETTCHVLDPTPLANCSVR	N6H7F4S0G0	RPTGEVYDIEIDTLETTCHVLDPTPLANCSVR-N6H7F4S0G0	0.157349	11.1573	0
FETUA_BOVIN Alpha-2-HS-glycoprotein	RPTGEVYDIEIDTLETTCHVLDPTPLANCSVR	N6H7F4S0G0	RPTGEVYDIEIDTLETTCHVLDPTPLANCSVR-N6H7F4S0G0	0.155559	11.1556	0
FETUA_BOVIN Alpha-2-HS-glycoprotein	RPTGEVYDIEIDTLETTCHVLDPTPLANCSVR	N5H6F2S1G0	RPTGEVYDIEIDTLETTCHVLDPTPLANCSVR-N5H6F2S1G0	0.152606	11.1526	0
FETUA_BOVIN Alpha-2-HS-glycoprotein	LCPDCPLLAPLNDSR	N5H6F0S3G0	LCPDCPLLAPLNDSR-N5H6F0S3G0	0.150739	11.1507	0
FETUA_BOVIN Alpha-2-HS-glycoprotein	RPTGEVYDIEIDTLETTCHVLDPTPLANCSVR	N5H6F0S3G0	RPTGEVYDIEIDTLETTCHVLDPTPLANCSVR-N5H6F0S3G0	0.140918	11.1409	0
FETUA_BOVIN Alpha-2-HS-glycoprotein	VVHAVEVALATFNAESNGSYLQLVEISR	N5H6F2S2G0	VVHAVEVALATFNAESNGSYLQLVEISR-N5H6F2S2G0	0.125942	11.1259	0
FETUA_BOVIN Alpha-2-HS-glycoprotein	VVHAVEVALATFNAESNGSYLQLVEISR	N5H6F2S0G0	VVHAVEVALATFNAESNGSYLQLVEISR-N5H6F2S0G0	0.211943	10.2119	0
FETUA_BOVIN Alpha-2-HS-glycoprotein	KLCPDCPLLAPLNDSR	N4H4F3S0G1	KLCPDCPLLAPLNDSR-N4H4F3S0G1	0.210502	10.2105	0
FETUA_BOVIN Alpha-2-HS-glycoprotein	KLCPDCPLLAPLNDSR	N4H5F0S2G0	KLCPDCPLLAPLNDSR-N4H5F0S2G0	0.199719	10.1997	0
FETUA_BOVIN Alpha-2-HS-glycoprotein	KLCPDCPLLAPLNDSR	N5H6F0S2G0	KLCPDCPLLAPLNDSR-N5H6F0S2G0	0.198958	10.199	0
FETUA_BOVIN Alpha-2-HS-glycoprotein	KLCPDCPLLAPLNDSR	N5H6F2S1G0	KLCPDCPLLAPLNDSR-N5H6F2S1G0	0.192824	10.1928	0
FETUA_BOVIN Alpha-2-HS-glycoprotein	VVHAVEVALATFNAESNGSYLQLVEISR	N5H5F1S3G0	VVHAVEVALATFNAESNGSYLQLVEISR-N5H5F1S3G0	0.192284	10.1923	0
FETUA_BOVIN Alpha-2-HS-glycoprotein	RPTGEVYDIEIDTLETTCHVLDPTPLANCSVR	N5H6F2S1G0	RPTGEVYDIEIDTLETTCHVLDPTPLANCSVR-N5H6F2S1G0	0.191282	10.1913	0
FETUA_BOVIN Alpha-2-HS-glycoprotein	RPTGEVYDIEIDTLETTCHVLDPTPLANCSVR	N5H6F2S1G0	RPTGEVYDIEIDTLETTCHVLDPTPLANCSVR-N5H6F2S1G0	0.187589	10.1876	0
FETUA_BOVIN Alpha-2-HS-glycoprotein	KLCPDCPLLAPLNDSR	N5H6F0S2G0	KLCPDCPLLAPLNDSR-N5H6F0S2G0	0.185246	10.1852	0
FETUA_BOVIN Alpha-2-HS-glycoprotein	RPTGEVYDIEIDTLETTCHVLDPTPLANCSVR	N5H6F2S1G0	RPTGEVYDIEIDTLETTCHVLDPTPLANCSVR-N5H6F2S1G0	0.184303	10.1843	0
FETUA_BOVIN Alpha-2-HS-glycoprotein	RPTGEVYDIEIDTLETTCHVLDPTPLANCSVR	N7H8F2S0G0	RPTGEVYDIEIDTLETTCHVLDPTPLANCSVR-N7H8F2S0G0	0.182636	10.1826	0
FETUA_BOVIN Alpha-2-HS-glycoprotein	RPTGEVYDIEIDTLETTCHVLDPTPLANCSVR	N4H6F2S1G0	RPTGEVYDIEIDTLETTCHVLDPTPLANCSVR-N4H6F2S1G0	0.179619	10.1796	0
FETUA_BOVIN Alpha-2-HS-glycoprotein	LCPDCPLLAPLNDSR	N4H4F3S0G1	LCPDCPLLAPLNDSR-N4H4F3S0G1	0.17952	10.1795	0
FETUA_BOVIN Alpha-2-HS-glycoprotein	VVHAVEVALATFNAESNGSYLQLVEISR	N5H6F2S0G0	VVHAVEVALATFNAESNGSYLQLVEISR-N5H6F2S0G0	0.17941	10.1794	0
FETUA_BOVIN Alpha-2-HS-glycoprotein	RPTGEVYDIEIDTLETTCHVLDPTPLANCSVR	N6H7F1S0G0	RPTGEVYDIEIDTLETTCHVLDPTPLANCSVR-N6H7F1S0G0	0.176775	10.1768	0
FETUA_BOVIN Alpha-2-HS-glycoprotein	RPTGEVYDIEIDTLETTCHVLDPTPLANCSVR	N5H6F2S1G0	RPTGEVYDIEIDTLETTCHVLDPTPLANCSVR-N5H6F2S1G0	0.175514	10.1755	0
FETUA_BOVIN Alpha-2-HS-glycoprotein	KLCPDCPLLAPLNDSR	N5H6F0S4G0	KLCPDCPLLAPLNDSR-N5H6F0S4G0	0.174589	10.1746	0
FETUA_BOVIN Alpha-2-HS-glycoprotein	RPTGEVYDIEIDTLETTCHVLDPTPLANCSVR	N3H3F0S0G0	RPTGEVYDIEIDTLETTCHVLDPTPLANCSVR-N3H3F0S0G0	0.174377	10.1744	0
FETUA_BOVIN Alpha-2-HS-glycoprotein	RPTGEVYDIEIDTLETTCHVLDPTPLANCSVR	N7H8F2S0G0	RPTGEVYDIEIDTLETTCHVLDPTPLANCSVR-N7H8F2S0G0	0.173599	10.1736	0
FETUA_BOVIN Alpha-2-HS-glycoprotein	LCPDCPLLAPLNDSR	N4H5F0S2G0	LCPDCPLLAPLNDSR-N4H5F0S2G0	0.172715	10.1727	0
FETUA_BOVIN Alpha-2-HS-glycoprotein	RPTGEVYDIEIDTLETTCHVLDPTPLANCSVR	N7H8F0S0G0	RPTGEVYDIEIDTLETTCHVLDPTPLANCSVR-N7H8F0S0G0	0.169838	10.1698	0
FETUA_BOVIN Alpha-2-HS-glycoprotein	RPTGEVYDIEIDTLETTCHVLDPTPLANCSVR	N5H6F2S1G0	RPTGEVYDIEIDTLETTCHVLDPTPLANCSVR-N5H6F2S1G0	0.169306	10.1693	0
FETUA_BOVIN Alpha-2-HS-glycoprotein	KLCPDCPLLAPLNDSR	N5H5F1S3G0	KLCPDCPLLAPLNDSR-N5H5F1S3G0	0.168452	10.1685	0
FETUA_BOVIN Alpha-2-HS-glycoprotein	RPTGEVYDIEIDTLETTCHVLDPTPLANCSVR	N5H6F2S1G0	RPTGEVYDIEIDTLETTCHVLDPTPLANCSVR-N5H6F2S1G0	0.167702	10.1677	0
FETUA_BOVIN Alpha-2-HS-glycoprotein	RPTGEVYDIEIDTLETTCHVLDPTPLANCSVR	N4H4F3S0G1	RPTGEVYDIEIDTLETTCHVLDPTPLANCSVR-N4H4F3S0G1	0.167107	10.1671	0
FETUA_BOVIN Alpha-2-HS-glycoprotein	LCPDCPLLAPLNDSR	N4H5F2S0G1	LCPDCPLLAPLNDSR-N4H5F2S0G1	0.166404	10.1664	0
FETUA_BOVIN Alpha-2-HS-glycoprotein	LCPDCPLLAPLNDSR	N8H9F0S0G0	LCPDCPLLAPLNDSR-N8H9F0S0G0	0.164003	10.164	0
FETUA_BOVIN Alpha-2-HS-glycoprotein	RPTGEVYDIEIDTLETTCHVLDPTPLANCSVR	N5H6F2S1G0	RPTGEVYDIEIDTLETTCHVLDPTPLANCSVR-N5H6F2S1G0	0.163816	10.1638	0
FETUA_BOVIN Alpha-2-HS-glycoprotein	LCPDCPLLAPLNDSR	N4H5F2S0G0	LCPDCPLLAPLNDSR-N4H5F2S0G0	0.163504	10.1635	0
FETUA_BOVIN Alpha-2-HS-glycoprotein	RPTGEVYDIEIDTLETTCHVLDPTPLANCSVR	N5H8F0S2G0	RPTGEVYDIEIDTLETTCHVLDPTPLANCSVR-N5H8F0S2G0	0.163354	10.1634	0
FETUA_BOVIN Alpha-2-HS-glycoprotein	RPTGEVYDIEIDTLETTCHVLDPTPLANCSVR	N5H6F0S1G0	RPTGEVYDIEIDTLETTCHVLDPTPLANCSVR-N5H6F0S1G0	0.162537	10.1625	0
FETUA_BOVIN Alpha-2-HS-glycoprotein	KLCPDCPLLAPLNDSR	N5H6F2S2G0	KLCPDCPLLAPLNDSR-N5H6F2S2G0	0.162379	10.1624	0
FETUA_BOVIN Alpha-2-HS-glycoprotein	LCPDCPLLAPLNDSR	N4H4F3S0G1	LCPDCPLLAPLNDSR-N4H4F3S0G1	0.158752	10.1588	0
FETUA_BOVIN Alpha-2-HS-glycoprotein	LCPDCPLLAPLNDSR	N4H5F0S1G0	LCPDCPLLAPLNDSR-N4H5F0S1G0	0.158642	10.1586	0
FETUA_BOVIN Alpha-2-HS-glycoprotein	RPTGEVYDIEIDTLETTCHVLDPTPLANCSVR	N5H6F0S4G0	RPTGEVYDIEIDTLETTCHVLDPTPLANCSVR-N5H6F0S4G0	0.158176	10.1582	0
FETUA_BOVIN Alpha-2-HS-glycoprotein	RPTGEVYDIEIDTLETTCHVLDPTPLANCSVR	N5H6F0S2G0	RPTGEVYDIEIDTLETTCHVLDPTPLANCSVR-N5H6F0S2G0	0.157498	10.1575	0
FETUA_BOVIN Alpha-2-HS-glycoprotein	RPTGEVYDIEIDTLETTCHVLDPTPLANCSVR	N5H6F2S2G0	RPTGEVYDIEIDTLETTCHVLDPTPLANCSVR-N5H6F2S2G0	0.157145	10.1571	0
FETUA_BOVIN Alpha-2-HS-glycoprotein	RPTGEVYDIEIDTLETTCHVLDPTPLANCSVR	N5H6F2S1G0	RPTGEVYDIEIDTLETTCHVLDPTPLANCSVR-N5H6F2S1G0	0.15597	10.156	0
FETUA_BOVIN Alpha-2-HS-glycoprotein	RPTGEVYDIEIDTLETTCHVLDPTPLANCSVR	N6H7F2S2G0	RPTGEVYDIEIDTLETTCHVLDPTPLANCSVR-N6H7F2S2G0	0.155211	10.1552	0
FETUA_BOVIN Alpha-2-HS-glycoprotein	RPTGEVYDIEIDTLETTCHVLDPTPLANCSVR	N4H4F3S0G1	RPTGEVYDIEIDTLETTCHVLDPTPLANCSVR-N4H4F3S0G1	0.154501	10.1545	0
FETUA_BOVIN Alpha-2-HS-glycoprotein	RPTGEVYDIEIDTLETTCHVLDPTPLANCSVR	N5H6F2S2G0	RPTGEVYDIEIDTLETTCHVLDPTPLANCSVR-N5H6F2S2G0	0.151304	10.1513	0
FETUA_BOVIN Alpha-2-HS-glycoprotein	LCPDCPLLAPLNDSR	N4H5F2S0G1	LCPDCPLLAPLNDSR-N4H5F2S0G1	0.151089	10.1511	0
FETUA_BOVIN Alpha-2-HS-glycoprotein	RPTGEVYDIEIDTLETTCHVLDPTPLANCSVR	N5H6F2S1G0	RPTGEVYDIEIDTLETTCHVLDPTPLANCSVR-N5H6F2S1G0	0.150959	10.151	0
FETUA_BOVIN Alpha-2-HS-glycoprotein	RPTGEVYDIEIDTLETTCHVLDPTPLANCSVR	N6H8F0S0G0	RPTGEVYDIEIDTLETTCHVLDPTPLANCSVR-N6H8F0S0G0	0.14943	10.1494	0
FETUA_BOVIN Alpha-2-HS-glycoprotein	LCPDCPLLAPLNDSR	N5H6F2S2G0	LCPDCPLLAPLNDSR-N5H6F2S2G0	0.148427	10.1484	0
FETUA_BOVIN Alpha-2-HS-glycoprotein	RPTGEVYDIEIDTLETTCHVLDPTPLANCSVR	N5H6F0S4G0	RPTGEVYDIEIDTLETTCHVLDPTPLANCSVR-N5H6F0S4G0	0.144015	10.144	0
FETUA_BOVIN Alpha-2-HS-glycoprotein	RPTGEVYDIEIDTLETTCHVLDPTPLANCSVR	N5H5F1S3G0	RPTGEVYDIEIDTLETTCHVLDPTPLANCSVR-N5H5F1S3G0	0.138974	10.139	0
FETUA_BOVIN Alpha-2-HS-glycoprotein	VVHAVEVALATFNAESNGSYLQLVEISR	N5H6F2S2G0	VVHAVEVALATFNAESNGSYLQLVEISR-N5H6F2S2G0	0.131113	10.1311	0
FETUA_BOVIN Alpha-2-HS-glycoprotein	RPTGEVYDIEIDTLETTCHVLDPTPLANCSVR	N5H6F0S0G0	RPTGEVYDIEIDTLETTCHVLDPTPLANCSVR-N5H6F0S0G0	0.222503	9.2225	0
FETUA_BOVIN Alpha-2-HS-glycoprotein	VVHAVEVALATFNAESNGSYLQLVEISR	N5H6F2S1G0	VVHAVEVALATFNAESNGSYLQLVEISR-N5H6F2S1G0	0.203931	9.20393	0
FETUA_BOVIN Alpha-2-HS-glycoprotein	KLCPDCPLLAPLNDSR	N5H6F0S1G0	KLCPDCPLLAPLNDSR-N5H6F0S1G0	0.203848	9.20385	0
FETUA_BOVIN Alpha-2-HS-glycoprotein	RPTGEVYDIEIDTLETTCHVLDPTPLANCSVR	N3H4F2S0G0	RPTGEVYDIEIDTLETTCHVLDPTPLANCSVR-N3H4F2S0G0	0.19854	9.19854	0
FETUA_BOVIN Alpha-2-HS-glycoprotein	RPTGEVYDIEIDTLETTCHVLDPTPLANCSVR	N3H3F2S0G0	RPTGEVYDIEIDTLETTCHVLDPTPLANCSVR-N3H3F2S0G0	0.191869	9.19187	0
FETUA_BOVIN Alpha-2-HS-glycoprotein	RPTGEVYDIEIDTLETTCHVLDPTPLANCSVR	N4H4F3S0G1	RPTGEVYDIEIDTLETTCHVLDPTPLANCSVR-N4H4F3S0G1	0.181345	9.18135	0
FETUA_BOVIN Alpha-2-HS-glycoprotein	VVHAVEVALATFNAESNGSYLQLVEISR	N5H6F2S0G0	VVHAVEVALATFNAESNGSYLQLVEISR-N5H6F2S0G0	0.178289	9.17829	0
FETUA_BOVIN Alpha-2-HS-glycoprotein	RPTGEVYDIEIDTLETTCHVLDPTPLANCSVR	N5H6F2S2G0	RPTGEVYDIEIDTLETTCHVLDPTPLANCSVR-N5H6F2S2G0	0.176246	9.17625	0
FETUA_BOVIN Alpha-2-HS-glycoprotein	RPTGEVYDIEIDTLETTCHVLDPTPLANCSVR	N5H6F2S1G0	RPTGEVYDIEIDTLETTCHVLDPTPLANCSVR-N5H6F2S1G0	0.172714	9.17271	0
FETUA_BOVIN Alpha-2-HS-glycoprotein	KLCPDCPLLAPLNDSR	N5H5F1S3G0	KLCPDCPLLAPLNDSR-N5H5F1S3G0	0.165273	9.16527	0
FETUA_BOVIN Alpha-2-HS-glycoprotein	RPTGEVYDIEIDTLETTCHVLDPTPLANCSVR	N5H6F2S2G0	RPTGEVYDIEIDTLETTCHVLDPTPLANCSVR-N5H6F2S2G0	0.165186	9.16519	0
FETUA_BOVIN Alpha-2-HS-glycoprotein	KLCPDCPLLAPLNDSR	N5H6F0S4G0	KLCPDCPLLAPLNDSR-N5H6F0S4G0	0.162623	9.16262	0
FETUA_BOVIN Alpha-2-HS-glycoprotein	LCPDCPLLAPLNDSR	N5H6F0S3G0	LCPDCPLLAPLNDSR-N5H6F0S3G0	0.159598	9.1596	0
FETUA_BOVIN Alpha-2-HS-glycoprotein	RPTGEVYDIEIDTLETTCHVLDPTPLANCSVR	N7H8F0S0G0	RPTGEVYDIEIDTLETTCHVLDPTPLANCSVR-N7H8F0S0G0	0.156851	9.15685	0
FETUA_BOVIN Alpha-2-HS-glycoprotein	RPTGEVYDIEIDTLETTCHVLDPTPLANCSVR	N6H7F1S0G0	RPTGEVYDIEIDTLETTCHVLDPTPLANCSVR-N6H7F1S0G0	0.155742	9.15574	0
FETUA_BOVIN Alpha-2-HS-glycoprotein	RPTGEVYDIEIDTLETTCHVLDPTPLANCSVR	N5H6F2S1G0	RPTGEVYDIEIDTLETTCHVLDPTPLANCSVR-N5H6F2S1G0	0.154729	9.15473	0
FETUA_BOVIN Alpha-2-HS-glycoprotein	RPTGEVYDIEIDTLETTCHVLDPTPLANCSVR	N6H8F0S0G0	RPTGEVYDIEIDTLETTCHVLDPTPLANCSVR-N6H8F0S0G0	0.152326	9.15233	0
FETUA_BOVIN Alpha-2-HS-glycoprotein	RPTGEVYDIEIDTLETTCHVLDPTPLANCSVR	N8H9F0S0G0	RPTGEVYDIEIDTLETTCHVLDPTPLANCSVR-N8H9F0S0G0	0.151795	9.15179	0
FETUA_BOVIN Alpha-2-HS-glycoprotein	RPTGEVYDIEIDTLETTCHVLDPTPLANCSVR	N4H4F3S0G1	RPTGEVYDIEIDTLETTCHVLDPTPLANCSVR-N4H4F3S0G1	0.151721	9.15172	0
FETUA_BOVIN Alpha-2-HS-glycoprotein	RPTGEVYDIEIDTLETTCHVLDPTPLANCSVR	N6H7F1S0G0	RPTGEVYDIEIDTLETTCHVLDPTPLANCSVR-N6H7F1S0G0	0.151074	9.15107	0
FETUA_BOVIN Alpha-2-HS-glycoprotein	RPTGEVYDIEIDTLETTCHVLDPTPLANCSVR	N5H6F0S3G0	RPTGEVYDIEIDTLETTCHVLDPTPLANCSVR-N5H6F0S3G0	0.14987	9.14987	0
FETUA_BOVIN Alpha-2-HS-glycoprotein	RPTGEVYDIEIDTLETTCHVLDPTPLANCSVR	N4H4F3S0G1	RPTGEVYDIEIDTLETTCHVLDPTPLANCSVR-N4H4F3S0G1	0.146783	9.14678	0
FETUA_BOVIN Alpha-2-HS-glycoprotein	RPTGEVYDIEIDTLETTCHVLDPTPLANCSVR	N4H5F2S0G1	RPTGEVYDIEIDTLETTCHVLDPTPLANCSVR-N4H5F2S0G1	0.141356	9.14136	0
FETUA_BOVIN Alpha-2-HS-glycoprotein	RPTGEVYDIEIDTLETTCHVLDPTPLANCSVR	N5H6F0S2G0	RPTGEVYDIEIDTLETTCHVLDPTPLANCSVR-N5H6F0S2G0	0.14057	9.14057	0
FETUA_BOVIN Alpha-2-HS-glycoprotein	RPTGEVYDIEIDTLETTCHVLDPTPLANCSVR	N7H8F2S0G0	RPTGEVYDIEIDTLETTCHVLDPTPLANCSVR-N7H8F2S0G0	0.138254	9.13825	0
FETUA_BOVIN Alpha-2-HS-glycoprotein	VVHAVEVALATFNAESNGSYLQLVEISR	N5H6F2S0G0	VVHAVEVALATFNAESNGSYLQLVEISR-N5H6F2S0G0	0.13669	9.13669	0
FETUA_BOVIN Alpha-2-HS-glycoprotein	RPTGEVYDIEIDTLETTCHVLDPTPLANCSVR	N4H5F4S0G2	RPTGEVYDIEIDTLETTCHVLDPTPLANCSVR-N4H5F4S0G2	0.135288	9.13529	0
FETUA_BOVIN Alpha-2-HS-glycoprotein	VVHAVEVALATFNAESNGSYLQLVEISR	N5H6F2S0G0	VVHAVEVALATFNAESNGSYLQLVEISR-N5H6F2S0G0	0.114489	9.11449	0
FETUA_BOVIN Alpha-2-HS-glycoprotein	VVHAVEVALATFNAESNGSYLQLVEISR	N5H6F2S2G0	VVHAVEVALATFNAESNGSYLQLVEISR-N5H6F2S2G0	0.107912	9.10791	0
FETUA_BOVIN Alpha-2-HS-glycoprotein	RPTGEVYDIEIDTLETTCHVLDPTPLANCSVR	N4H5F0S0G0	RPTGEVYDIEIDTLETTCHVLDPTPLANCSVR-N4H5F0S0G0	0.177792	8.17779	0
FETUA_BOVIN Alpha-2-HS-glycoprotein	RPTGEVYDIEIDTLETTCHVLDPTPLANCSVR	N5H6F2S0G0	RPTGEVYDIEIDTLETTCHVLDPTPLANCSVR-N5H6F2S0G0	0.172115	8.17212	0
FETUA_BOVIN Alpha-2-HS-glycoprotein	RPTGEVYDIEIDTLETTCHVLDPTPLANCSVR	N5H6F2S1G0	RPTGEVYDIEIDTLETTCHVLDPTPLANCSVR-N5H6F2S1G0	0.163309	8.16331	0
FETUA_BOVIN Alpha-2-HS-glycoprotein	RPTGEVYDIEIDTLETTCHVLDPTPLANCSVR	N4H4F0S1G0	RPTGEVYDIEIDTLETTCHVLDPTPLANCSVR-N4H4F0S1G0	0.161261	8.16126	0
FETUA_BOVIN Alpha-2-HS-glycoprotein	RPTGEVYDIEIDTLETTCHVLDPTPLANCSVR	N5H6F2S2G0	RPTGEVYDIEIDTLETTCHVLDPTPLANCSVR-N5H6F2S2G0	0.160828	8.16083	0
FETUA_BOVIN Alpha-2-HS-glycoprotein	RPTGEVYDIEIDTLETTCHVLDPTPLANCSVR	N7H8F0S0G0	RPTGEVYDIEIDTLETTCHVLDPTPLANCSVR-N7H8F0S0G0	0.156533	8.15653	0
FETUA_BOVIN Alpha-2-HS-glycoprotein	LCPDCPLLAPLNDSR	N5H6F1S2G0	LCPDCPLLAPLNDSR-N5H6F1S2G0	0.155896	8.1559	0
FETUA_BOVIN Alpha-2-HS-glycoprotein	RPTGEVYDIEIDTLETTCHVLDPTPLANCSVR	N5H6F2S2G0	RPTGEVYDIEIDTLETTCHVLDPTPLANCSVR-N5H6F2S2G0	0.153759	8.15376	0
FETUA_BOVIN Alpha-2-HS-glycoprotein	RPTGEVYDIEIDTLETTCHVLDPTPLANCSVR	N5H6F2S1G0	RPTGEVYDIEIDTLETTCHVLDPTPLANCSVR-N5H6F2S1G0	0.150605	8.15061	0
FETUA_BOVIN Alpha-2-HS-glycoprotein	RPTGEVYDIEIDTLETTCHVLDPTPLANCSVR	N8H7F1S0G0	RPTGEVYDIEIDTLETTCHVLDPTPLANCSVR-N8H7F1S0G0	0.147659	8.14766	0
FETUA_BOVIN Alpha-2-HS-glycoprotein	VVHAVEVALATFNAESNGSYLQLVEISR	N4H5F1S3G0	VVHAVEVALATFNAESNGSYLQLVEISR-N4H5F1S3G0	0.146504	8.1465	0
FETUA_BOVIN Alpha-2-HS-glycoprotein	LCPDCPLLAPLNDSR	N6H7F1S0G0	LCPDCPLLAPLNDSR-N6H7F1S0G0	0.143141	8.14314	0
FETUA_BOVIN Alpha-2-HS-glycoprotein	RPTGEVYDIEIDTLETTCHVLDPTPLANCSVR	N5H6F2S2G0	RPTGEVYDIEIDTLETTCHVLDPTPLANCSVR-N5H6F2S2G0	0.142497	8.1425	0
FETUA_BOVIN Alpha-2-HS-glycoprotein	RPTGEVYDIEIDTLETTCHVLDPTPLANCSVR	N5H6F2S1G0	RPTGEVYDIEIDTLETTCHVLDPTPLANCSVR-N5H6F2S1G0	0.141267	8.14127	0
FETUA_BOVIN Alpha-2-HS-glycoprotein	RPTGEVYDIEIDTLETTCHVLDPTPLANCSVR	N5H6F0S2G0	RPTGEVYDIEIDTLETTCHVLDPTPLANCSVR-N5H6F0S2G0	0.139744	8.13974	0
FETUA_BOVIN Alpha-2-HS-glycoprotein	RPTGEVYDIEIDTLETTCHVLDPTPLANCSVR	N7H8F0S0G0	RPTGEVYDIEIDTLETTCHVLDPTPLANCSVR-N7H8F0S0G0	0.139722	8.13972	0
FETUA_BOVIN Alpha-2-HS-glycoprotein	RPTGEVYDIEIDTLETTCHVLDPTPLANCSVR	N5H6F0S2G0	RPTGEVYDIEIDTLETTCHVLDPTPLANCSVR-N5H6F0S2G0	0.13726	8.13726	0
FETUA_BOVIN Alpha-2-HS-glycoprotein	RPTGEVYDIEIDTLETTCHVLDPTPLANCSVR	N4H4F3S0G1	RPTGEVYDIEIDTLETTCHVLDPTPLANCSVR-N4H4F3S0G1	0.135115	8.13511	0
FETUA_BOVIN Alpha-2-HS-glycoprotein	RPTGEVYDIEIDTLETTCHVLDPTPLANCSVR	N6H7F2S0G0	RPTGEVYDIEIDTLETTCHVLDPTPLANCSVR-N6H7F2S0G0	0.133585	8.13359	0
FETUA_BOVIN Alpha-2-HS-glycoprotein	RPTGEVYDIEIDTLETTCHVLDPTPLANCSVR	N7H7F0S0G0	RPTGEVYDIEIDTLETTCHVLDPTPLANCSVR-N7H7F0S0G0	0.133058	8.13306	0
FETUA_BOVIN Alpha-2-HS-glycoprotein	RPTGEVYDIEIDTLETTCHVLDPTPLANCSVR	N5H6F2S1G0	RPTGEVYDIEIDTLETTCHVLDPTPLANCSVR-N5H6F2S1G0	0.132263	8.13226	0
FETUA_BOVIN Alpha-2-HS-glycoprotein	RPTGEVYDIEIDTLETTCHVLDPTPLANCSVR	N5H6F2S2G0	RPTGEVYDIEIDTLETTCHVLDPTPLANCSVR-N5H6F2S2G0	0.127314	8.12731	0
FETUA_BOVIN Alpha-2-HS-glycoprotein	LCPDCPLLAPLNDSR	N5H6F2S2G0	LCPDCPLLAPLNDSR-N5H6F2S2G0	0.124455	8.12446	0
FETUA_BOVIN Alpha-2-HS-glycoprotein	VVHAVEVALATFNAESNGSYLQLVEISR	N5H6F0S3G0	VVHAVEVALATFNAESNGSYLQLVEISR-N5H6F0S3G0	0.124215	8.12422	0
FETUA_BOVIN Alpha-2-HS-glycoprotein	RPTGEVYDIEIDTLETTCHVLDPTPLANCSVR	N4H5F2S0G0	RPTGEVYDIEIDTLETTCHVLDPTPLANCSVR-N4H5F2S0G0	0.124062	8.12406	0
FETUA_BOVIN Alpha-2-HS-glycoprotein	VVHAVEVALATFNAESNGSYLQLVEISR	N5H6F0S3G0	VVHAVEVALATFNAESNGSYLQLVEISR-N5H6F0S3G0	0.123774	8.12377	0
FETUA_BOVIN Alpha-2-HS-glycoprotein	RPTGEVYDIEIDTLETTCHVLDPTPLANCSVR	N7H5F1S2G0	RPTGEVYDIEIDTLETTCHVLDPTPLANCSVR-N7H5F1S2G0	0.123249	8.12325	0
FETUA_BOVIN Alpha-2-HS-glycoprotein	RPTGEVYDIEIDTLETTCHVLDPTPLANCSVR	N5H6F0S2G0	RPTGEVYDIEIDTLETTCHVLDPTPLANCSVR-N5H6F0S2G0	0.122347	8.12235	0
FETUA_BOVIN Alpha-2-HS-glycoprotein	RPTGEVYDIEIDTLETTCHVLDPTPLANCSVR	N6H5F4S0G0	RPTGEVYDIEIDTLETTCHVLDPTPLANCSVR-N6H5F4S0G0	0.120489	8.12049	0
FETUA_BOVIN Alpha-2-HS-glycoprotein	RPTGEVYDIEIDTLETTCHVLDPTPLANCSVR	N6H7F4S0G0	RPTGEVYDIEIDTLETTCHVLDPTPLANCSVR-N6H7F4S0G0	0.118183	8.11818	0
FETUA_BOVIN Alpha-2-HS-glycoprotein	RPTGEVYDIEIDTLETTCHVLDPTPLANCSVR	N4H4F3S0G1	RPTGEVYDIEIDTLETTCHVLDPTPLANCSVR-N4H4F3S0G1	0.11783	8.11783	0
FETUA_BOVIN Alpha-2-HS-glycoprotein	RPTGEVYDIEIDTLETTCHVLDPTPLANCSVR	N5H6F2S2G0	RPTGEVYDIEIDTLETTCHVLDPTPLANCSVR-N5H6F2S2G0	0.117388	8.11739	0
FETUA_BOVIN Alpha-2-HS-glycoprotein	RPTGEVYDIEIDTLETTCHVLDPTPLANCSVR	N5H6F2S1G0	RPTGEVYDIEIDTLETTCHVLDPTPLANCSVR-N5H6F2S1G0	0.11696	8.11696	0
FETUA_BOVIN Alpha-2-HS-glycoprotein	RPTGEVYDIEIDTLETTCHVLDPTPLANCSVR	N5H6F2S2G0	RPTGEVYDIEIDTLETTCHVLDPTPLANCSVR-N5H6F2S2G0	0.115961	8.11596	0
FETUA_BOVIN Alpha-2-HS-glycoprotein	VVHAVEVALATFNAESNGSYLQLVEISR	N7H7F0S0G0	VVHAVEVALATFNAESNGSYLQLVEISR-N7H7F0S0G0	0.110886	8.11089	0
FETUA_BOVIN Alpha-2-HS-glycoprotein	RPTGEVYDIEIDTLETTCHVLDPTPLANCSVR	N5H6F2S2G0	RPTGEVYDIEIDTLETTCHVLDPTPLANCSVR-N5H6F2S2G0	0.106284	8.10628	0
FETUA_BOVIN Alpha-2-HS-glycoprotein	VVHAVEVALATFNAESNGSYLQLVEISR	N5H6F2S2G0	VVHAVEVALATFNAESNGSYLQLVEISR-N5H6F2S2G0	0.102241	8.10224	0
FETUA_BOVIN Alpha-2-HS-glycoprotein	VVHAVEVALATFNAESNGSYLQLVEISR	N5H6F2S1G0	VVHAVEVALATFNAESNGSYLQLVEISR-N5H6F2S1G0	0.183721	7.18372	0
FETUA_BOVIN Alpha-2-HS-glycoprotein	RPTGEVYDIEIDTLETTCHVLDPTPLANCSVR	N3H4F2S0G0	RPTGEVYDIEIDTLETTCHVLDPTPLANCSVR-N3H4F2S0G0	0.18295	7.18295	0
FETUA_BOVIN Alpha-2-HS-glycoprotein	VVHAVEVALATFNAESNGSYLQLVEISR	N4H5F4S0G2	VVHAVEVALATFNAESNGSYLQLVEISR-N4H5F4S0G2	0.167787	7.16779	0
FETUA_BOVIN Alpha-2-HS-glycoprotein	RPTGEVYDIEIDTLETTCHVLDPTPLANCSVR	N7H8F0S0G0	RPTGEVYDIEIDTLETTCHVLDPTPLANCSVR-N7H8F0S0G0	0.162936	7.16294	0
FETUA_BOVIN Alpha-2-HS-glycoprotein	VVHAVEVALATFNAESNGSYLQLVEISR	N5H6F1S1G0	VVHAVEVALATFNAESNGSYLQLVEISR-N5H6F1S1G0	0.162446	7.16245	0
FETUA_BOVIN Alpha-2-HS-glycoprotein	RPTGEVYDIEIDTLETTCHVLDPTPLANCSVR	N5H6F2S0G0	RPTGEVYDIEIDTLETTCHVLDPTPLANCSVR-N5H6F2S0G0	0.157937	7.15794	0
FETUA_BOVIN Alpha-2-HS-glycoprotein	RPTGEVYDIEIDTLETTCHVLDPTPLANCSVR	N5H6F2S0G0	RPTGEVYDIEIDTLETTCHVLDPTPLANCSVR-N5H6F2S0G0	0.15229	7.15229	0
FETUA_BOVIN Alpha-2-HS-glycoprotein	VVHAVEVALATFNAESNGSYLQLVEISR	N5H6F2S1G0	VVHAVEVALATFNAESNGSYLQLVEISR-N5H6F2S1G0	0.146313	7.14631	0
FETUA_BOVIN Alpha-2-HS-glycoprotein	RPTGEVYDIEIDTLETTCHVLDPTPLANCSVR	N6H7F4S0G0	RPTGEVYDIEIDTLETTCHVLDPTPLANCSVR-N6H7F4S0G0	0.145925	7.14592	0
FETUA_BOVIN Alpha-2-HS-glycoprotein	VVHAVEVALATFNAESNGSYLQLVEISR	N6H7F4S0G0	VVHAVEVALATFNAESNGSYLQLVEISR-N6H7F4S0G0	0.137932	7.13793	0
FETUA_BOVIN Alpha-2-HS-glycoprotein	VVHAVEVALATFNAESNGSYLQLVEISR	N7H8F0S0G0	VVHAVEVALATFNAESNGSYLQLVEISR-N7H8F0S0G0	0.13271	7.13271	0
FETUA_BOVIN Alpha-2-HS-glycoprotein	VVHAVEVALATFNAESNGSYLQLVEISR	N5H6F2S1G0	VVHAVEVALATFNAESNGSYLQLVEISR-N5H6F2S1G0	0.128887	7.12889	0
FETUA_BOVIN Alpha-2-HS-glycoprotein	RPTGEVYDIEIDTLETTCHVLDPTPLANCSVR	N4H5F2S0G2	RPTGEVYDIEIDTLETTCHVLDPTPLANCSVR-N4H5F2S0G2	0.123762	7.12376	0
FETUA_BOVIN Alpha-2-HS-glycoprotein	VVHAVEVALATFNAESNGSYLQLVEISR	N7H7F0S0G0	VVHAVEVALATFNAESNGSYLQLVEISR-N7H7F0S0G0	0.122623	7.12262	0
FETUA_BOVIN Alpha-2-HS-glycoprotein	RPTGEVYDIEIDTLETTCHVLDPTPLANCSVR	N5H6F0S2G0	RPTGEVYDIEIDTLETTCHVLDPTPLANCSVR-N5H6F0S2G0	0.122364	7.12236	0
FETUA_BOVIN Alpha-2-HS-glycoprotein	RPTGEVYDIEIDTLETTCHVLDPTPLANCSVR	N6H7F2S2G0	RPTGEVYDIEIDTLETTCHVLDPTPLANCSVR-N6H7F2S2G0	0.119318	7.11932	0
FETUA_BOVIN Alpha-2-HS-glycoprotein	VVHAVEVALATFNAESNGSYLQLVEISR	N5H6F2S2G0	VVHAVEVALATFNAESNGSYLQLVEISR-N5H6F2S2G0	0.119294	7.11929	0
FETUA_BOVIN Alpha-2-HS-glycoprotein	RPTGEVYDIEIDTLETTCHVLDPTPLANCSVR	N5H6F2S1G0	RPTGEVYDIEIDTLETTCHVLDPTPLANCSVR-N5H6F2S1G0	0.118196	7.1182	0
FETUA_BOVIN Alpha-2-HS-glycoprotein	RPTGEVYDIEIDTLETTCHVLDPTPLANCSVR	N4H4F3S0G1	RPTGEVYDIEIDTLETTCHVLDPTPLANCSVR-N4H4F3S0G1	0.11443	7.11443	0
FETUA_BOVIN Alpha-2-HS-glycoprotein	RPTGEVYDIEIDTLETTCHVLDPTPLANCSVR	N5H6F2S2G0	RPTGEVYDIEIDTLETTCHVLDPTPLANCSVR-N5H6F2S2G0	0.110936	7.11094	0
FETUA_BOVIN Alpha-2-HS-glycoprotein	RPTGEVYDIEIDTLETTCHVLDPTPLANCSVR	N6H7F2S1G0	RPTGEVYDIEIDTLETTCHVLDPTPLANCSVR-N6H7F2S1G0	0.109767	7.10977	0
FETUA_BOVIN Alpha-2-HS-glycoprotein	RPTGEVYDIEIDTLETTCHVLDPTPLANCSVR	N6H6F0S0G0	RPTGEVYDIEIDTLETTCHVLDPTPLANCSVR-N6H6F0S0G0	0.108954	7.10895	0
FETUA_BOVIN Alpha-2-HS-glycoprotein	RPTGEVYDIEIDTLETTCHVLDPTPLANCSVR	N5H6F2S1G0	RPTGEVYDIEIDTLETTCHVLDPTPLANCSVR-N5H6F2S1G0	0.103079	7.10308	0
FETUA_BOVIN Alpha-2-HS-glycoprotein	VVHAVEVALATFNAESNGSYLQLVEISR	N5H6F2S1G0	VVHAVEVALATFNAESNGSYLQLVEISR-N5H6F2S1G0	0.211993	6.21199	0
FETUA_BOVIN Alpha-2-HS-glycoprotein	VVHAVEVALATFNAESNGSYLQLVEISR	N5H6F2S1G0	VVHAVEVALATFNAESNGSYLQLVEISR-N5H6F2S1G0	0.204891	6.20489	0
FETUA_BOVIN Alpha-2-HS-glycoprotein	VVHAVEVALATFNAESNGSYLQLVEISR	N7H7F0S0G0	VVHAVEVALATFNAESNGSYLQLVEISR-N7H7F0S0G0	0.13408	6.13408	0
FETUA_BOVIN Alpha-2-HS-glycoprotein	VVHAVEVALATFNAESNGSYLQLVEISR	N5H6F2S2G0	VVHAVEVALATFNAESNGSYLQLVEISR-N5H6F2S2G0	0.132671	6.13267	0
FETUA_BOVIN Alpha-2-HS-glycoprotein	VVHAVEVALATFNAESNGSYLQLVEISR	N7H8F0S0G0	VVHAVEVALATFNAESNGSYLQLVEISR-N7H8F0S0G0	0.130908	6.13091	0
FETUA_BOVIN Alpha-2-HS-glycoprotein	VVHAVEVALATFNAESNGSYLQLVEISR	N5H5F0S2G0	VVHAVEVALATFNAESNGSYLQLVEISR-N5H5F0S2G0	0.120803	6.1208	0
FETUA_BOVIN Alpha-2-HS-glycoprotein	RPTGEVYDIEIDTLETTCHVLDPTPLANCSVR	N6H7F4S0G0	RPTGEVYDIEIDTLETTCHVLDPTPLANCSVR-N6H7F4S0G0	0.107469	6.10747	0
FETUA_BOVIN Alpha-2-HS-glycoprotein	VVHAVEVALATFNAESNGSYLQLVEISR	N5H6F2S0G0	VVHAVEVALATFNAESNGSYLQLVEISR-N5H6F2S0G0	0.369778	24.3698	0
FETUA_BOVIN Alpha-2-HS-glycoprotein	VVHAVEVALATFNAESNGSYLQLVEISR	N5H6F2S1G0	VVHAVEVALATFNAESNGSYLQLVEISR-N5H6F2S1G0	0.357968	24.358	0
FETUA_BOVIN Alpha-2-HS-glycoprotein	VVHAVEVALATFNAESNGSYLQLVEISR	N5H6F2S1G0	VVHAVEVALATFNAESNGSYLQLVEISR-N5H6F2S1G0	0.350077	24.3501	0
FETUA_BOVIN Alpha-2-HS-glycoprotein	VVHAVEVALATFNAESNGSYLQLVEISR	N5H6F2S1G0	VVHAVEVALATFNAESNGSYLQLVEISR-N5H6F2S1G0	0.34615	24.3461	0
FETUA_BOVIN Alpha-2-HS-glycoprotein	VVHAVEVALATFNAESNGSYLQLVEISR	N5H6F2S1G0	VVHAVEVALATFNAESNGSYLQLVEISR-N5H6F2S1G0	0.363915	23.3639	0
FETUA_BOVIN Alpha-2-HS-glycoprotein	VVHAVEVALATFNAESNGSYLQLVEISR	N5H6F2S1G0	VVHAVEVALATFNAESNGSYLQLVEISR-N5H6F2S1G0	0.359596	23.3596	0
FETUA_BOVIN Alpha-2-HS-glycoprotein	VVHAVEVALATFNAESNGSYLQLVEISR	N5H6F2S1G0	VVHAVEVALATFNAESNGSYLQLVEISR-N5H6F2S1G0	0.358578	23.3586	0
FETUA_BOVIN Alpha-2-HS-glycoprotein	VVHAVEVALATFNAESNGSYLQLVEISR	N5H6F2S1G0	VVHAVEVALATFNAESNGSYLQLVEISR-N5H6F2S1G0	0.354148	23.3541	0
FETUA_BOVIN Alpha-2-HS-glycoprotein	VVHAVEVALATFNAESNGSYLQLVEISR	N5H6F2S1G0	VVHAVEVALATFNAESNGSYLQLVEISR-N5H6F2S1G0	0.353246	23.3532	0
FETUA_BOVIN Alpha-2-HS-glycoprotein	VVHAVEVALATFNAESNGSYLQLVEISR	N5H6F2S1G0	VVHAVEVALATFNAESNGSYLQLVEISR-N5H6F2S1G0	0.352694	23.3527	0
FETUA_BOVIN Alpha-2-HS-glycoprotein	VVHAVEVALATFNAESNGSYLQLVEISR	N5H6F2S1G0	VVHAVEVALATFNAESNGSYLQLVEISR-N5H6F2S1G0	0.350634	23.3506	0
FETUA_BOVIN Alpha-2-HS-glycoprotein	VVHAVEVALATFNAESNGSYLQLVEISR	N5H6F2S1G0	VVHAVEVALATFNAESNGSYLQLVEISR-N5H6F2S1G0	0.348768	23.3488	0
FETUA_BOVIN Alpha-2-HS-glycoprotein	VVHAVEVALATFNAESNGSYLQLVEISR	N5H6F2S1G0	VVHAVEVALATFNAESNGSYLQLVEISR-N5H6F2S1G0	0.348543	23.3485	0
FETUA_BOVIN Alpha-2-HS-glycoprotein	VVHAVEVALATFNAESNGSYLQLVEISR	N5H6F2S1G0	VVHAVEVALATFNAESNGSYLQLVEISR-N5H6F2S1G0	0.346644	23.3466	0
FETUA_BOVIN Alpha-2-HS-glycoprotein	VVHAVEVALATFNAESNGSYLQLVEISR	N5H6F2S1G0	VVHAVEVALATFNAESNGSYLQLVEISR-N5H6F2S1G0	0.346213	23.3462	0
FETUA_BOVIN Alpha-2-HS-glycoprotein	VVHAVEVALATFNAESNGSYLQLVEISR	N5H6F2S1G0	VVHAVEVALATFNAESNGSYLQLVEISR-N5H6F2S1G0	0.34115	23.3412	0
FETUA_BOVIN Alpha-2-HS-glycoprotein	VVHAVEVALATFNAESNGSYLQLVEISR	N5H6F2S1G0	VVHAVEVALATFNAESNGSYLQLVEISR-N5H6F2S1G0	0.339123	23.3391	0
FETUA_BOVIN Alpha-2-HS-glycoprotein	VVHAVEVALATFNAESNGSYLQLVEISR	N4H4F3S0G1	VVHAVEVALATFNAESNGSYLQLVEISR-N4H4F3S0G1	0.33587	23.3359	0
FETUA_BOVIN Alpha-2-HS-glycoprotein	VVHAVEVALATFNAESNGSYLQLVEISR	N5H6F2S2G0	VVHAVEVALATFNAESNGSYLQLVEISR-N5H6F2S2G0	0.335569	23.3356	0
FETUA_BOVIN Alpha-2-HS-glycoprotein	VVHAVEVALATFNAESNGSYLQLVEISR	N5H6F2S1G0	VVHAVEVALATFNAESNGSYLQLVEISR-N5H6F2S1G0	0.326424	23.3264	0
FETUA_BOVIN Alpha-2-HS-glycoprotein	VVHAVEVALATFNAESNGSYLQLVEISR	N5H6F2S1G0	VVHAVEVALATFNAESNGSYLQLVEISR-N5H6F2S1G0	0.357626	22.3576	0
FETUA_BOVIN Alpha-2-HS-glycoprotein	VVHAVEVALATFNAESNGSYLQLVEISR	N5H6F2S1G0	VVHAVEVALATFNAESNGSYLQLVEISR-N5H6F2S1G0	0.357425	22.3574	0
FETUA_BOVIN Alpha-2-HS-glycoprotein	VVHAVEVALATFNAESNGSYLQLVEISR	N4H4F3S0G1	VVHAVEVALATFNAESNGSYLQLVEISR-N4H4F3S0G1	0.356037	22.356	0
FETUA_BOVIN Alpha-2-HS-glycoprotein	VVHAVEVALATFNAESNGSYLQLVEISR	N5H6F2S1G0	VVHAVEVALATFNAESNGSYLQLVEISR-N5H6F2S1G0	0.350789	22.3508	0
FETUA_BOVIN Alpha-2-HS-glycoprotein	VVHAVEVALATFNAESNGSYLQLVEISR	N5H6F2S1G0	VVHAVEVALATFNAESNGSYLQLVEISR-N5H6F2S1G0	0.345712	22.3457	0
FETUA_BOVIN Alpha-2-HS-glycoprotein	VVHAVEVALATFNAESNGSYLQLVEISR	N5H6F2S1G0	VVHAVEVALATFNAESNGSYLQLVEISR-N5H6F2S1G0	0.344054	22.3441	0
FETUA_BOVIN Alpha-2-HS-glycoprotein	VVHAVEVALATFNAESNGSYLQLVEISR	N7H8F0S0G0	VVHAVEVALATFNAESNGSYLQLVEISR-N7H8F0S0G0	0.343663	22.3437	0
FETUA_BOVIN Alpha-2-HS-glycoprotein	VVHAVEVALATFNAESNGSYLQLVEISR	N4H4F3S0G1	VVHAVEVALATFNAESNGSYLQLVEISR-N4H4F3S0G1	0.343609	22.3436	0
FETUA_BOVIN Alpha-2-HS-glycoprotein	VVHAVEVALATFNAESNGSYLQLVEISR	N5H6F2S1G0	VVHAVEVALATFNAESNGSYLQLVEISR-N5H6F2S1G0	0.342779	22.3428	0
FETUA_BOVIN Alpha-2-HS-glycoprotein	VVHAVEVALATFNAESNGSYLQLVEISR	N5H6F2S1G0	VVHAVEVALATFNAESNGSYLQLVEISR-N5H6F2S1G0	0.336388	22.3364	0
FETUA_BOVIN Alpha-2-HS-glycoprotein	VVHAVEVALATFNAESNGSYLQLVEISR	N5H6F2S1G0	VVHAVEVALATFNAESNGSYLQLVEISR-N5H6F2S1G0	0.33462	22.3346	0
FETUA_BOVIN Alpha-2-HS-glycoprotein	VVHAVEVALATFNAESNGSYLQLVEISR	N5H6F2S1G0	VVHAVEVALATFNAESNGSYLQLVEISR-N5H6F2S1G0	0.332667	22.3327	0
FETUA_BOVIN Alpha-2-HS-glycoprotein	VVHAVEVALATFNAESNGSYLQLVEISR	N5H6F2S1G0	VVHAVEVALATFNAESNGSYLQLVEISR-N5H6F2S1G0	0.332534	22.3325	0
FETUA_BOVIN Alpha-2-HS-glycoprotein	VVHAVEVALATFNAESNGSYLQLVEISR	N5H6F2S1G0	VVHAVEVALATFNAESNGSYLQLVEISR-N5H6F2S1G0	0.328331	22.3283	0
FETUA_BOVIN Alpha-2-HS-glycoprotein	VVHAVEVALATFNAESNGSYLQLVEISR	N5H6F2S1G0	VVHAVEVALATFNAESNGSYLQLVEISR-N5H6F2S1G0	0.327713	22.3277	0
FETUA_BOVIN Alpha-2-HS-glycoprotein	VVHAVEVALATFNAESNGSYLQLVEISR	N5H6F2S1G0	VVHAVEVALATFNAESNGSYLQLVEISR-N5H6F2S1G0	0.325237	22.3252	0
FETUA_BOVIN Alpha-2-HS-glycoprotein	VVHAVEVALATFNAESNGSYLQLVEISR	N4H4F3S0G1	VVHAVEVALATFNAESNGSYLQLVEISR-N4H4F3S0G1	0.309877	22.3099	0
FETUA_BOVIN Alpha-2-HS-glycoprotein	VVHAVEVALATFNAESNGSYLQLVEISR	N5H6F2S1G0	VVHAVEVALATFNAESNGSYLQLVEISR-N5H6F2S1G0	0.36105	21.3611	0
FETUA_BOVIN Alpha-2-HS-glycoprotein	VVHAVEVALATFNAESNGSYLQLVEISR	N5H6F2S1G0	VVHAVEVALATFNAESNGSYLQLVEISR-N5H6F2S1G0	0.35089	21.3509	0
FETUA_BOVIN Alpha-2-HS-glycoprotein	VVHAVEVALATFNAESNGSYLQLVEISR	N5H6F2S0G0	VVHAVEVALATFNAESNGSYLQLVEISR-N5H6F2S0G0	0.347896	21.3479	0
FETUA_BOVIN Alpha-2-HS-glycoprotein	VVHAVEVALATFNAESNGSYLQLVEISR	N5H6F2S1G0	VVHAVEVALATFNAESNGSYLQLVEISR-N5H6F2S1G0	0.342759	21.3428	0
FETUA_BOVIN Alpha-2-HS-glycoprotein	VVHAVEVALATFNAESNGSYLQLVEISR	N5H6F2S1G0	VVHAVEVALATFNAESNGSYLQLVEISR-N5H6F2S1G0	0.342188	21.3422	0
FETUA_BOVIN Alpha-2-HS-glycoprotein	VVHAVEVALATFNAESNGSYLQLVEISR	N5H6F2S1G0	VVHAVEVALATFNAESNGSYLQLVEISR-N5H6F2S1G0	0.340913	21.3409	0
FETUA_BOVIN Alpha-2-HS-glycoprotein	VVHAVEVALATFNAESNGSYLQLVEISR	N5H6F2S1G0	VVHAVEVALATFNAESNGSYLQLVEISR-N5H6F2S1G0	0.338654	21.3387	0
FETUA_BOVIN Alpha-2-HS-glycoprotein	VVHAVEVALATFNAESNGSYLQLVEISR	N4H4F3S0G1	VVHAVEVALATFNAESNGSYLQLVEISR-N4H4F3S0G1	0.331891	21.3319	0
FETUA_BOVIN Alpha-2-HS-glycoprotein	VVHAVEVALATFNAESNGSYLQLVEISR	N5H6F2S0G0	VVHAVEVALATFNAESNGSYLQLVEISR-N5H6F2S0G0	0.326846	21.3268	0
FETUA_BOVIN Alpha-2-HS-glycoprotein	VVHAVEVALATFNAESNGSYLQLVEISR	N7H8F2S0G0	VVHAVEVALATFNAESNGSYLQLVEISR-N7H8F2S0G0	0.321752	21.3218	0
FETUA_BOVIN Alpha-2-HS-glycoprotein	VVHAVEVALATFNAESNGSYLQLVEISR	N7H8F0S0G0	VVHAVEVALATFNAESNGSYLQLVEISR-N7H8F0S0G0	0.321589	21.3216	0
FETUA_BOVIN Alpha-2-HS-glycoprotein	VVHAVEVALATFNAESNGSYLQLVEISR	N5H6F2S2G0	VVHAVEVALATFNAESNGSYLQLVEISR-N5H6F2S2G0	0.321024	21.321	0
FETUA_BOVIN Alpha-2-HS-glycoprotein	VVHAVEVALATFNAESNGSYLQLVEISR	N7H8F0S0G0	VVHAVEVALATFNAESNGSYLQLVEISR-N7H8F0S0G0	0.320794	21.3208	0
FETUA_BOVIN Alpha-2-HS-glycoprotein	VVHAVEVALATFNAESNGSYLQLVEISR	N5H6F2S1G0	VVHAVEVALATFNAESNGSYLQLVEISR-N5H6F2S1G0	0.315647	21.3156	0
FETUA_BOVIN Alpha-2-HS-glycoprotein	VVHAVEVALATFNAESNGSYLQLVEISR	N7H8F0S0G0	VVHAVEVALATFNAESNGSYLQLVEISR-N7H8F0S0G0	0.294488	21.2945	0
FETUA_BOVIN Alpha-2-HS-glycoprotein	VVHAVEVALATFNAESNGSYLQLVEISR	N5H6F2S2G0	VVHAVEVALATFNAESNGSYLQLVEISR-N5H6F2S2G0	0.293708	21.2937	0
FETUA_BOVIN Alpha-2-HS-glycoprotein	VVHAVEVALATFNAESNGSYLQLVEISR	N5H6F0S4G0	VVHAVEVALATFNAESNGSYLQLVEISR-N5H6F0S4G0	0.290442	21.2904	0
FETUA_BOVIN Alpha-2-HS-glycoprotein	VVHAVEVALATFNAESNGSYLQLVEISR	N5H6F0S4G0	VVHAVEVALATFNAESNGSYLQLVEISR-N5H6F0S4G0	0.281451	21.2815	0
FETUA_BOVIN Alpha-2-HS-glycoprotein	VVHAVEVALATFNAESNGSYLQLVEISR	N5H6F2S0G0	VVHAVEVALATFNAESNGSYLQLVEISR-N5H6F2S0G0	0.35152	20.3515	0
FETUA_BOVIN Alpha-2-HS-glycoprotein	VVHAVEVALATFNAESNGSYLQLVEISR	N5H6F2S1G0	VVHAVEVALATFNAESNGSYLQLVEISR-N5H6F2S1G0	0.340374	20.3404	0
FETUA_BOVIN Alpha-2-HS-glycoprotein	VVHAVEVALATFNAESNGSYLQLVEISR	N5H6F2S1G0	VVHAVEVALATFNAESNGSYLQLVEISR-N5H6F2S1G0	0.335115	20.3351	0
FETUA_BOVIN Alpha-2-HS-glycoprotein	VVHAVEVALATFNAESNGSYLQLVEISR	N5H6F2S1G0	VVHAVEVALATFNAESNGSYLQLVEISR-N5H6F2S1G0	0.333519	20.3335	0
FETUA_BOVIN Alpha-2-HS-glycoprotein	VVHAVEVALATFNAESNGSYLQLVEISR	N7H8F0S0G0	VVHAVEVALATFNAESNGSYLQLVEISR-N7H8F0S0G0	0.323147	20.3231	0
FETUA_BOVIN Alpha-2-HS-glycoprotein	VVHAVEVALATFNAESNGSYLQLVEISR	N5H6F2S1G0	VVHAVEVALATFNAESNGSYLQLVEISR-N5H6F2S1G0	0.320031	20.32	0
FETUA_BOVIN Alpha-2-HS-glycoprotein	VVHAVEVALATFNAESNGSYLQLVEISR	N5H6F2S1G0	VVHAVEVALATFNAESNGSYLQLVEISR-N5H6F2S1G0	0.317508	20.3175	0
FETUA_BOVIN Alpha-2-HS-glycoprotein	VVHAVEVALATFNAESNGSYLQLVEISR	N5H6F2S0G0	VVHAVEVALATFNAESNGSYLQLVEISR-N5H6F2S0G0	0.303965	20.304	0
FETUA_BOVIN Alpha-2-HS-glycoprotein	VVHAVEVALATFNAESNGSYLQLVEISR	N5H6F2S0G0	VVHAVEVALATFNAESNGSYLQLVEISR-N5H6F2S0G0	0.298908	20.2989	0
FETUA_BOVIN Alpha-2-HS-glycoprotein	VVHAVEVALATFNAESNGSYLQLVEISR	N4H4F3S0G1	VVHAVEVALATFNAESNGSYLQLVEISR-N4H4F3S0G1	0.297725	20.2977	0
FETUA_BOVIN Alpha-2-HS-glycoprotein	VVHAVEVALATFNAESNGSYLQLVEISR	N6H7F2S2G0	VVHAVEVALATFNAESNGSYLQLVEISR-N6H7F2S2G0	0.296857	20.2969	0
FETUA_BOVIN Alpha-2-HS-glycoprotein	VVHAVEVALATFNAESNGSYLQLVEISR	N7H8F0S0G0	VVHAVEVALATFNAESNGSYLQLVEISR-N7H8F0S0G0	0.291526	20.2915	0
FETUA_BOVIN Alpha-2-HS-glycoprotein	VVHAVEVALATFNAESNGSYLQLVEISR	N5H6F2S2G0	VVHAVEVALATFNAESNGSYLQLVEISR-N5H6F2S2G0	0.258359	20.2584	0
FETUA_BOVIN Alpha-2-HS-glycoprotein	VVHAVEVALATFNAESNGSYLQLVEISR	N5H6F2S1G0	VVHAVEVALATFNAESNGSYLQLVEISR-N5H6F2S1G0	0.328328	19.3283	0
FETUA_BOVIN Alpha-2-HS-glycoprotein	VVHAVEVALATFNAESNGSYLQLVEISR	N5H6F2S1G0	VVHAVEVALATFNAESNGSYLQLVEISR-N5H6F2S1G0	0.309538	19.3095	0
FETUA_BOVIN Alpha-2-HS-glycoprotein	VVHAVEVALATFNAESNGSYLQLVEISR	N7H8F0S0G0	VVHAVEVALATFNAESNGSYLQLVEISR-N7H8F0S0G0	0.306769	19.3068	0
FETUA_BOVIN Alpha-2-HS-glycoprotein	VVHAVEVALATFNAESNGSYLQLVEISR	N5H6F2S1G0	VVHAVEVALATFNAESNGSYLQLVEISR-N5H6F2S1G0	0.294939	19.2949	0
FETUA_BOVIN Alpha-2-HS-glycoprotein	VVHAVEVALATFNAESNGSYLQLVEISR	N5H6F2S0G0	VVHAVEVALATFNAESNGSYLQLVEISR-N5H6F2S0G0	0.290491	19.2905	0
FETUA_BOVIN Alpha-2-HS-glycoprotein	VVHAVEVALATFNAESNGSYLQLVEISR	N7H8F0S0G0	VVHAVEVALATFNAESNGSYLQLVEISR-N7H8F0S0G0	0.28034	19.2803	0
FETUA_BOVIN Alpha-2-HS-glycoprotein	VVHAVEVALATFNAESNGSYLQLVEISR	N5H6F2S1G0	VVHAVEVALATFNAESNGSYLQLVEISR-N5H6F2S1G0	0.278359	19.2784	0
FETUA_BOVIN Alpha-2-HS-glycoprotein	VVHAVEVALATFNAESNGSYLQLVEISR	N6H7F2S1G0	VVHAVEVALATFNAESNGSYLQLVEISR-N6H7F2S1G0	0.277299	19.2773	0
FETUA_BOVIN Alpha-2-HS-glycoprotein	VVHAVEVALATFNAESNGSYLQLVEISR	N5H6F2S2G0	VVHAVEVALATFNAESNGSYLQLVEISR-N5H6F2S2G0	0.260011	19.26	0
FETUA_BOVIN Alpha-2-HS-glycoprotein	VVHAVEVALATFNAESNGSYLQLVEISR	N7H8F0S0G0	VVHAVEVALATFNAESNGSYLQLVEISR-N7H8F0S0G0	0.270647	18.2706	0
FETUA_BOVIN Alpha-2-HS-glycoprotein	VVHAVEVALATFNAESNGSYLQLVEISR	N5H6F2S1G0	VVHAVEVALATFNAESNGSYLQLVEISR-N5H6F2S1G0	0.26779	18.2678	0
FETUA_BOVIN Alpha-2-HS-glycoprotein	RPTGEVYDIEIDTLETTCHVLDPTPLANCSVR	N3H3F2S0G0	RPTGEVYDIEIDTLETTCHVLDPTPLANCSVR-N3H3F2S0G0	0.253648	18.2536	0
FETUA_BOVIN Alpha-2-HS-glycoprotein	VVHAVEVALATFNAESNGSYLQLVEISR	N5H5F1S3G0	VVHAVEVALATFNAESNGSYLQLVEISR-N5H5F1S3G0	0.252375	18.2524	0
FETUA_BOVIN Alpha-2-HS-glycoprotein	VVHAVEVALATFNAESNGSYLQLVEISR	N5H6F2S2G0	VVHAVEVALATFNAESNGSYLQLVEISR-N5H6F2S2G0	0.240061	18.2401	0
FETUA_BOVIN Alpha-2-HS-glycoprotein	VVHAVEVALATFNAESNGSYLQLVEISR	N5H6F0S4G0	VVHAVEVALATFNAESNGSYLQLVEISR-N5H6F0S4G0	0.225101	18.2251	0
FETUA_BOVIN Alpha-2-HS-glycoprotein	VVHAVEVALATFNAESNGSYLQLVEISR	N5H6F2S2G0	VVHAVEVALATFNAESNGSYLQLVEISR-N5H6F2S2G0	0.264628	17.2646	0
FETUA_BOVIN Alpha-2-HS-glycoprotein	VVHAVEVALATFNAESNGSYLQLVEISR	N4H4F3S0G1	VVHAVEVALATFNAESNGSYLQLVEISR-N4H4F3S0G1	0.257459	17.2575	0
FETUA_BOVIN Alpha-2-HS-glycoprotein	RPTGEVYDIEIDTLETTCHVLDPTPLANCSVR	N5H6F2S0G0	RPTGEVYDIEIDTLETTCHVLDPTPLANCSVR-N5H6F2S0G0	0.244113	17.2441	0
FETUA_BOVIN Alpha-2-HS-glycoprotein	VVHAVEVALATFNAESNGSYLQLVEISR	N5H6F0S3G0	VVHAVEVALATFNAESNGSYLQLVEISR-N5H6F0S3G0	0.240415	17.2404	0
FETUA_BOVIN Alpha-2-HS-glycoprotein	RPTGEVYDIEIDTLETTCHVLDPTPLANCSVR	N5H6F2S1G0	RPTGEVYDIEIDTLETTCHVLDPTPLANCSVR-N5H6F2S1G0	0.239533	17.2395	0
FETUA_BOVIN Alpha-2-HS-glycoprotein	RPTGEVYDIEIDTLETTCHVLDPTPLANCSVR	N5H6F2S1G0	RPTGEVYDIEIDTLETTCHVLDPTPLANCSVR-N5H6F2S1G0	0.235048	17.235	0
FETUA_BOVIN Alpha-2-HS-glycoprotein	VVHAVEVALATFNAESNGSYLQLVEISR	N5H6F2S1G0	VVHAVEVALATFNAESNGSYLQLVEISR-N5H6F2S1G0	0.225563	17.2256	0
FETUA_BOVIN Alpha-2-HS-glycoprotein	VVHAVEVALATFNAESNGSYLQLVEISRAQFVPLPVSVSVEFAVAATDCIAK	N5H8F0S2G0	VVHAVEVALATFNAESNGSYLQLVEISRAQFVPLPVSVSVEFAVAATDCIAK-N5H8F0S2G0	0.201986	17.202	0
FETUA_BOVIN Alpha-2-HS-glycoprotein	VVHAVEVALATFNAESNGSYLQLVEISR	N5H6F2S0G0	VVHAVEVALATFNAESNGSYLQLVEISR-N5H6F2S0G0	0.297331	16.2973	0
FETUA_BOVIN Alpha-2-HS-glycoprotein	RPTGEVYDIEIDTLETTCHVLDPTPLANCSVR	N4H5F2S0G0	RPTGEVYDIEIDTLETTCHVLDPTPLANCSVR-N4H5F2S0G0	0.244928	16.2449	0
FETUA_BOVIN Alpha-2-HS-glycoprotein	VVHAVEVALATFNAESNGSYLQLVEISR	N5H6F2S1G0	VVHAVEVALATFNAESNGSYLQLVEISR-N5H6F2S1G0	0.243069	16.2431	0
FETUA_BOVIN Alpha-2-HS-glycoprotein	RPTGEVYDIEIDTLETTCHVLDPTPLANCSVR	N5H6F2S1G0	RPTGEVYDIEIDTLETTCHVLDPTPLANCSVR-N5H6F2S1G0	0.238233	16.2382	0
FETUA_BOVIN Alpha-2-HS-glycoprotein	RPTGEVYDIEIDTLETTCHVLDPTPLANCSVR	N5H6F2S1G0	RPTGEVYDIEIDTLETTCHVLDPTPLANCSVR-N5H6F2S1G0	0.230796	16.2308	0
FETUA_BOVIN Alpha-2-HS-glycoprotein	RPTGEVYDIEIDTLETTCHVLDPTPLANCSVR	N4H5F2S0G0	RPTGEVYDIEIDTLETTCHVLDPTPLANCSVR-N4H5F2S0G0	0.22821	16.2282	0
FETUA_BOVIN Alpha-2-HS-glycoprotein	RPTGEVYDIEIDTLETTCHVLDPTPLANCSVR	N4H4F3S0G1	RPTGEVYDIEIDTLETTCHVLDPTPLANCSVR-N4H4F3S0G1	0.219959	16.22	0
FETUA_BOVIN Alpha-2-HS-glycoprotein	RPTGEVYDIEIDTLETTCHVLDPTPLANCSVR	N5H6F0S2G0	RPTGEVYDIEIDTLETTCHVLDPTPLANCSVR-N5H6F0S2G0	0.203707	16.2037	0
FETUA_BOVIN Alpha-2-HS-glycoprotein	LCPDCPLLAPLNDSR	N5H6F2S1G0	LCPDCPLLAPLNDSR-N5H6F2S1G0	0.247409	15.2474	0
FETUA_BOVIN Alpha-2-HS-glycoprotein	VVHAVEVALATFNAESNGSYLQLVEISR	N5H5F0S2G0	VVHAVEVALATFNAESNGSYLQLVEISR-N5H5F0S2G0	0.241021	15.241	0
FETUA_BOVIN Alpha-2-HS-glycoprotein	LCPDCPLLAPLNDSR	N4H5F0S2G0	LCPDCPLLAPLNDSR-N4H5F0S2G0	0.235289	15.2353	0
FETUA_BOVIN Alpha-2-HS-glycoprotein	VVHAVEVALATFNAESNGSYLQLVEISR	N5H6F2S0G0	VVHAVEVALATFNAESNGSYLQLVEISR-N5H6F2S0G0	0.231634	15.2316	0
FETUA_BOVIN Alpha-2-HS-glycoprotein	LCPDCPLLAPLNDSR	N4H4F3S0G1	LCPDCPLLAPLNDSR-N4H4F3S0G1	0.229919	15.2299	0
FETUA_BOVIN Alpha-2-HS-glycoprotein	VVHAVEVALATFNAESNGSYLQLVEISR	N7H8F0S0G0	VVHAVEVALATFNAESNGSYLQLVEISR-N7H8F0S0G0	0.229827	15.2298	0
FETUA_BOVIN Alpha-2-HS-glycoprotein	VVHAVEVALATFNAESNGSYLQLVEISR	N5H6F2S0G0	VVHAVEVALATFNAESNGSYLQLVEISR-N5H6F2S0G0	0.22258	15.2226	0
FETUA_BOVIN Alpha-2-HS-glycoprotein	RPTGEVYDIEIDTLETTCHVLDPTPLANCSVR	N5H6F2S0G0	RPTGEVYDIEIDTLETTCHVLDPTPLANCSVR-N5H6F2S0G0	0.219679	15.2197	0
FETUA_BOVIN Alpha-2-HS-glycoprotein	RPTGEVYDIEIDTLETTCHVLDPTPLANCSVR	N7H8F0S0G0	RPTGEVYDIEIDTLETTCHVLDPTPLANCSVR-N7H8F0S0G0	0.217023	15.217	0
FETUA_BOVIN Alpha-2-HS-glycoprotein	RPTGEVYDIEIDTLETTCHVLDPTPLANCSVR	N6H7F2S2G0	RPTGEVYDIEIDTLETTCHVLDPTPLANCSVR-N6H7F2S2G0	0.213482	15.2135	0
FETUA_BOVIN Alpha-2-HS-glycoprotein	RPTGEVYDIEIDTLETTCHVLDPTPLANCSVR	N4H4F3S0G1	RPTGEVYDIEIDTLETTCHVLDPTPLANCSVR-N4H4F3S0G1	0.209516	15.2095	0
FETUA_BOVIN Alpha-2-HS-glycoprotein	RPTGEVYDIEIDTLETTCHVLDPTPLANCSVR	N4H5F2S0G0	RPTGEVYDIEIDTLETTCHVLDPTPLANCSVR-N4H5F2S0G0	0.207606	15.2076	0
FETUA_BOVIN Alpha-2-HS-glycoprotein	RPTGEVYDIEIDTLETTCHVLDPTPLANCSVR	N4H5F2S0G0	RPTGEVYDIEIDTLETTCHVLDPTPLANCSVR-N4H5F2S0G0	0.204236	15.2042	0
FETUA_BOVIN Alpha-2-HS-glycoprotein	VVHAVEVALATFNAESNGSYLQLVEISR	N5H6F0S3G0	VVHAVEVALATFNAESNGSYLQLVEISR-N5H6F0S3G0	0.198988	15.199	0
FETUA_BOVIN Alpha-2-HS-glycoprotein	VVHAVEVALATFNAESNGSYLQLVEISR	N5H6F0S4G0	VVHAVEVALATFNAESNGSYLQLVEISR-N5H6F0S4G0	0.182265	15.1823	0
FETUA_BOVIN Alpha-2-HS-glycoprotein	VVHAVEVALATFNAESNGSYLQLVEISR	N5H6F2S1G0	VVHAVEVALATFNAESNGSYLQLVEISR-N5H6F2S1G0	0.300218	14.3002	0
FETUA_BOVIN Alpha-2-HS-glycoprotein	VVHAVEVALATFNAESNGSYLQLVEISR	N5H6F2S0G0	VVHAVEVALATFNAESNGSYLQLVEISR-N5H6F2S0G0	0.295139	14.2951	0
FETUA_BOVIN Alpha-2-HS-glycoprotein	VVHAVEVALATFNAESNGSYLQLVEISR	N5H6F2S0G0	VVHAVEVALATFNAESNGSYLQLVEISR-N5H6F2S0G0	0.290932	14.2909	0
FETUA_BOVIN Alpha-2-HS-glycoprotein	RPTGEVYDIEIDTLETTCHVLDPTPLANCSVR	N5H6F2S0G0	RPTGEVYDIEIDTLETTCHVLDPTPLANCSVR-N5H6F2S0G0	0.251176	14.2512	0
FETUA_BOVIN Alpha-2-HS-glycoprotein	LCPDCPLLAPLNDSR	N5H6F2S1G0	LCPDCPLLAPLNDSR-N5H6F2S1G0	0.237496	14.2375	0
FETUA_BOVIN Alpha-2-HS-glycoprotein	LCPDCPLLAPLNDSR	N5H6F2S1G0	LCPDCPLLAPLNDSR-N5H6F2S1G0	0.232726	14.2327	0
FETUA_BOVIN Alpha-2-HS-glycoprotein	LCPDCPLLAPLNDSR	N4H4F3S0G1	LCPDCPLLAPLNDSR-N4H4F3S0G1	0.222557	14.2226	0
FETUA_BOVIN Alpha-2-HS-glycoprotein	RPTGEVYDIEIDTLETTCHVLDPTPLANCSVR	N7H8F0S0G0	RPTGEVYDIEIDTLETTCHVLDPTPLANCSVR-N7H8F0S0G0	0.208819	14.2088	0
FETUA_BOVIN Alpha-2-HS-glycoprotein	RPTGEVYDIEIDTLETTCHVLDPTPLANCSVR	N5H6F2S1G0	RPTGEVYDIEIDTLETTCHVLDPTPLANCSVR-N5H6F2S1G0	0.208623	14.2086	0
FETUA_BOVIN Alpha-2-HS-glycoprotein	RPTGEVYDIEIDTLETTCHVLDPTPLANCSVR	N5H5F0S2G0	RPTGEVYDIEIDTLETTCHVLDPTPLANCSVR-N5H5F0S2G0	0.208417	14.2084	0
FETUA_BOVIN Alpha-2-HS-glycoprotein	RPTGEVYDIEIDTLETTCHVLDPTPLANCSVR	N5H6F2S0G0	RPTGEVYDIEIDTLETTCHVLDPTPLANCSVR-N5H6F2S0G0	0.208052	14.2081	0
FETUA_BOVIN Alpha-2-HS-glycoprotein	RPTGEVYDIEIDTLETTCHVLDPTPLANCSVR	N7H8F2S0G0	RPTGEVYDIEIDTLETTCHVLDPTPLANCSVR-N7H8F2S0G0	0.207526	14.2075	0
FETUA_BOVIN Alpha-2-HS-glycoprotein	RPTGEVYDIEIDTLETTCHVLDPTPLANCSVR	N7H8F2S0G0	RPTGEVYDIEIDTLETTCHVLDPTPLANCSVR-N7H8F2S0G0	0.207139	14.2071	0
FETUA_BOVIN Alpha-2-HS-glycoprotein	RPTGEVYDIEIDTLETTCHVLDPTPLANCSVR	N4H5F2S0G1	RPTGEVYDIEIDTLETTCHVLDPTPLANCSVR-N4H5F2S0G1	0.203833	14.2038	0
FETUA_BOVIN Alpha-2-HS-glycoprotein	RPTGEVYDIEIDTLETTCHVLDPTPLANCSVR	N4H4F3S0G1	RPTGEVYDIEIDTLETTCHVLDPTPLANCSVR-N4H4F3S0G1	0.202713	14.2027	0
FETUA_BOVIN Alpha-2-HS-glycoprotein	RPTGEVYDIEIDTLETTCHVLDPTPLANCSVR	N6H7F1S0G0	RPTGEVYDIEIDTLETTCHVLDPTPLANCSVR-N6H7F1S0G0	0.202171	14.2022	0
FETUA_BOVIN Alpha-2-HS-glycoprotein	RPTGEVYDIEIDTLETTCHVLDPTPLANCSVR	N3H3F2S0G0	RPTGEVYDIEIDTLETTCHVLDPTPLANCSVR-N3H3F2S0G0	0.20068	14.2007	0
FETUA_BOVIN Alpha-2-HS-glycoprotein	RPTGEVYDIEIDTLETTCHVLDPTPLANCSVR	N4H5F2S0G0	RPTGEVYDIEIDTLETTCHVLDPTPLANCSVR-N4H5F2S0G0	0.197363	14.1974	0
FETUA_BOVIN Alpha-2-HS-glycoprotein	RPTGEVYDIEIDTLETTCHVLDPTPLANCSVR	N5H6F0S4G0	RPTGEVYDIEIDTLETTCHVLDPTPLANCSVR-N5H6F0S4G0	0.194576	14.1946	0
FETUA_BOVIN Alpha-2-HS-glycoprotein	RPTGEVYDIEIDTLETTCHVLDPTPLANCSVR	N4H5F2S0G0	RPTGEVYDIEIDTLETTCHVLDPTPLANCSVR-N4H5F2S0G0	0.192577	14.1926	0
FETUA_BOVIN Alpha-2-HS-glycoprotein	RPTGEVYDIEIDTLETTCHVLDPTPLANCSVR	N4H4F3S0G1	RPTGEVYDIEIDTLETTCHVLDPTPLANCSVR-N4H4F3S0G1	0.191374	14.1914	0
FETUA_BOVIN Alpha-2-HS-glycoprotein	RPTGEVYDIEIDTLETTCHVLDPTPLANCSVR	N4H4F3S0G1	RPTGEVYDIEIDTLETTCHVLDPTPLANCSVR-N4H4F3S0G1	0.185841	14.1858	0
FETUA_BOVIN Alpha-2-HS-glycoprotein	VVHAVEVALATFNAESNGSYLQLVEISR	N5H6F2S0G0	VVHAVEVALATFNAESNGSYLQLVEISR-N5H6F2S0G0	0.295598	13.2956	0
FETUA_BOVIN Alpha-2-HS-glycoprotein	VVHAVEVALATFNAESNGSYLQLVEISR	N4H5F2S0G0	VVHAVEVALATFNAESNGSYLQLVEISR-N4H5F2S0G0	0.273961	13.274	0
FETUA_BOVIN Alpha-2-HS-glycoprotein	LCPDCPLLAPLNDSR	N5H6F0S1G0	LCPDCPLLAPLNDSR-N5H6F0S1G0	0.233969	13.234	0
FETUA_BOVIN Alpha-2-HS-glycoprotein	KLCPDCPLLAPLNDSR	N4H4F3S0G1	KLCPDCPLLAPLNDSR-N4H4F3S0G1	0.22221	13.2222	0
FETUA_BOVIN Alpha-2-HS-glycoprotein	LCPDCPLLAPLNDSR	N5H6F2S1G0	LCPDCPLLAPLNDSR-N5H6F2S1G0	0.216038	13.216	0
FETUA_BOVIN Alpha-2-HS-glycoprotein	LCPDCPLLAPLNDSR	N5H6F2S1G0	LCPDCPLLAPLNDSR-N5H6F2S1G0	0.214431	13.2144	0
FETUA_BOVIN Alpha-2-HS-glycoprotein	VVHAVEVALATFNAESNGSYLQLVEISR	N5H6F2S2G0	VVHAVEVALATFNAESNGSYLQLVEISR-N5H6F2S2G0	0.212122	13.2121	0
FETUA_BOVIN Alpha-2-HS-glycoprotein	LCPDCPLLAPLNDSR	N4H5F0S2G0	LCPDCPLLAPLNDSR-N4H5F0S2G0	0.209938	13.2099	0
FETUA_BOVIN Alpha-2-HS-glycoprotein	RPTGEVYDIEIDTLETTCHVLDPTPLANCSVR	N5H6F2S1G0	RPTGEVYDIEIDTLETTCHVLDPTPLANCSVR-N5H6F2S1G0	0.209375	13.2094	0
FETUA_BOVIN Alpha-2-HS-glycoprotein	RPTGEVYDIEIDTLETTCHVLDPTPLANCSVR	N5H6F2S0G0	RPTGEVYDIEIDTLETTCHVLDPTPLANCSVR-N5H6F2S0G0	0.209195	13.2092	0
FETUA_BOVIN Alpha-2-HS-glycoprotein	LCPDCPLLAPLNDSR	N5H6F2S1G0	LCPDCPLLAPLNDSR-N5H6F2S1G0	0.20831	13.2083	0
FETUA_BOVIN Alpha-2-HS-glycoprotein	RPTGEVYDIEIDTLETTCHVLDPTPLANCSVR	N5H6F2S1G0	RPTGEVYDIEIDTLETTCHVLDPTPLANCSVR-N5H6F2S1G0	0.207514	13.2075	0
FETUA_BOVIN Alpha-2-HS-glycoprotein	RPTGEVYDIEIDTLETTCHVLDPTPLANCSVR	N5H6F2S0G0	RPTGEVYDIEIDTLETTCHVLDPTPLANCSVR-N5H6F2S0G0	0.207323	13.2073	0
FETUA_BOVIN Alpha-2-HS-glycoprotein	VVHAVEVALATFNAESNGSYLQLVEISR	N5H8F0S2G0	VVHAVEVALATFNAESNGSYLQLVEISR-N5H8F0S2G0	0.20552	13.2055	0
FETUA_BOVIN Alpha-2-HS-glycoprotein	RPTGEVYDIEIDTLETTCHVLDPTPLANCSVR	N5H6F2S1G0	RPTGEVYDIEIDTLETTCHVLDPTPLANCSVR-N5H6F2S1G0	0.201588	13.2016	0
FETUA_BOVIN Alpha-2-HS-glycoprotein	RPTGEVYDIEIDTLETTCHVLDPTPLANCSVR	N4H4F3S0G1	RPTGEVYDIEIDTLETTCHVLDPTPLANCSVR-N4H4F3S0G1	0.200148	13.2001	0
FETUA_BOVIN Alpha-2-HS-glycoprotein	RPTGEVYDIEIDTLETTCHVLDPTPLANCSVR	N5H6F2S2G0	RPTGEVYDIEIDTLETTCHVLDPTPLANCSVR-N5H6F2S2G0	0.198463	13.1985	0
FETUA_BOVIN Alpha-2-HS-glycoprotein	RPTGEVYDIEIDTLETTCHVLDPTPLANCSVR	N4H6F2S1G0	RPTGEVYDIEIDTLETTCHVLDPTPLANCSVR-N4H6F2S1G0	0.1972	13.1972	0
FETUA_BOVIN Alpha-2-HS-glycoprotein	RPTGEVYDIEIDTLETTCHVLDPTPLANCSVR	N5H6F2S0G0	RPTGEVYDIEIDTLETTCHVLDPTPLANCSVR-N5H6F2S0G0	0.196575	13.1966	0
FETUA_BOVIN Alpha-2-HS-glycoprotein	LCPDCPLLAPLNDSR	N5H6F2S2G0	LCPDCPLLAPLNDSR-N5H6F2S2G0	0.194569	13.1946	0
FETUA_BOVIN Alpha-2-HS-glycoprotein	LCPDCPLLAPLNDSR	N5H6F2S1G0	LCPDCPLLAPLNDSR-N5H6F2S1G0	0.194426	13.1944	0
FETUA_BOVIN Alpha-2-HS-glycoprotein	VVHAVEVALATFNAESNGSYLQLVEISR	N5H5F1S3G0	VVHAVEVALATFNAESNGSYLQLVEISR-N5H5F1S3G0	0.194314	13.1943	0
FETUA_BOVIN Alpha-2-HS-glycoprotein	RPTGEVYDIEIDTLETTCHVLDPTPLANCSVR	N6H7F2S1G0	RPTGEVYDIEIDTLETTCHVLDPTPLANCSVR-N6H7F2S1G0	0.194283	13.1943	0
FETUA_BOVIN Alpha-2-HS-glycoprotein	RPTGEVYDIEIDTLETTCHVLDPTPLANCSVR	N4H4F3S0G1	RPTGEVYDIEIDTLETTCHVLDPTPLANCSVR-N4H4F3S0G1	0.193524	13.1935	0
FETUA_BOVIN Alpha-2-HS-glycoprotein	RPTGEVYDIEIDTLETTCHVLDPTPLANCSVR	N5H6F2S1G0	RPTGEVYDIEIDTLETTCHVLDPTPLANCSVR-N5H6F2S1G0	0.192948	13.1929	0
FETUA_BOVIN Alpha-2-HS-glycoprotein	RPTGEVYDIEIDTLETTCHVLDPTPLANCSVR	N4H4F3S0G1	RPTGEVYDIEIDTLETTCHVLDPTPLANCSVR-N4H4F3S0G1	0.191239	13.1912	0
FETUA_BOVIN Alpha-2-HS-glycoprotein	LCPDCPLLAPLNDSR	N4H5F0S2G0	LCPDCPLLAPLNDSR-N4H5F0S2G0	0.189337	13.1893	0
FETUA_BOVIN Alpha-2-HS-glycoprotein	RPTGEVYDIEIDTLETTCHVLDPTPLANCSVR	N5H6F2S2G0	RPTGEVYDIEIDTLETTCHVLDPTPLANCSVR-N5H6F2S2G0	0.188539	13.1885	0
FETUA_BOVIN Alpha-2-HS-glycoprotein	RPTGEVYDIEIDTLETTCHVLDPTPLANCSVR	N5H6F2S2G0	RPTGEVYDIEIDTLETTCHVLDPTPLANCSVR-N5H6F2S2G0	0.18724	13.1872	0
FETUA_BOVIN Alpha-2-HS-glycoprotein	LCPDCPLLAPLNDSR	N4H4F3S0G1	LCPDCPLLAPLNDSR-N4H4F3S0G1	0.186227	13.1862	0
FETUA_BOVIN Alpha-2-HS-glycoprotein	VVHAVEVALATFNAESNGSYLQLVEISR	N5H6F2S2G0	VVHAVEVALATFNAESNGSYLQLVEISR-N5H6F2S2G0	0.185468	13.1855	0
FETUA_BOVIN Alpha-2-HS-glycoprotein	RPTGEVYDIEIDTLETTCHVLDPTPLANCSVR	N5H6F0S4G0	RPTGEVYDIEIDTLETTCHVLDPTPLANCSVR-N5H6F0S4G0	0.183364	13.1834	0
FETUA_BOVIN Alpha-2-HS-glycoprotein	RPTGEVYDIEIDTLETTCHVLDPTPLANCSVR	N5H6F2S1G0	RPTGEVYDIEIDTLETTCHVLDPTPLANCSVR-N5H6F2S1G0	0.18247	13.1825	0
FETUA_BOVIN Alpha-2-HS-glycoprotein	VVHAVEVALATFNAESNGSYLQLVEISR	N5H6F2S2G0	VVHAVEVALATFNAESNGSYLQLVEISR-N5H6F2S2G0	0.178175	13.1782	0
FETUA_BOVIN Alpha-2-HS-glycoprotein	RPTGEVYDIEIDTLETTCHVLDPTPLANCSVR	N6H7F2S0G0	RPTGEVYDIEIDTLETTCHVLDPTPLANCSVR-N6H7F2S0G0	0.177053	13.1771	0
FETUA_BOVIN Alpha-2-HS-glycoprotein	RPTGEVYDIEIDTLETTCHVLDPTPLANCSVR	N5H6F0S4G0	RPTGEVYDIEIDTLETTCHVLDPTPLANCSVR-N5H6F0S4G0	0.176513	13.1765	0
FETUA_BOVIN Alpha-2-HS-glycoprotein	RPTGEVYDIEIDTLETTCHVLDPTPLANCSVR	N5H6F2S2G0	RPTGEVYDIEIDTLETTCHVLDPTPLANCSVR-N5H6F2S2G0	0.174813	13.1748	0
FETUA_BOVIN Alpha-2-HS-glycoprotein	RPTGEVYDIEIDTLETTCHVLDPTPLANCSVR	N5H6F2S2G0	RPTGEVYDIEIDTLETTCHVLDPTPLANCSVR-N5H6F2S2G0	0.168774	13.1688	0
FETUA_BOVIN Alpha-2-HS-glycoprotein	VVHAVEVALATFNAESNGSYLQLVEISR	N5H6F2S2G0	VVHAVEVALATFNAESNGSYLQLVEISR-N5H6F2S2G0	0.147917	13.1479	0
FETUA_BOVIN Alpha-2-HS-glycoprotein	VVHAVEVALATFNAESNGSYLQLVEISR	N4H5F2S0G0	VVHAVEVALATFNAESNGSYLQLVEISR-N4H5F2S0G0	0.284533	12.2845	0
FETUA_BOVIN Alpha-2-HS-glycoprotein	VVHAVEVALATFNAESNGSYLQLVEISR	N4H5F2S0G0	VVHAVEVALATFNAESNGSYLQLVEISR-N4H5F2S0G0	0.24757	12.2476	0
FETUA_BOVIN Alpha-2-HS-glycoprotein	VVHAVEVALATFNAESNGSYLQLVEISR	N5H6F2S0G0	VVHAVEVALATFNAESNGSYLQLVEISR-N5H6F2S0G0	0.231914	12.2319	0
FETUA_BOVIN Alpha-2-HS-glycoprotein	KLCPDCPLLAPLNDSR	N4H5F0S1G0	KLCPDCPLLAPLNDSR-N4H5F0S1G0	0.222732	12.2227	0
FETUA_BOVIN Alpha-2-HS-glycoprotein	LCPDCPLLAPLNDSR	N5H6F2S1G0	LCPDCPLLAPLNDSR-N5H6F2S1G0	0.22017	12.2202	0
FETUA_BOVIN Alpha-2-HS-glycoprotein	KLCPDCPLLAPLNDSR	N4H4F3S0G1	KLCPDCPLLAPLNDSR-N4H4F3S0G1	0.218413	12.2184	0
FETUA_BOVIN Alpha-2-HS-glycoprotein	LCPDCPLLAPLNDSR	N4H5F0S1G0	LCPDCPLLAPLNDSR-N4H5F0S1G0	0.217588	12.2176	0
FETUA_BOVIN Alpha-2-HS-glycoprotein	VVHAVEVALATFNAESNGSYLQLVEISR	N5H5F1S3G0	VVHAVEVALATFNAESNGSYLQLVEISR-N5H5F1S3G0	0.215381	12.2154	0
FETUA_BOVIN Alpha-2-HS-glycoprotein	LCPDCPLLAPLNDSR	N4H5F0S2G0	LCPDCPLLAPLNDSR-N4H5F0S2G0	0.215363	12.2154	0
FETUA_BOVIN Alpha-2-HS-glycoprotein	RPTGEVYDIEIDTLETTCHVLDPTPLANCSVR	N3H3F2S0G0	RPTGEVYDIEIDTLETTCHVLDPTPLANCSVR-N3H3F2S0G0	0.21272	12.2127	0
FETUA_BOVIN Alpha-2-HS-glycoprotein	LCPDCPLLAPLNDSR	N5H6F2S1G0	LCPDCPLLAPLNDSR-N5H6F2S1G0	0.210964	12.211	0
FETUA_BOVIN Alpha-2-HS-glycoprotein	KLCPDCPLLAPLNDSR	N4H4F3S0G1	KLCPDCPLLAPLNDSR-N4H4F3S0G1	0.204998	12.205	0
FETUA_BOVIN Alpha-2-HS-glycoprotein	RPTGEVYDIEIDTLETTCHVLDPTPLANCSVR	N7H8F0S0G0	RPTGEVYDIEIDTLETTCHVLDPTPLANCSVR-N7H8F0S0G0	0.203167	12.2032	0
FETUA_BOVIN Alpha-2-HS-glycoprotein	RPTGEVYDIEIDTLETTCHVLDPTPLANCSVR	N5H6F2S1G0	RPTGEVYDIEIDTLETTCHVLDPTPLANCSVR-N5H6F2S1G0	0.202944	12.2029	0
FETUA_BOVIN Alpha-2-HS-glycoprotein	LCPDCPLLAPLNDSR	N5H6F2S1G0	LCPDCPLLAPLNDSR-N5H6F2S1G0	0.202197	12.2022	0
FETUA_BOVIN Alpha-2-HS-glycoprotein	VVHAVEVALATFNAESNGSYLQLVEISR	N5H6F2S0G0	VVHAVEVALATFNAESNGSYLQLVEISR-N5H6F2S0G0	0.201436	12.2014	0
FETUA_BOVIN Alpha-2-HS-glycoprotein	LCPDCPLLAPLNDSR	N5H6F0S3G0	LCPDCPLLAPLNDSR-N5H6F0S3G0	0.197574	12.1976	0
FETUA_BOVIN Alpha-2-HS-glycoprotein	RPTGEVYDIEIDTLETTCHVLDPTPLANCSVR	N3H3F2S0G0	RPTGEVYDIEIDTLETTCHVLDPTPLANCSVR-N3H3F2S0G0	0.194608	12.1946	0
FETUA_BOVIN Alpha-2-HS-glycoprotein	RPTGEVYDIEIDTLETTCHVLDPTPLANCSVR	N5H6F2S2G0	RPTGEVYDIEIDTLETTCHVLDPTPLANCSVR-N5H6F2S2G0	0.192185	12.1922	0
FETUA_BOVIN Alpha-2-HS-glycoprotein	RPTGEVYDIEIDTLETTCHVLDPTPLANCSVR	N8H7F1S0G0	RPTGEVYDIEIDTLETTCHVLDPTPLANCSVR-N8H7F1S0G0	0.187839	12.1878	0
FETUA_BOVIN Alpha-2-HS-glycoprotein	RPTGEVYDIEIDTLETTCHVLDPTPLANCSVR	N5H6F2S2G0	RPTGEVYDIEIDTLETTCHVLDPTPLANCSVR-N5H6F2S2G0	0.187339	12.1873	0
FETUA_BOVIN Alpha-2-HS-glycoprotein	RPTGEVYDIEIDTLETTCHVLDPTPLANCSVR	N5H6F2S1G0	RPTGEVYDIEIDTLETTCHVLDPTPLANCSVR-N5H6F2S1G0	0.186224	12.1862	0
FETUA_BOVIN Alpha-2-HS-glycoprotein	RPTGEVYDIEIDTLETTCHVLDPTPLANCSVR	N5H6F2S1G0	RPTGEVYDIEIDTLETTCHVLDPTPLANCSVR-N5H6F2S1G0	0.184539	12.1845	0
FETUA_BOVIN Alpha-2-HS-glycoprotein	RPTGEVYDIEIDTLETTCHVLDPTPLANCSVR	N5H6F2S1G0	RPTGEVYDIEIDTLETTCHVLDPTPLANCSVR-N5H6F2S1G0	0.1844	12.1844	0
FETUA_BOVIN Alpha-2-HS-glycoprotein	LCPDCPLLAPLNDSR	N5H6F2S2G0	LCPDCPLLAPLNDSR-N5H6F2S2G0	0.184245	12.1842	0
FETUA_BOVIN Alpha-2-HS-glycoprotein	RPTGEVYDIEIDTLETTCHVLDPTPLANCSVR	N5H6F2S2G0	RPTGEVYDIEIDTLETTCHVLDPTPLANCSVR-N5H6F2S2G0	0.183395	12.1834	0
FETUA_BOVIN Alpha-2-HS-glycoprotein	RPTGEVYDIEIDTLETTCHVLDPTPLANCSVR	N5H6F2S1G0	RPTGEVYDIEIDTLETTCHVLDPTPLANCSVR-N5H6F2S1G0	0.179434	12.1794	0
FETUA_BOVIN Alpha-2-HS-glycoprotein	RPTGEVYDIEIDTLETTCHVLDPTPLANCSVR	N6H6F0S0G1	RPTGEVYDIEIDTLETTCHVLDPTPLANCSVR-N6H6F0S0G1	0.178974	12.179	0
FETUA_BOVIN Alpha-2-HS-glycoprotein	RPTGEVYDIEIDTLETTCHVLDPTPLANCSVR	N5H6F2S1G0	RPTGEVYDIEIDTLETTCHVLDPTPLANCSVR-N5H6F2S1G0	0.178263	12.1783	0
FETUA_BOVIN Alpha-2-HS-glycoprotein	LCPDCPLLAPLNDSR	N5H6F2S2G0	LCPDCPLLAPLNDSR-N5H6F2S2G0	0.177622	12.1776	0
FETUA_BOVIN Alpha-2-HS-glycoprotein	RPTGEVYDIEIDTLETTCHVLDPTPLANCSVR	N6H7F1S0G0	RPTGEVYDIEIDTLETTCHVLDPTPLANCSVR-N6H7F1S0G0	0.175991	12.176	0
FETUA_BOVIN Alpha-2-HS-glycoprotein	VVHAVEVALATFNAESNGSYLQLVEISR	N4H5F4S0G2	VVHAVEVALATFNAESNGSYLQLVEISR-N4H5F4S0G2	0.171002	12.171	0
FETUA_BOVIN Alpha-2-HS-glycoprotein	RPTGEVYDIEIDTLETTCHVLDPTPLANCSVR	N5H6F2S1G0	RPTGEVYDIEIDTLETTCHVLDPTPLANCSVR-N5H6F2S1G0	0.170055	12.1701	0
FETUA_BOVIN Alpha-2-HS-glycoprotein	RPTGEVYDIEIDTLETTCHVLDPTPLANCSVR	N4H5F2S0G0	RPTGEVYDIEIDTLETTCHVLDPTPLANCSVR-N4H5F2S0G0	0.169829	12.1698	0
FETUA_BOVIN Alpha-2-HS-glycoprotein	RPTGEVYDIEIDTLETTCHVLDPTPLANCSVR	N5H6F2S2G0	RPTGEVYDIEIDTLETTCHVLDPTPLANCSVR-N5H6F2S2G0	0.164697	12.1647	0
FETUA_BOVIN Alpha-2-HS-glycoprotein	RPTGEVYDIEIDTLETTCHVLDPTPLANCSVR	N5H6F0S2G0	RPTGEVYDIEIDTLETTCHVLDPTPLANCSVR-N5H6F0S2G0	0.160856	12.1609	0
FETUA_BOVIN Alpha-2-HS-glycoprotein	VVHAVEVALATFNAESNGSYLQLVEISR	N5H6F2S0G0	VVHAVEVALATFNAESNGSYLQLVEISR-N5H6F2S0G0	0.229775	11.2298	0
FETUA_BOVIN Alpha-2-HS-glycoprotein	KLCPDCPLLAPLNDSR	N4H4F3S0G1	KLCPDCPLLAPLNDSR-N4H4F3S0G1	0.215494	11.2155	0
FETUA_BOVIN Alpha-2-HS-glycoprotein	VVHAVEVALATFNAESNGSYLQLVEISR	N7H8F0S0G0	VVHAVEVALATFNAESNGSYLQLVEISR-N7H8F0S0G0	0.210769	11.2108	0
FETUA_BOVIN Alpha-2-HS-glycoprotein	KLCPDCPLLAPLNDSR	N5H6F2S1G0	KLCPDCPLLAPLNDSR-N5H6F2S1G0	0.204573	11.2046	0
FETUA_BOVIN Alpha-2-HS-glycoprotein	KLCPDCPLLAPLNDSR	N5H6F2S1G0	KLCPDCPLLAPLNDSR-N5H6F2S1G0	0.200674	11.2007	0
FETUA_BOVIN Alpha-2-HS-glycoprotein	RPTGEVYDIEIDTLETTCHVLDPTPLANCSVR	N5H6F2S1G0	RPTGEVYDIEIDTLETTCHVLDPTPLANCSVR-N5H6F2S1G0	0.195833	11.1958	0
FETUA_BOVIN Alpha-2-HS-glycoprotein	LCPDCPLLAPLNDSR	N5H6F2S1G0	LCPDCPLLAPLNDSR-N5H6F2S1G0	0.191562	11.1916	0
FETUA_BOVIN Alpha-2-HS-glycoprotein	RPTGEVYDIEIDTLETTCHVLDPTPLANCSVR	N5H6F2S1G0	RPTGEVYDIEIDTLETTCHVLDPTPLANCSVR-N5H6F2S1G0	0.18957	11.1896	0
FETUA_BOVIN Alpha-2-HS-glycoprotein	RPTGEVYDIEIDTLETTCHVLDPTPLANCSVR	N7H8F0S0G0	RPTGEVYDIEIDTLETTCHVLDPTPLANCSVR-N7H8F0S0G0	0.185981	11.186	0
FETUA_BOVIN Alpha-2-HS-glycoprotein	RPTGEVYDIEIDTLETTCHVLDPTPLANCSVR	N7H8F2S0G0	RPTGEVYDIEIDTLETTCHVLDPTPLANCSVR-N7H8F2S0G0	0.184681	11.1847	0
FETUA_BOVIN Alpha-2-HS-glycoprotein	LCPDCPLLAPLNDSR	N5H6F0S3G0	LCPDCPLLAPLNDSR-N5H6F0S3G0	0.183819	11.1838	0
FETUA_BOVIN Alpha-2-HS-glycoprotein	RPTGEVYDIEIDTLETTCHVLDPTPLANCSVR	N5H6F2S1G0	RPTGEVYDIEIDTLETTCHVLDPTPLANCSVR-N5H6F2S1G0	0.183789	11.1838	0
FETUA_BOVIN Alpha-2-HS-glycoprotein	RPTGEVYDIEIDTLETTCHVLDPTPLANCSVR	N4H5F2S0G1	RPTGEVYDIEIDTLETTCHVLDPTPLANCSVR-N4H5F2S0G1	0.182878	11.1829	0
FETUA_BOVIN Alpha-2-HS-glycoprotein	RPTGEVYDIEIDTLETTCHVLDPTPLANCSVR	N5H6F2S1G0	RPTGEVYDIEIDTLETTCHVLDPTPLANCSVR-N5H6F2S1G0	0.182551	11.1826	0
FETUA_BOVIN Alpha-2-HS-glycoprotein	LCPDCPLLAPLNDSR	N5H6F2S2G0	LCPDCPLLAPLNDSR-N5H6F2S2G0	0.182212	11.1822	0
FETUA_BOVIN Alpha-2-HS-glycoprotein	RPTGEVYDIEIDTLETTCHVLDPTPLANCSVR	N5H6F2S1G0	RPTGEVYDIEIDTLETTCHVLDPTPLANCSVR-N5H6F2S1G0	0.180526	11.1805	0
FETUA_BOVIN Alpha-2-HS-glycoprotein	VVHAVEVALATFNAESNGSYLQLVEISR	N5H6F2S0G0	VVHAVEVALATFNAESNGSYLQLVEISR-N5H6F2S0G0	0.180024	11.18	0
FETUA_BOVIN Alpha-2-HS-glycoprotein	VVHAVEVALATFNAESNGSYLQLVEISR	N5H6F2S0G0	VVHAVEVALATFNAESNGSYLQLVEISR-N5H6F2S0G0	0.179335	11.1793	0
FETUA_BOVIN Alpha-2-HS-glycoprotein	RPTGEVYDIEIDTLETTCHVLDPTPLANCSVR	N6H7F0S1G0	RPTGEVYDIEIDTLETTCHVLDPTPLANCSVR-N6H7F0S1G0	0.177273	11.1773	0
FETUA_BOVIN Alpha-2-HS-glycoprotein	RPTGEVYDIEIDTLETTCHVLDPTPLANCSVR	N5H6F2S1G0	RPTGEVYDIEIDTLETTCHVLDPTPLANCSVR-N5H6F2S1G0	0.177259	11.1773	0
FETUA_BOVIN Alpha-2-HS-glycoprotein	RPTGEVYDIEIDTLETTCHVLDPTPLANCSVR	N5H6F0S2G0	RPTGEVYDIEIDTLETTCHVLDPTPLANCSVR-N5H6F0S2G0	0.177203	11.1772	0
FETUA_BOVIN Alpha-2-HS-glycoprotein	RPTGEVYDIEIDTLETTCHVLDPTPLANCSVR	N6H7F2S2G0	RPTGEVYDIEIDTLETTCHVLDPTPLANCSVR-N6H7F2S2G0	0.176399	11.1764	0
FETUA_BOVIN Alpha-2-HS-glycoprotein	RPTGEVYDIEIDTLETTCHVLDPTPLANCSVR	N5H6F2S1G0	RPTGEVYDIEIDTLETTCHVLDPTPLANCSVR-N5H6F2S1G0	0.175881	11.1759	0
FETUA_BOVIN Alpha-2-HS-glycoprotein	RPTGEVYDIEIDTLETTCHVLDPTPLANCSVR	N7H8F0S0G0	RPTGEVYDIEIDTLETTCHVLDPTPLANCSVR-N7H8F0S0G0	0.175377	11.1754	0
FETUA_BOVIN Alpha-2-HS-glycoprotein	RPTGEVYDIEIDTLETTCHVLDPTPLANCSVR	N5H6F2S2G0	RPTGEVYDIEIDTLETTCHVLDPTPLANCSVR-N5H6F2S2G0	0.174356	11.1744	0
FETUA_BOVIN Alpha-2-HS-glycoprotein	RPTGEVYDIEIDTLETTCHVLDPTPLANCSVR	N6H8F0S0G0	RPTGEVYDIEIDTLETTCHVLDPTPLANCSVR-N6H8F0S0G0	0.172559	11.1726	0
FETUA_BOVIN Alpha-2-HS-glycoprotein	RPTGEVYDIEIDTLETTCHVLDPTPLANCSVR	N5H6F2S1G0	RPTGEVYDIEIDTLETTCHVLDPTPLANCSVR-N5H6F2S1G0	0.170917	11.1709	0
FETUA_BOVIN Alpha-2-HS-glycoprotein	VVHAVEVALATFNAESNGSYLQLVEISR	N5H6F2S0G0	VVHAVEVALATFNAESNGSYLQLVEISR-N5H6F2S0G0	0.170052	11.1701	0
FETUA_BOVIN Alpha-2-HS-glycoprotein	RPTGEVYDIEIDTLETTCHVLDPTPLANCSVR	N5H6F0S2G0	RPTGEVYDIEIDTLETTCHVLDPTPLANCSVR-N5H6F0S2G0	0.168851	11.1689	0
FETUA_BOVIN Alpha-2-HS-glycoprotein	LCPDCPLLAPLNDSR	N5H6F2S2G0	LCPDCPLLAPLNDSR-N5H6F2S2G0	0.168499	11.1685	0
FETUA_BOVIN Alpha-2-HS-glycoprotein	RPTGEVYDIEIDTLETTCHVLDPTPLANCSVR	N5H6F2S1G0	RPTGEVYDIEIDTLETTCHVLDPTPLANCSVR-N5H6F2S1G0	0.168406	11.1684	0
FETUA_BOVIN Alpha-2-HS-glycoprotein	RPTGEVYDIEIDTLETTCHVLDPTPLANCSVR	N5H6F0S4G0	RPTGEVYDIEIDTLETTCHVLDPTPLANCSVR-N5H6F0S4G0	0.167712	11.1677	0
FETUA_BOVIN Alpha-2-HS-glycoprotein	RPTGEVYDIEIDTLETTCHVLDPTPLANCSVR	N5H6F0S4G0	RPTGEVYDIEIDTLETTCHVLDPTPLANCSVR-N5H6F0S4G0	0.167263	11.1673	0
FETUA_BOVIN Alpha-2-HS-glycoprotein	RPTGEVYDIEIDTLETTCHVLDPTPLANCSVR	N5H6F2S1G0	RPTGEVYDIEIDTLETTCHVLDPTPLANCSVR-N5H6F2S1G0	0.165338	11.1653	0
FETUA_BOVIN Alpha-2-HS-glycoprotein	RPTGEVYDIEIDTLETTCHVLDPTPLANCSVR	N5H6F0S3G0	RPTGEVYDIEIDTLETTCHVLDPTPLANCSVR-N5H6F0S3G0	0.164941	11.1649	0
FETUA_BOVIN Alpha-2-HS-glycoprotein	RPTGEVYDIEIDTLETTCHVLDPTPLANCSVR	N6H7F4S0G0	RPTGEVYDIEIDTLETTCHVLDPTPLANCSVR-N6H7F4S0G0	0.163733	11.1637	0
FETUA_BOVIN Alpha-2-HS-glycoprotein	RPTGEVYDIEIDTLETTCHVLDPTPLANCSVR	N5H6F0S4G0	RPTGEVYDIEIDTLETTCHVLDPTPLANCSVR-N5H6F0S4G0	0.162386	11.1624	0
FETUA_BOVIN Alpha-2-HS-glycoprotein	VVHAVEVALATFNAESNGSYLQLVEISRAQFVPLPVSVSVEFAVAATDCIAK	N5H6F2S2G0	VVHAVEVALATFNAESNGSYLQLVEISRAQFVPLPVSVSVEFAVAATDCIAK-N5H6F2S2G0	0.159488	11.1595	0
FETUA_BOVIN Alpha-2-HS-glycoprotein	RPTGEVYDIEIDTLETTCHVLDPTPLANCSVR	N5H6F0S2G0	RPTGEVYDIEIDTLETTCHVLDPTPLANCSVR-N5H6F0S2G0	0.159465	11.1595	0
FETUA_BOVIN Alpha-2-HS-glycoprotein	RPTGEVYDIEIDTLETTCHVLDPTPLANCSVR	N6H7F1S0G0	RPTGEVYDIEIDTLETTCHVLDPTPLANCSVR-N6H7F1S0G0	0.158603	11.1586	0
FETUA_BOVIN Alpha-2-HS-glycoprotein	RPTGEVYDIEIDTLETTCHVLDPTPLANCSVR	N5H6F0S2G0	RPTGEVYDIEIDTLETTCHVLDPTPLANCSVR-N5H6F0S2G0	0.156637	11.1566	0
FETUA_BOVIN Alpha-2-HS-glycoprotein	LCPDCPLLAPLNDSR	N4H5F0S2G0	LCPDCPLLAPLNDSR-N4H5F0S2G0	0.155652	11.1557	0
FETUA_BOVIN Alpha-2-HS-glycoprotein	LCPDCPLLAPLNDSR	N5H6F2S2G0	LCPDCPLLAPLNDSR-N5H6F2S2G0	0.1553	11.1553	0
FETUA_BOVIN Alpha-2-HS-glycoprotein	RPTGEVYDIEIDTLETTCHVLDPTPLANCSVR	N5H6F0S2G0	RPTGEVYDIEIDTLETTCHVLDPTPLANCSVR-N5H6F0S2G0	0.155091	11.1551	0
FETUA_BOVIN Alpha-2-HS-glycoprotein	VVHAVEVALATFNAESNGSYLQLVEISR	N5H6F2S2G0	VVHAVEVALATFNAESNGSYLQLVEISR-N5H6F2S2G0	0.138845	11.1388	0
FETUA_BOVIN Alpha-2-HS-glycoprotein	VVHAVEVALATFNAESNGSYLQLVEISR	N6H5F4S0G0	VVHAVEVALATFNAESNGSYLQLVEISR-N6H5F4S0G0	0.129163	11.1292	0
FETUA_BOVIN Alpha-2-HS-glycoprotein	VVHAVEVALATFNAESNGSYLQLVEISR	N5H6F2S2G0	VVHAVEVALATFNAESNGSYLQLVEISR-N5H6F2S2G0	0.124101	11.1241	0
FETUA_BOVIN Alpha-2-HS-glycoprotein	KLCPDCPLLAPLNDSR	N5H6F0S2G0	KLCPDCPLLAPLNDSR-N5H6F0S2G0	0.206516	10.2065	0
FETUA_BOVIN Alpha-2-HS-glycoprotein	RPTGEVYDIEIDTLETTCHVLDPTPLANCSVR	N5H6F1S1G0	RPTGEVYDIEIDTLETTCHVLDPTPLANCSVR-N5H6F1S1G0	0.206253	10.2063	0
FETUA_BOVIN Alpha-2-HS-glycoprotein	VVHAVEVALATFNAESNGSYLQLVEISR	N5H6F2S0G0	VVHAVEVALATFNAESNGSYLQLVEISR-N5H6F2S0G0	0.202019	10.202	0
FETUA_BOVIN Alpha-2-HS-glycoprotein	KLCPDCPLLAPLNDSR	N4H5F0S1G0	KLCPDCPLLAPLNDSR-N4H5F0S1G0	0.199516	10.1995	0
FETUA_BOVIN Alpha-2-HS-glycoprotein	RPTGEVYDIEIDTLETTCHVLDPTPLANCSVR	N4H5F1S1G0	RPTGEVYDIEIDTLETTCHVLDPTPLANCSVR-N4H5F1S1G0	0.196359	10.1964	0
FETUA_BOVIN Alpha-2-HS-glycoprotein	LCPDCPLLAPLNDSR	N4H5F2S0G0	LCPDCPLLAPLNDSR-N4H5F2S0G0	0.181968	10.182	0
FETUA_BOVIN Alpha-2-HS-glycoprotein	RPTGEVYDIEIDTLETTCHVLDPTPLANCSVR	N5H6F2S1G0	RPTGEVYDIEIDTLETTCHVLDPTPLANCSVR-N5H6F2S1G0	0.181876	10.1819	0
FETUA_BOVIN Alpha-2-HS-glycoprotein	VVHAVEVALATFNAESNGSYLQLVEISR	N5H6F2S0G0	VVHAVEVALATFNAESNGSYLQLVEISR-N5H6F2S0G0	0.181766	10.1818	0
FETUA_BOVIN Alpha-2-HS-glycoprotein	KLCPDCPLLAPLNDSR	N5H6F0S4G0	KLCPDCPLLAPLNDSR-N5H6F0S4G0	0.180065	10.1801	0
FETUA_BOVIN Alpha-2-HS-glycoprotein	RPTGEVYDIEIDTLETTCHVLDPTPLANCSVR	N7H8F2S0G0	RPTGEVYDIEIDTLETTCHVLDPTPLANCSVR-N7H8F2S0G0	0.179456	10.1795	0
FETUA_BOVIN Alpha-2-HS-glycoprotein	RPTGEVYDIEIDTLETTCHVLDPTPLANCSVR	N5H6F2S1G0	RPTGEVYDIEIDTLETTCHVLDPTPLANCSVR-N5H6F2S1G0	0.174874	10.1749	0
FETUA_BOVIN Alpha-2-HS-glycoprotein	RPTGEVYDIEIDTLETTCHVLDPTPLANCSVR	N5H6F2S0G0	RPTGEVYDIEIDTLETTCHVLDPTPLANCSVR-N5H6F2S0G0	0.174343	10.1743	0
FETUA_BOVIN Alpha-2-HS-glycoprotein	RPTGEVYDIEIDTLETTCHVLDPTPLANCSVR	N7H8F0S0G0	RPTGEVYDIEIDTLETTCHVLDPTPLANCSVR-N7H8F0S0G0	0.173593	10.1736	0
FETUA_BOVIN Alpha-2-HS-glycoprotein	RPTGEVYDIEIDTLETTCHVLDPTPLANCSVR	N5H6F2S2G0	RPTGEVYDIEIDTLETTCHVLDPTPLANCSVR-N5H6F2S2G0	0.173191	10.1732	0
FETUA_BOVIN Alpha-2-HS-glycoprotein	RPTGEVYDIEIDTLETTCHVLDPTPLANCSVR	N6H6F0S0G1	RPTGEVYDIEIDTLETTCHVLDPTPLANCSVR-N6H6F0S0G1	0.172596	10.1726	0
FETUA_BOVIN Alpha-2-HS-glycoprotein	LCPDCPLLAPLNDSR	N4H4F3S0G1	LCPDCPLLAPLNDSR-N4H4F3S0G1	0.171475	10.1715	0
FETUA_BOVIN Alpha-2-HS-glycoprotein	RPTGEVYDIEIDTLETTCHVLDPTPLANCSVR	N5H6F2S1G0	RPTGEVYDIEIDTLETTCHVLDPTPLANCSVR-N5H6F2S1G0	0.169968	10.17	0
FETUA_BOVIN Alpha-2-HS-glycoprotein	RPTGEVYDIEIDTLETTCHVLDPTPLANCSVR	N4H5F4S0G2	RPTGEVYDIEIDTLETTCHVLDPTPLANCSVR-N4H5F4S0G2	0.16854	10.1685	0
FETUA_BOVIN Alpha-2-HS-glycoprotein	RPTGEVYDIEIDTLETTCHVLDPTPLANCSVR	N5H6F2S1G0	RPTGEVYDIEIDTLETTCHVLDPTPLANCSVR-N5H6F2S1G0	0.168072	10.1681	0
FETUA_BOVIN Alpha-2-HS-glycoprotein	RPTGEVYDIEIDTLETTCHVLDPTPLANCSVR	N5H6F2S1G0	RPTGEVYDIEIDTLETTCHVLDPTPLANCSVR-N5H6F2S1G0	0.166936	10.1669	0
FETUA_BOVIN Alpha-2-HS-glycoprotein	RPTGEVYDIEIDTLETTCHVLDPTPLANCSVR	N4H4F3S0G1	RPTGEVYDIEIDTLETTCHVLDPTPLANCSVR-N4H4F3S0G1	0.16392	10.1639	0
FETUA_BOVIN Alpha-2-HS-glycoprotein	RPTGEVYDIEIDTLETTCHVLDPTPLANCSVR	N6H7F2S2G0	RPTGEVYDIEIDTLETTCHVLDPTPLANCSVR-N6H7F2S2G0	0.163093	10.1631	0
FETUA_BOVIN Alpha-2-HS-glycoprotein	RPTGEVYDIEIDTLETTCHVLDPTPLANCSVR	N5H6F2S2G0	RPTGEVYDIEIDTLETTCHVLDPTPLANCSVR-N5H6F2S2G0	0.162635	10.1626	0
FETUA_BOVIN Alpha-2-HS-glycoprotein	RPTGEVYDIEIDTLETTCHVLDPTPLANCSVR	N5H6F2S2G0	RPTGEVYDIEIDTLETTCHVLDPTPLANCSVR-N5H6F2S2G0	0.162595	10.1626	0
FETUA_BOVIN Alpha-2-HS-glycoprotein	RPTGEVYDIEIDTLETTCHVLDPTPLANCSVR	N7H7F0S0G0	RPTGEVYDIEIDTLETTCHVLDPTPLANCSVR-N7H7F0S0G0	0.162008	10.162	0
FETUA_BOVIN Alpha-2-HS-glycoprotein	RPTGEVYDIEIDTLETTCHVLDPTPLANCSVR	N7H8F2S0G0	RPTGEVYDIEIDTLETTCHVLDPTPLANCSVR-N7H8F2S0G0	0.161222	10.1612	0
FETUA_BOVIN Alpha-2-HS-glycoprotein	LCPDCPLLAPLNDSR	N5H6F0S3G0	LCPDCPLLAPLNDSR-N5H6F0S3G0	0.159778	10.1598	0
FETUA_BOVIN Alpha-2-HS-glycoprotein	RPTGEVYDIEIDTLETTCHVLDPTPLANCSVR	N6H7F2S2G0	RPTGEVYDIEIDTLETTCHVLDPTPLANCSVR-N6H7F2S2G0	0.159479	10.1595	0
FETUA_BOVIN Alpha-2-HS-glycoprotein	LCPDCPLLAPLNDSR	N5H6F2S2G0	LCPDCPLLAPLNDSR-N5H6F2S2G0	0.152148	10.1521	0
FETUA_BOVIN Alpha-2-HS-glycoprotein	RPTGEVYDIEIDTLETTCHVLDPTPLANCSVR	N5H6F0S4G0	RPTGEVYDIEIDTLETTCHVLDPTPLANCSVR-N5H6F0S4G0	0.151323	10.1513	0
FETUA_BOVIN Alpha-2-HS-glycoprotein	RPTGEVYDIEIDTLETTCHVLDPTPLANCSVR	N5H6F0S4G0	RPTGEVYDIEIDTLETTCHVLDPTPLANCSVR-N5H6F0S4G0	0.150936	10.1509	0
FETUA_BOVIN Alpha-2-HS-glycoprotein	RPTGEVYDIEIDTLETTCHVLDPTPLANCSVR	N7H8F0S0G0	RPTGEVYDIEIDTLETTCHVLDPTPLANCSVR-N7H8F0S0G0	0.148687	10.1487	0
FETUA_BOVIN Alpha-2-HS-glycoprotein	RPTGEVYDIEIDTLETTCHVLDPTPLANCSVR	N5H8F0S2G0	RPTGEVYDIEIDTLETTCHVLDPTPLANCSVR-N5H8F0S2G0	0.145512	10.1455	0
FETUA_BOVIN Alpha-2-HS-glycoprotein	RPTGEVYDIEIDTLETTCHVLDPTPLANCSVR	N5H6F2S1G0	RPTGEVYDIEIDTLETTCHVLDPTPLANCSVR-N5H6F2S1G0	0.14355	10.1435	0
FETUA_BOVIN Alpha-2-HS-glycoprotein	RPTGEVYDIEIDTLETTCHVLDPTPLANCSVR	N5H8F0S2G0	RPTGEVYDIEIDTLETTCHVLDPTPLANCSVR-N5H8F0S2G0	0.142581	10.1426	0
FETUA_BOVIN Alpha-2-HS-glycoprotein	VVHAVEVALATFNAESNGSYLQLVEISR	N5H6F2S2G0	VVHAVEVALATFNAESNGSYLQLVEISR-N5H6F2S2G0	0.140224	10.1402	0
FETUA_BOVIN Alpha-2-HS-glycoprotein	RPTGEVYDIEIDTLETTCHVLDPTPLANCSVR	N5H6F2S2G0	RPTGEVYDIEIDTLETTCHVLDPTPLANCSVR-N5H6F2S2G0	0.13986	10.1399	0
FETUA_BOVIN Alpha-2-HS-glycoprotein	RPTGEVYDIEIDTLETTCHVLDPTPLANCSVR	N5H6F0S4G0	RPTGEVYDIEIDTLETTCHVLDPTPLANCSVR-N5H6F0S4G0	0.132314	10.1323	0
FETUA_BOVIN Alpha-2-HS-glycoprotein	VVHAVEVALATFNAESNGSYLQLVEISR	N5H6F1S1G0	VVHAVEVALATFNAESNGSYLQLVEISR-N5H6F1S1G0	0.217411	9.21741	0
FETUA_BOVIN Alpha-2-HS-glycoprotein	KLCPDCPLLAPLNDSR	N5H6F2S2G0	KLCPDCPLLAPLNDSR-N5H6F2S2G0	0.188313	9.18831	0
FETUA_BOVIN Alpha-2-HS-glycoprotein	KLCPDCPLLAPLNDSR	N5H6F2S1G0	KLCPDCPLLAPLNDSR-N5H6F2S1G0	0.183945	9.18394	0
FETUA_BOVIN Alpha-2-HS-glycoprotein	KLCPDCPLLAPLNDSR	N5H6F2S1G0	KLCPDCPLLAPLNDSR-N5H6F2S1G0	0.182571	9.18257	0
FETUA_BOVIN Alpha-2-HS-glycoprotein	RPTGEVYDIEIDTLETTCHVLDPTPLANCSVR	N4H6F2S1G0	RPTGEVYDIEIDTLETTCHVLDPTPLANCSVR-N4H6F2S1G0	0.16702	9.16702	0
FETUA_BOVIN Alpha-2-HS-glycoprotein	RPTGEVYDIEIDTLETTCHVLDPTPLANCSVR	N6H7F2S2G0	RPTGEVYDIEIDTLETTCHVLDPTPLANCSVR-N6H7F2S2G0	0.162299	9.1623	0
FETUA_BOVIN Alpha-2-HS-glycoprotein	RPTGEVYDIEIDTLETTCHVLDPTPLANCSVR	N5H6F2S1G0	RPTGEVYDIEIDTLETTCHVLDPTPLANCSVR-N5H6F2S1G0	0.161268	9.16127	0
FETUA_BOVIN Alpha-2-HS-glycoprotein	RPTGEVYDIEIDTLETTCHVLDPTPLANCSVR	N7H8F2S0G0	RPTGEVYDIEIDTLETTCHVLDPTPLANCSVR-N7H8F2S0G0	0.160399	9.1604	0
FETUA_BOVIN Alpha-2-HS-glycoprotein	RPTGEVYDIEIDTLETTCHVLDPTPLANCSVR	N7H8F2S0G0	RPTGEVYDIEIDTLETTCHVLDPTPLANCSVR-N7H8F2S0G0	0.155963	9.15596	0
FETUA_BOVIN Alpha-2-HS-glycoprotein	RPTGEVYDIEIDTLETTCHVLDPTPLANCSVR	N5H6F2S1G0	RPTGEVYDIEIDTLETTCHVLDPTPLANCSVR-N5H6F2S1G0	0.155533	9.15553	0
FETUA_BOVIN Alpha-2-HS-glycoprotein	RPTGEVYDIEIDTLETTCHVLDPTPLANCSVR	N5H6F2S1G0	RPTGEVYDIEIDTLETTCHVLDPTPLANCSVR-N5H6F2S1G0	0.154379	9.15438	0
FETUA_BOVIN Alpha-2-HS-glycoprotein	RPTGEVYDIEIDTLETTCHVLDPTPLANCSVR	N5H6F2S1G0	RPTGEVYDIEIDTLETTCHVLDPTPLANCSVR-N5H6F2S1G0	0.154241	9.15424	0
FETUA_BOVIN Alpha-2-HS-glycoprotein	RPTGEVYDIEIDTLETTCHVLDPTPLANCSVR	N5H6F0S2G0	RPTGEVYDIEIDTLETTCHVLDPTPLANCSVR-N5H6F0S2G0	0.152466	9.15247	0
FETUA_BOVIN Alpha-2-HS-glycoprotein	RPTGEVYDIEIDTLETTCHVLDPTPLANCSVR	N5H6F2S2G0	RPTGEVYDIEIDTLETTCHVLDPTPLANCSVR-N5H6F2S2G0	0.15	9.15	0
FETUA_BOVIN Alpha-2-HS-glycoprotein	RPTGEVYDIEIDTLETTCHVLDPTPLANCSVR	N6H7F0S3G0	RPTGEVYDIEIDTLETTCHVLDPTPLANCSVR-N6H7F0S3G0	0.147881	9.14788	0
FETUA_BOVIN Alpha-2-HS-glycoprotein	RPTGEVYDIEIDTLETTCHVLDPTPLANCSVR	N5H6F0S2G0	RPTGEVYDIEIDTLETTCHVLDPTPLANCSVR-N5H6F0S2G0	0.147684	9.14768	0
FETUA_BOVIN Alpha-2-HS-glycoprotein	RPTGEVYDIEIDTLETTCHVLDPTPLANCSVR	N5H6F2S1G0	RPTGEVYDIEIDTLETTCHVLDPTPLANCSVR-N5H6F2S1G0	0.147267	9.14727	0
FETUA_BOVIN Alpha-2-HS-glycoprotein	RPTGEVYDIEIDTLETTCHVLDPTPLANCSVR	N6H8F0S0G0	RPTGEVYDIEIDTLETTCHVLDPTPLANCSVR-N6H8F0S0G0	0.146484	9.14648	0
FETUA_BOVIN Alpha-2-HS-glycoprotein	RPTGEVYDIEIDTLETTCHVLDPTPLANCSVR	N4H4F3S0G1	RPTGEVYDIEIDTLETTCHVLDPTPLANCSVR-N4H4F3S0G1	0.144142	9.14414	0
FETUA_BOVIN Alpha-2-HS-glycoprotein	RPTGEVYDIEIDTLETTCHVLDPTPLANCSVR	N6H7F1S0G0	RPTGEVYDIEIDTLETTCHVLDPTPLANCSVR-N6H7F1S0G0	0.143907	9.14391	0
FETUA_BOVIN Alpha-2-HS-glycoprotein	RPTGEVYDIEIDTLETTCHVLDPTPLANCSVR	N4H5F2S0G1	RPTGEVYDIEIDTLETTCHVLDPTPLANCSVR-N4H5F2S0G1	0.14136	9.14136	0
FETUA_BOVIN Alpha-2-HS-glycoprotein	RPTGEVYDIEIDTLETTCHVLDPTPLANCSVR	N5H6F0S3G0	RPTGEVYDIEIDTLETTCHVLDPTPLANCSVR-N5H6F0S3G0	0.140704	9.1407	0
FETUA_BOVIN Alpha-2-HS-glycoprotein	RPTGEVYDIEIDTLETTCHVLDPTPLANCSVR	N5H6F0S2G0	RPTGEVYDIEIDTLETTCHVLDPTPLANCSVR-N5H6F0S2G0	0.137141	9.13714	0
FETUA_BOVIN Alpha-2-HS-glycoprotein	RPTGEVYDIEIDTLETTCHVLDPTPLANCSVR	N5H6F0S2G0	RPTGEVYDIEIDTLETTCHVLDPTPLANCSVR-N5H6F0S2G0	0.135606	9.13561	0
FETUA_BOVIN Alpha-2-HS-glycoprotein	VVHAVEVALATFNAESNGSYLQLVEISR	N5H6F2S0G0	VVHAVEVALATFNAESNGSYLQLVEISR-N5H6F2S0G0	0.135341	9.13534	0
FETUA_BOVIN Alpha-2-HS-glycoprotein	VVHAVEVALATFNAESNGSYLQLVEISR	N5H6F2S1G0	VVHAVEVALATFNAESNGSYLQLVEISR-N5H6F2S1G0	0.13514	9.13514	0
FETUA_BOVIN Alpha-2-HS-glycoprotein	LCPDCPLLAPLNDSR	N4H4F3S0G1	LCPDCPLLAPLNDSR-N4H4F3S0G1	0.134546	9.13455	0
FETUA_BOVIN Alpha-2-HS-glycoprotein	RPTGEVYDIEIDTLETTCHVLDPTPLANCSVR	N4H5F2S0G1	RPTGEVYDIEIDTLETTCHVLDPTPLANCSVR-N4H5F2S0G1	0.132482	9.13248	0
FETUA_BOVIN Alpha-2-HS-glycoprotein	RPTGEVYDIEIDTLETTCHVLDPTPLANCSVR	N7H5F1S2G0	RPTGEVYDIEIDTLETTCHVLDPTPLANCSVR-N7H5F1S2G0	0.131748	9.13175	0
FETUA_BOVIN Alpha-2-HS-glycoprotein	VVHAVEVALATFNAESNGSYLQLVEISR	N5H6F2S0G0	VVHAVEVALATFNAESNGSYLQLVEISR-N5H6F2S0G0	0.130274	9.13027	0
FETUA_BOVIN Alpha-2-HS-glycoprotein	RPTGEVYDIEIDTLETTCHVLDPTPLANCSVR	N7H8F2S0G0	RPTGEVYDIEIDTLETTCHVLDPTPLANCSVR-N7H8F2S0G0	0.130257	9.13026	0
FETUA_BOVIN Alpha-2-HS-glycoprotein	RPTGEVYDIEIDTLETTCHVLDPTPLANCSVR	N5H6F2S1G0	RPTGEVYDIEIDTLETTCHVLDPTPLANCSVR-N5H6F2S1G0	0.130178	9.13018	0
FETUA_BOVIN Alpha-2-HS-glycoprotein	RPTGEVYDIEIDTLETTCHVLDPTPLANCSVR	N5H6F2S1G0	RPTGEVYDIEIDTLETTCHVLDPTPLANCSVR-N5H6F2S1G0	0.123954	9.12395	0
FETUA_BOVIN Alpha-2-HS-glycoprotein	VVHAVEVALATFNAESNGSYLQLVEISR	N5H6F2S2G0	VVHAVEVALATFNAESNGSYLQLVEISR-N5H6F2S2G0	0.118282	9.11828	0
FETUA_BOVIN Alpha-2-HS-glycoprotein	VVHAVEVALATFNAESNGSYLQLVEISR	N5H6F2S1G0	VVHAVEVALATFNAESNGSYLQLVEISR-N5H6F2S1G0	0.221004	8.221	0
FETUA_BOVIN Alpha-2-HS-glycoprotein	VVHAVEVALATFNAESNGSYLQLVEISR	N7H8F0S0G0	VVHAVEVALATFNAESNGSYLQLVEISR-N7H8F0S0G0	0.218753	8.21875	0
FETUA_BOVIN Alpha-2-HS-glycoprotein	RPTGEVYDIEIDTLETTCHVLDPTPLANCSVR	N5H6F2S1G0	RPTGEVYDIEIDTLETTCHVLDPTPLANCSVR-N5H6F2S1G0	0.19871	8.19871	0
FETUA_BOVIN Alpha-2-HS-glycoprotein	RPTGEVYDIEIDTLETTCHVLDPTPLANCSVR	N4H5F0S0G0	RPTGEVYDIEIDTLETTCHVLDPTPLANCSVR-N4H5F0S0G0	0.187308	8.18731	0
FETUA_BOVIN Alpha-2-HS-glycoprotein	VVHAVEVALATFNAESNGSYLQLVEISR	N5H6F2S0G0	VVHAVEVALATFNAESNGSYLQLVEISR-N5H6F2S0G0	0.183293	8.18329	0
FETUA_BOVIN Alpha-2-HS-glycoprotein	RPTGEVYDIEIDTLETTCHVLDPTPLANCSVR	N5H6F2S1G0	RPTGEVYDIEIDTLETTCHVLDPTPLANCSVR-N5H6F2S1G0	0.175597	8.1756	0
FETUA_BOVIN Alpha-2-HS-glycoprotein	RPTGEVYDIEIDTLETTCHVLDPTPLANCSVR	N5H6F2S1G0	RPTGEVYDIEIDTLETTCHVLDPTPLANCSVR-N5H6F2S1G0	0.168724	8.16872	0
FETUA_BOVIN Alpha-2-HS-glycoprotein	VVHAVEVALATFNAESNGSYLQLVEISR	N5H6F2S2G0	VVHAVEVALATFNAESNGSYLQLVEISR-N5H6F2S2G0	0.168654	8.16865	0
FETUA_BOVIN Alpha-2-HS-glycoprotein	VVHAVEVALATFNAESNGSYLQLVEISR	N5H6F2S0G0	VVHAVEVALATFNAESNGSYLQLVEISR-N5H6F2S0G0	0.167982	8.16798	0
FETUA_BOVIN Alpha-2-HS-glycoprotein	LCPDCPLLAPLNDSR	N5H6F0S1G0	LCPDCPLLAPLNDSR-N5H6F0S1G0	0.164902	8.1649	0
FETUA_BOVIN Alpha-2-HS-glycoprotein	VVHAVEVALATFNAESNGSYLQLVEISR	N5H6F2S0G0	VVHAVEVALATFNAESNGSYLQLVEISR-N5H6F2S0G0	0.1632	8.1632	0
FETUA_BOVIN Alpha-2-HS-glycoprotein	RPTGEVYDIEIDTLETTCHVLDPTPLANCSVR	N5H6F0S4G0	RPTGEVYDIEIDTLETTCHVLDPTPLANCSVR-N5H6F0S4G0	0.161551	8.16155	0
FETUA_BOVIN Alpha-2-HS-glycoprotein	VVHAVEVALATFNAESNGSYLQLVEISR	N5H6F0S3G0	VVHAVEVALATFNAESNGSYLQLVEISR-N5H6F0S3G0	0.160193	8.16019	0
FETUA_BOVIN Alpha-2-HS-glycoprotein	LCPDCPLLAPLNDSR	N5H6F2S0G0	LCPDCPLLAPLNDSR-N5H6F2S0G0	0.158174	8.15817	0
FETUA_BOVIN Alpha-2-HS-glycoprotein	RPTGEVYDIEIDTLETTCHVLDPTPLANCSVR	N7H8F2S0G0	RPTGEVYDIEIDTLETTCHVLDPTPLANCSVR-N7H8F2S0G0	0.155768	8.15577	0
FETUA_BOVIN Alpha-2-HS-glycoprotein	VVHAVEVALATFNAESNGSYLQLVEISR	N5H6F2S2G0	VVHAVEVALATFNAESNGSYLQLVEISR-N5H6F2S2G0	0.155023	8.15502	0
FETUA_BOVIN Alpha-2-HS-glycoprotein	RPTGEVYDIEIDTLETTCHVLDPTPLANCSVR	N5H6F2S0G0	RPTGEVYDIEIDTLETTCHVLDPTPLANCSVR-N5H6F2S0G0	0.150357	8.15036	0
FETUA_BOVIN Alpha-2-HS-glycoprotein	RPTGEVYDIEIDTLETTCHVLDPTPLANCSVR	N5H6F2S1G0	RPTGEVYDIEIDTLETTCHVLDPTPLANCSVR-N5H6F2S1G0	0.149462	8.14946	0
FETUA_BOVIN Alpha-2-HS-glycoprotein	VVHAVEVALATFNAESNGSYLQLVEISR	N4H4F3S0G1	VVHAVEVALATFNAESNGSYLQLVEISR-N4H4F3S0G1	0.1476	8.1476	0
FETUA_BOVIN Alpha-2-HS-glycoprotein	RPTGEVYDIEIDTLETTCHVLDPTPLANCSVR	N5H6F2S1G0	RPTGEVYDIEIDTLETTCHVLDPTPLANCSVR-N5H6F2S1G0	0.14723	8.14723	0
FETUA_BOVIN Alpha-2-HS-glycoprotein	RPTGEVYDIEIDTLETTCHVLDPTPLANCSVR	N5H6F2S2G0	RPTGEVYDIEIDTLETTCHVLDPTPLANCSVR-N5H6F2S2G0	0.146275	8.14628	0
FETUA_BOVIN Alpha-2-HS-glycoprotein	RPTGEVYDIEIDTLETTCHVLDPTPLANCSVR	N5H6F2S2G0	RPTGEVYDIEIDTLETTCHVLDPTPLANCSVR-N5H6F2S2G0	0.143397	8.1434	0
FETUA_BOVIN Alpha-2-HS-glycoprotein	RPTGEVYDIEIDTLETTCHVLDPTPLANCSVR	N5H6F0S2G0	RPTGEVYDIEIDTLETTCHVLDPTPLANCSVR-N5H6F0S2G0	0.142743	8.14274	0
FETUA_BOVIN Alpha-2-HS-glycoprotein	RPTGEVYDIEIDTLETTCHVLDPTPLANCSVR	N5H5F1S3G0	RPTGEVYDIEIDTLETTCHVLDPTPLANCSVR-N5H5F1S3G0	0.138125	8.13813	0
FETUA_BOVIN Alpha-2-HS-glycoprotein	VVHAVEVALATFNAESNGSYLQLVEISR	N5H6F0S4G0	VVHAVEVALATFNAESNGSYLQLVEISR-N5H6F0S4G0	0.136595	8.13659	0
FETUA_BOVIN Alpha-2-HS-glycoprotein	RPTGEVYDIEIDTLETTCHVLDPTPLANCSVR	N7H8F2S0G0	RPTGEVYDIEIDTLETTCHVLDPTPLANCSVR-N7H8F2S0G0	0.136139	8.13614	0
FETUA_BOVIN Alpha-2-HS-glycoprotein	RPTGEVYDIEIDTLETTCHVLDPTPLANCSVR	N6H7F4S0G0	RPTGEVYDIEIDTLETTCHVLDPTPLANCSVR-N6H7F4S0G0	0.135817	8.13582	0
FETUA_BOVIN Alpha-2-HS-glycoprotein	RPTGEVYDIEIDTLETTCHVLDPTPLANCSVR	N4H5F2S0G1	RPTGEVYDIEIDTLETTCHVLDPTPLANCSVR-N4H5F2S0G1	0.134973	8.13497	0
FETUA_BOVIN Alpha-2-HS-glycoprotein	RPTGEVYDIEIDTLETTCHVLDPTPLANCSVR	N6H7F4S0G0	RPTGEVYDIEIDTLETTCHVLDPTPLANCSVR-N6H7F4S0G0	0.132413	8.13241	0
FETUA_BOVIN Alpha-2-HS-glycoprotein	LCPDCPLLAPLNDSR	N4H5F2S0G1	LCPDCPLLAPLNDSR-N4H5F2S0G1	0.132395	8.1324	0
FETUA_BOVIN Alpha-2-HS-glycoprotein	LCPDCPLLAPLNDSR	N6H7F1S0G0	LCPDCPLLAPLNDSR-N6H7F1S0G0	0.131468	8.13147	0
FETUA_BOVIN Alpha-2-HS-glycoprotein	LCPDCPLLAPLNDSR	N4H5F2S0G0	LCPDCPLLAPLNDSR-N4H5F2S0G0	0.130135	8.13013	0
FETUA_BOVIN Alpha-2-HS-glycoprotein	RPTGEVYDIEIDTLETTCHVLDPTPLANCSVR	N6H7F2S2G0	RPTGEVYDIEIDTLETTCHVLDPTPLANCSVR-N6H7F2S2G0	0.129061	8.12906	0
FETUA_BOVIN Alpha-2-HS-glycoprotein	RPTGEVYDIEIDTLETTCHVLDPTPLANCSVR	N4H4F3S0G1	RPTGEVYDIEIDTLETTCHVLDPTPLANCSVR-N4H4F3S0G1	0.127548	8.12755	0
FETUA_BOVIN Alpha-2-HS-glycoprotein	VVHAVEVALATFNAESNGSYLQLVEISR	N5H6F0S4G0	VVHAVEVALATFNAESNGSYLQLVEISR-N5H6F0S4G0	0.125494	8.12549	0
FETUA_BOVIN Alpha-2-HS-glycoprotein	RPTGEVYDIEIDTLETTCHVLDPTPLANCSVR	N6H7F4S0G0	RPTGEVYDIEIDTLETTCHVLDPTPLANCSVR-N6H7F4S0G0	0.114979	8.11498	0
FETUA_BOVIN Alpha-2-HS-glycoprotein	RPTGEVYDIEIDTLETTCHVLDPTPLANCSVR	N5H6F0S3G0	RPTGEVYDIEIDTLETTCHVLDPTPLANCSVR-N5H6F0S3G0	0.111282	8.11128	0
FETUA_BOVIN Alpha-2-HS-glycoprotein	VVHAVEVALATFNAESNGSYLQLVEISR	N5H6F2S1G0	VVHAVEVALATFNAESNGSYLQLVEISR-N5H6F2S1G0	0.195289	7.19529	0
FETUA_BOVIN Alpha-2-HS-glycoprotein	RPTGEVYDIEIDTLETTCHVLDPTPLANCSVR	N4H5F2S0G0	RPTGEVYDIEIDTLETTCHVLDPTPLANCSVR-N4H5F2S0G0	0.190493	7.19049	0
FETUA_BOVIN Alpha-2-HS-glycoprotein	VVHAVEVALATFNAESNGSYLQLVEISR	N7H8F0S0G0	VVHAVEVALATFNAESNGSYLQLVEISR-N7H8F0S0G0	0.180353	7.18035	0
FETUA_BOVIN Alpha-2-HS-glycoprotein	RPTGEVYDIEIDTLETTCHVLDPTPLANCSVR	N4H6F1S0G0	RPTGEVYDIEIDTLETTCHVLDPTPLANCSVR-N4H6F1S0G0	0.167898	7.1679	0
FETUA_BOVIN Alpha-2-HS-glycoprotein	RPTGEVYDIEIDTLETTCHVLDPTPLANCSVR	N5H6F2S1G0	RPTGEVYDIEIDTLETTCHVLDPTPLANCSVR-N5H6F2S1G0	0.1664	7.1664	0
FETUA_BOVIN Alpha-2-HS-glycoprotein	RPTGEVYDIEIDTLETTCHVLDPTPLANCSVR	N5H6F2S1G0	RPTGEVYDIEIDTLETTCHVLDPTPLANCSVR-N5H6F2S1G0	0.163028	7.16303	0
FETUA_BOVIN Alpha-2-HS-glycoprotein	RPTGEVYDIEIDTLETTCHVLDPTPLANCSVR	N4H4F3S0G1	RPTGEVYDIEIDTLETTCHVLDPTPLANCSVR-N4H4F3S0G1	0.144114	7.14411	0
FETUA_BOVIN Alpha-2-HS-glycoprotein	RPTGEVYDIEIDTLETTCHVLDPTPLANCSVR	N4H4F3S0G1	RPTGEVYDIEIDTLETTCHVLDPTPLANCSVR-N4H4F3S0G1	0.142782	7.14278	0
FETUA_BOVIN Alpha-2-HS-glycoprotein	RPTGEVYDIEIDTLETTCHVLDPTPLANCSVR	N5H6F2S1G0	RPTGEVYDIEIDTLETTCHVLDPTPLANCSVR-N5H6F2S1G0	0.141457	7.14146	0
FETUA_BOVIN Alpha-2-HS-glycoprotein	RPTGEVYDIEIDTLETTCHVLDPTPLANCSVR	N6H8F0S0G0	RPTGEVYDIEIDTLETTCHVLDPTPLANCSVR-N6H8F0S0G0	0.133493	7.13349	0
FETUA_BOVIN Alpha-2-HS-glycoprotein	RPTGEVYDIEIDTLETTCHVLDPTPLANCSVR	N6H7F2S2G0	RPTGEVYDIEIDTLETTCHVLDPTPLANCSVR-N6H7F2S2G0	0.13177	7.13177	0
FETUA_BOVIN Alpha-2-HS-glycoprotein	RPTGEVYDIEIDTLETTCHVLDPTPLANCSVR	N7H8F0S0G0	RPTGEVYDIEIDTLETTCHVLDPTPLANCSVR-N7H8F0S0G0	0.129563	7.12956	0
FETUA_BOVIN Alpha-2-HS-glycoprotein	RPTGEVYDIEIDTLETTCHVLDPTPLANCSVR	N5H6F2S1G0	RPTGEVYDIEIDTLETTCHVLDPTPLANCSVR-N5H6F2S1G0	0.125205	7.1252	0
FETUA_BOVIN Alpha-2-HS-glycoprotein	RPTGEVYDIEIDTLETTCHVLDPTPLANCSVR	N5H5F1S3G0	RPTGEVYDIEIDTLETTCHVLDPTPLANCSVR-N5H5F1S3G0	0.122012	7.12201	0
FETUA_BOVIN Alpha-2-HS-glycoprotein	VVHAVEVALATFNAESNGSYLQLVEISR	N7H7F0S0G0	VVHAVEVALATFNAESNGSYLQLVEISR-N7H7F0S0G0	0.11776	7.11776	0
FETUA_BOVIN Alpha-2-HS-glycoprotein	VVHAVEVALATFNAESNGSYLQLVEISR	N5H6F2S0G0	VVHAVEVALATFNAESNGSYLQLVEISR-N5H6F2S0G0	0.136777	6.13678	0
FETUA_BOVIN Alpha-2-HS-glycoprotein	VVHAVEVALATFNAESNGSYLQLVEISR	N5H8F0S2G0	VVHAVEVALATFNAESNGSYLQLVEISR-N5H8F0S2G0	0.1216	6.1216	0
FETUA_BOVIN Alpha-2-HS-glycoprotein	VVHAVEVALATFNAESNGSYLQLVEISR	N7H7F0S0G0	VVHAVEVALATFNAESNGSYLQLVEISR-N7H7F0S0G0	0.111587	6.11159	0
FETUA_BOVIN Alpha-2-HS-glycoprotein	RPTGEVYDIEIDTLETTCHVLDPTPLANCSVR	N7H5F1S2G0	RPTGEVYDIEIDTLETTCHVLDPTPLANCSVR-N7H5F1S2G0	0.104512	6.10451	0

## Sheet: Table S2e
Table S2e: Identified intact glycopeptides with sequential enrichment methods from the Fetuin peptides
Protein Name	Sequence	NGLYCAN	IGP	IR Score	Morpheus Score	FDR
FETUA_BOVIN Alpha-2-HS-glycoprotein	VVHAVEVALATFNAESNGSYLQLVEISR	N5H6F2S1G0	VVHAVEVALATFNAESNGSYLQLVEISR-N5H6F2S1G0	0.357947	24.3579	0
FETUA_BOVIN Alpha-2-HS-glycoprotein	VVHAVEVALATFNAESNGSYLQLVEISR	N5H6F2S2G0	VVHAVEVALATFNAESNGSYLQLVEISR-N5H6F2S2G0	0.32267	23.3227	0
FETUA_BOVIN Alpha-2-HS-glycoprotein	RPTGEVYDIEIDTLETTCHVLDPTPLANCSVR	N4H5F0S0G0	RPTGEVYDIEIDTLETTCHVLDPTPLANCSVR-N4H5F0S0G0	0.301898	23.3019	0
FETUA_BOVIN Alpha-2-HS-glycoprotein	VVHAVEVALATFNAESNGSYLQLVEISR	N5H6F2S1G0	VVHAVEVALATFNAESNGSYLQLVEISR-N5H6F2S1G0	0.345411	22.3454	0
FETUA_BOVIN Alpha-2-HS-glycoprotein	VVHAVEVALATFNAESNGSYLQLVEISR	N5H6F2S1G0	VVHAVEVALATFNAESNGSYLQLVEISR-N5H6F2S1G0	0.32795	22.3279	0
FETUA_BOVIN Alpha-2-HS-glycoprotein	VVHAVEVALATFNAESNGSYLQLVEISR	N5H6F2S1G0	VVHAVEVALATFNAESNGSYLQLVEISR-N5H6F2S1G0	0.319074	22.3191	0
FETUA_BOVIN Alpha-2-HS-glycoprotein	VVHAVEVALATFNAESNGSYLQLVEISR	N5H6F2S1G0	VVHAVEVALATFNAESNGSYLQLVEISR-N5H6F2S1G0	0.345259	21.3453	0
FETUA_BOVIN Alpha-2-HS-glycoprotein	VVHAVEVALATFNAESNGSYLQLVEISR	N5H6F2S1G0	VVHAVEVALATFNAESNGSYLQLVEISR-N5H6F2S1G0	0.336571	21.3366	0
FETUA_BOVIN Alpha-2-HS-glycoprotein	VVHAVEVALATFNAESNGSYLQLVEISR	N5H6F2S1G0	VVHAVEVALATFNAESNGSYLQLVEISR-N5H6F2S1G0	0.324409	21.3244	0
FETUA_BOVIN Alpha-2-HS-glycoprotein	VVHAVEVALATFNAESNGSYLQLVEISR	N5H6F2S0G0	VVHAVEVALATFNAESNGSYLQLVEISR-N5H6F2S0G0	0.319616	21.3196	0
FETUA_BOVIN Alpha-2-HS-glycoprotein	VVHAVEVALATFNAESNGSYLQLVEISR	N5H6F2S1G0	VVHAVEVALATFNAESNGSYLQLVEISR-N5H6F2S1G0	0.304097	21.3041	0
FETUA_BOVIN Alpha-2-HS-glycoprotein	VVHAVEVALATFNAESNGSYLQLVEISR	N5H6F2S1G0	VVHAVEVALATFNAESNGSYLQLVEISR-N5H6F2S1G0	0.317241	20.3172	0
FETUA_BOVIN Alpha-2-HS-glycoprotein	LCPDCPLLAPLNDSR	N5H6F0S0G0	LCPDCPLLAPLNDSR-N5H6F0S0G0	0.275159	20.2752	0
FETUA_BOVIN Alpha-2-HS-glycoprotein	RPTGEVYDIEIDTLETTCHVLDPTPLANCSVR	N5H6F0S0G0	RPTGEVYDIEIDTLETTCHVLDPTPLANCSVR-N5H6F0S0G0	0.268253	20.2683	0
FETUA_BOVIN Alpha-2-HS-glycoprotein	RPTGEVYDIEIDTLETTCHVLDPTPLANCSVR	N4H5F2S0G0	RPTGEVYDIEIDTLETTCHVLDPTPLANCSVR-N4H5F2S0G0	0.259317	20.2593	0
FETUA_BOVIN Alpha-2-HS-glycoprotein	VVHAVEVALATFNAESNGSYLQLVEISR	N5H6F2S1G0	VVHAVEVALATFNAESNGSYLQLVEISR-N5H6F2S1G0	0.293027	19.293	0
FETUA_BOVIN Alpha-2-HS-glycoprotein	VVHAVEVALATFNAESNGSYLQLVEISR	N5H6F2S1G0	VVHAVEVALATFNAESNGSYLQLVEISR-N5H6F2S1G0	0.282436	19.2824	0
FETUA_BOVIN Alpha-2-HS-glycoprotein	VVHAVEVALATFNAESNGSYLQLVEISR	N5H6F2S2G0	VVHAVEVALATFNAESNGSYLQLVEISR-N5H6F2S2G0	0.260918	19.2609	0
FETUA_BOVIN Alpha-2-HS-glycoprotein	VVHAVEVALATFNAESNGSYLQLVEISR	N5H6F2S1G0	VVHAVEVALATFNAESNGSYLQLVEISR-N5H6F2S1G0	0.260514	19.2605	0
FETUA_BOVIN Alpha-2-HS-glycoprotein	VVHAVEVALATFNAESNGSYLQLVEISR	N5H6F2S1G0	VVHAVEVALATFNAESNGSYLQLVEISR-N5H6F2S1G0	0.259876	19.2599	0
FETUA_BOVIN Alpha-2-HS-glycoprotein	RPTGEVYDIEIDTLETTCHVLDPTPLANCSVR	N5H6F2S0G0	RPTGEVYDIEIDTLETTCHVLDPTPLANCSVR-N5H6F2S0G0	0.254601	19.2546	0
FETUA_BOVIN Alpha-2-HS-glycoprotein	RPTGEVYDIEIDTLETTCHVLDPTPLANCSVR	N5H6F2S1G0	RPTGEVYDIEIDTLETTCHVLDPTPLANCSVR-N5H6F2S1G0	0.235872	19.2359	0
FETUA_BOVIN Alpha-2-HS-glycoprotein	VVHAVEVALATFNAESNGSYLQLVEISR	N5H6F2S1G0	VVHAVEVALATFNAESNGSYLQLVEISR-N5H6F2S1G0	0.286956	18.287	0
FETUA_BOVIN Alpha-2-HS-glycoprotein	VVHAVEVALATFNAESNGSYLQLVEISR	N5H6F2S1G0	VVHAVEVALATFNAESNGSYLQLVEISR-N5H6F2S1G0	0.275765	18.2758	0
FETUA_BOVIN Alpha-2-HS-glycoprotein	VVHAVEVALATFNAESNGSYLQLVEISR	N5H6F2S1G0	VVHAVEVALATFNAESNGSYLQLVEISR-N5H6F2S1G0	0.274762	18.2748	0
FETUA_BOVIN Alpha-2-HS-glycoprotein	LCPDCPLLAPLNDSR	N4H4F1S0G0	LCPDCPLLAPLNDSR-N4H4F1S0G0	0.243848	18.2438	0
FETUA_BOVIN Alpha-2-HS-glycoprotein	RPTGEVYDIEIDTLETTCHVLDPTPLANCSVR	N4H4F3S0G1	RPTGEVYDIEIDTLETTCHVLDPTPLANCSVR-N4H4F3S0G1	0.242508	18.2425	0
FETUA_BOVIN Alpha-2-HS-glycoprotein	RPTGEVYDIEIDTLETTCHVLDPTPLANCSVR	N4H4F3S0G1	RPTGEVYDIEIDTLETTCHVLDPTPLANCSVR-N4H4F3S0G1	0.241925	18.2419	0
FETUA_BOVIN Alpha-2-HS-glycoprotein	LCPDCPLLAPLNDSR	N4H5F0S0G0	LCPDCPLLAPLNDSR-N4H5F0S0G0	0.281074	17.2811	0
FETUA_BOVIN Alpha-2-HS-glycoprotein	LCPDCPLLAPLNDSR	N4H4F1S0G0	LCPDCPLLAPLNDSR-N4H4F1S0G0	0.263139	17.2631	0
FETUA_BOVIN Alpha-2-HS-glycoprotein	RPTGEVYDIEIDTLETTCHVLDPTPLANCSVR	N4H5F0S0G0	RPTGEVYDIEIDTLETTCHVLDPTPLANCSVR-N4H5F0S0G0	0.248529	17.2485	0
FETUA_BOVIN Alpha-2-HS-glycoprotein	RPTGEVYDIEIDTLETTCHVLDPTPLANCSVR	N4H5F0S0G0	RPTGEVYDIEIDTLETTCHVLDPTPLANCSVR-N4H5F0S0G0	0.248298	17.2483	0
FETUA_BOVIN Alpha-2-HS-glycoprotein	RPTGEVYDIEIDTLETTCHVLDPTPLANCSVR	N5H6F2S0G0	RPTGEVYDIEIDTLETTCHVLDPTPLANCSVR-N5H6F2S0G0	0.243901	17.2439	0
FETUA_BOVIN Alpha-2-HS-glycoprotein	RPTGEVYDIEIDTLETTCHVLDPTPLANCSVR	N4H4F3S0G1	RPTGEVYDIEIDTLETTCHVLDPTPLANCSVR-N4H4F3S0G1	0.23881	17.2388	0
FETUA_BOVIN Alpha-2-HS-glycoprotein	RPTGEVYDIEIDTLETTCHVLDPTPLANCSVR	N5H6F2S0G0	RPTGEVYDIEIDTLETTCHVLDPTPLANCSVR-N5H6F2S0G0	0.236921	17.2369	0
FETUA_BOVIN Alpha-2-HS-glycoprotein	RPTGEVYDIEIDTLETTCHVLDPTPLANCSVR	N5H6F2S2G0	RPTGEVYDIEIDTLETTCHVLDPTPLANCSVR-N5H6F2S2G0	0.220596	17.2206	0
FETUA_BOVIN Alpha-2-HS-glycoprotein	RPTGEVYDIEIDTLETTCHVLDPTPLANCSVR	N5H6F0S3G0	RPTGEVYDIEIDTLETTCHVLDPTPLANCSVR-N5H6F0S3G0	0.208923	17.2089	0
FETUA_BOVIN Alpha-2-HS-glycoprotein	VVHAVEVALATFNAESNGSYLQLVEISR	N5H6F2S0G0	VVHAVEVALATFNAESNGSYLQLVEISR-N5H6F2S0G0	0.300418	16.3004	0
FETUA_BOVIN Alpha-2-HS-glycoprotein	LCPDCPLLAPLNDSR	N5H6F0S0G0	LCPDCPLLAPLNDSR-N5H6F0S0G0	0.28618	16.2862	0
FETUA_BOVIN Alpha-2-HS-glycoprotein	KLCPDCPLLAPLNDSR	N4H5F0S0G0	KLCPDCPLLAPLNDSR-N4H5F0S0G0	0.275567	16.2756	0
FETUA_BOVIN Alpha-2-HS-glycoprotein	LCPDCPLLAPLNDSR	N4H4F1S0G0	LCPDCPLLAPLNDSR-N4H4F1S0G0	0.264426	16.2644	0
FETUA_BOVIN Alpha-2-HS-glycoprotein	LCPDCPLLAPLNDSR	N4H5F0S1G0	LCPDCPLLAPLNDSR-N4H5F0S1G0	0.257082	16.2571	0
FETUA_BOVIN Alpha-2-HS-glycoprotein	LCPDCPLLAPLNDSR	N4H5F1S2G0	LCPDCPLLAPLNDSR-N4H5F1S2G0	0.256055	16.2561	0
FETUA_BOVIN Alpha-2-HS-glycoprotein	VVHAVEVALATFNAESNGSYLQLVEISR	N5H6F2S0G0	VVHAVEVALATFNAESNGSYLQLVEISR-N5H6F2S0G0	0.250599	16.2506	0
FETUA_BOVIN Alpha-2-HS-glycoprotein	LCPDCPLLAPLNDSR	N5H5F1S1G0	LCPDCPLLAPLNDSR-N5H5F1S1G0	0.249893	16.2499	0
FETUA_BOVIN Alpha-2-HS-glycoprotein	RPTGEVYDIEIDTLETTCHVLDPTPLANCSVR	N4H5F2S0G0	RPTGEVYDIEIDTLETTCHVLDPTPLANCSVR-N4H5F2S0G0	0.237004	16.237	0
FETUA_BOVIN Alpha-2-HS-glycoprotein	VVHAVEVALATFNAESNGSYLQLVEISR	N5H6F2S0G0	VVHAVEVALATFNAESNGSYLQLVEISR-N5H6F2S0G0	0.23502	16.235	0
FETUA_BOVIN Alpha-2-HS-glycoprotein	LCPDCPLLAPLNDSR	N4H5F0S0G0	LCPDCPLLAPLNDSR-N4H5F0S0G0	0.215533	16.2155	0
FETUA_BOVIN Alpha-2-HS-glycoprotein	RPTGEVYDIEIDTLETTCHVLDPTPLANCSVR	N5H6F2S1G0	RPTGEVYDIEIDTLETTCHVLDPTPLANCSVR-N5H6F2S1G0	0.214777	16.2148	0
FETUA_BOVIN Alpha-2-HS-glycoprotein	VVHAVEVALATFNAESNGSYLQLVEISR	N5H5F1S3G0	VVHAVEVALATFNAESNGSYLQLVEISR-N5H5F1S3G0	0.200562	16.2006	0
FETUA_BOVIN Alpha-2-HS-glycoprotein	RPTGEVYDIEIDTLETTCHVLDPTPLANCSVR	N6H6F1S0G0	RPTGEVYDIEIDTLETTCHVLDPTPLANCSVR-N6H6F1S0G0	0.198936	16.1989	0
FETUA_BOVIN Alpha-2-HS-glycoprotein	LCPDCPLLAPLNDSR	N4H5F0S1G0	LCPDCPLLAPLNDSR-N4H5F0S1G0	0.266625	15.2666	0
FETUA_BOVIN Alpha-2-HS-glycoprotein	LCPDCPLLAPLNDSR	N4H5F0S1G0	LCPDCPLLAPLNDSR-N4H5F0S1G0	0.255941	15.2559	0
FETUA_BOVIN Alpha-2-HS-glycoprotein	LCPDCPLLAPLNDSR	N4H4F3S0G1	LCPDCPLLAPLNDSR-N4H4F3S0G1	0.255255	15.2553	0
FETUA_BOVIN Alpha-2-HS-glycoprotein	LCPDCPLLAPLNDSR	N4H6F1S0G0	LCPDCPLLAPLNDSR-N4H6F1S0G0	0.254427	15.2544	0
FETUA_BOVIN Alpha-2-HS-glycoprotein	VVHAVEVALATFNAESNGSYLQLVEISR	N5H6F2S1G0	VVHAVEVALATFNAESNGSYLQLVEISR-N5H6F2S1G0	0.254347	15.2543	0
FETUA_BOVIN Alpha-2-HS-glycoprotein	LCPDCPLLAPLNDSR	N5H6F0S1G0	LCPDCPLLAPLNDSR-N5H6F0S1G0	0.2515	15.2515	0
FETUA_BOVIN Alpha-2-HS-glycoprotein	LCPDCPLLAPLNDSR	N5H6F1S1G0	LCPDCPLLAPLNDSR-N5H6F1S1G0	0.247218	15.2472	0
FETUA_BOVIN Alpha-2-HS-glycoprotein	VVHAVEVALATFNAESNGSYLQLVEISR	N5H6F2S1G0	VVHAVEVALATFNAESNGSYLQLVEISR-N5H6F2S1G0	0.241575	15.2416	0
FETUA_BOVIN Alpha-2-HS-glycoprotein	LCPDCPLLAPLNDSR	N4H5F0S2G0	LCPDCPLLAPLNDSR-N4H5F0S2G0	0.240561	15.2406	0
FETUA_BOVIN Alpha-2-HS-glycoprotein	LCPDCPLLAPLNDSR	N5H5F1S0G0	LCPDCPLLAPLNDSR-N5H5F1S0G0	0.237185	15.2372	0
FETUA_BOVIN Alpha-2-HS-glycoprotein	LCPDCPLLAPLNDSR	N3H4F0S1G0	LCPDCPLLAPLNDSR-N3H4F0S1G0	0.236774	15.2368	0
FETUA_BOVIN Alpha-2-HS-glycoprotein	LCPDCPLLAPLNDSR	N5H6F0S2G0	LCPDCPLLAPLNDSR-N5H6F0S2G0	0.236497	15.2365	0
FETUA_BOVIN Alpha-2-HS-glycoprotein	LCPDCPLLAPLNDSR	N4H5F0S0G0	LCPDCPLLAPLNDSR-N4H5F0S0G0	0.235861	15.2359	0
FETUA_BOVIN Alpha-2-HS-glycoprotein	RPTGEVYDIEIDTLETTCHVLDPTPLANCSVR	N5H6F0S0G0	RPTGEVYDIEIDTLETTCHVLDPTPLANCSVR-N5H6F0S0G0	0.225592	15.2256	0
FETUA_BOVIN Alpha-2-HS-glycoprotein	LCPDCPLLAPLNDSR	N7H6F3S0G0	LCPDCPLLAPLNDSR-N7H6F3S0G0	0.221522	15.2215	0
FETUA_BOVIN Alpha-2-HS-glycoprotein	RPTGEVYDIEIDTLETTCHVLDPTPLANCSVR	N4H5F2S0G0	RPTGEVYDIEIDTLETTCHVLDPTPLANCSVR-N4H5F2S0G0	0.220219	15.2202	0
FETUA_BOVIN Alpha-2-HS-glycoprotein	RPTGEVYDIEIDTLETTCHVLDPTPLANCSVR	N5H6F1S1G0	RPTGEVYDIEIDTLETTCHVLDPTPLANCSVR-N5H6F1S1G0	0.21854	15.2185	0
FETUA_BOVIN Alpha-2-HS-glycoprotein	LCPDCPLLAPLNDSR	N4H4F3S0G1	LCPDCPLLAPLNDSR-N4H4F3S0G1	0.218293	15.2183	0
FETUA_BOVIN Alpha-2-HS-glycoprotein	RPTGEVYDIEIDTLETTCHVLDPTPLANCSVR	N5H6F2S1G0	RPTGEVYDIEIDTLETTCHVLDPTPLANCSVR-N5H6F2S1G0	0.21801	15.218	0
FETUA_BOVIN Alpha-2-HS-glycoprotein	LCPDCPLLAPLNDSR	N4H4F3S0G1	LCPDCPLLAPLNDSR-N4H4F3S0G1	0.216739	15.2167	0
FETUA_BOVIN Alpha-2-HS-glycoprotein	LCPDCPLLAPLNDSR	N4H5F0S0G0	LCPDCPLLAPLNDSR-N4H5F0S0G0	0.216196	15.2162	0
FETUA_BOVIN Alpha-2-HS-glycoprotein	RPTGEVYDIEIDTLETTCHVLDPTPLANCSVR	N4H5F2S0G0	RPTGEVYDIEIDTLETTCHVLDPTPLANCSVR-N4H5F2S0G0	0.215849	15.2158	0
FETUA_BOVIN Alpha-2-HS-glycoprotein	RPTGEVYDIEIDTLETTCHVLDPTPLANCSVR	N4H5F2S0G0	RPTGEVYDIEIDTLETTCHVLDPTPLANCSVR-N4H5F2S0G0	0.214905	15.2149	0
FETUA_BOVIN Alpha-2-HS-glycoprotein	RPTGEVYDIEIDTLETTCHVLDPTPLANCSVR	N5H6F2S1G0	RPTGEVYDIEIDTLETTCHVLDPTPLANCSVR-N5H6F2S1G0	0.214299	15.2143	0
FETUA_BOVIN Alpha-2-HS-glycoprotein	LCPDCPLLAPLNDSR	N7H7F0S0G0	LCPDCPLLAPLNDSR-N7H7F0S0G0	0.212999	15.213	0
FETUA_BOVIN Alpha-2-HS-glycoprotein	RPTGEVYDIEIDTLETTCHVLDPTPLANCSVR	N5H6F2S1G0	RPTGEVYDIEIDTLETTCHVLDPTPLANCSVR-N5H6F2S1G0	0.211663	15.2117	0
FETUA_BOVIN Alpha-2-HS-glycoprotein	RPTGEVYDIEIDTLETTCHVLDPTPLANCSVR	N5H6F2S0G0	RPTGEVYDIEIDTLETTCHVLDPTPLANCSVR-N5H6F2S0G0	0.206802	15.2068	0
FETUA_BOVIN Alpha-2-HS-glycoprotein	RPTGEVYDIEIDTLETTCHVLDPTPLANCSVR	N5H6F2S0G0	RPTGEVYDIEIDTLETTCHVLDPTPLANCSVR-N5H6F2S0G0	0.20004	15.2	0
FETUA_BOVIN Alpha-2-HS-glycoprotein	RPTGEVYDIEIDTLETTCHVLDPTPLANCSVR	N5H5F1S0G0	RPTGEVYDIEIDTLETTCHVLDPTPLANCSVR-N5H5F1S0G0	0.174087	15.1741	0
FETUA_BOVIN Alpha-2-HS-glycoprotein	LCPDCPLLAPLNDSR	N5H6F0S1G0	LCPDCPLLAPLNDSR-N5H6F0S1G0	0.259776	14.2598	0
FETUA_BOVIN Alpha-2-HS-glycoprotein	LCPDCPLLAPLNDSR	N5H6F0S1G0	LCPDCPLLAPLNDSR-N5H6F0S1G0	0.253917	14.2539	0
FETUA_BOVIN Alpha-2-HS-glycoprotein	LCPDCPLLAPLNDSR	N4H5F0S1G0	LCPDCPLLAPLNDSR-N4H5F0S1G0	0.253533	14.2535	0
FETUA_BOVIN Alpha-2-HS-glycoprotein	KLCPDCPLLAPLNDSR	N5H6F0S0G0	KLCPDCPLLAPLNDSR-N5H6F0S0G0	0.251666	14.2517	0
FETUA_BOVIN Alpha-2-HS-glycoprotein	LCPDCPLLAPLNDSR	N4H5F0S1G0	LCPDCPLLAPLNDSR-N4H5F0S1G0	0.251603	14.2516	0
FETUA_BOVIN Alpha-2-HS-glycoprotein	LCPDCPLLAPLNDSR	N4H5F1S1G0	LCPDCPLLAPLNDSR-N4H5F1S1G0	0.251191	14.2512	0
FETUA_BOVIN Alpha-2-HS-glycoprotein	LCPDCPLLAPLNDSR	N5H6F2S0G0	LCPDCPLLAPLNDSR-N5H6F2S0G0	0.24457	14.2446	0
FETUA_BOVIN Alpha-2-HS-glycoprotein	LCPDCPLLAPLNDSR	N5H5F1S1G0	LCPDCPLLAPLNDSR-N5H5F1S1G0	0.24391	14.2439	0
FETUA_BOVIN Alpha-2-HS-glycoprotein	LCPDCPLLAPLNDSR	N5H6F2S1G0	LCPDCPLLAPLNDSR-N5H6F2S1G0	0.240293	14.2403	0
FETUA_BOVIN Alpha-2-HS-glycoprotein	LCPDCPLLAPLNDSR	N5H5F1S0G0	LCPDCPLLAPLNDSR-N5H5F1S0G0	0.239582	14.2396	0
FETUA_BOVIN Alpha-2-HS-glycoprotein	LCPDCPLLAPLNDSR	N5H6F0S2G0	LCPDCPLLAPLNDSR-N5H6F0S2G0	0.233085	14.2331	0
FETUA_BOVIN Alpha-2-HS-glycoprotein	LCPDCPLLAPLNDSR	N4H5F2S0G0	LCPDCPLLAPLNDSR-N4H5F2S0G0	0.232867	14.2329	0
FETUA_BOVIN Alpha-2-HS-glycoprotein	LCPDCPLLAPLNDSR	N5H6F1S1G0	LCPDCPLLAPLNDSR-N5H6F1S1G0	0.230749	14.2307	0
FETUA_BOVIN Alpha-2-HS-glycoprotein	LCPDCPLLAPLNDSR	N4H5F1S1G0	LCPDCPLLAPLNDSR-N4H5F1S1G0	0.23046	14.2305	0
FETUA_BOVIN Alpha-2-HS-glycoprotein	LCPDCPLLAPLNDSR	N4H4F3S0G1	LCPDCPLLAPLNDSR-N4H4F3S0G1	0.227921	14.2279	0
FETUA_BOVIN Alpha-2-HS-glycoprotein	LCPDCPLLAPLNDSR	N5H6F0S0G0	LCPDCPLLAPLNDSR-N5H6F0S0G0	0.225996	14.226	0
FETUA_BOVIN Alpha-2-HS-glycoprotein	LCPDCPLLAPLNDSR	N4H5F0S1G0	LCPDCPLLAPLNDSR-N4H5F0S1G0	0.225277	14.2253	0
FETUA_BOVIN Alpha-2-HS-glycoprotein	LCPDCPLLAPLNDSR	N4H5F1S1G0	LCPDCPLLAPLNDSR-N4H5F1S1G0	0.223847	14.2238	0
FETUA_BOVIN Alpha-2-HS-glycoprotein	LCPDCPLLAPLNDSR	N5H5F1S1G0	LCPDCPLLAPLNDSR-N5H5F1S1G0	0.223774	14.2238	0
FETUA_BOVIN Alpha-2-HS-glycoprotein	LCPDCPLLAPLNDSR	N5H6F1S2G0	LCPDCPLLAPLNDSR-N5H6F1S2G0	0.221898	14.2219	0
FETUA_BOVIN Alpha-2-HS-glycoprotein	LCPDCPLLAPLNDSR	N4H5F1S2G0	LCPDCPLLAPLNDSR-N4H5F1S2G0	0.221496	14.2215	0
FETUA_BOVIN Alpha-2-HS-glycoprotein	LCPDCPLLAPLNDSR	N5H6F2S2G0	LCPDCPLLAPLNDSR-N5H6F2S2G0	0.221072	14.2211	0
FETUA_BOVIN Alpha-2-HS-glycoprotein	LCPDCPLLAPLNDSR	N5H6F2S1G0	LCPDCPLLAPLNDSR-N5H6F2S1G0	0.219631	14.2196	0
FETUA_BOVIN Alpha-2-HS-glycoprotein	LCPDCPLLAPLNDSR	N4H5F1S1G0	LCPDCPLLAPLNDSR-N4H5F1S1G0	0.217975	14.218	0
FETUA_BOVIN Alpha-2-HS-glycoprotein	RPTGEVYDIEIDTLETTCHVLDPTPLANCSVR	N7H8F0S0G0	RPTGEVYDIEIDTLETTCHVLDPTPLANCSVR-N7H8F0S0G0	0.217514	14.2175	0
FETUA_BOVIN Alpha-2-HS-glycoprotein	LCPDCPLLAPLNDSR	N4H5F0S2G0	LCPDCPLLAPLNDSR-N4H5F0S2G0	0.216351	14.2164	0
FETUA_BOVIN Alpha-2-HS-glycoprotein	LCPDCPLLAPLNDSR	N4H4F3S0G1	LCPDCPLLAPLNDSR-N4H4F3S0G1	0.216299	14.2163	0
FETUA_BOVIN Alpha-2-HS-glycoprotein	LCPDCPLLAPLNDSR	N5H6F0S3G0	LCPDCPLLAPLNDSR-N5H6F0S3G0	0.215786	14.2158	0
FETUA_BOVIN Alpha-2-HS-glycoprotein	RPTGEVYDIEIDTLETTCHVLDPTPLANCSVR	N5H6F2S0G0	RPTGEVYDIEIDTLETTCHVLDPTPLANCSVR-N5H6F2S0G0	0.215721	14.2157	0
FETUA_BOVIN Alpha-2-HS-glycoprotein	LCPDCPLLAPLNDSR	N5H6F1S2G0	LCPDCPLLAPLNDSR-N5H6F1S2G0	0.212171	14.2122	0
FETUA_BOVIN Alpha-2-HS-glycoprotein	RPTGEVYDIEIDTLETTCHVLDPTPLANCSVR	N4H5F2S0G0	RPTGEVYDIEIDTLETTCHVLDPTPLANCSVR-N4H5F2S0G0	0.208292	14.2083	0
FETUA_BOVIN Alpha-2-HS-glycoprotein	RPTGEVYDIEIDTLETTCHVLDPTPLANCSVR	N5H6F2S2G0	RPTGEVYDIEIDTLETTCHVLDPTPLANCSVR-N5H6F2S2G0	0.207714	14.2077	0
FETUA_BOVIN Alpha-2-HS-glycoprotein	LCPDCPLLAPLNDSR	N5H6F2S1G0	LCPDCPLLAPLNDSR-N5H6F2S1G0	0.207558	14.2076	0
FETUA_BOVIN Alpha-2-HS-glycoprotein	RPTGEVYDIEIDTLETTCHVLDPTPLANCSVR	N5H6F2S2G0	RPTGEVYDIEIDTLETTCHVLDPTPLANCSVR-N5H6F2S2G0	0.206926	14.2069	0
FETUA_BOVIN Alpha-2-HS-glycoprotein	RPTGEVYDIEIDTLETTCHVLDPTPLANCSVR	N5H6F2S0G0	RPTGEVYDIEIDTLETTCHVLDPTPLANCSVR-N5H6F2S0G0	0.206821	14.2068	0
FETUA_BOVIN Alpha-2-HS-glycoprotein	RPTGEVYDIEIDTLETTCHVLDPTPLANCSVR	N5H6F2S1G0	RPTGEVYDIEIDTLETTCHVLDPTPLANCSVR-N5H6F2S1G0	0.206596	14.2066	0
FETUA_BOVIN Alpha-2-HS-glycoprotein	RPTGEVYDIEIDTLETTCHVLDPTPLANCSVR	N4H5F2S0G0	RPTGEVYDIEIDTLETTCHVLDPTPLANCSVR-N4H5F2S0G0	0.205833	14.2058	0
FETUA_BOVIN Alpha-2-HS-glycoprotein	VVHAVEVALATFNAESNGSYLQLVEISR	N5H6F2S1G0	VVHAVEVALATFNAESNGSYLQLVEISR-N5H6F2S1G0	0.20556	14.2056	0
FETUA_BOVIN Alpha-2-HS-glycoprotein	LCPDCPLLAPLNDSR	N3H4F0S1G0	LCPDCPLLAPLNDSR-N3H4F0S1G0	0.204413	14.2044	0
FETUA_BOVIN Alpha-2-HS-glycoprotein	LCPDCPLLAPLNDSR	N5H5F1S3G0	LCPDCPLLAPLNDSR-N5H5F1S3G0	0.203852	14.2039	0
FETUA_BOVIN Alpha-2-HS-glycoprotein	RPTGEVYDIEIDTLETTCHVLDPTPLANCSVR	N4H4F3S0G1	RPTGEVYDIEIDTLETTCHVLDPTPLANCSVR-N4H4F3S0G1	0.196326	14.1963	0
FETUA_BOVIN Alpha-2-HS-glycoprotein	RPTGEVYDIEIDTLETTCHVLDPTPLANCSVR	N5H6F2S2G0	RPTGEVYDIEIDTLETTCHVLDPTPLANCSVR-N5H6F2S2G0	0.194752	14.1948	0
FETUA_BOVIN Alpha-2-HS-glycoprotein	LCPDCPLLAPLNDSR	N4H4F3S0G1	LCPDCPLLAPLNDSR-N4H4F3S0G1	0.192726	14.1927	0
FETUA_BOVIN Alpha-2-HS-glycoprotein	LCPDCPLLAPLNDSR	N5H5F1S1G0	LCPDCPLLAPLNDSR-N5H5F1S1G0	0.186262	14.1863	0
FETUA_BOVIN Alpha-2-HS-glycoprotein	LCPDCPLLAPLNDSR	N4H7F2S0G0	LCPDCPLLAPLNDSR-N4H7F2S0G0	0.183073	14.1831	0
FETUA_BOVIN Alpha-2-HS-glycoprotein	LCPDCPLLAPLNDSR	N3H4F2S0G0	LCPDCPLLAPLNDSR-N3H4F2S0G0	0.173206	14.1732	0
FETUA_BOVIN Alpha-2-HS-glycoprotein	LCPDCPLLAPLNDSR	N4H4F3S0G1	LCPDCPLLAPLNDSR-N4H4F3S0G1	0.251783	13.2518	0
FETUA_BOVIN Alpha-2-HS-glycoprotein	LCPDCPLLAPLNDSR	N5H6F2S0G0	LCPDCPLLAPLNDSR-N5H6F2S0G0	0.247502	13.2475	0
FETUA_BOVIN Alpha-2-HS-glycoprotein	KLCPDCPLLAPLNDSR	N5H6F0S0G0	KLCPDCPLLAPLNDSR-N5H6F0S0G0	0.245265	13.2453	0
FETUA_BOVIN Alpha-2-HS-glycoprotein	VVHAVEVALATFNAESNGSYLQLVEISR	N5H6F2S1G0	VVHAVEVALATFNAESNGSYLQLVEISR-N5H6F2S1G0	0.244832	13.2448	0
FETUA_BOVIN Alpha-2-HS-glycoprotein	LCPDCPLLAPLNDSR	N5H6F0S0G0	LCPDCPLLAPLNDSR-N5H6F0S0G0	0.241872	13.2419	0
FETUA_BOVIN Alpha-2-HS-glycoprotein	KLCPDCPLLAPLNDSR	N4H5F0S1G0	KLCPDCPLLAPLNDSR-N4H5F0S1G0	0.240846	13.2408	0
FETUA_BOVIN Alpha-2-HS-glycoprotein	LCPDCPLLAPLNDSR	N5H6F2S1G0	LCPDCPLLAPLNDSR-N5H6F2S1G0	0.240604	13.2406	0
FETUA_BOVIN Alpha-2-HS-glycoprotein	LCPDCPLLAPLNDSR	N4H5F0S1G0	LCPDCPLLAPLNDSR-N4H5F0S1G0	0.237976	13.238	0
FETUA_BOVIN Alpha-2-HS-glycoprotein	VVHAVEVALATFNAESNGSYLQLVEISR	N5H6F2S1G0	VVHAVEVALATFNAESNGSYLQLVEISR-N5H6F2S1G0	0.233217	13.2332	0
FETUA_BOVIN Alpha-2-HS-glycoprotein	LCPDCPLLAPLNDSR	N5H5F0S1G0	LCPDCPLLAPLNDSR-N5H5F0S1G0	0.23248	13.2325	0
FETUA_BOVIN Alpha-2-HS-glycoprotein	LCPDCPLLAPLNDSR	N5H5F1S0G0	LCPDCPLLAPLNDSR-N5H5F1S0G0	0.232295	13.2323	0
FETUA_BOVIN Alpha-2-HS-glycoprotein	LCPDCPLLAPLNDSR	N4H5F0S1G0	LCPDCPLLAPLNDSR-N4H5F0S1G0	0.231091	13.2311	0
FETUA_BOVIN Alpha-2-HS-glycoprotein	LCPDCPLLAPLNDSR	N4H4F3S0G1	LCPDCPLLAPLNDSR-N4H4F3S0G1	0.228096	13.2281	0
FETUA_BOVIN Alpha-2-HS-glycoprotein	LCPDCPLLAPLNDSR	N5H6F2S1G0	LCPDCPLLAPLNDSR-N5H6F2S1G0	0.226711	13.2267	0
FETUA_BOVIN Alpha-2-HS-glycoprotein	LCPDCPLLAPLNDSR	N4H5F0S2G0	LCPDCPLLAPLNDSR-N4H5F0S2G0	0.226267	13.2263	0
FETUA_BOVIN Alpha-2-HS-glycoprotein	LCPDCPLLAPLNDSR	N5H6F2S0G0	LCPDCPLLAPLNDSR-N5H6F2S0G0	0.22618	13.2262	0
FETUA_BOVIN Alpha-2-HS-glycoprotein	LCPDCPLLAPLNDSR	N4H5F2S0G1	LCPDCPLLAPLNDSR-N4H5F2S0G1	0.224652	13.2247	0
FETUA_BOVIN Alpha-2-HS-glycoprotein	LCPDCPLLAPLNDSR	N4H5F0S2G0	LCPDCPLLAPLNDSR-N4H5F0S2G0	0.224271	13.2243	0
FETUA_BOVIN Alpha-2-HS-glycoprotein	LCPDCPLLAPLNDSR	N4H5F2S0G1	LCPDCPLLAPLNDSR-N4H5F2S0G1	0.223544	13.2235	0
FETUA_BOVIN Alpha-2-HS-glycoprotein	KLCPDCPLLAPLNDSR	N4H5F0S1G0	KLCPDCPLLAPLNDSR-N4H5F0S1G0	0.222305	13.2223	0
FETUA_BOVIN Alpha-2-HS-glycoprotein	LCPDCPLLAPLNDSR	N4H5F2S0G0	LCPDCPLLAPLNDSR-N4H5F2S0G0	0.221827	13.2218	0
FETUA_BOVIN Alpha-2-HS-glycoprotein	LCPDCPLLAPLNDSR	N4H5F0S2G0	LCPDCPLLAPLNDSR-N4H5F0S2G0	0.221602	13.2216	0
FETUA_BOVIN Alpha-2-HS-glycoprotein	LCPDCPLLAPLNDSR	N4H5F2S0G1	LCPDCPLLAPLNDSR-N4H5F2S0G1	0.221267	13.2213	0
FETUA_BOVIN Alpha-2-HS-glycoprotein	KLCPDCPLLAPLNDSR	N4H5F2S0G0	KLCPDCPLLAPLNDSR-N4H5F2S0G0	0.221019	13.221	0
FETUA_BOVIN Alpha-2-HS-glycoprotein	LCPDCPLLAPLNDSR	N5H6F1S1G0	LCPDCPLLAPLNDSR-N5H6F1S1G0	0.219268	13.2193	0
FETUA_BOVIN Alpha-2-HS-glycoprotein	LCPDCPLLAPLNDSR	N4H5F2S0G0	LCPDCPLLAPLNDSR-N4H5F2S0G0	0.217815	13.2178	0
FETUA_BOVIN Alpha-2-HS-glycoprotein	LCPDCPLLAPLNDSR	N7H7F0S0G0	LCPDCPLLAPLNDSR-N7H7F0S0G0	0.21737	13.2174	0
FETUA_BOVIN Alpha-2-HS-glycoprotein	LCPDCPLLAPLNDSR	N4H5F0S2G0	LCPDCPLLAPLNDSR-N4H5F0S2G0	0.215753	13.2158	0
FETUA_BOVIN Alpha-2-HS-glycoprotein	LCPDCPLLAPLNDSR	N5H5F1S1G0	LCPDCPLLAPLNDSR-N5H5F1S1G0	0.215016	13.215	0
FETUA_BOVIN Alpha-2-HS-glycoprotein	LCPDCPLLAPLNDSR	N5H6F0S3G0	LCPDCPLLAPLNDSR-N5H6F0S3G0	0.21484	13.2148	0
FETUA_BOVIN Alpha-2-HS-glycoprotein	LCPDCPLLAPLNDSR	N3H6F2S0G0	LCPDCPLLAPLNDSR-N3H6F2S0G0	0.214816	13.2148	0
FETUA_BOVIN Alpha-2-HS-glycoprotein	LCPDCPLLAPLNDSR	N5H6F2S2G0	LCPDCPLLAPLNDSR-N5H6F2S2G0	0.214694	13.2147	0
FETUA_BOVIN Alpha-2-HS-glycoprotein	LCPDCPLLAPLNDSR	N4H5F2S0G1	LCPDCPLLAPLNDSR-N4H5F2S0G1	0.213929	13.2139	0
FETUA_BOVIN Alpha-2-HS-glycoprotein	LCPDCPLLAPLNDSR	N5H6F2S0G0	LCPDCPLLAPLNDSR-N5H6F2S0G0	0.213874	13.2139	0
FETUA_BOVIN Alpha-2-HS-glycoprotein	LCPDCPLLAPLNDSR	N5H6F2S1G0	LCPDCPLLAPLNDSR-N5H6F2S1G0	0.211297	13.2113	0
FETUA_BOVIN Alpha-2-HS-glycoprotein	LCPDCPLLAPLNDSR	N4H4F3S0G1	LCPDCPLLAPLNDSR-N4H4F3S0G1	0.211255	13.2113	0
FETUA_BOVIN Alpha-2-HS-glycoprotein	LCPDCPLLAPLNDSR	N5H6F2S2G0	LCPDCPLLAPLNDSR-N5H6F2S2G0	0.211224	13.2112	0
FETUA_BOVIN Alpha-2-HS-glycoprotein	LCPDCPLLAPLNDSR	N7H7F0S0G0	LCPDCPLLAPLNDSR-N7H7F0S0G0	0.210377	13.2104	0
FETUA_BOVIN Alpha-2-HS-glycoprotein	LCPDCPLLAPLNDSR	N5H6F2S0G0	LCPDCPLLAPLNDSR-N5H6F2S0G0	0.210267	13.2103	0
FETUA_BOVIN Alpha-2-HS-glycoprotein	LCPDCPLLAPLNDSR	N5H6F2S2G0	LCPDCPLLAPLNDSR-N5H6F2S2G0	0.209964	13.21	0
FETUA_BOVIN Alpha-2-HS-glycoprotein	LCPDCPLLAPLNDSR	N7H7F0S0G0	LCPDCPLLAPLNDSR-N7H7F0S0G0	0.209466	13.2095	0
FETUA_BOVIN Alpha-2-HS-glycoprotein	LCPDCPLLAPLNDSR	N4H6F1S0G0	LCPDCPLLAPLNDSR-N4H6F1S0G0	0.209346	13.2093	0
FETUA_BOVIN Alpha-2-HS-glycoprotein	LCPDCPLLAPLNDSR	N6H6F0S0G0	LCPDCPLLAPLNDSR-N6H6F0S0G0	0.208154	13.2082	0
FETUA_BOVIN Alpha-2-HS-glycoprotein	LCPDCPLLAPLNDSR	N7H7F0S0G0	LCPDCPLLAPLNDSR-N7H7F0S0G0	0.207882	13.2079	0
FETUA_BOVIN Alpha-2-HS-glycoprotein	LCPDCPLLAPLNDSR	N5H6F2S1G0	LCPDCPLLAPLNDSR-N5H6F2S1G0	0.207108	13.2071	0
FETUA_BOVIN Alpha-2-HS-glycoprotein	VVHAVEVALATFNAESNGSYLQLVEISR	N5H6F2S1G0	VVHAVEVALATFNAESNGSYLQLVEISR-N5H6F2S1G0	0.204624	13.2046	0
FETUA_BOVIN Alpha-2-HS-glycoprotein	RPTGEVYDIEIDTLETTCHVLDPTPLANCSVR	N5H6F2S2G0	RPTGEVYDIEIDTLETTCHVLDPTPLANCSVR-N5H6F2S2G0	0.204549	13.2045	0
FETUA_BOVIN Alpha-2-HS-glycoprotein	LCPDCPLLAPLNDSR	N7H7F0S0G0	LCPDCPLLAPLNDSR-N7H7F0S0G0	0.20406	13.2041	0
FETUA_BOVIN Alpha-2-HS-glycoprotein	LCPDCPLLAPLNDSR	N5H6F2S2G0	LCPDCPLLAPLNDSR-N5H6F2S2G0	0.203713	13.2037	0
FETUA_BOVIN Alpha-2-HS-glycoprotein	LCPDCPLLAPLNDSR	N5H6F2S2G0	LCPDCPLLAPLNDSR-N5H6F2S2G0	0.203648	13.2036	0
FETUA_BOVIN Alpha-2-HS-glycoprotein	VVHAVEVALATFNAESNGSYLQLVEISR	N5H6F2S1G0	VVHAVEVALATFNAESNGSYLQLVEISR-N5H6F2S1G0	0.203551	13.2036	0
FETUA_BOVIN Alpha-2-HS-glycoprotein	LCPDCPLLAPLNDSR	N5H6F2S2G0	LCPDCPLLAPLNDSR-N5H6F2S2G0	0.203233	13.2032	0
FETUA_BOVIN Alpha-2-HS-glycoprotein	RPTGEVYDIEIDTLETTCHVLDPTPLANCSVR	N5H6F2S0G0	RPTGEVYDIEIDTLETTCHVLDPTPLANCSVR-N5H6F2S0G0	0.20299	13.203	0
FETUA_BOVIN Alpha-2-HS-glycoprotein	RPTGEVYDIEIDTLETTCHVLDPTPLANCSVR	N5H6F2S1G0	RPTGEVYDIEIDTLETTCHVLDPTPLANCSVR-N5H6F2S1G0	0.202617	13.2026	0
FETUA_BOVIN Alpha-2-HS-glycoprotein	RPTGEVYDIEIDTLETTCHVLDPTPLANCSVR	N5H6F2S1G0	RPTGEVYDIEIDTLETTCHVLDPTPLANCSVR-N5H6F2S1G0	0.201729	13.2017	0
FETUA_BOVIN Alpha-2-HS-glycoprotein	LCPDCPLLAPLNDSR	N4H5F0S1G0	LCPDCPLLAPLNDSR-N4H5F0S1G0	0.201178	13.2012	0
FETUA_BOVIN Alpha-2-HS-glycoprotein	RPTGEVYDIEIDTLETTCHVLDPTPLANCSVR	N5H6F2S1G0	RPTGEVYDIEIDTLETTCHVLDPTPLANCSVR-N5H6F2S1G0	0.201125	13.2011	0
FETUA_BOVIN Alpha-2-HS-glycoprotein	LCPDCPLLAPLNDSR	N5H6F2S2G0	LCPDCPLLAPLNDSR-N5H6F2S2G0	0.200838	13.2008	0
FETUA_BOVIN Alpha-2-HS-glycoprotein	LCPDCPLLAPLNDSR	N5H6F2S1G0	LCPDCPLLAPLNDSR-N5H6F2S1G0	0.200016	13.2	0
FETUA_BOVIN Alpha-2-HS-glycoprotein	LCPDCPLLAPLNDSR	N5H5F1S3G0	LCPDCPLLAPLNDSR-N5H5F1S3G0	0.199674	13.1997	0
FETUA_BOVIN Alpha-2-HS-glycoprotein	LCPDCPLLAPLNDSR	N3H6F2S0G0	LCPDCPLLAPLNDSR-N3H6F2S0G0	0.199571	13.1996	0
FETUA_BOVIN Alpha-2-HS-glycoprotein	RPTGEVYDIEIDTLETTCHVLDPTPLANCSVR	N4H4F3S0G1	RPTGEVYDIEIDTLETTCHVLDPTPLANCSVR-N4H4F3S0G1	0.199537	13.1995	0
FETUA_BOVIN Alpha-2-HS-glycoprotein	RPTGEVYDIEIDTLETTCHVLDPTPLANCSVR	N5H6F2S0G0	RPTGEVYDIEIDTLETTCHVLDPTPLANCSVR-N5H6F2S0G0	0.198811	13.1988	0
FETUA_BOVIN Alpha-2-HS-glycoprotein	LCPDCPLLAPLNDSR	N4H4F3S0G1	LCPDCPLLAPLNDSR-N4H4F3S0G1	0.197789	13.1978	0
FETUA_BOVIN Alpha-2-HS-glycoprotein	LCPDCPLLAPLNDSR	N5H6F2S0G0	LCPDCPLLAPLNDSR-N5H6F2S0G0	0.193579	13.1936	0
FETUA_BOVIN Alpha-2-HS-glycoprotein	RPTGEVYDIEIDTLETTCHVLDPTPLANCSVR	N7H8F0S0G0	RPTGEVYDIEIDTLETTCHVLDPTPLANCSVR-N7H8F0S0G0	0.192105	13.1921	0
FETUA_BOVIN Alpha-2-HS-glycoprotein	RPTGEVYDIEIDTLETTCHVLDPTPLANCSVR	N5H6F2S1G0	RPTGEVYDIEIDTLETTCHVLDPTPLANCSVR-N5H6F2S1G0	0.191204	13.1912	0
FETUA_BOVIN Alpha-2-HS-glycoprotein	LCPDCPLLAPLNDSR	N5H6F2S1G0	LCPDCPLLAPLNDSR-N5H6F2S1G0	0.190455	13.1905	0
FETUA_BOVIN Alpha-2-HS-glycoprotein	RPTGEVYDIEIDTLETTCHVLDPTPLANCSVR	N5H6F0S2G0	RPTGEVYDIEIDTLETTCHVLDPTPLANCSVR-N5H6F0S2G0	0.189844	13.1898	0
FETUA_BOVIN Alpha-2-HS-glycoprotein	RPTGEVYDIEIDTLETTCHVLDPTPLANCSVR	N5H6F2S1G0	RPTGEVYDIEIDTLETTCHVLDPTPLANCSVR-N5H6F2S1G0	0.189474	13.1895	0
FETUA_BOVIN Alpha-2-HS-glycoprotein	LCPDCPLLAPLNDSR	N4H6F2S0G0	LCPDCPLLAPLNDSR-N4H6F2S0G0	0.188973	13.189	0
FETUA_BOVIN Alpha-2-HS-glycoprotein	LCPDCPLLAPLNDSR	N5H6F2S1G0	LCPDCPLLAPLNDSR-N5H6F2S1G0	0.187793	13.1878	0
FETUA_BOVIN Alpha-2-HS-glycoprotein	LCPDCPLLAPLNDSR	N6H6F0S0G1	LCPDCPLLAPLNDSR-N6H6F0S0G1	0.187591	13.1876	0
FETUA_BOVIN Alpha-2-HS-glycoprotein	LCPDCPLLAPLNDSR	N3H4F2S0G0	LCPDCPLLAPLNDSR-N3H4F2S0G0	0.185252	13.1853	0
FETUA_BOVIN Alpha-2-HS-glycoprotein	LCPDCPLLAPLNDSR	N4H5F0S2G0	LCPDCPLLAPLNDSR-N4H5F0S2G0	0.183804	13.1838	0
FETUA_BOVIN Alpha-2-HS-glycoprotein	RPTGEVYDIEIDTLETTCHVLDPTPLANCSVR	N5H6F2S2G0	RPTGEVYDIEIDTLETTCHVLDPTPLANCSVR-N5H6F2S2G0	0.183687	13.1837	0
FETUA_BOVIN Alpha-2-HS-glycoprotein	RPTGEVYDIEIDTLETTCHVLDPTPLANCSVR	N5H6F2S2G0	RPTGEVYDIEIDTLETTCHVLDPTPLANCSVR-N5H6F2S2G0	0.18289	13.1829	0
FETUA_BOVIN Alpha-2-HS-glycoprotein	LCPDCPLLAPLNDSR	N4H5F2S0G0	LCPDCPLLAPLNDSR-N4H5F2S0G0	0.182018	13.182	0
FETUA_BOVIN Alpha-2-HS-glycoprotein	LCPDCPLLAPLNDSR	N4H5F1S1G0	LCPDCPLLAPLNDSR-N4H5F1S1G0	0.180308	13.1803	0
FETUA_BOVIN Alpha-2-HS-glycoprotein	LCPDCPLLAPLNDSR	N3H4F2S0G0	LCPDCPLLAPLNDSR-N3H4F2S0G0	0.178491	13.1785	0
FETUA_BOVIN Alpha-2-HS-glycoprotein	RPTGEVYDIEIDTLETTCHVLDPTPLANCSVR	N7H8F2S0G0	RPTGEVYDIEIDTLETTCHVLDPTPLANCSVR-N7H8F2S0G0	0.178027	13.178	0
FETUA_BOVIN Alpha-2-HS-glycoprotein	RPTGEVYDIEIDTLETTCHVLDPTPLANCSVR	N6H5F0S0G1	RPTGEVYDIEIDTLETTCHVLDPTPLANCSVR-N6H5F0S0G1	0.176268	13.1763	0
FETUA_BOVIN Alpha-2-HS-glycoprotein	VVHAVEVALATFNAESNGSYLQLVEISR	N5H6F2S1G0	VVHAVEVALATFNAESNGSYLQLVEISR-N5H6F2S1G0	0.174388	13.1744	0
FETUA_BOVIN Alpha-2-HS-glycoprotein	RPTGEVYDIEIDTLETTCHVLDPTPLANCSVR	N6H7F2S2G0	RPTGEVYDIEIDTLETTCHVLDPTPLANCSVR-N6H7F2S2G0	0.168608	13.1686	0
FETUA_BOVIN Alpha-2-HS-glycoprotein	LCPDCPLLAPLNDSR	N5H5F1S1G0	LCPDCPLLAPLNDSR-N5H5F1S1G0	0.162168	13.1622	0
FETUA_BOVIN Alpha-2-HS-glycoprotein	RPTGEVYDIEIDTLETTCHVLDPTPLANCSVR	N4H5F2S0G0	RPTGEVYDIEIDTLETTCHVLDPTPLANCSVR-N4H5F2S0G0	0.159544	13.1595	0
FETUA_BOVIN Alpha-2-HS-glycoprotein	KLCPDCPLLAPLNDSR	N4H6F1S0G0	KLCPDCPLLAPLNDSR-N4H6F1S0G0	0.232298	12.2323	0
FETUA_BOVIN Alpha-2-HS-glycoprotein	LCPDCPLLAPLNDSR	N4H5F0S1G0	LCPDCPLLAPLNDSR-N4H5F0S1G0	0.230418	12.2304	0
FETUA_BOVIN Alpha-2-HS-glycoprotein	RPTGEVYDIEIDTLETTCHVLDPTPLANCSVR	N5H6F0S0G0	RPTGEVYDIEIDTLETTCHVLDPTPLANCSVR-N5H6F0S0G0	0.223995	12.224	0
FETUA_BOVIN Alpha-2-HS-glycoprotein	LCPDCPLLAPLNDSR	N5H6F2S0G0	LCPDCPLLAPLNDSR-N5H6F2S0G0	0.219901	12.2199	0
FETUA_BOVIN Alpha-2-HS-glycoprotein	KLCPDCPLLAPLNDSR	N5H6F0S1G0	KLCPDCPLLAPLNDSR-N5H6F0S1G0	0.218457	12.2185	0
FETUA_BOVIN Alpha-2-HS-glycoprotein	LCPDCPLLAPLNDSR	N5H6F2S0G0	LCPDCPLLAPLNDSR-N5H6F2S0G0	0.217589	12.2176	0
FETUA_BOVIN Alpha-2-HS-glycoprotein	LCPDCPLLAPLNDSR	N4H5F2S0G0	LCPDCPLLAPLNDSR-N4H5F2S0G0	0.217059	12.2171	0
FETUA_BOVIN Alpha-2-HS-glycoprotein	KLCPDCPLLAPLNDSR	N5H6F2S0G0	KLCPDCPLLAPLNDSR-N5H6F2S0G0	0.216078	12.2161	0
FETUA_BOVIN Alpha-2-HS-glycoprotein	KLCPDCPLLAPLNDSR	N4H4F3S0G1	KLCPDCPLLAPLNDSR-N4H4F3S0G1	0.215792	12.2158	0
FETUA_BOVIN Alpha-2-HS-glycoprotein	KLCPDCPLLAPLNDSR	N5H6F2S1G0	KLCPDCPLLAPLNDSR-N5H6F2S1G0	0.215622	12.2156	0
FETUA_BOVIN Alpha-2-HS-glycoprotein	LCPDCPLLAPLNDSR	N5H6F2S0G0	LCPDCPLLAPLNDSR-N5H6F2S0G0	0.215113	12.2151	0
FETUA_BOVIN Alpha-2-HS-glycoprotein	LCPDCPLLAPLNDSR	N5H6F2S1G0	LCPDCPLLAPLNDSR-N5H6F2S1G0	0.214791	12.2148	0
FETUA_BOVIN Alpha-2-HS-glycoprotein	LCPDCPLLAPLNDSR	N4H4F3S0G1	LCPDCPLLAPLNDSR-N4H4F3S0G1	0.210499	12.2105	0
FETUA_BOVIN Alpha-2-HS-glycoprotein	LCPDCPLLAPLNDSR	N5H6F2S1G0	LCPDCPLLAPLNDSR-N5H6F2S1G0	0.210336	12.2103	0
FETUA_BOVIN Alpha-2-HS-glycoprotein	LCPDCPLLAPLNDSR	N4H5F0S1G0	LCPDCPLLAPLNDSR-N4H5F0S1G0	0.208232	12.2082	0
FETUA_BOVIN Alpha-2-HS-glycoprotein	KLCPDCPLLAPLNDSR	N5H6F2S1G0	KLCPDCPLLAPLNDSR-N5H6F2S1G0	0.206853	12.2069	0
FETUA_BOVIN Alpha-2-HS-glycoprotein	LCPDCPLLAPLNDSR	N5H6F2S1G0	LCPDCPLLAPLNDSR-N5H6F2S1G0	0.206599	12.2066	0
FETUA_BOVIN Alpha-2-HS-glycoprotein	KLCPDCPLLAPLNDSR	N5H6F2S1G0	KLCPDCPLLAPLNDSR-N5H6F2S1G0	0.206093	12.2061	0
FETUA_BOVIN Alpha-2-HS-glycoprotein	KLCPDCPLLAPLNDSR	N4H4F3S0G1	KLCPDCPLLAPLNDSR-N4H4F3S0G1	0.205976	12.206	0
FETUA_BOVIN Alpha-2-HS-glycoprotein	KLCPDCPLLAPLNDSR	N3H6F2S0G0	KLCPDCPLLAPLNDSR-N3H6F2S0G0	0.205772	12.2058	0
FETUA_BOVIN Alpha-2-HS-glycoprotein	LCPDCPLLAPLNDSR	N5H6F2S1G0	LCPDCPLLAPLNDSR-N5H6F2S1G0	0.203769	12.2038	0
FETUA_BOVIN Alpha-2-HS-glycoprotein	LCPDCPLLAPLNDSR	N5H6F2S1G0	LCPDCPLLAPLNDSR-N5H6F2S1G0	0.203157	12.2032	0
FETUA_BOVIN Alpha-2-HS-glycoprotein	LCPDCPLLAPLNDSR	N6H6F0S0G0	LCPDCPLLAPLNDSR-N6H6F0S0G0	0.203095	12.2031	0
FETUA_BOVIN Alpha-2-HS-glycoprotein	LCPDCPLLAPLNDSR	N5H6F2S1G0	LCPDCPLLAPLNDSR-N5H6F2S1G0	0.202048	12.202	0
FETUA_BOVIN Alpha-2-HS-glycoprotein	LCPDCPLLAPLNDSR	N5H6F2S1G0	LCPDCPLLAPLNDSR-N5H6F2S1G0	0.201056	12.2011	0
FETUA_BOVIN Alpha-2-HS-glycoprotein	KLCPDCPLLAPLNDSR	N5H6F2S1G0	KLCPDCPLLAPLNDSR-N5H6F2S1G0	0.200933	12.2009	0
FETUA_BOVIN Alpha-2-HS-glycoprotein	RPTGEVYDIEIDTLETTCHVLDPTPLANCSVR	N5H6F2S1G0	RPTGEVYDIEIDTLETTCHVLDPTPLANCSVR-N5H6F2S1G0	0.200806	12.2008	0
FETUA_BOVIN Alpha-2-HS-glycoprotein	LCPDCPLLAPLNDSR	N4H4F3S0G1	LCPDCPLLAPLNDSR-N4H4F3S0G1	0.199616	12.1996	0
FETUA_BOVIN Alpha-2-HS-glycoprotein	LCPDCPLLAPLNDSR	N4H4F3S0G1	LCPDCPLLAPLNDSR-N4H4F3S0G1	0.197073	12.1971	0
FETUA_BOVIN Alpha-2-HS-glycoprotein	LCPDCPLLAPLNDSR	N7H8F0S0G0	LCPDCPLLAPLNDSR-N7H8F0S0G0	0.19705	12.197	0
FETUA_BOVIN Alpha-2-HS-glycoprotein	LCPDCPLLAPLNDSR	N4H5F2S0G0	LCPDCPLLAPLNDSR-N4H5F2S0G0	0.196747	12.1967	0
FETUA_BOVIN Alpha-2-HS-glycoprotein	LCPDCPLLAPLNDSR	N5H6F2S1G0	LCPDCPLLAPLNDSR-N5H6F2S1G0	0.196683	12.1967	0
FETUA_BOVIN Alpha-2-HS-glycoprotein	RPTGEVYDIEIDTLETTCHVLDPTPLANCSVR	N7H8F0S0G0	RPTGEVYDIEIDTLETTCHVLDPTPLANCSVR-N7H8F0S0G0	0.196223	12.1962	0
FETUA_BOVIN Alpha-2-HS-glycoprotein	RPTGEVYDIEIDTLETTCHVLDPTPLANCSVR	N4H5F2S0G1	RPTGEVYDIEIDTLETTCHVLDPTPLANCSVR-N4H5F2S0G1	0.19487	12.1949	0
FETUA_BOVIN Alpha-2-HS-glycoprotein	RPTGEVYDIEIDTLETTCHVLDPTPLANCSVR	N5H6F2S2G0	RPTGEVYDIEIDTLETTCHVLDPTPLANCSVR-N5H6F2S2G0	0.194622	12.1946	0
FETUA_BOVIN Alpha-2-HS-glycoprotein	RPTGEVYDIEIDTLETTCHVLDPTPLANCSVR	N4H5F2S0G0	RPTGEVYDIEIDTLETTCHVLDPTPLANCSVR-N4H5F2S0G0	0.194489	12.1945	0
FETUA_BOVIN Alpha-2-HS-glycoprotein	LCPDCPLLAPLNDSR	N4H5F0S2G0	LCPDCPLLAPLNDSR-N4H5F0S2G0	0.19338	12.1934	0
FETUA_BOVIN Alpha-2-HS-glycoprotein	LCPDCPLLAPLNDSR	N4H4F3S0G1	LCPDCPLLAPLNDSR-N4H4F3S0G1	0.19289	12.1929	0
FETUA_BOVIN Alpha-2-HS-glycoprotein	LCPDCPLLAPLNDSR	N4H4F3S0G1	LCPDCPLLAPLNDSR-N4H4F3S0G1	0.192372	12.1924	0
FETUA_BOVIN Alpha-2-HS-glycoprotein	LCPDCPLLAPLNDSR	N3H6F2S0G0	LCPDCPLLAPLNDSR-N3H6F2S0G0	0.1919	12.1919	0
FETUA_BOVIN Alpha-2-HS-glycoprotein	LCPDCPLLAPLNDSR	N4H5F2S0G0	LCPDCPLLAPLNDSR-N4H5F2S0G0	0.191885	12.1919	0
FETUA_BOVIN Alpha-2-HS-glycoprotein	RPTGEVYDIEIDTLETTCHVLDPTPLANCSVR	N5H6F2S2G0	RPTGEVYDIEIDTLETTCHVLDPTPLANCSVR-N5H6F2S2G0	0.191511	12.1915	0
FETUA_BOVIN Alpha-2-HS-glycoprotein	LCPDCPLLAPLNDSR	N6H6F0S0G0	LCPDCPLLAPLNDSR-N6H6F0S0G0	0.191149	12.1911	0
FETUA_BOVIN Alpha-2-HS-glycoprotein	LCPDCPLLAPLNDSR	N5H5F1S1G0	LCPDCPLLAPLNDSR-N5H5F1S1G0	0.190752	12.1908	0
FETUA_BOVIN Alpha-2-HS-glycoprotein	RPTGEVYDIEIDTLETTCHVLDPTPLANCSVR	N5H6F2S2G0	RPTGEVYDIEIDTLETTCHVLDPTPLANCSVR-N5H6F2S2G0	0.189821	12.1898	0
FETUA_BOVIN Alpha-2-HS-glycoprotein	LCPDCPLLAPLNDSR	N5H6F0S2G0	LCPDCPLLAPLNDSR-N5H6F0S2G0	0.188897	12.1889	0
FETUA_BOVIN Alpha-2-HS-glycoprotein	LCPDCPLLAPLNDSR	N5H6F2S2G0	LCPDCPLLAPLNDSR-N5H6F2S2G0	0.188492	12.1885	0
FETUA_BOVIN Alpha-2-HS-glycoprotein	LCPDCPLLAPLNDSR	N4H5F0S1G0	LCPDCPLLAPLNDSR-N4H5F0S1G0	0.188029	12.188	0
FETUA_BOVIN Alpha-2-HS-glycoprotein	LCPDCPLLAPLNDSR	N3H4F0S1G0	LCPDCPLLAPLNDSR-N3H4F0S1G0	0.187232	12.1872	0
FETUA_BOVIN Alpha-2-HS-glycoprotein	KLCPDCPLLAPLNDSR	N4H4F3S0G1	KLCPDCPLLAPLNDSR-N4H4F3S0G1	0.185324	12.1853	0
FETUA_BOVIN Alpha-2-HS-glycoprotein	LCPDCPLLAPLNDSR	N4H4F3S0G1	LCPDCPLLAPLNDSR-N4H4F3S0G1	0.184685	12.1847	0
FETUA_BOVIN Alpha-2-HS-glycoprotein	LCPDCPLLAPLNDSR	N4H5F0S2G0	LCPDCPLLAPLNDSR-N4H5F0S2G0	0.184236	12.1842	0
FETUA_BOVIN Alpha-2-HS-glycoprotein	VVHAVEVALATFNAESNGSYLQLVEISR	N5H6F2S1G0	VVHAVEVALATFNAESNGSYLQLVEISR-N5H6F2S1G0	0.183234	12.1832	0
FETUA_BOVIN Alpha-2-HS-glycoprotein	LCPDCPLLAPLNDSR	N4H4F3S0G1	LCPDCPLLAPLNDSR-N4H4F3S0G1	0.181571	12.1816	0
FETUA_BOVIN Alpha-2-HS-glycoprotein	RPTGEVYDIEIDTLETTCHVLDPTPLANCSVR	N5H5F1S0G0	RPTGEVYDIEIDTLETTCHVLDPTPLANCSVR-N5H5F1S0G0	0.181114	12.1811	0
FETUA_BOVIN Alpha-2-HS-glycoprotein	RPTGEVYDIEIDTLETTCHVLDPTPLANCSVR	N4H4F3S0G1	RPTGEVYDIEIDTLETTCHVLDPTPLANCSVR-N4H4F3S0G1	0.180045	12.18	0
FETUA_BOVIN Alpha-2-HS-glycoprotein	LCPDCPLLAPLNDSR	N4H4F3S0G1	LCPDCPLLAPLNDSR-N4H4F3S0G1	0.177578	12.1776	0
FETUA_BOVIN Alpha-2-HS-glycoprotein	RPTGEVYDIEIDTLETTCHVLDPTPLANCSVR	N7H8F2S0G0	RPTGEVYDIEIDTLETTCHVLDPTPLANCSVR-N7H8F2S0G0	0.177375	12.1774	0
FETUA_BOVIN Alpha-2-HS-glycoprotein	LCPDCPLLAPLNDSR	N6H6F0S0G1	LCPDCPLLAPLNDSR-N6H6F0S0G1	0.176263	12.1763	0
FETUA_BOVIN Alpha-2-HS-glycoprotein	LCPDCPLLAPLNDSR	N4H4F3S0G1	LCPDCPLLAPLNDSR-N4H4F3S0G1	0.175266	12.1753	0
FETUA_BOVIN Alpha-2-HS-glycoprotein	LCPDCPLLAPLNDSR	N5H5F1S1G0	LCPDCPLLAPLNDSR-N5H5F1S1G0	0.17441	12.1744	0
FETUA_BOVIN Alpha-2-HS-glycoprotein	RPTGEVYDIEIDTLETTCHVLDPTPLANCSVR	N5H6F2S1G0	RPTGEVYDIEIDTLETTCHVLDPTPLANCSVR-N5H6F2S1G0	0.17387	12.1739	0
FETUA_BOVIN Alpha-2-HS-glycoprotein	RPTGEVYDIEIDTLETTCHVLDPTPLANCSVR	N4H5F0S0G0	RPTGEVYDIEIDTLETTCHVLDPTPLANCSVR-N4H5F0S0G0	0.172779	12.1728	0
FETUA_BOVIN Alpha-2-HS-glycoprotein	LCPDCPLLAPLNDSR	N3H6F2S0G0	LCPDCPLLAPLNDSR-N3H6F2S0G0	0.172248	12.1722	0
FETUA_BOVIN Alpha-2-HS-glycoprotein	LCPDCPLLAPLNDSR	N3H3F0S0G0	LCPDCPLLAPLNDSR-N3H3F0S0G0	0.167447	12.1674	0
FETUA_BOVIN Alpha-2-HS-glycoprotein	LCPDCPLLAPLNDSR	N5H6F2S2G0	LCPDCPLLAPLNDSR-N5H6F2S2G0	0.165439	12.1654	0
FETUA_BOVIN Alpha-2-HS-glycoprotein	LCPDCPLLAPLNDSR	N5H5F1S3G0	LCPDCPLLAPLNDSR-N5H5F1S3G0	0.163493	12.1635	0
FETUA_BOVIN Alpha-2-HS-glycoprotein	LCPDCPLLAPLNDSR	N4H7F2S0G0	LCPDCPLLAPLNDSR-N4H7F2S0G0	0.160671	12.1607	0
FETUA_BOVIN Alpha-2-HS-glycoprotein	LCPDCPLLAPLNDSR	N5H6F0S1G0	LCPDCPLLAPLNDSR-N5H6F0S1G0	0.157653	12.1577	0
FETUA_BOVIN Alpha-2-HS-glycoprotein	KLCPDCPLLAPLNDSR	N5H6F2S0G0	KLCPDCPLLAPLNDSR-N5H6F2S0G0	0.229064	11.2291	0
FETUA_BOVIN Alpha-2-HS-glycoprotein	LCPDCPLLAPLNDSR	N5H6F2S1G0	LCPDCPLLAPLNDSR-N5H6F2S1G0	0.219722	11.2197	0
FETUA_BOVIN Alpha-2-HS-glycoprotein	KLCPDCPLLAPLNDSR	N4H5F2S0G0	KLCPDCPLLAPLNDSR-N4H5F2S0G0	0.218356	11.2184	0
FETUA_BOVIN Alpha-2-HS-glycoprotein	KLCPDCPLLAPLNDSR	N5H6F2S1G0	KLCPDCPLLAPLNDSR-N5H6F2S1G0	0.218335	11.2183	0
FETUA_BOVIN Alpha-2-HS-glycoprotein	KLCPDCPLLAPLNDSR	N4H5F0S1G0	KLCPDCPLLAPLNDSR-N4H5F0S1G0	0.211485	11.2115	0
FETUA_BOVIN Alpha-2-HS-glycoprotein	LCPDCPLLAPLNDSR	N4H5F0S2G0	LCPDCPLLAPLNDSR-N4H5F0S2G0	0.209296	11.2093	0
FETUA_BOVIN Alpha-2-HS-glycoprotein	LCPDCPLLAPLNDSR	N4H5F2S0G0	LCPDCPLLAPLNDSR-N4H5F2S0G0	0.206631	11.2066	0
FETUA_BOVIN Alpha-2-HS-glycoprotein	VVHAVEVALATFNAESNGSYLQLVEISR	N5H6F2S1G0	VVHAVEVALATFNAESNGSYLQLVEISR-N5H6F2S1G0	0.205542	11.2055	0
FETUA_BOVIN Alpha-2-HS-glycoprotein	KLCPDCPLLAPLNDSR	N5H6F2S1G0	KLCPDCPLLAPLNDSR-N5H6F2S1G0	0.203374	11.2034	0
FETUA_BOVIN Alpha-2-HS-glycoprotein	LCPDCPLLAPLNDSR	N5H6F2S0G0	LCPDCPLLAPLNDSR-N5H6F2S0G0	0.20296	11.203	0
FETUA_BOVIN Alpha-2-HS-glycoprotein	LCPDCPLLAPLNDSR	N6H6F0S0G0	LCPDCPLLAPLNDSR-N6H6F0S0G0	0.200452	11.2005	0
FETUA_BOVIN Alpha-2-HS-glycoprotein	RPTGEVYDIEIDTLETTCHVLDPTPLANCSVR	N4H5F2S0G0	RPTGEVYDIEIDTLETTCHVLDPTPLANCSVR-N4H5F2S0G0	0.199292	11.1993	0
FETUA_BOVIN Alpha-2-HS-glycoprotein	LCPDCPLLAPLNDSR	N4H4F3S0G1	LCPDCPLLAPLNDSR-N4H4F3S0G1	0.19821	11.1982	0
FETUA_BOVIN Alpha-2-HS-glycoprotein	KLCPDCPLLAPLNDSR	N4H4F3S0G1	KLCPDCPLLAPLNDSR-N4H4F3S0G1	0.198039	11.198	0
FETUA_BOVIN Alpha-2-HS-glycoprotein	LCPDCPLLAPLNDSR	N3H6F2S0G0	LCPDCPLLAPLNDSR-N3H6F2S0G0	0.197105	11.1971	0
FETUA_BOVIN Alpha-2-HS-glycoprotein	KLCPDCPLLAPLNDSR	N5H6F2S2G0	KLCPDCPLLAPLNDSR-N5H6F2S2G0	0.196645	11.1966	0
FETUA_BOVIN Alpha-2-HS-glycoprotein	LCPDCPLLAPLNDSR	N4H5F1S0G0	LCPDCPLLAPLNDSR-N4H5F1S0G0	0.196509	11.1965	0
FETUA_BOVIN Alpha-2-HS-glycoprotein	LCPDCPLLAPLNDSR	N5H6F2S1G0	LCPDCPLLAPLNDSR-N5H6F2S1G0	0.195102	11.1951	0
FETUA_BOVIN Alpha-2-HS-glycoprotein	LCPDCPLLAPLNDSR	N5H6F1S1G0	LCPDCPLLAPLNDSR-N5H6F1S1G0	0.194979	11.195	0
FETUA_BOVIN Alpha-2-HS-glycoprotein	LCPDCPLLAPLNDSR	N5H6F2S2G0	LCPDCPLLAPLNDSR-N5H6F2S2G0	0.193717	11.1937	0
FETUA_BOVIN Alpha-2-HS-glycoprotein	LCPDCPLLAPLNDSR	N5H6F2S2G0	LCPDCPLLAPLNDSR-N5H6F2S2G0	0.193314	11.1933	0
FETUA_BOVIN Alpha-2-HS-glycoprotein	KLCPDCPLLAPLNDSR	N4H5F0S0G0	KLCPDCPLLAPLNDSR-N4H5F0S0G0	0.193289	11.1933	0
FETUA_BOVIN Alpha-2-HS-glycoprotein	LCPDCPLLAPLNDSR	N5H5F1S3G0	LCPDCPLLAPLNDSR-N5H5F1S3G0	0.192367	11.1924	0
FETUA_BOVIN Alpha-2-HS-glycoprotein	LCPDCPLLAPLNDSR	N5H6F2S1G0	LCPDCPLLAPLNDSR-N5H6F2S1G0	0.191892	11.1919	0
FETUA_BOVIN Alpha-2-HS-glycoprotein	LCPDCPLLAPLNDSR	N5H6F2S2G0	LCPDCPLLAPLNDSR-N5H6F2S2G0	0.190289	11.1903	0
FETUA_BOVIN Alpha-2-HS-glycoprotein	LCPDCPLLAPLNDSR	N4H4F3S0G1	LCPDCPLLAPLNDSR-N4H4F3S0G1	0.189707	11.1897	0
FETUA_BOVIN Alpha-2-HS-glycoprotein	LCPDCPLLAPLNDSR	N3H6F2S0G0	LCPDCPLLAPLNDSR-N3H6F2S0G0	0.189447	11.1894	0
FETUA_BOVIN Alpha-2-HS-glycoprotein	RPTGEVYDIEIDTLETTCHVLDPTPLANCSVR	N4H6F1S0G0	RPTGEVYDIEIDTLETTCHVLDPTPLANCSVR-N4H6F1S0G0	0.188736	11.1887	0
FETUA_BOVIN Alpha-2-HS-glycoprotein	LCPDCPLLAPLNDSR	N5H6F2S1G0	LCPDCPLLAPLNDSR-N5H6F2S1G0	0.188063	11.1881	0
FETUA_BOVIN Alpha-2-HS-glycoprotein	KLCPDCPLLAPLNDSR	N5H5F1S1G0	KLCPDCPLLAPLNDSR-N5H5F1S1G0	0.188031	11.188	0
FETUA_BOVIN Alpha-2-HS-glycoprotein	LCPDCPLLAPLNDSR	N5H6F2S2G0	LCPDCPLLAPLNDSR-N5H6F2S2G0	0.187932	11.1879	0
FETUA_BOVIN Alpha-2-HS-glycoprotein	LCPDCPLLAPLNDSR	N5H5F0S2G0	LCPDCPLLAPLNDSR-N5H5F0S2G0	0.187609	11.1876	0
FETUA_BOVIN Alpha-2-HS-glycoprotein	LCPDCPLLAPLNDSR	N4H5F0S1G0	LCPDCPLLAPLNDSR-N4H5F0S1G0	0.187221	11.1872	0
FETUA_BOVIN Alpha-2-HS-glycoprotein	LCPDCPLLAPLNDSR	N5H6F1S1G0	LCPDCPLLAPLNDSR-N5H6F1S1G0	0.187105	11.1871	0
FETUA_BOVIN Alpha-2-HS-glycoprotein	LCPDCPLLAPLNDSR	N6H6F0S0G0	LCPDCPLLAPLNDSR-N6H6F0S0G0	0.18701	11.187	0
FETUA_BOVIN Alpha-2-HS-glycoprotein	LCPDCPLLAPLNDSR	N4H4F3S0G1	LCPDCPLLAPLNDSR-N4H4F3S0G1	0.186454	11.1865	0
FETUA_BOVIN Alpha-2-HS-glycoprotein	RPTGEVYDIEIDTLETTCHVLDPTPLANCSVR	N5H6F2S1G0	RPTGEVYDIEIDTLETTCHVLDPTPLANCSVR-N5H6F2S1G0	0.186095	11.1861	0
FETUA_BOVIN Alpha-2-HS-glycoprotein	LCPDCPLLAPLNDSR	N5H6F2S1G0	LCPDCPLLAPLNDSR-N5H6F2S1G0	0.18478	11.1848	0
FETUA_BOVIN Alpha-2-HS-glycoprotein	LCPDCPLLAPLNDSR	N5H6F2S2G0	LCPDCPLLAPLNDSR-N5H6F2S2G0	0.184504	11.1845	0
FETUA_BOVIN Alpha-2-HS-glycoprotein	LCPDCPLLAPLNDSR	N5H5F1S1G0	LCPDCPLLAPLNDSR-N5H5F1S1G0	0.184186	11.1842	0
FETUA_BOVIN Alpha-2-HS-glycoprotein	LCPDCPLLAPLNDSR	N3H4F0S1G0	LCPDCPLLAPLNDSR-N3H4F0S1G0	0.183668	11.1837	0
FETUA_BOVIN Alpha-2-HS-glycoprotein	LCPDCPLLAPLNDSR	N6H6F0S0G0	LCPDCPLLAPLNDSR-N6H6F0S0G0	0.182342	11.1823	0
FETUA_BOVIN Alpha-2-HS-glycoprotein	LCPDCPLLAPLNDSR	N3H4F2S0G0	LCPDCPLLAPLNDSR-N3H4F2S0G0	0.182267	11.1823	0
FETUA_BOVIN Alpha-2-HS-glycoprotein	LCPDCPLLAPLNDSR	N5H6F2S2G0	LCPDCPLLAPLNDSR-N5H6F2S2G0	0.181406	11.1814	0
FETUA_BOVIN Alpha-2-HS-glycoprotein	LCPDCPLLAPLNDSR	N5H6F2S2G0	LCPDCPLLAPLNDSR-N5H6F2S2G0	0.180967	11.181	0
FETUA_BOVIN Alpha-2-HS-glycoprotein	RPTGEVYDIEIDTLETTCHVLDPTPLANCSVR	N5H6F2S2G0	RPTGEVYDIEIDTLETTCHVLDPTPLANCSVR-N5H6F2S2G0	0.180731	11.1807	0
FETUA_BOVIN Alpha-2-HS-glycoprotein	RPTGEVYDIEIDTLETTCHVLDPTPLANCSVR	N4H5F2S0G2	RPTGEVYDIEIDTLETTCHVLDPTPLANCSVR-N4H5F2S0G2	0.180102	11.1801	0
FETUA_BOVIN Alpha-2-HS-glycoprotein	LCPDCPLLAPLNDSR	N4H4F3S0G1	LCPDCPLLAPLNDSR-N4H4F3S0G1	0.180084	11.1801	0
FETUA_BOVIN Alpha-2-HS-glycoprotein	VVHAVEVALATFNAESNGSYLQLVEISR	N5H6F2S1G0	VVHAVEVALATFNAESNGSYLQLVEISR-N5H6F2S1G0	0.179579	11.1796	0
FETUA_BOVIN Alpha-2-HS-glycoprotein	RPTGEVYDIEIDTLETTCHVLDPTPLANCSVR	N5H6F2S1G0	RPTGEVYDIEIDTLETTCHVLDPTPLANCSVR-N5H6F2S1G0	0.179234	11.1792	0
FETUA_BOVIN Alpha-2-HS-glycoprotein	RPTGEVYDIEIDTLETTCHVLDPTPLANCSVR	N5H6F2S1G0	RPTGEVYDIEIDTLETTCHVLDPTPLANCSVR-N5H6F2S1G0	0.17835	11.1783	0
FETUA_BOVIN Alpha-2-HS-glycoprotein	LCPDCPLLAPLNDSR	N4H7F2S0G0	LCPDCPLLAPLNDSR-N4H7F2S0G0	0.178233	11.1782	0
FETUA_BOVIN Alpha-2-HS-glycoprotein	LCPDCPLLAPLNDSR	N5H6F0S3G0	LCPDCPLLAPLNDSR-N5H6F0S3G0	0.178199	11.1782	0
FETUA_BOVIN Alpha-2-HS-glycoprotein	RPTGEVYDIEIDTLETTCHVLDPTPLANCSVR	N5H6F2S1G0	RPTGEVYDIEIDTLETTCHVLDPTPLANCSVR-N5H6F2S1G0	0.177998	11.178	0
FETUA_BOVIN Alpha-2-HS-glycoprotein	LCPDCPLLAPLNDSR	N4H4F3S0G1	LCPDCPLLAPLNDSR-N4H4F3S0G1	0.177775	11.1778	0
FETUA_BOVIN Alpha-2-HS-glycoprotein	LCPDCPLLAPLNDSR	N5H6F2S1G0	LCPDCPLLAPLNDSR-N5H6F2S1G0	0.176479	11.1765	0
FETUA_BOVIN Alpha-2-HS-glycoprotein	LCPDCPLLAPLNDSR	N5H6F0S3G0	LCPDCPLLAPLNDSR-N5H6F0S3G0	0.176427	11.1764	0
FETUA_BOVIN Alpha-2-HS-glycoprotein	LCPDCPLLAPLNDSR	N4H5F0S1G0	LCPDCPLLAPLNDSR-N4H5F0S1G0	0.17623	11.1762	0
FETUA_BOVIN Alpha-2-HS-glycoprotein	LCPDCPLLAPLNDSR	N8H7F1S0G0	LCPDCPLLAPLNDSR-N8H7F1S0G0	0.17592	11.1759	0
FETUA_BOVIN Alpha-2-HS-glycoprotein	RPTGEVYDIEIDTLETTCHVLDPTPLANCSVR	N5H6F2S2G0	RPTGEVYDIEIDTLETTCHVLDPTPLANCSVR-N5H6F2S2G0	0.175915	11.1759	0
FETUA_BOVIN Alpha-2-HS-glycoprotein	RPTGEVYDIEIDTLETTCHVLDPTPLANCSVR	N4H4F3S0G1	RPTGEVYDIEIDTLETTCHVLDPTPLANCSVR-N4H4F3S0G1	0.174796	11.1748	0
FETUA_BOVIN Alpha-2-HS-glycoprotein	KLCPDCPLLAPLNDSR	N4H5F2S0G1	KLCPDCPLLAPLNDSR-N4H5F2S0G1	0.174784	11.1748	0
FETUA_BOVIN Alpha-2-HS-glycoprotein	LCPDCPLLAPLNDSR	N4H5F0S1G0	LCPDCPLLAPLNDSR-N4H5F0S1G0	0.174529	11.1745	0
FETUA_BOVIN Alpha-2-HS-glycoprotein	LCPDCPLLAPLNDSR	N4H4F3S0G1	LCPDCPLLAPLNDSR-N4H4F3S0G1	0.174479	11.1745	0
FETUA_BOVIN Alpha-2-HS-glycoprotein	LCPDCPLLAPLNDSR	N5H5F1S1G0	LCPDCPLLAPLNDSR-N5H5F1S1G0	0.174407	11.1744	0
FETUA_BOVIN Alpha-2-HS-glycoprotein	LCPDCPLLAPLNDSR	N5H6F2S1G0	LCPDCPLLAPLNDSR-N5H6F2S1G0	0.173793	11.1738	0
FETUA_BOVIN Alpha-2-HS-glycoprotein	RPTGEVYDIEIDTLETTCHVLDPTPLANCSVR	N5H6F2S2G0	RPTGEVYDIEIDTLETTCHVLDPTPLANCSVR-N5H6F2S2G0	0.173446	11.1734	0
FETUA_BOVIN Alpha-2-HS-glycoprotein	LCPDCPLLAPLNDSR	N3H3F0S0G0	LCPDCPLLAPLNDSR-N3H3F0S0G0	0.172739	11.1727	0
FETUA_BOVIN Alpha-2-HS-glycoprotein	LCPDCPLLAPLNDSR	N5H5F1S1G0	LCPDCPLLAPLNDSR-N5H5F1S1G0	0.172479	11.1725	0
FETUA_BOVIN Alpha-2-HS-glycoprotein	RPTGEVYDIEIDTLETTCHVLDPTPLANCSVR	N5H6F2S2G0	RPTGEVYDIEIDTLETTCHVLDPTPLANCSVR-N5H6F2S2G0	0.171517	11.1715	0
FETUA_BOVIN Alpha-2-HS-glycoprotein	LCPDCPLLAPLNDSR	N5H5F1S1G0	LCPDCPLLAPLNDSR-N5H5F1S1G0	0.171373	11.1714	0
FETUA_BOVIN Alpha-2-HS-glycoprotein	LCPDCPLLAPLNDSR	N6H6F0S0G0	LCPDCPLLAPLNDSR-N6H6F0S0G0	0.170071	11.1701	0
FETUA_BOVIN Alpha-2-HS-glycoprotein	LCPDCPLLAPLNDSR	N5H6F2S2G0	LCPDCPLLAPLNDSR-N5H6F2S2G0	0.168692	11.1687	0
FETUA_BOVIN Alpha-2-HS-glycoprotein	LCPDCPLLAPLNDSR	N3H4F0S0G0	LCPDCPLLAPLNDSR-N3H4F0S0G0	0.168146	11.1681	0
FETUA_BOVIN Alpha-2-HS-glycoprotein	RPTGEVYDIEIDTLETTCHVLDPTPLANCSVR	N5H6F2S1G0	RPTGEVYDIEIDTLETTCHVLDPTPLANCSVR-N5H6F2S1G0	0.167105	11.1671	0
FETUA_BOVIN Alpha-2-HS-glycoprotein	RPTGEVYDIEIDTLETTCHVLDPTPLANCSVR	N5H6F2S2G0	RPTGEVYDIEIDTLETTCHVLDPTPLANCSVR-N5H6F2S2G0	0.166491	11.1665	0
FETUA_BOVIN Alpha-2-HS-glycoprotein	LCPDCPLLAPLNDSR	N4H5F0S1G0	LCPDCPLLAPLNDSR-N4H5F0S1G0	0.16591	11.1659	0
FETUA_BOVIN Alpha-2-HS-glycoprotein	LCPDCPLLAPLNDSR	N4H4F3S0G1	LCPDCPLLAPLNDSR-N4H4F3S0G1	0.165823	11.1658	0
FETUA_BOVIN Alpha-2-HS-glycoprotein	LCPDCPLLAPLNDSR	N5H5F1S3G0	LCPDCPLLAPLNDSR-N5H5F1S3G0	0.163798	11.1638	0
FETUA_BOVIN Alpha-2-HS-glycoprotein	LCPDCPLLAPLNDSR	N5H6F2S2G0	LCPDCPLLAPLNDSR-N5H6F2S2G0	0.163122	11.1631	0
FETUA_BOVIN Alpha-2-HS-glycoprotein	RPTGEVYDIEIDTLETTCHVLDPTPLANCSVR	N5H5F1S1G0	RPTGEVYDIEIDTLETTCHVLDPTPLANCSVR-N5H5F1S1G0	0.163084	11.1631	0
FETUA_BOVIN Alpha-2-HS-glycoprotein	LCPDCPLLAPLNDSR	N4H5F0S2G0	LCPDCPLLAPLNDSR-N4H5F0S2G0	0.161981	11.162	0
FETUA_BOVIN Alpha-2-HS-glycoprotein	RPTGEVYDIEIDTLETTCHVLDPTPLANCSVR	N6H7F0S1G0	RPTGEVYDIEIDTLETTCHVLDPTPLANCSVR-N6H7F0S1G0	0.161553	11.1616	0
FETUA_BOVIN Alpha-2-HS-glycoprotein	RPTGEVYDIEIDTLETTCHVLDPTPLANCSVR	N5H6F2S2G0	RPTGEVYDIEIDTLETTCHVLDPTPLANCSVR-N5H6F2S2G0	0.158235	11.1582	0
FETUA_BOVIN Alpha-2-HS-glycoprotein	RPTGEVYDIEIDTLETTCHVLDPTPLANCSVR	N5H6F2S1G0	RPTGEVYDIEIDTLETTCHVLDPTPLANCSVR-N5H6F2S1G0	0.156677	11.1567	0
FETUA_BOVIN Alpha-2-HS-glycoprotein	LCPDCPLLAPLNDSR	N5H6F0S3G0	LCPDCPLLAPLNDSR-N5H6F0S3G0	0.155688	11.1557	0
FETUA_BOVIN Alpha-2-HS-glycoprotein	RPTGEVYDIEIDTLETTCHVLDPTPLANCSVR	N5H5F1S1G0	RPTGEVYDIEIDTLETTCHVLDPTPLANCSVR-N5H5F1S1G0	0.15277	11.1528	0
FETUA_BOVIN Alpha-2-HS-glycoprotein	LCPDCPLLAPLNDSR	N5H5F1S3G0	LCPDCPLLAPLNDSR-N5H5F1S3G0	0.152238	11.1522	0
FETUA_BOVIN Alpha-2-HS-glycoprotein	LCPDCPLLAPLNDSR	N5H5F1S1G0	LCPDCPLLAPLNDSR-N5H5F1S1G0	0.152099	11.1521	0
FETUA_BOVIN Alpha-2-HS-glycoprotein	LCPDCPLLAPLNDSR	N6H7F2S0G0	LCPDCPLLAPLNDSR-N6H7F2S0G0	0.152074	11.1521	0
FETUA_BOVIN Alpha-2-HS-glycoprotein	RPTGEVYDIEIDTLETTCHVLDPTPLANCSVR	N5H6F2S1G0	RPTGEVYDIEIDTLETTCHVLDPTPLANCSVR-N5H6F2S1G0	0.148028	11.148	0
FETUA_BOVIN Alpha-2-HS-glycoprotein	LCPDCPLLAPLNDSR	N4H4F3S0G1	LCPDCPLLAPLNDSR-N4H4F3S0G1	0.147522	11.1475	0
FETUA_BOVIN Alpha-2-HS-glycoprotein	RPTGEVYDIEIDTLETTCHVLDPTPLANCSVR	N4H5F2S0G1	RPTGEVYDIEIDTLETTCHVLDPTPLANCSVR-N4H5F2S0G1	0.135854	11.1359	0
FETUA_BOVIN Alpha-2-HS-glycoprotein	RPTGEVYDIEIDTLETTCHVLDPTPLANCSVR	N4H6F1S0G0	RPTGEVYDIEIDTLETTCHVLDPTPLANCSVR-N4H6F1S0G0	0.128513	11.1285	0
FETUA_BOVIN Alpha-2-HS-glycoprotein	RPTGEVYDIEIDTLETTCHVLDPTPLANCSVR	N4H5F2S0G1	RPTGEVYDIEIDTLETTCHVLDPTPLANCSVR-N4H5F2S0G1	0.121	11.121	0
FETUA_BOVIN Alpha-2-HS-glycoprotein	LCPDCPLLAPLNDSR	N4H5F0S0G0	LCPDCPLLAPLNDSR-N4H5F0S0G0	0.275683	10.2757	0
FETUA_BOVIN Alpha-2-HS-glycoprotein	LCPDCPLLAPLNDSR	N5H6F2S0G0	LCPDCPLLAPLNDSR-N5H6F2S0G0	0.211892	10.2119	0
FETUA_BOVIN Alpha-2-HS-glycoprotein	VVHAVEVALATFNAESNGSYLQLVEISR	N5H6F2S1G0	VVHAVEVALATFNAESNGSYLQLVEISR-N5H6F2S1G0	0.2077	10.2077	0
FETUA_BOVIN Alpha-2-HS-glycoprotein	VVHAVEVALATFNAESNGSYLQLVEISR	N5H6F2S1G0	VVHAVEVALATFNAESNGSYLQLVEISR-N5H6F2S1G0	0.207136	10.2071	0
FETUA_BOVIN Alpha-2-HS-glycoprotein	KLCPDCPLLAPLNDSR	N4H5F0S2G0	KLCPDCPLLAPLNDSR-N4H5F0S2G0	0.202963	10.203	0
FETUA_BOVIN Alpha-2-HS-glycoprotein	KLCPDCPLLAPLNDSR	N6H6F0S0G0	KLCPDCPLLAPLNDSR-N6H6F0S0G0	0.20074	10.2007	0
FETUA_BOVIN Alpha-2-HS-glycoprotein	LCPDCPLLAPLNDSR	N6H6F0S0G0	LCPDCPLLAPLNDSR-N6H6F0S0G0	0.195835	10.1958	0
FETUA_BOVIN Alpha-2-HS-glycoprotein	LCPDCPLLAPLNDSR	N7H8F0S0G0	LCPDCPLLAPLNDSR-N7H8F0S0G0	0.193283	10.1933	0
FETUA_BOVIN Alpha-2-HS-glycoprotein	LCPDCPLLAPLNDSR	N7H8F0S0G0	LCPDCPLLAPLNDSR-N7H8F0S0G0	0.190529	10.1905	0
FETUA_BOVIN Alpha-2-HS-glycoprotein	LCPDCPLLAPLNDSR	N4H5F2S0G0	LCPDCPLLAPLNDSR-N4H5F2S0G0	0.189939	10.1899	0
FETUA_BOVIN Alpha-2-HS-glycoprotein	LCPDCPLLAPLNDSR	N7H8F0S0G0	LCPDCPLLAPLNDSR-N7H8F0S0G0	0.18925	10.1892	0
FETUA_BOVIN Alpha-2-HS-glycoprotein	LCPDCPLLAPLNDSR	N4H5F0S1G0	LCPDCPLLAPLNDSR-N4H5F0S1G0	0.185807	10.1858	0
FETUA_BOVIN Alpha-2-HS-glycoprotein	LCPDCPLLAPLNDSR	N4H4F0S1G0	LCPDCPLLAPLNDSR-N4H4F0S1G0	0.185461	10.1855	0
FETUA_BOVIN Alpha-2-HS-glycoprotein	KLCPDCPLLAPLNDSR	N4H5F0S1G0	KLCPDCPLLAPLNDSR-N4H5F0S1G0	0.184927	10.1849	0
FETUA_BOVIN Alpha-2-HS-glycoprotein	RPTGEVYDIEIDTLETTCHVLDPTPLANCSVR	N5H6F2S2G0	RPTGEVYDIEIDTLETTCHVLDPTPLANCSVR-N5H6F2S2G0	0.184133	10.1841	0
FETUA_BOVIN Alpha-2-HS-glycoprotein	LCPDCPLLAPLNDSR	N5H5F0S1G0	LCPDCPLLAPLNDSR-N5H5F0S1G0	0.182156	10.1822	0
FETUA_BOVIN Alpha-2-HS-glycoprotein	LCPDCPLLAPLNDSR	N4H5F2S0G0	LCPDCPLLAPLNDSR-N4H5F2S0G0	0.18161	10.1816	0
FETUA_BOVIN Alpha-2-HS-glycoprotein	LCPDCPLLAPLNDSR	N5H6F2S2G0	LCPDCPLLAPLNDSR-N5H6F2S2G0	0.178302	10.1783	0
FETUA_BOVIN Alpha-2-HS-glycoprotein	KLCPDCPLLAPLNDSR	N5H6F2S2G0	KLCPDCPLLAPLNDSR-N5H6F2S2G0	0.178053	10.1781	0
FETUA_BOVIN Alpha-2-HS-glycoprotein	LCPDCPLLAPLNDSR	N5H5F0S1G0	LCPDCPLLAPLNDSR-N5H5F0S1G0	0.178037	10.178	0
FETUA_BOVIN Alpha-2-HS-glycoprotein	LCPDCPLLAPLNDSR	N5H6F2S1G0	LCPDCPLLAPLNDSR-N5H6F2S1G0	0.17682	10.1768	0
FETUA_BOVIN Alpha-2-HS-glycoprotein	KLCPDCPLLAPLNDSR	N5H6F0S4G0	KLCPDCPLLAPLNDSR-N5H6F0S4G0	0.176507	10.1765	0
FETUA_BOVIN Alpha-2-HS-glycoprotein	KLCPDCPLLAPLNDSR	N4H4F3S0G1	KLCPDCPLLAPLNDSR-N4H4F3S0G1	0.176347	10.1763	0
FETUA_BOVIN Alpha-2-HS-glycoprotein	LCPDCPLLAPLNDSR	N4H4F0S0G0	LCPDCPLLAPLNDSR-N4H4F0S0G0	0.176181	10.1762	0
FETUA_BOVIN Alpha-2-HS-glycoprotein	KLCPDCPLLAPLNDSR	N4H4F3S0G1	KLCPDCPLLAPLNDSR-N4H4F3S0G1	0.174481	10.1745	0
FETUA_BOVIN Alpha-2-HS-glycoprotein	LCPDCPLLAPLNDSR	N5H6F1S1G0	LCPDCPLLAPLNDSR-N5H6F1S1G0	0.174244	10.1742	0
FETUA_BOVIN Alpha-2-HS-glycoprotein	KLCPDCPLLAPLNDSR	N5H6F0S4G0	KLCPDCPLLAPLNDSR-N5H6F0S4G0	0.174014	10.174	0
FETUA_BOVIN Alpha-2-HS-glycoprotein	RPTGEVYDIEIDTLETTCHVLDPTPLANCSVR	N4H4F3S0G1	RPTGEVYDIEIDTLETTCHVLDPTPLANCSVR-N4H4F3S0G1	0.173158	10.1732	0
FETUA_BOVIN Alpha-2-HS-glycoprotein	LCPDCPLLAPLNDSR	N5H6F2S1G0	LCPDCPLLAPLNDSR-N5H6F2S1G0	0.172717	10.1727	0
FETUA_BOVIN Alpha-2-HS-glycoprotein	KLCPDCPLLAPLNDSR	N4H4F3S0G1	KLCPDCPLLAPLNDSR-N4H4F3S0G1	0.172268	10.1723	0
FETUA_BOVIN Alpha-2-HS-glycoprotein	LCPDCPLLAPLNDSR	N5H6F2S2G0	LCPDCPLLAPLNDSR-N5H6F2S2G0	0.172011	10.172	0
FETUA_BOVIN Alpha-2-HS-glycoprotein	LCPDCPLLAPLNDSR	N6H6F0S0G0	LCPDCPLLAPLNDSR-N6H6F0S0G0	0.171599	10.1716	0
FETUA_BOVIN Alpha-2-HS-glycoprotein	LCPDCPLLAPLNDSR	N5H6F2S1G0	LCPDCPLLAPLNDSR-N5H6F2S1G0	0.171494	10.1715	0
FETUA_BOVIN Alpha-2-HS-glycoprotein	RPTGEVYDIEIDTLETTCHVLDPTPLANCSVR	N5H6F2S1G0	RPTGEVYDIEIDTLETTCHVLDPTPLANCSVR-N5H6F2S1G0	0.171468	10.1715	0
FETUA_BOVIN Alpha-2-HS-glycoprotein	RPTGEVYDIEIDTLETTCHVLDPTPLANCSVR	N5H6F2S2G0	RPTGEVYDIEIDTLETTCHVLDPTPLANCSVR-N5H6F2S2G0	0.169907	10.1699	0
FETUA_BOVIN Alpha-2-HS-glycoprotein	LCPDCPLLAPLNDSR	N5H6F2S1G0	LCPDCPLLAPLNDSR-N5H6F2S1G0	0.169605	10.1696	0
FETUA_BOVIN Alpha-2-HS-glycoprotein	LCPDCPLLAPLNDSR	N6H6F0S0G1	LCPDCPLLAPLNDSR-N6H6F0S0G1	0.169148	10.1691	0
FETUA_BOVIN Alpha-2-HS-glycoprotein	LCPDCPLLAPLNDSR	N4H5F4S0G2	LCPDCPLLAPLNDSR-N4H5F4S0G2	0.168538	10.1685	0
FETUA_BOVIN Alpha-2-HS-glycoprotein	LCPDCPLLAPLNDSR	N6H6F0S0G0	LCPDCPLLAPLNDSR-N6H6F0S0G0	0.168321	10.1683	0
FETUA_BOVIN Alpha-2-HS-glycoprotein	LCPDCPLLAPLNDSR	N5H6F0S3G0	LCPDCPLLAPLNDSR-N5H6F0S3G0	0.166811	10.1668	0
FETUA_BOVIN Alpha-2-HS-glycoprotein	LCPDCPLLAPLNDSR	N5H6F2S1G0	LCPDCPLLAPLNDSR-N5H6F2S1G0	0.16663	10.1666	0
FETUA_BOVIN Alpha-2-HS-glycoprotein	RPTGEVYDIEIDTLETTCHVLDPTPLANCSVR	N4H6F1S0G0	RPTGEVYDIEIDTLETTCHVLDPTPLANCSVR-N4H6F1S0G0	0.165793	10.1658	0
FETUA_BOVIN Alpha-2-HS-glycoprotein	LCPDCPLLAPLNDSR	N5H5F1S3G0	LCPDCPLLAPLNDSR-N5H5F1S3G0	0.16574	10.1657	0
FETUA_BOVIN Alpha-2-HS-glycoprotein	KLCPDCPLLAPLNDSR	N5H5F1S3G0	KLCPDCPLLAPLNDSR-N5H5F1S3G0	0.165524	10.1655	0
FETUA_BOVIN Alpha-2-HS-glycoprotein	RPTGEVYDIEIDTLETTCHVLDPTPLANCSVR	N6H7F4S0G0	RPTGEVYDIEIDTLETTCHVLDPTPLANCSVR-N6H7F4S0G0	0.1636	10.1636	0
FETUA_BOVIN Alpha-2-HS-glycoprotein	RPTGEVYDIEIDTLETTCHVLDPTPLANCSVR	N6H7F4S0G0	RPTGEVYDIEIDTLETTCHVLDPTPLANCSVR-N6H7F4S0G0	0.16356	10.1636	0
FETUA_BOVIN Alpha-2-HS-glycoprotein	LCPDCPLLAPLNDSR	N6H5F0S0G1	LCPDCPLLAPLNDSR-N6H5F0S0G1	0.160279	10.1603	0
FETUA_BOVIN Alpha-2-HS-glycoprotein	RPTGEVYDIEIDTLETTCHVLDPTPLANCSVR	N5H6F0S4G0	RPTGEVYDIEIDTLETTCHVLDPTPLANCSVR-N5H6F0S4G0	0.159956	10.16	0
FETUA_BOVIN Alpha-2-HS-glycoprotein	RPTGEVYDIEIDTLETTCHVLDPTPLANCSVR	N4H4F3S0G1	RPTGEVYDIEIDTLETTCHVLDPTPLANCSVR-N4H4F3S0G1	0.159844	10.1598	0
FETUA_BOVIN Alpha-2-HS-glycoprotein	LCPDCPLLAPLNDSR	N7H7F0S0G0	LCPDCPLLAPLNDSR-N7H7F0S0G0	0.158918	10.1589	0
FETUA_BOVIN Alpha-2-HS-glycoprotein	LCPDCPLLAPLNDSR	N5H7F0S0G0	LCPDCPLLAPLNDSR-N5H7F0S0G0	0.157683	10.1577	0
FETUA_BOVIN Alpha-2-HS-glycoprotein	RPTGEVYDIEIDTLETTCHVLDPTPLANCSVR	N4H4F3S0G1	RPTGEVYDIEIDTLETTCHVLDPTPLANCSVR-N4H4F3S0G1	0.156359	10.1564	0
FETUA_BOVIN Alpha-2-HS-glycoprotein	LCPDCPLLAPLNDSR	N4H6F2S1G0	LCPDCPLLAPLNDSR-N4H6F2S1G0	0.155764	10.1558	0
FETUA_BOVIN Alpha-2-HS-glycoprotein	LCPDCPLLAPLNDSR	N5H6F2S0G0	LCPDCPLLAPLNDSR-N5H6F2S0G0	0.154323	10.1543	0
FETUA_BOVIN Alpha-2-HS-glycoprotein	LCPDCPLLAPLNDSR	N4H5F2S0G2	LCPDCPLLAPLNDSR-N4H5F2S0G2	0.153104	10.1531	0
FETUA_BOVIN Alpha-2-HS-glycoprotein	LCPDCPLLAPLNDSR	N5H5F1S1G0	LCPDCPLLAPLNDSR-N5H5F1S1G0	0.152991	10.153	0
FETUA_BOVIN Alpha-2-HS-glycoprotein	LCPDCPLLAPLNDSR	N5H6F2S0G0	LCPDCPLLAPLNDSR-N5H6F2S0G0	0.148908	10.1489	0
FETUA_BOVIN Alpha-2-HS-glycoprotein	RPTGEVYDIEIDTLETTCHVLDPTPLANCSVR	N6H7F1S0G0	RPTGEVYDIEIDTLETTCHVLDPTPLANCSVR-N6H7F1S0G0	0.148479	10.1485	0
FETUA_BOVIN Alpha-2-HS-glycoprotein	LCPDCPLLAPLNDSR	N5H5F1S1G0	LCPDCPLLAPLNDSR-N5H5F1S1G0	0.14847	10.1485	0
FETUA_BOVIN Alpha-2-HS-glycoprotein	LCPDCPLLAPLNDSR	N5H5F1S3G0	LCPDCPLLAPLNDSR-N5H5F1S3G0	0.145376	10.1454	0
FETUA_BOVIN Alpha-2-HS-glycoprotein	RPTGEVYDIEIDTLETTCHVLDPTPLANCSVR	N4H5F1S1G0	RPTGEVYDIEIDTLETTCHVLDPTPLANCSVR-N4H5F1S1G0	0.145267	10.1453	0
FETUA_BOVIN Alpha-2-HS-glycoprotein	LCPDCPLLAPLNDSR	N4H5F4S0G2	LCPDCPLLAPLNDSR-N4H5F4S0G2	0.142743	10.1427	0
FETUA_BOVIN Alpha-2-HS-glycoprotein	RPTGEVYDIEIDTLETTCHVLDPTPLANCSVR	N5H6F2S2G0	RPTGEVYDIEIDTLETTCHVLDPTPLANCSVR-N5H6F2S2G0	0.142707	10.1427	0
FETUA_BOVIN Alpha-2-HS-glycoprotein	RPTGEVYDIEIDTLETTCHVLDPTPLANCSVR	N5H5F1S0G0	RPTGEVYDIEIDTLETTCHVLDPTPLANCSVR-N5H5F1S0G0	0.142029	10.142	0
FETUA_BOVIN Alpha-2-HS-glycoprotein	RPTGEVYDIEIDTLETTCHVLDPTPLANCSVR	N5H6F2S1G0	RPTGEVYDIEIDTLETTCHVLDPTPLANCSVR-N5H6F2S1G0	0.141917	10.1419	0
FETUA_BOVIN Alpha-2-HS-glycoprotein	LCPDCPLLAPLNDSR	N4H5F0S2G0	LCPDCPLLAPLNDSR-N4H5F0S2G0	0.141706	10.1417	0
FETUA_BOVIN Alpha-2-HS-glycoprotein	LCPDCPLLAPLNDSR	N5H6F2S0G0	LCPDCPLLAPLNDSR-N5H6F2S0G0	0.141656	10.1417	0
FETUA_BOVIN Alpha-2-HS-glycoprotein	RPTGEVYDIEIDTLETTCHVLDPTPLANCSVR	N4H4F3S0G1	RPTGEVYDIEIDTLETTCHVLDPTPLANCSVR-N4H4F3S0G1	0.134476	10.1345	0
FETUA_BOVIN Alpha-2-HS-glycoprotein	LCPDCPLLAPLNDSR	N5H5F1S0G0	LCPDCPLLAPLNDSR-N5H5F1S0G0	0.134378	10.1344	0
FETUA_BOVIN Alpha-2-HS-glycoprotein	RPTGEVYDIEIDTLETTCHVLDPTPLANCSVR	N4H6F1S0G0	RPTGEVYDIEIDTLETTCHVLDPTPLANCSVR-N4H6F1S0G0	0.11338	10.1134	0
FETUA_BOVIN Alpha-2-HS-glycoprotein	LCPDCPLLAPLNDSR	N4H5F2S0G0	LCPDCPLLAPLNDSR-N4H5F2S0G0	0.277004	9.277	0
FETUA_BOVIN Alpha-2-HS-glycoprotein	KLCPDCPLLAPLNDSR	N5H6F0S1G0	KLCPDCPLLAPLNDSR-N5H6F0S1G0	0.200386	9.20039	0
FETUA_BOVIN Alpha-2-HS-glycoprotein	LCPDCPLLAPLNDSR	N4H5F0S2G0	LCPDCPLLAPLNDSR-N4H5F0S2G0	0.186592	9.18659	0
FETUA_BOVIN Alpha-2-HS-glycoprotein	LCPDCPLLAPLNDSR	N5H6F1S0G0	LCPDCPLLAPLNDSR-N5H6F1S0G0	0.172111	9.17211	0
FETUA_BOVIN Alpha-2-HS-glycoprotein	LCPDCPLLAPLNDSR	N4H5F0S2G0	LCPDCPLLAPLNDSR-N4H5F0S2G0	0.169935	9.16994	0
FETUA_BOVIN Alpha-2-HS-glycoprotein	LCPDCPLLAPLNDSR	N4H5F2S0G0	LCPDCPLLAPLNDSR-N4H5F2S0G0	0.168702	9.1687	0
FETUA_BOVIN Alpha-2-HS-glycoprotein	LCPDCPLLAPLNDSR	N5H6F2S1G0	LCPDCPLLAPLNDSR-N5H6F2S1G0	0.168081	9.16808	0
FETUA_BOVIN Alpha-2-HS-glycoprotein	RPTGEVYDIEIDTLETTCHVLDPTPLANCSVR	N4H5F1S1G0	RPTGEVYDIEIDTLETTCHVLDPTPLANCSVR-N4H5F1S1G0	0.167576	9.16758	0
FETUA_BOVIN Alpha-2-HS-glycoprotein	RPTGEVYDIEIDTLETTCHVLDPTPLANCSVR	N3H3F2S0G0	RPTGEVYDIEIDTLETTCHVLDPTPLANCSVR-N3H3F2S0G0	0.16661	9.16661	0
FETUA_BOVIN Alpha-2-HS-glycoprotein	RPTGEVYDIEIDTLETTCHVLDPTPLANCSVR	N5H6F2S1G0	RPTGEVYDIEIDTLETTCHVLDPTPLANCSVR-N5H6F2S1G0	0.161702	9.1617	0
FETUA_BOVIN Alpha-2-HS-glycoprotein	LCPDCPLLAPLNDSR	N5H6F0S2G0	LCPDCPLLAPLNDSR-N5H6F0S2G0	0.160656	9.16066	0
FETUA_BOVIN Alpha-2-HS-glycoprotein	KLCPDCPLLAPLNDSR	N3H6F2S0G0	KLCPDCPLLAPLNDSR-N3H6F2S0G0	0.158539	9.15854	0
FETUA_BOVIN Alpha-2-HS-glycoprotein	KLCPDCPLLAPLNDSR	N5H5F1S1G0	KLCPDCPLLAPLNDSR-N5H5F1S1G0	0.157379	9.15738	0
FETUA_BOVIN Alpha-2-HS-glycoprotein	LCPDCPLLAPLNDSR	N7H8F0S0G0	LCPDCPLLAPLNDSR-N7H8F0S0G0	0.154072	9.15407	0
FETUA_BOVIN Alpha-2-HS-glycoprotein	RPTGEVYDIEIDTLETTCHVLDPTPLANCSVR	N5H6F2S1G0	RPTGEVYDIEIDTLETTCHVLDPTPLANCSVR-N5H6F2S1G0	0.153888	9.15389	0
FETUA_BOVIN Alpha-2-HS-glycoprotein	RPTGEVYDIEIDTLETTCHVLDPTPLANCSVR	N7H8F0S0G0	RPTGEVYDIEIDTLETTCHVLDPTPLANCSVR-N7H8F0S0G0	0.153778	9.15378	0
FETUA_BOVIN Alpha-2-HS-glycoprotein	LCPDCPLLAPLNDSR	N3H3F2S0G0	LCPDCPLLAPLNDSR-N3H3F2S0G0	0.152418	9.15242	0
FETUA_BOVIN Alpha-2-HS-glycoprotein	RPTGEVYDIEIDTLETTCHVLDPTPLANCSVR	N5H6F2S1G0	RPTGEVYDIEIDTLETTCHVLDPTPLANCSVR-N5H6F2S1G0	0.150628	9.15063	0
FETUA_BOVIN Alpha-2-HS-glycoprotein	LCPDCPLLAPLNDSR	N8H7F1S0G0	LCPDCPLLAPLNDSR-N8H7F1S0G0	0.149397	9.1494	0
FETUA_BOVIN Alpha-2-HS-glycoprotein	RPTGEVYDIEIDTLETTCHVLDPTPLANCSVR	N4H5F2S0G1	RPTGEVYDIEIDTLETTCHVLDPTPLANCSVR-N4H5F2S0G1	0.148096	9.1481	0
FETUA_BOVIN Alpha-2-HS-glycoprotein	LCPDCPLLAPLNDSR	N4H4F3S0G1	LCPDCPLLAPLNDSR-N4H4F3S0G1	0.147259	9.14726	0
FETUA_BOVIN Alpha-2-HS-glycoprotein	RPTGEVYDIEIDTLETTCHVLDPTPLANCSVR	N5H6F2S2G0	RPTGEVYDIEIDTLETTCHVLDPTPLANCSVR-N5H6F2S2G0	0.145317	9.14532	0
FETUA_BOVIN Alpha-2-HS-glycoprotein	LCPDCPLLAPLNDSR	N4H4F3S0G1	LCPDCPLLAPLNDSR-N4H4F3S0G1	0.144936	9.14494	0
FETUA_BOVIN Alpha-2-HS-glycoprotein	RPTGEVYDIEIDTLETTCHVLDPTPLANCSVR	N6H7F2S2G0	RPTGEVYDIEIDTLETTCHVLDPTPLANCSVR-N6H7F2S2G0	0.144568	9.14457	0
FETUA_BOVIN Alpha-2-HS-glycoprotein	LCPDCPLLAPLNDSR	N5H5F1S1G0	LCPDCPLLAPLNDSR-N5H5F1S1G0	0.144565	9.14457	0
FETUA_BOVIN Alpha-2-HS-glycoprotein	LCPDCPLLAPLNDSR	N4H4F3S0G1	LCPDCPLLAPLNDSR-N4H4F3S0G1	0.143059	9.14306	0
FETUA_BOVIN Alpha-2-HS-glycoprotein	LCPDCPLLAPLNDSR	N4H5F2S0G0	LCPDCPLLAPLNDSR-N4H5F2S0G0	0.14215	9.14215	0
FETUA_BOVIN Alpha-2-HS-glycoprotein	LCPDCPLLAPLNDSR	N4H4F3S0G1	LCPDCPLLAPLNDSR-N4H4F3S0G1	0.141607	9.14161	0
FETUA_BOVIN Alpha-2-HS-glycoprotein	LCPDCPLLAPLNDSR	N5H5F1S0G0	LCPDCPLLAPLNDSR-N5H5F1S0G0	0.141206	9.14121	0
FETUA_BOVIN Alpha-2-HS-glycoprotein	RPTGEVYDIEIDTLETTCHVLDPTPLANCSVR	N5H6F2S0G0	RPTGEVYDIEIDTLETTCHVLDPTPLANCSVR-N5H6F2S0G0	0.140571	9.14057	0
FETUA_BOVIN Alpha-2-HS-glycoprotein	RPTGEVYDIEIDTLETTCHVLDPTPLANCSVR	N7H8F0S0G0	RPTGEVYDIEIDTLETTCHVLDPTPLANCSVR-N7H8F0S0G0	0.138767	9.13877	0
FETUA_BOVIN Alpha-2-HS-glycoprotein	LCPDCPLLAPLNDSR	N3H4F0S0G0	LCPDCPLLAPLNDSR-N3H4F0S0G0	0.137306	9.13731	0
FETUA_BOVIN Alpha-2-HS-glycoprotein	LCPDCPLLAPLNDSR	N4H4F3S0G1	LCPDCPLLAPLNDSR-N4H4F3S0G1	0.137123	9.13712	0
FETUA_BOVIN Alpha-2-HS-glycoprotein	LCPDCPLLAPLNDSR	N3H3F2S0G0	LCPDCPLLAPLNDSR-N3H3F2S0G0	0.136614	9.13661	0
FETUA_BOVIN Alpha-2-HS-glycoprotein	LCPDCPLLAPLNDSR	N5H7F0S0G0	LCPDCPLLAPLNDSR-N5H7F0S0G0	0.135397	9.1354	0
FETUA_BOVIN Alpha-2-HS-glycoprotein	RPTGEVYDIEIDTLETTCHVLDPTPLANCSVR	N5H6F2S1G0	RPTGEVYDIEIDTLETTCHVLDPTPLANCSVR-N5H6F2S1G0	0.135021	9.13502	0
FETUA_BOVIN Alpha-2-HS-glycoprotein	RPTGEVYDIEIDTLETTCHVLDPTPLANCSVR	N5H6F2S0G0	RPTGEVYDIEIDTLETTCHVLDPTPLANCSVR-N5H6F2S0G0	0.133137	9.13314	0
FETUA_BOVIN Alpha-2-HS-glycoprotein	RPTGEVYDIEIDTLETTCHVLDPTPLANCSVR	N6H7F4S0G0	RPTGEVYDIEIDTLETTCHVLDPTPLANCSVR-N6H7F4S0G0	0.132641	9.13264	0
FETUA_BOVIN Alpha-2-HS-glycoprotein	LCPDCPLLAPLNDSR	N5H5F1S1G0	LCPDCPLLAPLNDSR-N5H5F1S1G0	0.132536	9.13254	0
FETUA_BOVIN Alpha-2-HS-glycoprotein	LCPDCPLLAPLNDSR	N4H4F3S0G1	LCPDCPLLAPLNDSR-N4H4F3S0G1	0.130408	9.13041	0
FETUA_BOVIN Alpha-2-HS-glycoprotein	LCPDCPLLAPLNDSR	N4H5F2S0G1	LCPDCPLLAPLNDSR-N4H5F2S0G1	0.130274	9.13027	0
FETUA_BOVIN Alpha-2-HS-glycoprotein	LCPDCPLLAPLNDSR	N5H5F1S1G0	LCPDCPLLAPLNDSR-N5H5F1S1G0	0.127844	9.12784	0
FETUA_BOVIN Alpha-2-HS-glycoprotein	RPTGEVYDIEIDTLETTCHVLDPTPLANCSVR	N5H6F2S2G0	RPTGEVYDIEIDTLETTCHVLDPTPLANCSVR-N5H6F2S2G0	0.12641	9.12641	0
FETUA_BOVIN Alpha-2-HS-glycoprotein	LCPDCPLLAPLNDSR	N6H5F0S0G1	LCPDCPLLAPLNDSR-N6H5F0S0G1	0.123774	9.12377	0
FETUA_BOVIN Alpha-2-HS-glycoprotein	LCPDCPLLAPLNDSR	N6H6F0S0G0	LCPDCPLLAPLNDSR-N6H6F0S0G0	0.119912	9.11991	0
FETUA_BOVIN Alpha-2-HS-glycoprotein	LCPDCPLLAPLNDSR	N4H5F2S0G0	LCPDCPLLAPLNDSR-N4H5F2S0G0	0.104275	9.10428	0
FETUA_BOVIN Alpha-2-HS-glycoprotein	RPTGEVYDIEIDTLETTCHVLDPTPLANCSVR	N5H5F1S1G0	RPTGEVYDIEIDTLETTCHVLDPTPLANCSVR-N5H5F1S1G0	0.100044	9.10004	0
FETUA_BOVIN Alpha-2-HS-glycoprotein	LCPDCPLLAPLNDSR	N4H5F0S0G0	LCPDCPLLAPLNDSR-N4H5F0S0G0	0.21346	8.21346	0
FETUA_BOVIN Alpha-2-HS-glycoprotein	VVHAVEVALATFNAESNGSYLQLVEISR	N5H6F2S1G0	VVHAVEVALATFNAESNGSYLQLVEISR-N5H6F2S1G0	0.193735	8.19373	0
FETUA_BOVIN Alpha-2-HS-glycoprotein	LCPDCPLLAPLNDSR	N4H5F0S0G0	LCPDCPLLAPLNDSR-N4H5F0S0G0	0.193388	8.19339	0
FETUA_BOVIN Alpha-2-HS-glycoprotein	RPTGEVYDIEIDTLETTCHVLDPTPLANCSVR	N4H5F2S0G0	RPTGEVYDIEIDTLETTCHVLDPTPLANCSVR-N4H5F2S0G0	0.180901	8.1809	0
FETUA_BOVIN Alpha-2-HS-glycoprotein	LCPDCPLLAPLNDSR	N4H7F2S0G0	LCPDCPLLAPLNDSR-N4H7F2S0G0	0.175163	8.17516	0
FETUA_BOVIN Alpha-2-HS-glycoprotein	VVHAVEVALATFNAESNGSYLQLVEISR	N5H6F2S0G0	VVHAVEVALATFNAESNGSYLQLVEISR-N5H6F2S0G0	0.170824	8.17082	0
FETUA_BOVIN Alpha-2-HS-glycoprotein	LCPDCPLLAPLNDSR	N4H5F1S1G0	LCPDCPLLAPLNDSR-N4H5F1S1G0	0.167519	8.16752	0
FETUA_BOVIN Alpha-2-HS-glycoprotein	RPTGEVYDIEIDTLETTCHVLDPTPLANCSVR	N7H8F0S0G0	RPTGEVYDIEIDTLETTCHVLDPTPLANCSVR-N7H8F0S0G0	0.154423	8.15442	0
FETUA_BOVIN Alpha-2-HS-glycoprotein	RPTGEVYDIEIDTLETTCHVLDPTPLANCSVR	N7H8F2S0G0	RPTGEVYDIEIDTLETTCHVLDPTPLANCSVR-N7H8F2S0G0	0.149804	8.1498	0
FETUA_BOVIN Alpha-2-HS-glycoprotein	RPTGEVYDIEIDTLETTCHVLDPTPLANCSVR	N4H5F2S0G0	RPTGEVYDIEIDTLETTCHVLDPTPLANCSVR-N4H5F2S0G0	0.148495	8.1485	0
FETUA_BOVIN Alpha-2-HS-glycoprotein	LCPDCPLLAPLNDSR	N7H8F0S0G0	LCPDCPLLAPLNDSR-N7H8F0S0G0	0.146044	8.14604	0
FETUA_BOVIN Alpha-2-HS-glycoprotein	LCPDCPLLAPLNDSR	N4H5F2S0G0	LCPDCPLLAPLNDSR-N4H5F2S0G0	0.144852	8.14485	0
FETUA_BOVIN Alpha-2-HS-glycoprotein	LCPDCPLLAPLNDSR	N3H4F0S1G0	LCPDCPLLAPLNDSR-N3H4F0S1G0	0.144633	8.14463	0
FETUA_BOVIN Alpha-2-HS-glycoprotein	LCPDCPLLAPLNDSR	N5H6F2S2G0	LCPDCPLLAPLNDSR-N5H6F2S2G0	0.143866	8.14387	0
FETUA_BOVIN Alpha-2-HS-glycoprotein	LCPDCPLLAPLNDSR	N5H7F0S1G0	LCPDCPLLAPLNDSR-N5H7F0S1G0	0.141285	8.14128	0
FETUA_BOVIN Alpha-2-HS-glycoprotein	LCPDCPLLAPLNDSR	N6H6F0S0G0	LCPDCPLLAPLNDSR-N6H6F0S0G0	0.140088	8.14009	0
FETUA_BOVIN Alpha-2-HS-glycoprotein	VVHAVEVALATFNAESNGSYLQLVEISR	N5H6F2S1G0	VVHAVEVALATFNAESNGSYLQLVEISR-N5H6F2S1G0	0.139329	8.13933	0
FETUA_BOVIN Alpha-2-HS-glycoprotein	RPTGEVYDIEIDTLETTCHVLDPTPLANCSVR	N6H7F1S0G0	RPTGEVYDIEIDTLETTCHVLDPTPLANCSVR-N6H7F1S0G0	0.139016	8.13902	0
FETUA_BOVIN Alpha-2-HS-glycoprotein	LCPDCPLLAPLNDSR	N4H4F3S0G1	LCPDCPLLAPLNDSR-N4H4F3S0G1	0.138316	8.13832	0
FETUA_BOVIN Alpha-2-HS-glycoprotein	RPTGEVYDIEIDTLETTCHVLDPTPLANCSVR	N4H4F3S0G1	RPTGEVYDIEIDTLETTCHVLDPTPLANCSVR-N4H4F3S0G1	0.136009	8.13601	0
FETUA_BOVIN Alpha-2-HS-glycoprotein	LCPDCPLLAPLNDSR	N4H5F2S0G0	LCPDCPLLAPLNDSR-N4H5F2S0G0	0.135179	8.13518	0
FETUA_BOVIN Alpha-2-HS-glycoprotein	RPTGEVYDIEIDTLETTCHVLDPTPLANCSVR	N5H6F2S1G0	RPTGEVYDIEIDTLETTCHVLDPTPLANCSVR-N5H6F2S1G0	0.132714	8.13271	0
FETUA_BOVIN Alpha-2-HS-glycoprotein	RPTGEVYDIEIDTLETTCHVLDPTPLANCSVR	N6H7F2S0G0	RPTGEVYDIEIDTLETTCHVLDPTPLANCSVR-N6H7F2S0G0	0.130507	8.13051	0
FETUA_BOVIN Alpha-2-HS-glycoprotein	LCPDCPLLAPLNDSR	N5H5F1S3G0	LCPDCPLLAPLNDSR-N5H5F1S3G0	0.128181	8.12818	0
FETUA_BOVIN Alpha-2-HS-glycoprotein	LCPDCPLLAPLNDSR	N3H4F2S0G0	LCPDCPLLAPLNDSR-N3H4F2S0G0	0.126442	8.12644	0
FETUA_BOVIN Alpha-2-HS-glycoprotein	LCPDCPLLAPLNDSR	N5H6F2S1G0	LCPDCPLLAPLNDSR-N5H6F2S1G0	0.124772	8.12477	0
FETUA_BOVIN Alpha-2-HS-glycoprotein	RPTGEVYDIEIDTLETTCHVLDPTPLANCSVR	N6H5F0S0G1	RPTGEVYDIEIDTLETTCHVLDPTPLANCSVR-N6H5F0S0G1	0.124579	8.12458	0
FETUA_BOVIN Alpha-2-HS-glycoprotein	LCPDCPLLAPLNDSR	N3H4F2S0G0	LCPDCPLLAPLNDSR-N3H4F2S0G0	0.123112	8.12311	0
FETUA_BOVIN Alpha-2-HS-glycoprotein	LCPDCPLLAPLNDSR	N6H6F0S0G0	LCPDCPLLAPLNDSR-N6H6F0S0G0	0.122375	8.12238	0
FETUA_BOVIN Alpha-2-HS-glycoprotein	RPTGEVYDIEIDTLETTCHVLDPTPLANCSVR	N4H5F2S0G0	RPTGEVYDIEIDTLETTCHVLDPTPLANCSVR-N4H5F2S0G0	0.122241	8.12224	0
FETUA_BOVIN Alpha-2-HS-glycoprotein	LCPDCPLLAPLNDSR	N5H6F2S2G0	LCPDCPLLAPLNDSR-N5H6F2S2G0	0.12218	8.12218	0
FETUA_BOVIN Alpha-2-HS-glycoprotein	LCPDCPLLAPLNDSR	N4H5F2S0G1	LCPDCPLLAPLNDSR-N4H5F2S0G1	0.12081	8.12081	0
FETUA_BOVIN Alpha-2-HS-glycoprotein	LCPDCPLLAPLNDSR	N3H3F2S0G0	LCPDCPLLAPLNDSR-N3H3F2S0G0	0.119368	8.11937	0
FETUA_BOVIN Alpha-2-HS-glycoprotein	RPTGEVYDIEIDTLETTCHVLDPTPLANCSVR	N5H6F2S1G0	RPTGEVYDIEIDTLETTCHVLDPTPLANCSVR-N5H6F2S1G0	0.118409	8.11841	0
FETUA_BOVIN Alpha-2-HS-glycoprotein	LCPDCPLLAPLNDSR	N5H6F0S2G0	LCPDCPLLAPLNDSR-N5H6F0S2G0	0.117449	8.11745	0
FETUA_BOVIN Alpha-2-HS-glycoprotein	LCPDCPLLAPLNDSR	N4H4F0S1G0	LCPDCPLLAPLNDSR-N4H4F0S1G0	0.11413	8.11413	0
FETUA_BOVIN Alpha-2-HS-glycoprotein	LCPDCPLLAPLNDSR	N3H3F2S0G0	LCPDCPLLAPLNDSR-N3H3F2S0G0	0.113612	8.11361	0
FETUA_BOVIN Alpha-2-HS-glycoprotein	LCPDCPLLAPLNDSR	N4H7F2S0G0	LCPDCPLLAPLNDSR-N4H7F2S0G0	0.113341	8.11334	0
FETUA_BOVIN Alpha-2-HS-glycoprotein	LCPDCPLLAPLNDSR	N6H6F0S0G0	LCPDCPLLAPLNDSR-N6H6F0S0G0	0.112693	8.11269	0
FETUA_BOVIN Alpha-2-HS-glycoprotein	VVHAVEVALATFNAESNGSYLQLVEISR	N5H6F0S4G0	VVHAVEVALATFNAESNGSYLQLVEISR-N5H6F0S4G0	0.106843	8.10684	0
FETUA_BOVIN Alpha-2-HS-glycoprotein	RPTGEVYDIEIDTLETTCHVLDPTPLANCSVR	N5H6F0S4G0	RPTGEVYDIEIDTLETTCHVLDPTPLANCSVR-N5H6F0S4G0	0.106526	8.10653	0
FETUA_BOVIN Alpha-2-HS-glycoprotein	RPTGEVYDIEIDTLETTCHVLDPTPLANCSVR	N5H5F1S0G0	RPTGEVYDIEIDTLETTCHVLDPTPLANCSVR-N5H5F1S0G0	0.105013	8.10501	0
FETUA_BOVIN Alpha-2-HS-glycoprotein	LCPDCPLLAPLNDSR	N3H4F0S0G0	LCPDCPLLAPLNDSR-N3H4F0S0G0	0.187275	7.18727	0
FETUA_BOVIN Alpha-2-HS-glycoprotein	VVHAVEVALATFNAESNGSYLQLVEISR	N5H6F2S1G0	VVHAVEVALATFNAESNGSYLQLVEISR-N5H6F2S1G0	0.138443	7.13844	0
FETUA_BOVIN Alpha-2-HS-glycoprotein	KLCPDCPLLAPLNDSR	N4H4F3S0G1	KLCPDCPLLAPLNDSR-N4H4F3S0G1	0.129312	7.12931	0
FETUA_BOVIN Alpha-2-HS-glycoprotein	RPTGEVYDIEIDTLETTCHVLDPTPLANCSVR	N5H6F2S2G0	RPTGEVYDIEIDTLETTCHVLDPTPLANCSVR-N5H6F2S2G0	0.124983	7.12498	0
FETUA_BOVIN Alpha-2-HS-glycoprotein	LCPDCPLLAPLNDSR	N5H6F2S1G0	LCPDCPLLAPLNDSR-N5H6F2S1G0	0.124662	7.12466	0
FETUA_BOVIN Alpha-2-HS-glycoprotein	LCPDCPLLAPLNDSR	N6H6F0S0G0	LCPDCPLLAPLNDSR-N6H6F0S0G0	0.119918	7.11992	0
FETUA_BOVIN Alpha-2-HS-glycoprotein	LCPDCPLLAPLNDSR	N5H6F0S4G0	LCPDCPLLAPLNDSR-N5H6F0S4G0	0.119734	7.11973	0
FETUA_BOVIN Alpha-2-HS-glycoprotein	RPTGEVYDIEIDTLETTCHVLDPTPLANCSVR	N7H8F2S0G0	RPTGEVYDIEIDTLETTCHVLDPTPLANCSVR-N7H8F2S0G0	0.119563	7.11956	0
FETUA_BOVIN Alpha-2-HS-glycoprotein	RPTGEVYDIEIDTLETTCHVLDPTPLANCSVR	N5H5F1S1G0	RPTGEVYDIEIDTLETTCHVLDPTPLANCSVR-N5H5F1S1G0	0.119176	7.11918	0
FETUA_BOVIN Alpha-2-HS-glycoprotein	LCPDCPLLAPLNDSR	N5H6F0S1G0	LCPDCPLLAPLNDSR-N5H6F0S1G0	0.113014	7.11301	0
FETUA_BOVIN Alpha-2-HS-glycoprotein	RPTGEVYDIEIDTLETTCHVLDPTPLANCSVR	N5H6F2S1G0	RPTGEVYDIEIDTLETTCHVLDPTPLANCSVR-N5H6F2S1G0	0.110674	7.11067	0
FETUA_BOVIN Alpha-2-HS-glycoprotein	LCPDCPLLAPLNDSR	N4H5F2S0G0	LCPDCPLLAPLNDSR-N4H5F2S0G0	0.109961	7.10996	0
FETUA_BOVIN Alpha-2-HS-glycoprotein	RPTGEVYDIEIDTLETTCHVLDPTPLANCSVR	N5H6F2S1G0	RPTGEVYDIEIDTLETTCHVLDPTPLANCSVR-N5H6F2S1G0	0.108117	7.10812	0
FETUA_BOVIN Alpha-2-HS-glycoprotein	LCPDCPLLAPLNDSR	N4H5F2S0G0	LCPDCPLLAPLNDSR-N4H5F2S0G0	0.105558	7.10556	0
FETUA_BOVIN Alpha-2-HS-glycoprotein	LCPDCPLLAPLNDSR	N5H6F2S0G0	LCPDCPLLAPLNDSR-N5H6F2S0G0	0.100091	7.10009	0
