# Supplementary material for: One-Step Enrichment of Intact Glycopeptides From Glycoengineered Chinese Hamster Ovary Cells
Source: Front Chem. 2020 Apr 17;8:240. doi: 10.3389/fchem.2020.00240 (PMC7180227; doi:10.3389/fchem.2020.00240)
Supplement: Supplementary file 3 [file Table_3.XLSX]

## Sheet: Table Sa
Table S3a Identified intact glycopeptides without any enrichment method from FUT8-/- cells
Protein Name	Sequence	NGLYCAN	IGP	IR Score	Morpheus Score	FDR
acid ceramidase	SVLENSTSYDEAK	N2H5F0S0G0	SVLENSTSYDEAK-N2H5F0S0G0	0.418254	18.4183	0
acid ceramidase	LMAPAYFILGGNK	N2H5F0S0G0	LMAPAYFILGGNK-N2H5F0S0G0	0.389662	12.3897	0
acid ceramidase	LMAPAYFILGGNK	N2H3F0S0G0	LMAPAYFILGGNK-N2H3F0S0G0	0.33727	12.3373	0
actin, cytoplasmic 1	DLYANTVLSGGTTMYPGIADR	N3H3F0S0G0	DLYANTVLSGGTTMYPGIADR-N3H3F0S0G0	0.168485	14.1685	0
adipocyte plasma membrane-associated protein	AGPNGTLFVVDAYK	N2H6F0S0G0	AGPNGTLFVVDAYK-N2H6F0S0G0	0.480394	27.4804	0
adipocyte plasma membrane-associated protein	AGPNGTLFVVDAYK	N2H5F0S0G0	AGPNGTLFVVDAYK-N2H5F0S0G0	0.44434	22.4443	0
adipocyte plasma membrane-associated protein	AGPNGTLFVVDAYK	N2H6F0S0G0	AGPNGTLFVVDAYK-N2H6F0S0G0	0.441061	22.4411	0
adipocyte plasma membrane-associated protein	AGPNGTLFVVDAYK	N2H6F0S0G0	AGPNGTLFVVDAYK-N2H6F0S0G0	0.32541	16.3254	0
adipocyte plasma membrane-associated protein	AGPNGTLFVVDAYK	N2H5F0S0G0	AGPNGTLFVVDAYK-N2H5F0S0G0	0.323112	16.3231	0
alpha-galactosidase A	LGIYADVGNK	N2H3F0S0G0	LGIYADVGNK-N2H3F0S0G0	0.453808	18.4538	0
alpha-L-iduronidase	FQVNNTCPPHVQLLR	N2H9F0S0G0	FQVNNTCPPHVQLLR-N2H9F0S0G0	0.248067	12.2481	0
alpha-L-iduronidase	FQVNNTCPPHVQLLR	N2H6F0S0G0	FQVNNTCPPHVQLLR-N2H6F0S0G0	0.350245	9.35025	0
basement membrane-specific heparan sulfate proteoglycan core protein	SLTHGSLIVGNSAPVNGTSQGK	N4H5F0S0G0	SLTHGSLIVGNSAPVNGTSQGK-N4H5F0S0G0	0.281008	16.281	0
basement membrane-specific heparan sulfate proteoglycan core protein	SLTHGSLIVGNSAPVNGTSQGK	N4H5F0S0G0	SLTHGSLIVGNSAPVNGTSQGK-N4H5F0S0G0	0.227388	14.2274	0
basement membrane-specific heparan sulfate proteoglycan core protein	SLTHGSLIVGNSAPVNGTSQGK	N4H5F2S0G0	SLTHGSLIVGNSAPVNGTSQGK-N4H5F2S0G0	0.217783	12.2178	0
basement membrane-specific heparan sulfate proteoglycan core protein	NQELEDNVHISPNGSIITIVGTRPSNHGAYR	N4H5F2S0G0	NQELEDNVHISPNGSIITIVGTRPSNHGAYR-N4H5F2S0G0	0.155307	10.1553	0
basigin	THLTCSLNSSGVDIIGHR	N2H6F0S0G0	THLTCSLNSSGVDIIGHR-N2H6F0S0G0	0.310372	18.3104	0
basigin	THLTCSLNSSGVDIIGHR	N2H6F0S0G0	THLTCSLNSSGVDIIGHR-N2H6F0S0G0	0.26223	13.2622	0
basigin	THLTCSLNSSGVDIIGHR	N2H5F0S0G0	THLTCSLNSSGVDIIGHR-N2H5F0S0G0	0.259244	12.2592	0
beta-galactosidase	NITQAFLIQR	N2H6F0S0G0	NITQAFLIQR-N2H6F0S0G0	0.399622	16.3996	0
beta-galactosidase	NITQAFLIQR	N2H7F0S0G0	NITQAFLIQR-N2H7F0S0G0	0.394738	16.3947	0
beta-galactosidase	NITQAFLIQR	N2H6F0S0G0	NITQAFLIQR-N2H6F0S0G0	0.403824	11.4038	0
beta-galactosidase	HILTTSAPNNITVLELER	N4H5F2S0G0	HILTTSAPNNITVLELER-N4H5F2S0G0	0.178426	10.1784	0
beta-glucuronidase	VTIAINNTLTPHTLPPGSIIYK	N2H9F0S0G0	VTIAINNTLTPHTLPPGSIIYK-N2H9F0S0G0	0.34669	19.3467	0
beta-glucuronidase	VTIAINNTLTPHTLPPGSIIYK	N2H9F0S0G0	VTIAINNTLTPHTLPPGSIIYK-N2H9F0S0G0	0.211529	12.2115	0
cathepsin D	NGTSFDIHYGSGSLSGYLSQDTVSVPCK	N2H6F0S0G0	NGTSFDIHYGSGSLSGYLSQDTVSVPCK-N2H6F0S0G0	0.335119	20.3351	0
cathepsin D	NGTSFDIHYGSGSLSGYLSQDTVSVPCK	N2H3F0S0G0	NGTSFDIHYGSGSLSGYLSQDTVSVPCK-N2H3F0S0G0	0.276248	19.2762	0
cathepsin D	NGTSFDIHYGSGSLSGYLSQDTVSVPCK	N2H5F0S0G0	NGTSFDIHYGSGSLSGYLSQDTVSVPCK-N2H5F0S0G0	0.274613	17.2746	0
cathepsin D	YYEGELSYLNVTR	N2H3F0S0G0	YYEGELSYLNVTR-N2H3F0S0G0	0.322549	15.3225	0
cathepsin D	YYEGELSYLNVTR	N2H3F0S0G0	YYEGELSYLNVTR-N2H3F0S0G0	0.306763	14.3068	0
cathepsin D	NGTSFDIHYGSGSLSGYLSQDTVSVPCK	N2H6F0S0G0	NGTSFDIHYGSGSLSGYLSQDTVSVPCK-N2H6F0S0G0	0.251231	14.2512	0
cathepsin D	YYEGELSYLNVTR	N2H4F0S0G0	YYEGELSYLNVTR-N2H4F0S0G0	0.31607	13.3161	0
cathepsin D	YYEGELSYLNVTR	N2H3F0S0G0	YYEGELSYLNVTR-N2H3F0S0G0	0.214469	13.2145	0
cathepsin D	YYEGELSYLNVTR	N2H3F0S0G0	YYEGELSYLNVTR-N2H3F0S0G0	0.182136	9.18214	0
cathepsin D	NGTSFDIHYGSGSLSGYLSQDTVSVPCK	N2H5F0S0G0	NGTSFDIHYGSGSLSGYLSQDTVSVPCK-N2H5F0S0G0	0.215655	8.21566	0.0025
cathepsin L1	YKPEFAAANDTGYVDIPQLEK	N2H4F0S0G0	YKPEFAAANDTGYVDIPQLEK-N2H4F0S0G0	0.368948	22.3689	0
cathepsin L1	YKPEFAAANDTGYVDIPQLEK	N2H5F0S0G0	YKPEFAAANDTGYVDIPQLEK-N2H5F0S0G0	0.351387	21.3514	0
cathepsin L1	YKPEFAAANDTGYVDIPQLEK	N2H6F0S0G0	YKPEFAAANDTGYVDIPQLEK-N2H6F0S0G0	0.342154	19.3422	0
cathepsin L1	YKPEFAAANDTGYVDIPQLEK	N2H3F0S0G0	YKPEFAAANDTGYVDIPQLEK-N2H3F0S0G0	0.318282	19.3183	0
cathepsin L1	YKPEFAAANDTGYVDIPQLEK	N2H3F0S0G0	YKPEFAAANDTGYVDIPQLEK-N2H3F0S0G0	0.311642	18.3116	0
cathepsin L1	YKPEFAAANDTGYVDIPQLEK	N2H6F0S0G0	YKPEFAAANDTGYVDIPQLEK-N2H6F0S0G0	0.289342	17.2893	0
cathepsin L1	YKPEFAAANDTGYVDIPQLEK	N2H6F0S0G0	YKPEFAAANDTGYVDIPQLEK-N2H6F0S0G0	0.286625	17.2866	0
cathepsin L1	YKPEFAAANDTGYVDIPQLEK	N2H5F0S0G0	YKPEFAAANDTGYVDIPQLEK-N2H5F0S0G0	0.28141	17.2814	0
cathepsin L1	YKPEFAAANDTGYVDIPQLEK	N2H3F0S0G0	YKPEFAAANDTGYVDIPQLEK-N2H3F0S0G0	0.239466	16.2395	0
cathepsin L1	YKPEFAAANDTGYVDIPQLEK	N2H7F0S0G0	YKPEFAAANDTGYVDIPQLEK-N2H7F0S0G0	0.247873	15.2479	0
cathepsin L1	YKPEFAAANDTGYVDIPQLEK	N2H5F0S0G0	YKPEFAAANDTGYVDIPQLEK-N2H5F0S0G0	0.220516	15.2205	0
cathepsin L1	YKPEFAAANDTGYVDIPQLEK	N2H7F0S0G0	YKPEFAAANDTGYVDIPQLEK-N2H7F0S0G0	0.156212	9.15621	0
cathepsin Z	VCHTIQNYTR	N2H4F0S0G0	VCHTIQNYTR-N2H4F0S0G0	0.388723	15.3887	0
cathepsin Z	VCHTIQNYTR	N2H5F0S0G0	VCHTIQNYTR-N2H5F0S0G0	0.366827	13.3668	0
CD276 antigen	TALFPELLEQGNASLR	N4H5F0S1G0	TALFPELLEQGNASLR-N4H5F0S1G0	0.316554	11.3166	0
choline transporter-like protein 1	FAEINGSALCTYNIKPSEYTLSAK	N2H5F0S0G0	FAEINGSALCTYNIKPSEYTLSAK-N2H5F0S0G0	0.30991	18.3099	0
cysteine-rich with EGF-like domain protein 1	NSSHLVCSACFGPCAR	N2H5F0S0G0	NSSHLVCSACFGPCAR-N2H5F0S0G0	0.370944	21.3709	0
cysteine-rich with EGF-like domain protein 1	NSSHLVCSACFGPCAR	N2H5F0S0G0	NSSHLVCSACFGPCAR-N2H5F0S0G0	0.349201	21.3492	0
cysteine-rich with EGF-like domain protein 1	NSSHLVCSACFGPCAR	N2H6F0S0G0	NSSHLVCSACFGPCAR-N2H6F0S0G0	0.376555	19.3766	0
cysteine-rich with EGF-like domain protein 2	NETHSFCTACDESCK	N2H5F0S0G0	NETHSFCTACDESCK-N2H5F0S0G0	0.385075	22.3851	0
dipeptidyl peptidase 2	ENYFEQYMDHFNFESFGNK	N2H3F0S0G0	ENYFEQYMDHFNFESFGNK-N2H3F0S0G0	0.321734	21.3217	0
dipeptidyl peptidase 2	ENYFEQYMDHFNFESFGNK	N2H3F0S0G0	ENYFEQYMDHFNFESFGNK-N2H3F0S0G0	0.31343	20.3134	0
dipeptidyl peptidase 2	ENYFEQYMDHFNFESFGNK	N2H6F0S0G0	ENYFEQYMDHFNFESFGNK-N2H6F0S0G0	0.261451	13.2615	0
dipeptidyl peptidase 2	ALVGLVYNSSGMEPCFDIYR	N2H6F0S0G0	ALVGLVYNSSGMEPCFDIYR-N2H6F0S0G0	0.186913	10.1869	0
dolichyl-diphosphooligosaccharide--protein glycosyltransferase subunit 2	SNLDPSNVDSLFYAAQSSQVLSGCEISVSNETK	N2H6F0S0G0	SNLDPSNVDSLFYAAQSSQVLSGCEISVSNETK-N2H6F0S0G0	0.282777	15.2828	0
dolichyl-diphosphooligosaccharide--protein glycosyltransferase subunit 2	SNLDPSNVDSLFYAAQSSQVLSGCEISVSNETK	N2H5F0S0G0	SNLDPSNVDSLFYAAQSSQVLSGCEISVSNETK-N2H5F0S0G0	0.216057	15.2161	0
dolichyl-diphosphooligosaccharide--protein glycosyltransferase subunit STT3A	TILVDNNTWNNTHISR	N2H10F0S0G0	TILVDNNTWNNTHISR-N2H10F0S0G0	0.306692	13.3067	0
dolichyl-diphosphooligosaccharide--protein glycosyltransferase subunit STT3A	TILVDNNTWNNTHISR	N2H9F0S0G0	TILVDNNTWNNTHISR-N2H9F0S0G0	0.261906	13.2619	0
dolichyl-diphosphooligosaccharide--protein glycosyltransferase subunit STT3A	TILVDNNTWNNTHISR	N2H8F0S0G0	TILVDNNTWNNTHISR-N2H8F0S0G0	0.240982	13.241	0
dolichyl-diphosphooligosaccharide--protein glycosyltransferase subunit STT3A	TILVDNNTWNNTHISR	N2H9F0S0G0	TILVDNNTWNNTHISR-N2H9F0S0G0	0.197192	10.1972	0
dolichyl-diphosphooligosaccharide--protein glycosyltransferase subunit STT3A	TILVDNNTWNNTHISR	N2H9F0S0G0	TILVDNNTWNNTHISR-N2H9F0S0G0	0.114336	7.11434	0.0093
dolichyl-diphosphooligosaccharide--protein glycosyltransferase subunit STT3B	TTLVDNNTWNNSHIALVGK	N2H9F0S0G0	TTLVDNNTWNNSHIALVGK-N2H9F0S0G0	0.308543	16.3085	0
dolichyl-diphosphooligosaccharide--protein glycosyltransferase subunit STT3B	TTLVDNNTWNNSHIALVGK	N2H9F0S0G0	TTLVDNNTWNNSHIALVGK-N2H9F0S0G0	0.304094	16.3041	0
dolichyl-diphosphooligosaccharide--protein glycosyltransferase subunit STT3B	TTLVDNNTWNNSHIALVGK	N2H8F0S0G0	TTLVDNNTWNNSHIALVGK-N2H8F0S0G0	0.262357	16.2624	0
dolichyl-diphosphooligosaccharide--protein glycosyltransferase subunit STT3B	TTLVDNNTWNNSHIALVGK	N2H8F0S0G0	TTLVDNNTWNNSHIALVGK-N2H8F0S0G0	0.207987	12.208	0
dolichyl-diphosphooligosaccharide--protein glycosyltransferase subunit STT3B	TTLVDNNTWNNSHIALVGK	N2H9F0S0G0	TTLVDNNTWNNSHIALVGK-N2H9F0S0G0	0.139812	8.13981	0.0024
endoplasmin	HNNDTQHIWESDSNEFSVIADPR	N2H4F0S0G0	HNNDTQHIWESDSNEFSVIADPR-N2H4F0S0G0	0.323492	17.3235	0
endoplasmin	HNNDTQHIWESDSNEFSVIADPR	N2H6F0S0G0	HNNDTQHIWESDSNEFSVIADPR-N2H6F0S0G0	0.249162	14.2492	0
endoplasmin	TDDEVVQREEEAIQLDGLNASQIR	N2H5F0S0G0	TDDEVVQREEEAIQLDGLNASQIR-N2H5F0S0G0	0.241499	14.2415	0
endoplasmin	HNNDTQHIWESDSNEFSVIADPR	N2H5F0S0G0	HNNDTQHIWESDSNEFSVIADPR-N2H5F0S0G0	0.251562	13.2516	0
endoplasmin	HNNDTQHIWESDSNEFSVIADPR	N2H6F0S0G0	HNNDTQHIWESDSNEFSVIADPR-N2H6F0S0G0	0.244555	13.2446	0
endoplasmin	TDDEVVQREEEAIQLDGLNASQIR	N2H5F0S0G0	TDDEVVQREEEAIQLDGLNASQIR-N2H5F0S0G0	0.237853	13.2379	0
endoplasmin	TDDEVVQREEEAIQLDGLNASQIR	N2H6F0S0G0	TDDEVVQREEEAIQLDGLNASQIR-N2H6F0S0G0	0.385334	12.3853	0
endoplasmin	TDDEVVQREEEAIQLDGLNASQIR	N2H6F0S0G0	TDDEVVQREEEAIQLDGLNASQIR-N2H6F0S0G0	0.23091	12.2309	0
endoplasmin	HNNDTQHIWESDSNEFSVIADPR	N2H4F0S0G0	HNNDTQHIWESDSNEFSVIADPR-N2H4F0S0G0	0.187627	10.1876	0
endoplasmin	HNNDTQHIWESDSNEFSVIADPR	N2H5F0S0G0	HNNDTQHIWESDSNEFSVIADPR-N2H5F0S0G0	0.219553	9.21955	0
endoplasmin	HNNDTQHIWESDSNEFSVIADPR	N2H8F0S0G0	HNNDTQHIWESDSNEFSVIADPR-N2H8F0S0G0	0.177793	8.17779	0.0025
endoplasmin	HNNDTQHIWESDSNEFSVIADPR	N2H5F1S0G0	HNNDTQHIWESDSNEFSVIADPR-N2H5F1S0G0	0.114739	7.11474	0.0093
epididymis-specific alpha-mannosidase	NITDQDYIYSIHTR	N2H3F0S0G0	NITDQDYIYSIHTR-N2H3F0S0G0	0.356555	18.3566	0
epididymis-specific alpha-mannosidase	NITDQDYIYSIHTR	N2H3F0S0G0	NITDQDYIYSIHTR-N2H3F0S0G0	0.164294	11.1643	0
ER membrane protein complex subunit 10	GSEVEDEDLELFNTSVQLRPPGTAPGPETAAFIER	N2H6F0S0G0	GSEVEDEDLELFNTSVQLRPPGTAPGPETAAFIER-N2H6F0S0G0	0.110469	11.1105	0
ERO1-like protein alpha	WGHNVTEFQQR	N2H6F0S0G0	WGHNVTEFQQR-N2H6F0S0G0	0.347415	13.3474	0
fibronectin	DQCIVDDITYNVNDTFHK	N4H5F0S0G0	DQCIVDDITYNVNDTFHK-N4H5F0S0G0	0.234615	13.2346	0
fibronectin	DQCIVDDITYNVNDTFHK	N4H5F0S0G0	DQCIVDDITYNVNDTFHK-N4H5F0S0G0	0.360122	12.3601	0
fibronectin	DQCIVDDITYNVNDTFHK	N4H5F0S1G0	DQCIVDDITYNVNDTFHK-N4H5F0S1G0	0.209686	11.2097	0
gamma-interferon-inducible lysosomal thiol reductase	NVSGTWEFTCQHGELECR	N2H3F0S0G0	NVSGTWEFTCQHGELECR-N2H3F0S0G0	0.358178	24.3582	0
gamma-interferon-inducible lysosomal thiol reductase	NVSGTWEFTCQHGELECR	N2H4F0S0G0	NVSGTWEFTCQHGELECR-N2H4F0S0G0	0.365709	23.3657	0
gamma-interferon-inducible lysosomal thiol reductase	NVSGTWEFTCQHGELECR	N2H3F0S0G0	NVSGTWEFTCQHGELECR-N2H3F0S0G0	0.338198	23.3382	0
gamma-interferon-inducible lysosomal thiol reductase	NVSGTWEFTCQHGELECR	N2H5F0S0G0	NVSGTWEFTCQHGELECR-N2H5F0S0G0	0.351841	22.3518	0
gamma-interferon-inducible lysosomal thiol reductase	NVSGTWEFTCQHGELECR	N2H4F0S0G0	NVSGTWEFTCQHGELECR-N2H4F0S0G0	0.261732	16.2617	0
gamma-interferon-inducible lysosomal thiol reductase	NVSGTWEFTCQHGELECR	N2H5F0S0G0	NVSGTWEFTCQHGELECR-N2H5F0S0G0	0.253034	16.253	0
GDP-fucose protein O-fucosyltransferase 1	EGNPFGPFWDQFHVSFNK	N2H6F0S0G0	EGNPFGPFWDQFHVSFNK-N2H6F0S0G0	0.207257	10.2073	0
glucosylceramidase	DLGPALTNSSHDVQLFMLDDQR	N2H3F0S0G0	DLGPALTNSSHDVQLFMLDDQR-N2H3F0S0G0	0.385816	23.3858	0
glucosylceramidase	DLGPALTNSSHDVQLFMLDDQR	N2H3F0S0G0	DLGPALTNSSHDVQLFMLDDQR-N2H3F0S0G0	0.248988	16.249	0
glucosylceramidase	DLGPALTNSSHDVQLFMLDDQR	N2H3F0S0G0	DLGPALTNSSHDVQLFMLDDQR-N2H3F0S0G0	0.242294	16.2423	0
hypoxia up-regulated protein 1	VINDTWAWK	N2H6F0S0G0	VINDTWAWK-N2H6F0S0G0	0.449862	19.4499	0
hypoxia up-regulated protein 1	TEPPLNATAGDQEEK	N2H6F0S0G0	TEPPLNATAGDQEEK-N2H6F0S0G0	0.287976	19.288	0
hypoxia up-regulated protein 1	VFGSQNLTTVK	N2H9F0S0G0	VFGSQNLTTVK-N2H9F0S0G0	0.424963	16.425	0
hypoxia up-regulated protein 1	VFGSQNLTTVK	N2H6F0S0G0	VFGSQNLTTVK-N2H6F0S0G0	0.419765	16.4198	0
hypoxia up-regulated protein 1	VFGSQNLTTVK	N2H8F0S0G0	VFGSQNLTTVK-N2H8F0S0G0	0.417886	16.4179	0
hypoxia up-regulated protein 1	VINDTWAWK	N2H6F0S0G0	VINDTWAWK-N2H6F0S0G0	0.417728	16.4177	0
hypoxia up-regulated protein 1	VFGSQNLTTVK	N2H5F0S0G0	VFGSQNLTTVK-N2H5F0S0G0	0.412481	16.4125	0
hypoxia up-regulated protein 1	VINDTWAWK	N2H5F0S0G0	VINDTWAWK-N2H5F0S0G0	0.385213	16.3852	0
hypoxia up-regulated protein 1	TEPPLNATAGDQEEK	N2H5F0S0G0	TEPPLNATAGDQEEK-N2H5F0S0G0	0.298625	16.2986	0
hypoxia up-regulated protein 1	VFGSQNLTTVK	N2H8F0S0G0	VFGSQNLTTVK-N2H8F0S0G0	0.418188	14.4182	0
hypoxia up-regulated protein 1	VFGSQNLTTVK	N2H4F0S0G0	VFGSQNLTTVK-N2H4F0S0G0	0.381042	14.381	0
hypoxia up-regulated protein 1	VFGSQNLTTVK	N2H7F0S0G0	VFGSQNLTTVK-N2H7F0S0G0	0.393717	13.3937	0
hypoxia up-regulated protein 1	LSALDNLLNHSSIFLK	N2H5F0S0G0	LSALDNLLNHSSIFLK-N2H5F0S0G0	0.359524	13.3595	0
hypoxia up-regulated protein 1	LSALDNLLNHSSIFLK	N2H5F0S0G0	LSALDNLLNHSSIFLK-N2H5F0S0G0	0.297475	11.2975	0
hypoxia up-regulated protein 1	LSALDNLLNHSSIFLK	N2H6F0S0G0	LSALDNLLNHSSIFLK-N2H6F0S0G0	0.292521	11.2925	0
hypoxia up-regulated protein 1	TEPPLNATAGDQEEK	N2H6F0S0G0	TEPPLNATAGDQEEK-N2H6F0S0G0	0.142404	8.1424	0.0024
inhibitor of nuclear factor kappa-B kinase-interacting protein	FQNITDFWK	N2H6F0S0G0	FQNITDFWK-N2H6F0S0G0	0.414067	18.4141	0
inhibitor of nuclear factor kappa-B kinase-interacting protein	TLAEMSDNTTIFK	N2H6F0S0G0	TLAEMSDNTTIFK-N2H6F0S0G0	0.402897	17.4029	0
integrin alpha-3	LGMRPLDAYPVLNQAQALENHTEVHFQK	N2H6F0S0G0	LGMRPLDAYPVLNQAQALENHTEVHFQK-N2H6F0S0G0	0.297484	18.2975	0
integrin alpha-3	LGMRPLDAYPVLNQAQALENHTEVHFQK	N2H6F0S0G0	LGMRPLDAYPVLNQAQALENHTEVHFQK-N2H6F0S0G0	0.229864	14.2299	0
integrin alpha-3	LGMRPLDAYPVLNQAQALENHTEVHFQK	N2H6F0S0G0	LGMRPLDAYPVLNQAQALENHTEVHFQK-N2H6F0S0G0	0.163984	10.164	0
integrin alpha-5	NSLNLTFHAQNLGEGGAYEAELR	N2H6F0S0G0	NSLNLTFHAQNLGEGGAYEAELR-N2H6F0S0G0	0.247877	12.2479	0
integrin alpha-5	LSPIHIALNFSLDPK	N2H8F0S0G0	LSPIHIALNFSLDPK-N2H8F0S0G0	0.216331	10.2163	0
integrin alpha-V	TAADVTGLQPILNQFTPANVSR	N2H8F0S0G0	TAADVTGLQPILNQFTPANVSR-N2H8F0S0G0	0.271306	19.2713	0
integrin alpha-V	TAADVTGLQPILNQFTPANVSR	N2H9F0S0G0	TAADVTGLQPILNQFTPANVSR-N2H9F0S0G0	0.290956	18.291	0
integrin alpha-V	TAADVTGLQPILNQFTPANVSR	N2H9F0S0G0	TAADVTGLQPILNQFTPANVSR-N2H9F0S0G0	0.253465	18.2535	0
integrin alpha-V	TAADVTGLQPILNQFTPANVSR	N2H8F0S0G0	TAADVTGLQPILNQFTPANVSR-N2H8F0S0G0	0.237721	17.2377	0
integrin beta-5	NFTALIPGTTVEILHGDSK	N2H5F0S0G0	NFTALIPGTTVEILHGDSK-N2H5F0S0G0	0.165749	12.1657	0
intercellular adhesion molecule 1	TVTWAMNGTYVCHAVSSHGNITR	N2H7F0S0G0	TVTWAMNGTYVCHAVSSHGNITR-N2H7F0S0G0	0.28118	17.2812	0
intercellular adhesion molecule 1	TVTWAMNGTYVCHAVSSHGNITR	N2H7F0S0G0	TVTWAMNGTYVCHAVSSHGNITR-N2H7F0S0G0	0.236802	14.2368	0
laminin subunit alpha-5	LEVDTQSNHTMGTSPVTLAAIPVPLHLGGLPK	N2H6F0S0G0	LEVDTQSNHTMGTSPVTLAAIPVPLHLGGLPK-N2H6F0S0G0	0.17562	10.1756	0
laminin subunit beta-1	LSDTASQSNSTAGELAALQAEAK	N2H6F0S0G0	LSDTASQSNSTAGELAALQAEAK-N2H6F0S0G0	0.35363	23.3536	0
laminin subunit beta-1	LSDTASQSNSTAGELAALQAEAK	N2H6F0S0G0	LSDTASQSNSTAGELAALQAEAK-N2H6F0S0G0	0.334884	23.3349	0
laminin subunit gamma-1	VANTANETSTEAYNLLLR	N2H6F0S0G0	VANTANETSTEAYNLLLR-N2H6F0S0G0	0.185312	12.1853	0
laminin subunit gamma-1	VANTANETSTEAYNLLLR	N2H6F0S0G0	VANTANETSTEAYNLLLR-N2H6F0S0G0	0.130901	9.1309	0
laminin subunit gamma-1	LLNNLTSIK	N2H9F0S0G0	LLNNLTSIK-N2H9F0S0G0	0.394946	12.3949	0
laminin subunit gamma-1	FLGNQVLSYGQNLSFSFR	N2H7F0S0G0	FLGNQVLSYGQNLSFSFR-N2H7F0S0G0	0.134567	11.1346	0
laminin subunit gamma-1	FLGNQVLSYGQNLSFSFR	N2H6F0S0G0	FLGNQVLSYGQNLSFSFR-N2H6F0S0G0	0.114457	8.11446	0.0048
lumican	LHINYNNLTESVGPLPK	N2H6F0S0G0	LHINYNNLTESVGPLPK-N2H6F0S0G0	0.366718	22.3667	0
lumican	LHINYNNLTESVGPLPK	N2H6F0S0G0	LHINYNNLTESVGPLPK-N2H6F0S0G0	0.38239	17.3824	0
lumican	KLHINYNNLTESVGPLPK	N2H6F0S0G0	KLHINYNNLTESVGPLPK-N2H6F0S0G0	0.306468	17.3065	0
lumican	LHINYNNLTESVGPLPK	N2H6F0S0G0	LHINYNNLTESVGPLPK-N2H6F0S0G0	0.258522	14.2585	0
lumican	KLHINYNNLTESVGPLPK	N2H6F0S0G0	KLHINYNNLTESVGPLPK-N2H6F0S0G0	0.221141	11.2211	0
lysosomal acid lipase/cholesteryl ester hydrolase	NYFHYNQTCPPVYDLK	N2H5F0S0G0	NYFHYNQTCPPVYDLK-N2H5F0S0G0	0.276393	16.2764	0
lysosomal acid lipase/cholesteryl ester hydrolase	NYFHYNQTCPPVYDLK	N2H6F0S0G0	NYFHYNQTCPPVYDLK-N2H6F0S0G0	0.24711	14.2471	0
lysosomal acid lipase/cholesteryl ester hydrolase	NYFHYNQTCPPVYDLK	N2H6F0S0G0	NYFHYNQTCPPVYDLK-N2H6F0S0G0	0.24387	13.2439	0
lysosomal acid phosphatase	FNANISWQPIPVHTVPVTEDR	N2H3F0S0G0	FNANISWQPIPVHTVPVTEDR-N2H3F0S0G0	0.160059	11.1601	0
lysosomal alpha-glucosidase	GVFITNSTGQPLIGK	N2H5F0S0G0	GVFITNSTGQPLIGK-N2H5F0S0G0	0.509453	29.5095	0
lysosomal alpha-glucosidase	LENLSSTEMGYTATLTR	N2H6F0S0G0	LENLSSTEMGYTATLTR-N2H6F0S0G0	0.446792	27.4468	0
lysosomal alpha-glucosidase	LENLSSTEMGYTATLTR	N2H5F0S0G0	LENLSSTEMGYTATLTR-N2H5F0S0G0	0.500493	24.5005	0
lysosomal alpha-glucosidase	GVFITNSTGQPLIGK	N2H6F0S0G0	GVFITNSTGQPLIGK-N2H6F0S0G0	0.456638	23.4566	0
lysosomal alpha-glucosidase	GVFITNSTGQPLIGK	N2H5F0S0G0	GVFITNSTGQPLIGK-N2H5F0S0G0	0.451515	23.4515	0
lysosomal alpha-glucosidase	LENLSSTEMGYTATLTR	N2H5F0S0G0	LENLSSTEMGYTATLTR-N2H5F0S0G0	0.41118	23.4112	0
lysosomal alpha-glucosidase	GVFITNSTGQPLIGK	N2H4F0S0G0	GVFITNSTGQPLIGK-N2H4F0S0G0	0.41446	20.4145	0
lysosomal alpha-glucosidase	GVFITNSTGQPLIGK	N2H3F0S0G0	GVFITNSTGQPLIGK-N2H3F0S0G0	0.389548	18.3895	0
lysosomal alpha-glucosidase	VTVLGVATAPTQVLSNGVPVSNFTYSPESK	N2H3F0S0G0	VTVLGVATAPTQVLSNGVPVSNFTYSPESK-N2H3F0S0G0	0.191996	15.192	0
lysosomal alpha-glucosidase	VTVLGVATAPTQVLSNGVPVSNFTYSPESK	N2H3F0S0G0	VTVLGVATAPTQVLSNGVPVSNFTYSPESK-N2H3F0S0G0	0.19044	15.1904	0
lysosomal protective protein	TYVTNDTEVAQNNYEALKDFFR	N2H6F0S0G0	TYVTNDTEVAQNNYEALKDFFR-N2H6F0S0G0	0.3543	23.3543	0
lysosomal protective protein	TYVTNDTEVAQNNYEALKDFFR	N2H5F0S0G0	TYVTNDTEVAQNNYEALKDFFR-N2H5F0S0G0	0.282476	19.2825	0
lysosomal protective protein	MDPPCTNTTAPSTYLNNPYVR	N2H3F0S0G0	MDPPCTNTTAPSTYLNNPYVR-N2H3F0S0G0	0.242225	19.2422	0
lysosomal protective protein	TYVTNDTEVAQNNYEALKDFFR	N2H6F0S0G0	TYVTNDTEVAQNNYEALKDFFR-N2H6F0S0G0	0.267647	17.2676	0
lysosomal protective protein	MDPPCTNTTAPSTYLNNPYVR	N2H3F0S0G0	MDPPCTNTTAPSTYLNNPYVR-N2H3F0S0G0	0.173699	11.1737	0
lysosome membrane protein 2	NQSVGDTNVDLIR	N2H6F0S0G0	NQSVGDTNVDLIR-N2H6F0S0G0	0.441307	19.4413	0
lysosome membrane protein 2	TSLDWWTTDECNMINGTDGDSFHPLITK	N2H9F0S0G0	TSLDWWTTDECNMINGTDGDSFHPLITK-N2H9F0S0G0	0.187759	13.1878	0
lysosome membrane protein 2	TSLDWWTTDECNMINGTDGDSFHPLITK	N2H8F0S0G0	TSLDWWTTDECNMINGTDGDSFHPLITK-N2H8F0S0G0	0.28902	11.289	0
lysosome membrane protein 2	TSLDWWTTDECNMINGTDGDSFHPLITK	N2H8F0S0G0	TSLDWWTTDECNMINGTDGDSFHPLITK-N2H8F0S0G0	0.254123	11.2541	0
lysosome membrane protein 2	TMVFPVMYLNESVLIDKETASR	N2H9F0S0G0	TMVFPVMYLNESVLIDKETASR-N2H9F0S0G0	0.20828	11.2083	0
lysosome membrane protein 2	TMVFPVMYLNESVLIDKETASR	N2H9F0S0G0	TMVFPVMYLNESVLIDKETASR-N2H9F0S0G0	0.159206	8.15921	0.0024
lysosome-associated membrane glycoprotein 1	ALNISPNDTASGSCSPHVVTLTVESK	N5H6F0S0G0	ALNISPNDTASGSCSPHVVTLTVESK-N5H6F0S0G0	0.203749	14.2037	0
lysosome-associated membrane glycoprotein 1	FGMNGSSSLFFLQEVR	N2H5F0S0G0	FGMNGSSSLFFLQEVR-N2H5F0S0G0	0.244422	13.2444	0
lysosome-associated membrane glycoprotein 1	ALNISPNDTASGSCSPHVVTLTVESK	N5H6F0S0G0	ALNISPNDTASGSCSPHVVTLTVESK-N5H6F0S0G0	0.197477	13.1975	0
lysosome-associated membrane glycoprotein 1	ALNISPNDTASGSCSPHVVTLTVESK	N4H5F0S0G0	ALNISPNDTASGSCSPHVVTLTVESK-N4H5F0S0G0	0.194971	11.195	0
lysosome-associated membrane glycoprotein 2	VQPFNVTK	N2H7F0S0G0	VQPFNVTK-N2H7F0S0G0	0.330869	10.3309	0
lysosome-associated membrane glycoprotein 2	VPFIFNINPSTTNFTGSCHPQTAQLR	N4H5F2S0G0	VPFIFNINPSTTNFTGSCHPQTAQLR-N4H5F2S0G0	0.193794	10.1938	0
mammalian ependymin-related protein 1	NYTVVLSTR	N2H6F0S0G0	NYTVVLSTR-N2H6F0S0G0	0.397339	14.3973	0
mammalian ependymin-related protein 1	NYTVVLSTR	N2H6F0S0G0	NYTVVLSTR-N2H6F0S0G0	0.343616	11.3436	0
MHC class I antigen Hm1-C5	TLLGYYNQSEGGSHTIQR	N2H6F0S0G0	TLLGYYNQSEGGSHTIQR-N2H6F0S0G0	0.34362	16.3436	0
MHC class I antigen Hm1-C5	TLLGYYNQSEGGSHTIQR	N2H9F0S0G0	TLLGYYNQSEGGSHTIQR-N2H9F0S0G0	0.254594	14.2546	0
MHC class I antigen Hm1-C5	TLLGYYNQSEGGSHTIQR	N2H10F0S0G0	TLLGYYNQSEGGSHTIQR-N2H10F0S0G0	0.223113	13.2231	0
MHC class I antigen Hm1-C5	TLLGYYNQSEGGSHTIQR	N2H6F0S0G0	TLLGYYNQSEGGSHTIQR-N2H6F0S0G0	0.226453	12.2265	0
MHC class I antigen Hm1-C5	TLLGYYNQSEGGSHTIQR	N6H5F0S0G0	TLLGYYNQSEGGSHTIQR-N6H5F0S0G0	0.211831	11.2118	0
MHC class I antigen Hm1-C5	TLLGYYNQSEGGSHTIQR	N2H8F0S0G0	TLLGYYNQSEGGSHTIQR-N2H8F0S0G0	0.202277	10.2023	0
MHC class I antigen Hm1-C5	TLLGYYNQSEGGSHTIQR	N4H5F2S1G0	TLLGYYNQSEGGSHTIQR-N4H5F2S1G0	0.191376	10.1914	0
MHC class I antigen Hm1-C5	TLLGYYNQSEGGSHTIQR	N2H8F0S0G0	TLLGYYNQSEGGSHTIQR-N2H8F0S0G0	0.177875	10.1779	0
MHC class I antigen Hm1-C5	TLLGYYNQSEGGSHTIQR	N2H9F0S0G0	TLLGYYNQSEGGSHTIQR-N2H9F0S0G0	0.201358	9.20136	0
neutral cholesterol ester hydrolase 1	LNWTSLLPSSIK	N2H5F0S0G0	LNWTSLLPSSIK-N2H5F0S0G0	0.286663	14.2867	0
neutral cholesterol ester hydrolase 1	GNYDFVQAMIVNNHTSLDVEK	N2H8F0S0G0	GNYDFVQAMIVNNHTSLDVEK-N2H8F0S0G0	0.2101	12.2101	0
NHL repeat-containing protein 3	AWNYTVDTPHGMFVSGTPYEQSVWITDVGSGAYGHTVK	N2H3F0S0G0	AWNYTVDTPHGMFVSGTPYEQSVWITDVGSGAYGHTVK-N2H3F0S0G0	0.295727	23.2957	0
NHL repeat-containing protein 3	AWNYTVDTPHGMFVSGTPYEQSVWITDVGSGAYGHTVK	N2H3F0S0G0	AWNYTVDTPHGMFVSGTPYEQSVWITDVGSGAYGHTVK-N2H3F0S0G0	0.199409	15.1994	0
nodal modulator 1	LENITTGTYTIHAQK	N2H6F0S0G0	LENITTGTYTIHAQK-N2H6F0S0G0	0.367988	22.368	0
nodal modulator 1	LENITTGTYTIHAQK	N2H6F0S0G0	LENITTGTYTIHAQK-N2H6F0S0G0	0.348821	17.3488	0
nodal modulator 1	LENITTGTYTIHAQK	N2H5F0S0G0	LENITTGTYTIHAQK-N2H5F0S0G0	0.220153	13.2202	0
peptidyl-prolyl cis-trans isomerase FKBP10	YHYNGTLLDGTDFDNSYSR	N2H7F0S0G0	YHYNGTLLDGTDFDNSYSR-N2H7F0S0G0	0.39466	23.3947	0
peptidyl-prolyl cis-trans isomerase FKBP10	NHTYNTYVGQGYIIPGMDQGLQGACIGER	N2H5F0S0G0	NHTYNTYVGQGYIIPGMDQGLQGACIGER-N2H5F0S0G0	0.292225	23.2922	0
peptidyl-prolyl cis-trans isomerase FKBP10	YHYNGSLMDGTLFDSSYSR	N2H6F0S0G0	YHYNGSLMDGTLFDSSYSR-N2H6F0S0G0	0.365857	22.3659	0
peptidyl-prolyl cis-trans isomerase FKBP10	NHTYNTYVGQGYIIPGMDQGLQGACIGER	N2H5F0S0G0	NHTYNTYVGQGYIIPGMDQGLQGACIGER-N2H5F0S0G0	0.275348	21.2753	0
peptidyl-prolyl cis-trans isomerase FKBP10	YHYNGSLMDGTLFDSSYSR	N2H6F0S0G0	YHYNGSLMDGTLFDSSYSR-N2H6F0S0G0	0.348546	20.3485	0
peptidyl-prolyl cis-trans isomerase FKBP10	NHTYNTYVGQGYIIPGMDQGLQGACIGER	N2H6F0S0G0	NHTYNTYVGQGYIIPGMDQGLQGACIGER-N2H6F0S0G0	0.291806	20.2918	0
peptidyl-prolyl cis-trans isomerase FKBP10	NHTYNTYVGQGYIIPGMDQGLQGACIGER	N2H5F0S0G0	NHTYNTYVGQGYIIPGMDQGLQGACIGER-N2H5F0S0G0	0.33246	19.3325	0
peptidyl-prolyl cis-trans isomerase FKBP10	NHTYNTYVGQGYIIPGMDQGLQGACIGER	N2H6F0S0G0	NHTYNTYVGQGYIIPGMDQGLQGACIGER-N2H6F0S0G0	0.266068	19.2661	0
peptidyl-prolyl cis-trans isomerase FKBP10	YHYNGTLLDGTDFDNSYSR	N2H6F0S0G0	YHYNGTLLDGTDFDNSYSR-N2H6F0S0G0	0.342239	18.3422	0
peptidyl-prolyl cis-trans isomerase FKBP10	YHYNGSLMDGTLFDSSYSR	N2H7F0S0G0	YHYNGSLMDGTLFDSSYSR-N2H7F0S0G0	0.333372	18.3334	0
peptidyl-prolyl cis-trans isomerase FKBP10	NHTYNTYVGQGYIIPGMDQGLQGACIGER	N2H3F0S0G0	NHTYNTYVGQGYIIPGMDQGLQGACIGER-N2H3F0S0G0	0.245049	18.245	0
peptidyl-prolyl cis-trans isomerase FKBP10	YHYNGTLLDGTDFDNSYSR	N2H8F0S0G0	YHYNGTLLDGTDFDNSYSR-N2H8F0S0G0	0.279429	16.2794	0
peptidyl-prolyl cis-trans isomerase FKBP10	YHYNGTLLDGTDFDNSYSR	N2H8F0S0G0	YHYNGTLLDGTDFDNSYSR-N2H8F0S0G0	0.275459	16.2755	0
peptidyl-prolyl cis-trans isomerase FKBP10	YHYNGTLLDGTDFDNSYSR	N2H6F0S0G0	YHYNGTLLDGTDFDNSYSR-N2H6F0S0G0	0.273372	15.2734	0
peptidyl-prolyl cis-trans isomerase FKBP10	YHYNGSLMDGTLFDSSYSR	N2H9F0S0G0	YHYNGSLMDGTLFDSSYSR-N2H9F0S0G0	0.268839	15.2688	0
peptidyl-prolyl cis-trans isomerase FKBP10	YHYNGTLLDGTDFDNSYSR	N2H6F0S0G0	YHYNGTLLDGTDFDNSYSR-N2H6F0S0G0	0.256986	15.257	0
peptidyl-prolyl cis-trans isomerase FKBP10	YHYNCSLLDGTR	N2H4F0S0G0	YHYNCSLLDGTR-N2H4F0S0G0	0.326262	14.3263	0
peptidyl-prolyl cis-trans isomerase FKBP10	YHYNGSLMDGTLFDSSYSR	N2H7F0S0G0	YHYNGSLMDGTLFDSSYSR-N2H7F0S0G0	0.263387	14.2634	0
peptidyl-prolyl cis-trans isomerase FKBP10	YHYNCSLLDGTR	N2H6F0S0G0	YHYNCSLLDGTR-N2H6F0S0G0	0.287209	12.2872	0
peptidyl-prolyl cis-trans isomerase FKBP10	YHYNCSLLDGTR	N2H5F0S0G0	YHYNCSLLDGTR-N2H5F0S0G0	0.279572	12.2796	0
peptidyl-prolyl cis-trans isomerase FKBP10	YHYNGSLMDGTLFDSSYSR	N2H8F0S0G0	YHYNGSLMDGTLFDSSYSR-N2H8F0S0G0	0.252599	12.2526	0
peptidyl-prolyl cis-trans isomerase FKBP10	YHYNGSLMDGTLFDSSYSR	N2H9F0S0G0	YHYNGSLMDGTLFDSSYSR-N2H9F0S0G0	0.243221	12.2432	0
peptidyl-prolyl cis-trans isomerase FKBP10	YHYNGTLLDGTDFDNSYSR	N2H4F0S0G0	YHYNGTLLDGTDFDNSYSR-N2H4F0S0G0	0.206039	12.206	0
peptidyl-prolyl cis-trans isomerase FKBP10	YHYNGTLLDGTDFDNSYSR	N2H7F0S0G0	YHYNGTLLDGTDFDNSYSR-N2H7F0S0G0	0.207715	11.2077	0
peptidyl-prolyl cis-trans isomerase FKBP10	YHYNGTLLDGTDFDNSYSR	N2H8F0S0G0	YHYNGTLLDGTDFDNSYSR-N2H8F0S0G0	0.202666	11.2027	0
peptidyl-prolyl cis-trans isomerase FKBP9	YHYNASLLDGTLLDSTWNLGK	N2H5F0S0G0	YHYNASLLDGTLLDSTWNLGK-N2H5F0S0G0	0.370794	23.3708	0
peptidyl-prolyl cis-trans isomerase FKBP9	YHYNASLLDGTLLDSTWNLGK	N2H5F0S0G0	YHYNASLLDGTLLDSTWNLGK-N2H5F0S0G0	0.361348	23.3613	0
peptidyl-prolyl cis-trans isomerase FKBP9	NHTFDTYIGQGYVIPGMDEGLLGVCIGER	N2H5F0S0G0	NHTFDTYIGQGYVIPGMDEGLLGVCIGER-N2H5F0S0G0	0.379027	19.379	0
peptidyl-prolyl cis-trans isomerase FKBP9	YHYNASLLDGTLLDSTWNLGK	N2H6F0S0G0	YHYNASLLDGTLLDSTWNLGK-N2H6F0S0G0	0.308765	19.3088	0
peptidyl-prolyl cis-trans isomerase FKBP9	YHYNASLLDGTLLDSTWNLGK	N2H7F0S0G0	YHYNASLLDGTLLDSTWNLGK-N2H7F0S0G0	0.307549	19.3075	0
peptidyl-prolyl cis-trans isomerase FKBP9	YHYNASLLDGTLLDSTWNLGK	N2H7F0S0G0	YHYNASLLDGTLLDSTWNLGK-N2H7F0S0G0	0.299513	19.2995	0
peptidyl-prolyl cis-trans isomerase FKBP9	YHYNASLLDGTLLDSTWNLGK	N2H4F0S0G0	YHYNASLLDGTLLDSTWNLGK-N2H4F0S0G0	0.297902	19.2979	0
peptidyl-prolyl cis-trans isomerase FKBP9	YHYNGTLLDGTLFDSSYAR	N2H6F0S0G0	YHYNGTLLDGTLFDSSYAR-N2H6F0S0G0	0.335749	18.3357	0
peptidyl-prolyl cis-trans isomerase FKBP9	YHYNGTLLDGTLFDSSYAR	N2H4F0S0G0	YHYNGTLLDGTLFDSSYAR-N2H4F0S0G0	0.297109	18.2971	0
peptidyl-prolyl cis-trans isomerase FKBP9	YHYNASLLDGTLLDSTWNLGK	N2H7F0S0G0	YHYNASLLDGTLLDSTWNLGK-N2H7F0S0G0	0.289499	18.2895	0
peptidyl-prolyl cis-trans isomerase FKBP9	YHYNASLLDGTLLDSTWNLGK	N2H8F0S0G0	YHYNASLLDGTLLDSTWNLGK-N2H8F0S0G0	0.282749	18.2827	0
peptidyl-prolyl cis-trans isomerase FKBP9	YHYNGTLLDGTLFDSSYAR	N2H9F0S0G0	YHYNGTLLDGTLFDSSYAR-N2H9F0S0G0	0.321057	17.3211	0
peptidyl-prolyl cis-trans isomerase FKBP9	YHYNGTLLDGTLFDSSYAR	N2H4F0S0G0	YHYNGTLLDGTLFDSSYAR-N2H4F0S0G0	0.253694	17.2537	0
peptidyl-prolyl cis-trans isomerase FKBP9	YHYNASLLDGTLLDSTWNLGK	N2H4F0S0G0	YHYNASLLDGTLLDSTWNLGK-N2H4F0S0G0	0.245428	17.2454	0
peptidyl-prolyl cis-trans isomerase FKBP9	YHYNGTLLDGTLFDSSYAR	N2H6F0S0G0	YHYNGTLLDGTLFDSSYAR-N2H6F0S0G0	0.281319	16.2813	0
peptidyl-prolyl cis-trans isomerase FKBP9	YHYNASLLDGTLLDSTWNLGK	N2H3F0S0G0	YHYNASLLDGTLLDSTWNLGK-N2H3F0S0G0	0.249579	16.2496	0
peptidyl-prolyl cis-trans isomerase FKBP9	YHYNGTLLDGTLFDSSYAR	N2H7F0S0G0	YHYNGTLLDGTLFDSSYAR-N2H7F0S0G0	0.276658	15.2767	0
peptidyl-prolyl cis-trans isomerase FKBP9	YHYNGTLLDGTLFDSSYAR	N2H8F0S0G0	YHYNGTLLDGTLFDSSYAR-N2H8F0S0G0	0.275133	15.2751	0
peptidyl-prolyl cis-trans isomerase FKBP9	YHYNGTFLDGTLFDSSHNR	N2H7F0S0G0	YHYNGTFLDGTLFDSSHNR-N2H7F0S0G0	0.262752	15.2628	0
peptidyl-prolyl cis-trans isomerase FKBP9	YHYNGTFLDGTLFDSSHNR	N2H6F0S0G0	YHYNGTFLDGTLFDSSHNR-N2H6F0S0G0	0.253096	15.2531	0
peptidyl-prolyl cis-trans isomerase FKBP9	YHYNASLLDGTLLDSTWNLGK	N2H6F0S0G0	YHYNASLLDGTLLDSTWNLGK-N2H6F0S0G0	0.234792	15.2348	0
peptidyl-prolyl cis-trans isomerase FKBP9	YHYNGTLLDGTLFDSSYAR	N2H8F0S0G0	YHYNGTLLDGTLFDSSYAR-N2H8F0S0G0	0.268336	14.2683	0
peptidyl-prolyl cis-trans isomerase FKBP9	YHYNGTLLDGTLFDSSYAR	N2H7F0S0G0	YHYNGTLLDGTLFDSSYAR-N2H7F0S0G0	0.217656	14.2177	0
peptidyl-prolyl cis-trans isomerase FKBP9	YHYNGTFLDGTLFDSSHNR	N2H5F0S0G0	YHYNGTFLDGTLFDSSHNR-N2H5F0S0G0	0.356839	12.3568	0
peptidyl-prolyl cis-trans isomerase FKBP9	YHYNGTFLDGTLFDSSHNR	N2H5F0S0G0	YHYNGTFLDGTLFDSSHNR-N2H5F0S0G0	0.366102	11.3661	0
peptidyl-prolyl cis-trans isomerase FKBP9	YHYNGTLLDGTLFDSSYAR	N2H4F0S0G0	YHYNGTLLDGTLFDSSYAR-N2H4F0S0G0	0.179833	11.1798	0
phospholipase D3	ELGVVMYNCSCLAR	N2H3F0S0G0	ELGVVMYNCSCLAR-N2H3F0S0G0	0.316105	18.3161	0
prenylcysteine oxidase 1	LLNQTLR	N2H6F0S0G0	LLNQTLR-N2H6F0S0G0	0.39359	13.3936	0
prenylcysteine oxidase 1	GELNSTLFSSRPK	N2H8F0S0G0	GELNSTLFSSRPK-N2H8F0S0G0	0.328024	13.328	0
prenylcysteine oxidase 1	GELNSTLFSSRPK	N2H9F0S0G0	GELNSTLFSSRPK-N2H9F0S0G0	0.306845	13.3068	0
prenylcysteine oxidase 1	LLNQTLR	N2H5F0S0G0	LLNQTLR-N2H5F0S0G0	0.384523	12.3845	0
prenylcysteine oxidase 1	GELNSTLFSSRPK	N2H6F0S0G0	GELNSTLFSSRPK-N2H6F0S0G0	0.342119	12.3421	0
procollagen galactosyltransferase 1	AMNTSQVEALGIQMLPGYR	N2H6F0S0G0	AMNTSQVEALGIQMLPGYR-N2H6F0S0G0	0.357941	25.3579	0
procollagen galactosyltransferase 1	AMNTSQVEALGIQMLPGYR	N2H6F0S0G0	AMNTSQVEALGIQMLPGYR-N2H6F0S0G0	0.274946	18.2749	0
procollagen galactosyltransferase 1	AMNTSQVEALGIQMLPGYR	N2H5F0S0G0	AMNTSQVEALGIQMLPGYR-N2H5F0S0G0	0.173605	13.1736	0
procollagen-lysine,2-oxoglutarate 5-dioxygenase 1	EQINISLDHR	N2H6F0S0G0	EQINISLDHR-N2H6F0S0G0	0.313117	12.3131	0
prolyl 3-hydroxylase 1	VPLQSAHMYYNVTEK	N2H6F0S0G0	VPLQSAHMYYNVTEK-N2H6F0S0G0	0.293576	16.2936	0
prolyl 3-hydroxylase 1	VPLQSAHMYYNVTEK	N2H8F0S0G0	VPLQSAHMYYNVTEK-N2H8F0S0G0	0.317443	14.3174	0
prolyl 3-hydroxylase 3	LQEAYAQVGNVSK	N2H6F0S0G0	LQEAYAQVGNVSK-N2H6F0S0G0	0.463811	15.4638	0
prolyl 3-hydroxylase 3	DVLLLEGVTLTQDAQQLNGSDR	N2H6F0S0G0	DVLLLEGVTLTQDAQQLNGSDR-N2H6F0S0G0	0.146003	13.146	0
prosaposin	NNATQEEILR	N2H3F0S0G0	NNATQEEILR-N2H3F0S0G0	0.461296	20.4613	0
prosaposin	TNVTFVQGLVEHVK	N2H9F0S0G0	TNVTFVQGLVEHVK-N2H9F0S0G0	0.385947	19.3859	0
prosaposin	NSTKEEILAALEK	N2H3F0S0G0	NSTKEEILAALEK-N2H3F0S0G0	0.372302	18.3723	0
prosaposin	NNATQEEILR	N2H6F0S0G0	NNATQEEILR-N2H6F0S0G0	0.505826	16.5058	0
prosaposin	LVSYLEHNLEKNSTKEEILAALEK	N2H3F0S0G0	LVSYLEHNLEKNSTKEEILAALEK-N2H3F0S0G0	0.240329	15.2403	0
prosaposin	NNATQEEILR	N2H6F0S0G0	NNATQEEILR-N2H6F0S0G0	0.432279	14.4323	0
prosaposin	NNATQEEILR	N2H4F0S0G0	NNATQEEILR-N2H4F0S0G0	0.454408	13.4544	0
prosaposin	TNVTFVQGLVEHVK	N2H6F0S0G0	TNVTFVQGLVEHVK-N2H6F0S0G0	0.376323	13.3763	0
prosaposin	TNVTFVQGLVEHVK	N2H8F0S0G0	TNVTFVQGLVEHVK-N2H8F0S0G0	0.349338	12.3493	0
prosaposin	TNVTFVQGLVEHVK	N2H6F0S0G0	TNVTFVQGLVEHVK-N2H6F0S0G0	0.260232	9.26023	0
protein disulfide-isomerase TMX3	LVAIAVIDEKNTSLEHTR	N2H6F0S0G0	LVAIAVIDEKNTSLEHTR-N2H6F0S0G0	0.286135	17.2861	0
protein disulfide-isomerase TMX3	LVAIAVIDEKNTSLEHTR	N2H6F0S0G0	LVAIAVIDEKNTSLEHTR-N2H6F0S0G0	0.231686	14.2317	0
protein disulfide-isomerase TMX3	LVAIAVIDEKNTSLEHTR	N2H8F0S0G0	LVAIAVIDEKNTSLEHTR-N2H8F0S0G0	0.177554	10.1776	0
protein sel-1 homolog 1	EATIVGENETYPR	N2H6F0S0G0	EATIVGENETYPR-N2H6F0S0G0	0.491504	12.4915	0
putative phospholipase B-like 2	LVDGIHPYAVAWANLTNAIR	N2H3F0S0G0	LVDGIHPYAVAWANLTNAIR-N2H3F0S0G0	0.341808	14.3418	0
putative phospholipase B-like 2	SDLNPANGSYPFQALYQRPHGGIDVK	N2H4F0S0G0	SDLNPANGSYPFQALYQRPHGGIDVK-N2H4F0S0G0	0.223629	12.2236	0
putative phospholipase B-like 2	LVDGIHPYAVAWANLTNAIR	N2H4F0S0G0	LVDGIHPYAVAWANLTNAIR-N2H4F0S0G0	0.245992	11.246	0
putative phospholipase B-like 2	LVDGIHPYAVAWANLTNAIR	N2H4F0S0G0	LVDGIHPYAVAWANLTNAIR-N2H4F0S0G0	0.243522	10.2435	0
reticulocalbin-1-like	VVRPDSELGERPPEDNQSFQYDHEAFLGK	N2H5F0S0G0	VVRPDSELGERPPEDNQSFQYDHEAFLGK-N2H5F0S0G0	0.216655	11.2167	0
reticulocalbin-3	NATYGHYEPGEEFHDVEDAETYKK	N2H3F0S0G0	NATYGHYEPGEEFHDVEDAETYKK-N2H3F0S0G0	0.31235	18.3124	0
reticulocalbin-3	NATYGHYEPGEEFHDVEDAETYKK	N2H3F0S0G0	NATYGHYEPGEEFHDVEDAETYKK-N2H3F0S0G0	0.332049	17.332	0
reticulocalbin-3	NATYGHYEPGEEFHDVEDAETYKK	N2H5F0S0G0	NATYGHYEPGEEFHDVEDAETYKK-N2H5F0S0G0	0.32409	17.3241	0
reticulocalbin-3	NATYGHYEPGEEFHDVEDAETYKK	N2H6F0S0G0	NATYGHYEPGEEFHDVEDAETYKK-N2H6F0S0G0	0.291223	16.2912	0
reticulocalbin-3	NATYGHYEPGEEFHDVEDAETYKK	N2H4F0S0G0	NATYGHYEPGEEFHDVEDAETYKK-N2H4F0S0G0	0.252167	13.2522	0
reticulocalbin-3	NATYGHYEPGEEFHDVEDAETYKK	N2H3F0S0G0	NATYGHYEPGEEFHDVEDAETYKK-N2H3F0S0G0	0.204464	11.2045	0
sphingomyelin phosphodiesterase	VYQIDGNYPGSSHVVLDHETYILNLTQANAPEATPHWK	N2H5F0S0G0	VYQIDGNYPGSSHVVLDHETYILNLTQANAPEATPHWK-N2H5F0S0G0	0.159818	11.1598	0
sulfatase-modifying factor 1	FVNSTGYLTEAEK	N2H6F0S0G0	FVNSTGYLTEAEK-N2H6F0S0G0	0.438617	18.4386	0
SUN domain-containing protein 2	ALSPNSTISSAPK	N2H6F0S0G0	ALSPNSTISSAPK-N2H6F0S0G0	0.343344	13.3433	0
synaptonemal complex protein SC65	EEAMLYHNQTSELR	N2H9F0S0G0	EEAMLYHNQTSELR-N2H9F0S0G0	0.251235	14.2512	0
synaptonemal complex protein SC65	EEAMLYHNQTSELR	N2H9F0S0G0	EEAMLYHNQTSELR-N2H9F0S0G0	0.268212	13.2682	0
torsin-1A-interacting protein 1	HLNSSVPRPQPAILLLTAAQDAK	N2H6F0S0G0	HLNSSVPRPQPAILLLTAAQDAK-N2H6F0S0G0	0.266587	14.2666	0
torsin-1A-interacting protein 1	HLNSSVPRPQPAILLLTAAQDAK	N2H6F0S0G0	HLNSSVPRPQPAILLLTAAQDAK-N2H6F0S0G0	0.186311	9.18631	0
torsin-3A	ISNNFTGLESDLR	N2H6F0S0G0	ISNNFTGLESDLR-N2H6F0S0G0	0.40443	17.4044	0
translocon-associated protein subunit beta	IAPASNVSHTVVLRPLK	N2H6F0S0G0	IAPASNVSHTVVLRPLK-N2H6F0S0G0	0.255852	13.2559	0
translocon-associated protein subunit beta	IAPASNVSHTVVLRPLK	N2H6F0S0G0	IAPASNVSHTVVLRPLK-N2H6F0S0G0	0.207299	12.2073	0
translocon-associated protein subunit beta	IAPASNVSHTVVLRPLK	N2H7F0S0G0	IAPASNVSHTVVLRPLK-N2H7F0S0G0	0.21478	11.2148	0
translocon-associated protein subunit beta	IAPASNVSHTVVLRPLK	N2H4F0S0G0	IAPASNVSHTVVLRPLK-N2H4F0S0G0	0.165465	8.16546	0.0025
transmembrane glycoprotein NMB	VSVNTANMTLGHQVMEVAVFR	N2H6F0S0G0	VSVNTANMTLGHQVMEVAVFR-N2H6F0S0G0	0.24392	15.2439	0
transmembrane glycoprotein NMB	VSVNTANMTLGHQVMEVAVFR	N2H7F0S0G0	VSVNTANMTLGHQVMEVAVFR-N2H7F0S0G0	0.166938	12.1669	0
transmembrane glycoprotein NMB	VSVNTANMTLGHQVMEVAVFR	N2H6F0S0G0	VSVNTANMTLGHQVMEVAVFR-N2H6F0S0G0	0.166787	8.16679	0.0025
tripeptidyl-peptidase 1	SSSHLPPSSYFNASGR	N2H3F0S0G0	SSSHLPPSSYFNASGR-N2H3F0S0G0	0.258122	12.2581	0

## Sheet: Table S3b
Table S3a Identified intact glycopeptides with one-step enrichment method from FUT8-/- cells
Protein Name	Sequence	NGLYCAN	IGP	IR Score	Morpheus Score	FDR
2-oxoglutarate and iron-dependent oxygenase domain-containing protein 3	INSTEAQTAHDEYWHAHVDK	N2H6F0S0G0	INSTEAQTAHDEYWHAHVDK-N2H6F0S0G0	0.340048	24.34	0
2-oxoglutarate and iron-dependent oxygenase domain-containing protein 3	INSTEAQTAHDEYWHAHVDK	N2H5F0S0G0	INSTEAQTAHDEYWHAHVDK-N2H5F0S0G0	0.346495	23.3465	0
2-oxoglutarate and iron-dependent oxygenase domain-containing protein 3	INSTEAQTAHDEYWHAHVDK	N2H6F0S0G0	INSTEAQTAHDEYWHAHVDK-N2H6F0S0G0	0.311742	21.3117	0
4F2 cell-surface antigen heavy chain	LEAANLPAGISLPASANLLFSTNSTR	N4H5F0S0G0	LEAANLPAGISLPASANLLFSTNSTR-N4H5F0S0G0	0.18684	16.1868	0
60S ribosomal protein L21	VYNVTQHAVGIIVNK	N4H5F1S2G0	VYNVTQHAVGIIVNK-N4H5F1S2G0	0.397553	13.3976	0
acid ceramidase	NLSFATIYDVLSTKPVLNK	N2H6F0S0G0	NLSFATIYDVLSTKPVLNK-N2H6F0S0G0	0.419601	25.4196	0
acid ceramidase	SVLENSTSYDEAK	N2H6F0S0G0	SVLENSTSYDEAK-N2H6F0S0G0	0.436987	23.437	0
acid ceramidase	SVLENSTSYDEAK	N2H3F0S0G0	SVLENSTSYDEAK-N2H3F0S0G0	0.444829	21.4448	0
acid ceramidase	SVLENSTSYDEAK	N2H5F0S0G0	SVLENSTSYDEAK-N2H5F0S0G0	0.409902	21.4099	0
acid ceramidase	SVLENSTSYDEAK	N2H7F0S0G0	SVLENSTSYDEAK-N2H7F0S0G0	0.458268	18.4583	0
acid ceramidase	SVLENSTSYDEAK	N2H7F0S0G0	SVLENSTSYDEAK-N2H7F0S0G0	0.424294	18.4243	0
acid ceramidase	SVLENSTSYDEAK	N2H4F0S0G0	SVLENSTSYDEAK-N2H4F0S0G0	0.42233	16.4223	0
acid ceramidase	LMAPAYFILGGNK	N2H6F0S0G0	LMAPAYFILGGNK-N2H6F0S0G0	0.323317	15.3233	0
acid ceramidase	SVLENSTSYDEAK	N2H9F0S0G0	SVLENSTSYDEAK-N2H9F0S0G0	0.497813	12.4978	0
acid ceramidase	LMAPAYFILGGNK	N2H7F0S0G0	LMAPAYFILGGNK-N2H7F0S0G0	0.29187	12.2919	0
adipocyte plasma membrane-associated protein	AGPNGTLFVVDAYK	N2H5F0S0G0	AGPNGTLFVVDAYK-N2H5F0S0G0	0.436906	26.4369	0
adipocyte plasma membrane-associated protein	AGPNGTLFVVDAYK	N2H6F0S0G0	AGPNGTLFVVDAYK-N2H6F0S0G0	0.456914	25.4569	0
adipocyte plasma membrane-associated protein	AGPNGTLFVVDAYK	N2H5F1S0G0	AGPNGTLFVVDAYK-N2H5F1S0G0	0.424496	11.4245	0
all-trans retinoic acid-induced differentiation factor	VAVYCENASAAIMQAR	N2H6F0S0G0	VAVYCENASAAIMQAR-N2H6F0S0G0	0.339754	19.3398	0
all-trans retinoic acid-induced differentiation factor	GTILGLDLQNCSLKDPGPK	N2H6F0S0G0	GTILGLDLQNCSLKDPGPK-N2H6F0S0G0	0.346463	16.3465	0
all-trans retinoic acid-induced differentiation factor	VAVYCENASAAIMQAR	N2H6F0S0G0	VAVYCENASAAIMQAR-N2H6F0S0G0	0.306644	16.3066	0
all-trans retinoic acid-induced differentiation factor	VAVYCENASAAIMQAR	N2H8F0S0G0	VAVYCENASAAIMQAR-N2H8F0S0G0	0.408154	15.4082	0
all-trans retinoic acid-induced differentiation factor	GTILGLDLQNCSLKDPGPK	N2H8F0S0G0	GTILGLDLQNCSLKDPGPK-N2H8F0S0G0	0.308857	11.3089	0
all-trans retinoic acid-induced differentiation factor	GTILGLDLQNCSLKDPGPK	N2H5F0S0G0	GTILGLDLQNCSLKDPGPK-N2H5F0S0G0	0.370839	10.3708	0
all-trans retinoic acid-induced differentiation factor	DLCNSTGSPEVCPENGSCAPEGPGLLQCVCADGFHGYK	N2H6F0S0G0	DLCNSTGSPEVCPENGSCAPEGPGLLQCVCADGFHGYK-N2H6F0S0G0	0.186252	9.18625	0.0013
alpha-(1,3)-fucosyltransferase 11	LFNLTATFSR	N2H9F0S0G0	LFNLTATFSR-N2H9F0S0G0	0.43593	15.4359	0
alpha-(1,3)-fucosyltransferase 11	DWMPNNHSIILIDDFESPQK	N2H5F0S0G0	DWMPNNHSIILIDDFESPQK-N2H5F0S0G0	0.258672	14.2587	0
alpha-(1,3)-fucosyltransferase 11	DWMPNNHSIILIDDFESPQK	N2H5F0S0G0	DWMPNNHSIILIDDFESPQK-N2H5F0S0G0	0.415565	11.4156	0
alpha-1,2-mannosyltransferase ALG9	IATDPTIHTVPEGRPVNVCVGK	N2H9F0S0G0	IATDPTIHTVPEGRPVNVCVGK-N2H9F0S0G0	0.237854	14.2379	0
alpha-2-macroglobulin receptor-associated protein	VIDLWDLAQTANFTEK	N2H5F0S0G0	VIDLWDLAQTANFTEK-N2H5F0S0G0	0.288504	21.2885	0
alpha-2-macroglobulin receptor-associated protein	VIDLWDLAQTANFTEK	N3H3F0S0G0	VIDLWDLAQTANFTEK-N3H3F0S0G0	0.203951	16.204	0
alpha-galactosidase A	LGIYADVGNK	N2H3F0S0G0	LGIYADVGNK-N2H3F0S0G0	0.374117	12.3741	0
alpha-L-iduronidase	FQVNNTCPPHVQLLR	N2H6F0S0G0	FQVNNTCPPHVQLLR-N2H6F0S0G0	0.39797	24.398	0
alpha-L-iduronidase	FQVNNTCPPHVQLLR	N2H8F0S0G0	FQVNNTCPPHVQLLR-N2H8F0S0G0	0.393436	23.3934	0
alpha-L-iduronidase	FQVNNTCPPHVQLLR	N2H7F0S0G0	FQVNNTCPPHVQLLR-N2H7F0S0G0	0.367655	22.3677	0
alpha-L-iduronidase	FQVNNTCPPHVQLLR	N2H9F0S0G0	FQVNNTCPPHVQLLR-N2H9F0S0G0	0.354446	22.3544	0
alpha-L-iduronidase	HCANGTNFFTGEVGVR	N2H9F0S0G0	HCANGTNFFTGEVGVR-N2H9F0S0G0	0.422418	21.4224	0
alpha-L-iduronidase	FQVNNTCPPHVQLLR	N2H8F0S0G0	FQVNNTCPPHVQLLR-N2H8F0S0G0	0.243164	15.2432	0
alpha-L-iduronidase	FQVNNTCPPHVQLLR	N2H5F0S0G0	FQVNNTCPPHVQLLR-N2H5F0S0G0	0.40273	12.4027	0
alpha-L-iduronidase	FQVNNTCPPHVQLLR	N5H5F0S0G0	FQVNNTCPPHVQLLR-N5H5F0S0G0	0.362813	8.36281	0.0013
alpha-N-acetylglucosaminidase	LLLTAAPNLTTSK	N2H6F0S0G0	LLLTAAPNLTTSK-N2H6F0S0G0	0.378227	15.3782	0
amyloid-like protein 2	RNQSLSLLYK	N2H5F0S0G0	RNQSLSLLYK-N2H5F0S0G0	0.342407	13.3424	0
amyloid-like protein 2	RNQSLSLLYK	N2H8F0S0G0	RNQSLSLLYK-N2H8F0S0G0	0.306767	11.3068	0
antigen-presenting glycoprotein CD1d-like	NASTVSFLKPWSHGK	N2H6F0S0G0	NASTVSFLKPWSHGK-N2H6F0S0G0	0.301082	15.3011	0
ATP-binding cassette sub-family A member 2	GNPAAYGITVTNHPMNK	N2H9F0S0G0	GNPAAYGITVTNHPMNK-N2H9F0S0G0	0.27399	8.27399	0.0013
basement membrane-specific heparan sulfate proteoglycan core protein	SLTHGSLIVGNSAPVNGTSQGK	N2H8F0S0G0	SLTHGSLIVGNSAPVNGTSQGK-N2H8F0S0G0	0.427169	27.4272	0
basement membrane-specific heparan sulfate proteoglycan core protein	SLTHGSLIVGNSAPVNGTSQGK	N2H9F0S0G0	SLTHGSLIVGNSAPVNGTSQGK-N2H9F0S0G0	0.374912	25.3749	0
basement membrane-specific heparan sulfate proteoglycan core protein	SLTHGSLIVGNSAPVNGTSQGK	N2H7F0S0G0	SLTHGSLIVGNSAPVNGTSQGK-N2H7F0S0G0	0.388287	21.3883	0
basement membrane-specific heparan sulfate proteoglycan core protein	SLTHGSLIVGNSAPVNGTSQGK	N2H4F0S0G0	SLTHGSLIVGNSAPVNGTSQGK-N2H4F0S0G0	0.363584	21.3636	0
basement membrane-specific heparan sulfate proteoglycan core protein	SLTHGSLIVGNSAPVNGTSQGK	N4H5F0S0G0	SLTHGSLIVGNSAPVNGTSQGK-N4H5F0S0G0	0.346039	21.346	0
basement membrane-specific heparan sulfate proteoglycan core protein	NQELEDNVHISPNGSIITIVGTRPSNHGAYR	N4H5F0S0G0	NQELEDNVHISPNGSIITIVGTRPSNHGAYR-N4H5F0S0G0	0.257135	18.2571	0
basement membrane-specific heparan sulfate proteoglycan core protein	NQELEDNVHISPNGSIITIVGTRPSNHGAYR	N2H8F0S0G0	NQELEDNVHISPNGSIITIVGTRPSNHGAYR-N2H8F0S0G0	0.24646	18.2465	0
basement membrane-specific heparan sulfate proteoglycan core protein	NQELEDNVHISPNGSIITIVGTRPSNHGAYR	N2H6F0S0G0	NQELEDNVHISPNGSIITIVGTRPSNHGAYR-N2H6F0S0G0	0.237325	18.2373	0
basement membrane-specific heparan sulfate proteoglycan core protein	NQELEDNVHISPNGSIITIVGTRPSNHGAYR	N2H5F0S0G0	NQELEDNVHISPNGSIITIVGTRPSNHGAYR-N2H5F0S0G0	0.276558	16.2766	0
basement membrane-specific heparan sulfate proteoglycan core protein	VCTETEFACHSYNECVALEYR	N4H5F0S0G0	VCTETEFACHSYNECVALEYR-N4H5F0S0G0	0.382148	14.3821	0
basement membrane-specific heparan sulfate proteoglycan core protein	NQELEDNVHISPNGSIITIVGTRPSNHGAYR	N4H5F2S1G0	NQELEDNVHISPNGSIITIVGTRPSNHGAYR-N4H5F2S1G0	0.222191	14.2222	0
basement membrane-specific heparan sulfate proteoglycan core protein	SLTHGSLIVGNSAPVNGTSQGK	N4H5F2S0G0	SLTHGSLIVGNSAPVNGTSQGK-N4H5F2S0G0	0.194103	14.1941	0
basement membrane-specific heparan sulfate proteoglycan core protein	SLTHGSLIVGNSAPVNGTSQGK	N4H5F0S0G0	SLTHGSLIVGNSAPVNGTSQGK-N4H5F0S0G0	0.246042	13.246	0
basement membrane-specific heparan sulfate proteoglycan core protein	VCTETEFACHSYNECVALEYR	N2H6F0S0G0	VCTETEFACHSYNECVALEYR-N2H6F0S0G0	0.287051	11.2871	0
basement membrane-specific heparan sulfate proteoglycan core protein	VCTETEFACHSYNECVALEYR	N4H5F0S1G0	VCTETEFACHSYNECVALEYR-N4H5F0S1G0	0.233499	11.2335	0
basement membrane-specific heparan sulfate proteoglycan core protein	SLTHGSLIVGNSAPVNGTSQGK	N4H4F1S0G0	SLTHGSLIVGNSAPVNGTSQGK-N4H4F1S0G0	0.380923	8.38092	0.0013
basement membrane-specific heparan sulfate proteoglycan core protein	VCTETEFACHSYNECVALEYR	N4H5F2S0G0	VCTETEFACHSYNECVALEYR-N4H5F2S0G0	0.221752	8.22175	0.0012
basement membrane-specific heparan sulfate proteoglycan core protein	SLTHGSLIVGNSAPVNGTSQGK	N4H5F0S0G0	SLTHGSLIVGNSAPVNGTSQGK-N4H5F0S0G0	0.202623	8.20262	0.0012
basigin	THLTCSLNSSGVDIIGHR	N2H3F0S0G0	THLTCSLNSSGVDIIGHR-N2H3F0S0G0	0.460502	30.4605	0
basigin	THLTCSLNSSGVDIIGHR	N2H6F0S0G0	THLTCSLNSSGVDIIGHR-N2H6F0S0G0	0.434894	28.4349	0
basigin	THLTCSLNSSGVDIIGHR	N2H4F0S0G0	THLTCSLNSSGVDIIGHR-N2H4F0S0G0	0.436783	27.4368	0
basigin	THLTCSLNSSGVDIIGHR	N2H3F0S0G0	THLTCSLNSSGVDIIGHR-N2H3F0S0G0	0.385793	24.3858	0
basigin	TSDSGDQLITNSSESK	N2H6F0S0G0	TSDSGDQLITNSSESK-N2H6F0S0G0	0.388835	23.3888	0
basigin	TSDSGDQLITNSSESK	N2H5F0S0G0	TSDSGDQLITNSSESK-N2H5F0S0G0	0.360788	21.3608	0
basigin	TSDSGDQLITNSSESK	N2H3F0S0G0	TSDSGDQLITNSSESK-N2H3F0S0G0	0.343271	21.3433	0
basigin	THLTCSLNSSGVDIIGHR	N2H5F0S0G0	THLTCSLNSSGVDIIGHR-N2H5F0S0G0	0.288644	17.2886	0
basigin	TSDSGDQLITNSSESK	N2H4F0S0G0	TSDSGDQLITNSSESK-N2H4F0S0G0	0.317248	16.3172	0
basigin	THLTCSLNSSGVDIIGHR	N6H7F0S1G0	THLTCSLNSSGVDIIGHR-N6H7F0S1G0	0.261905	16.2619	0
basigin	THLTCSLNSSGVDIIGHR	N2H8F0S0G0	THLTCSLNSSGVDIIGHR-N2H8F0S0G0	0.343605	15.3436	0
basigin	THLTCSLNSSGVDIIGHR	N3H3F0S0G0	THLTCSLNSSGVDIIGHR-N3H3F0S0G0	0.320346	14.3203	0
basigin	TSDSGDQLITNSSESK	N2H8F0S0G0	TSDSGDQLITNSSESK-N2H8F0S0G0	0.285454	13.2855	0
basigin	THLTCSLNSSGVDIIGHR	N6H7F0S2G0	THLTCSLNSSGVDIIGHR-N6H7F0S2G0	0.196581	11.1966	0
basigin	THLTCSLNSSGVDIIGHR	N7H8F0S2G0	THLTCSLNSSGVDIIGHR-N7H8F0S2G0	0.192811	11.1928	0
basigin	THLTCSLNSSGVDIIGHR	N6H7F2S1G0	THLTCSLNSSGVDIIGHR-N6H7F2S1G0	0.230369	10.2304	0
basigin	THLTCSLNSSGVDIIGHR	N6H7F2S0G0	THLTCSLNSSGVDIIGHR-N6H7F2S0G0	0.180285	10.1803	0.001
beta-galactosidase	HILTTSAPNNITVLELER	N4H5F2S0G0	HILTTSAPNNITVLELER-N4H5F2S0G0	0.303271	18.3033	0
beta-galactosidase	HILTTSAPNNITVLELER	N4H5F0S0G0	HILTTSAPNNITVLELER-N4H5F0S0G0	0.326319	17.3263	0
beta-galactosidase	HILTTSAPNNITVLELER	N4H5F0S1G0	HILTTSAPNNITVLELER-N4H5F0S1G0	0.282721	17.2827	0
beta-galactosidase	HILTTSAPNNITVLELER	N2H3F0S0G0	HILTTSAPNNITVLELER-N2H3F0S0G0	0.328247	16.3282	0
beta-galactosidase	NITQAFLIQR	N2H6F0S0G0	NITQAFLIQR-N2H6F0S0G0	0.44609	15.4461	0
beta-galactosidase	NITQAFLIQR	N2H7F0S0G0	NITQAFLIQR-N2H7F0S0G0	0.345089	13.3451	0
beta-galactosidase	HILTTSAPNNITVLELER	N3H3F0S0G0	HILTTSAPNNITVLELER-N3H3F0S0G0	0.175452	13.1755	0
beta-galactosidase	HILTTSAPNNITVLELER	N2H9F0S0G0	HILTTSAPNNITVLELER-N2H9F0S0G0	0.255816	11.2558	0
beta-galactosidase	HILTTSAPNNITVLELER	N4H5F2S0G0	HILTTSAPNNITVLELER-N4H5F2S0G0	0.180203	9.1802	0.0013
beta-glucuronidase	VTIAINNTLTPHTLPPGSIIYK	N2H9F0S0G0	VTIAINNTLTPHTLPPGSIIYK-N2H9F0S0G0	0.367636	18.3676	0
beta-hexosaminidase subunit alpha	SAEGTFFINK	N2H8F0S0G0	SAEGTFFINK-N2H8F0S0G0	0.387634	17.3876	0
beta-hexosaminidase subunit alpha	SAEGTFFINK	N2H9F0S0G0	SAEGTFFINK-N2H9F0S0G0	0.370018	16.37	0
beta-hexosaminidase subunit beta	GLETFSQLVYQDSYGAFTINK	N2H7F0S0G0	GLETFSQLVYQDSYGAFTINK-N2H7F0S0G0	0.242182	20.2422	0
bone marrow stromal antigen 2	SQDNLAQAEAQASTCNR	N4H5F0S0G0	SQDNLAQAEAQASTCNR-N4H5F0S0G0	0.217671	9.21767	0.0014
calumenin	NVTYGTYLDDPDPDDGFNYK	N2H5F0S0G0	NVTYGTYLDDPDPDDGFNYK-N2H5F0S0G0	0.327507	23.3275	0
calumenin	NVTYGTYLDDPDPDDGFNYK	N2H5F0S0G0	NVTYGTYLDDPDPDDGFNYK-N2H5F0S0G0	0.241702	17.2417	0
calumenin	NVTYGTYLDDPDPDDGFNYK	N2H3F0S0G0	NVTYGTYLDDPDPDDGFNYK-N2H3F0S0G0	0.262218	16.2622	0
calumenin	NVTYGTYLDDPDPDDGFNYK	N2H6F0S0G0	NVTYGTYLDDPDPDDGFNYK-N2H6F0S0G0	0.375497	11.3755	0
calumenin	NVTYGTYLDDPDPDDGFNYK	N2H6F0S0G0	NVTYGTYLDDPDPDDGFNYK-N2H6F0S0G0	0.140998	7.141	0.0059
carboxypeptidase D	GLVMNYPHITNLTTLGQSAEYR	N2H5F0S0G0	GLVMNYPHITNLTTLGQSAEYR-N2H5F0S0G0	0.40903	13.409	0
carboxypeptidase D	GLVMNYPHITNLTTLGQSAEYR	N2H5F0S0G0	GLVMNYPHITNLTTLGQSAEYR-N2H5F0S0G0	0.321339	12.3213	0
carboxypeptidase D	GKDLDTDFTSNASQPETK	N4H5F0S0G0	GKDLDTDFTSNASQPETK-N4H5F0S0G0	0.427886	8.42789	0.0013
carboxypeptidase D	HIWSLEISNKPNVSEPEEPK	N4H5F0S0G0	HIWSLEISNKPNVSEPEEPK-N4H5F0S0G0	0.33975	8.33975	0.0013
cartilage-associated protein	DKWGLSDEHFQPRPEAVQFVNVTMLQK	N2H9F0S0G0	DKWGLSDEHFQPRPEAVQFVNVTMLQK-N2H9F0S0G0	0.29996	20.3	0
cartilage-associated protein	DKWGLSDEHFQPRPEAVQFVNVTMLQK	N2H6F0S0G0	DKWGLSDEHFQPRPEAVQFVNVTMLQK-N2H6F0S0G0	0.270611	18.2706	0
cartilage-associated protein	WGLSDEHFQPRPEAVQFVNVTMLQK	N2H6F0S0G0	WGLSDEHFQPRPEAVQFVNVTMLQK-N2H6F0S0G0	0.184363	14.1844	0
cartilage-associated protein	DKWGLSDEHFQPRPEAVQFVNVTMLQK	N2H8F0S0G0	DKWGLSDEHFQPRPEAVQFVNVTMLQK-N2H8F0S0G0	0.170346	12.1703	0
cartilage-associated protein	DKWGLSDEHFQPRPEAVQFVNVTMLQK	N2H9F0S0G0	DKWGLSDEHFQPRPEAVQFVNVTMLQK-N2H9F0S0G0	0.186066	11.1861	0
cartilage-associated protein	DKWGLSDEHFQPRPEAVQFVNVTMLQK	N2H4F0S0G0	DKWGLSDEHFQPRPEAVQFVNVTMLQK-N2H4F0S0G0	0.18871	7.18871	0.0049
cathepsin D	NGTSFDIHYGSGSLSGYLSQDTVSVPCK	N2H6F0S0G0	NGTSFDIHYGSGSLSGYLSQDTVSVPCK-N2H6F0S0G0	0.330091	20.3301	0
cathepsin D	NGTSFDIHYGSGSLSGYLSQDTVSVPCK	N2H5F0S0G0	NGTSFDIHYGSGSLSGYLSQDTVSVPCK-N2H5F0S0G0	0.341975	19.342	0
cathepsin D	NGTSFDIHYGSGSLSGYLSQDTVSVPCK	N2H5F0S0G0	NGTSFDIHYGSGSLSGYLSQDTVSVPCK-N2H5F0S0G0	0.313907	18.3139	0
cathepsin D	NGTSFDIHYGSGSLSGYLSQDTVSVPCK	N2H3F0S0G0	NGTSFDIHYGSGSLSGYLSQDTVSVPCK-N2H3F0S0G0	0.302326	18.3023	0
cathepsin D	YYEGELSYLNVTR	N2H4F0S0G0	YYEGELSYLNVTR-N2H4F0S0G0	0.294578	14.2946	0
cathepsin D	YYEGELSYLNVTR	N2H3F0S0G0	YYEGELSYLNVTR-N2H3F0S0G0	0.292831	12.2928	0
cathepsin D	YYEGELSYLNVTR	N2H5F0S0G0	YYEGELSYLNVTR-N2H5F0S0G0	0.305639	11.3056	0
cathepsin D	NGTSFDIHYGSGSLSGYLSQDTVSVPCK	N2H9F0S0G0	NGTSFDIHYGSGSLSGYLSQDTVSVPCK-N2H9F0S0G0	0.284414	10.2844	0
cathepsin D	YYEGELSYLNVTR	N2H6F0S0G0	YYEGELSYLNVTR-N2H6F0S0G0	0.382312	9.38231	0.0014
cathepsin D	YYEGELSYLNVTR	N2H5F0S0G0	YYEGELSYLNVTR-N2H5F0S0G0	0.349682	9.34968	0.0014
cathepsin L1	YKPEFAAANDTGYVDIPQLEK	N2H4F0S0G0	YKPEFAAANDTGYVDIPQLEK-N2H4F0S0G0	0.374412	26.3744	0
cathepsin L1	YKPEFAAANDTGYVDIPQLEK	N2H5F0S0G0	YKPEFAAANDTGYVDIPQLEK-N2H5F0S0G0	0.369878	24.3699	0
cathepsin L1	YKPEFAAANDTGYVDIPQLEK	N2H8F0S0G0	YKPEFAAANDTGYVDIPQLEK-N2H8F0S0G0	0.345183	20.3452	0
cathepsin L1	YKPEFAAANDTGYVDIPQLEK	N2H6F0S0G0	YKPEFAAANDTGYVDIPQLEK-N2H6F0S0G0	0.315772	20.3158	0
cathepsin L1	FNQTFNAQWHK	N2H8F0S0G0	FNQTFNAQWHK-N2H8F0S0G0	0.394662	19.3947	0
cathepsin L1	FNQTFNAQWHK	N2H6F0S0G0	FNQTFNAQWHK-N2H6F0S0G0	0.366868	17.3669	0
cathepsin L1	YKPEFAAANDTGYVDIPQLEK	N2H9F0S0G0	YKPEFAAANDTGYVDIPQLEK-N2H9F0S0G0	0.320877	17.3209	0
cathepsin L1	YKPEFAAANDTGYVDIPQLEK	N2H7F0S0G0	YKPEFAAANDTGYVDIPQLEK-N2H7F0S0G0	0.307653	17.3077	0
cathepsin L1	FNQTFNAQWHK	N2H9F0S0G0	FNQTFNAQWHK-N2H9F0S0G0	0.36542	16.3654	0
cathepsin L1	YKPEFAAANDTGYVDIPQLEK	N2H6F0S0G0	YKPEFAAANDTGYVDIPQLEK-N2H6F0S0G0	0.23442	16.2344	0
cathepsin L1	YKPEFAAANDTGYVDIPQLEK	N2H5F1S0G0	YKPEFAAANDTGYVDIPQLEK-N2H5F1S0G0	0.259135	15.2591	0
cathepsin L1	YKPEFAAANDTGYVDIPQLEK	N2H3F0S0G0	YKPEFAAANDTGYVDIPQLEK-N2H3F0S0G0	0.241469	15.2415	0
cathepsin L1	YKPEFAAANDTGYVDIPQLEK	N2H5F1S0G0	YKPEFAAANDTGYVDIPQLEK-N2H5F1S0G0	0.291201	13.2912	0
cathepsin L1	YKPEFAAANDTGYVDIPQLEK	N2H9F0S0G0	YKPEFAAANDTGYVDIPQLEK-N2H9F0S0G0	0.274139	13.2741	0
cathepsin L1	YKPEFAAANDTGYVDIPQLEK	N2H7F0S0G0	YKPEFAAANDTGYVDIPQLEK-N2H7F0S0G0	0.318202	10.3182	0
cathepsin Z	VCHTIQNYTR	N2H5F0S0G0	VCHTIQNYTR-N2H5F0S0G0	0.403443	23.4034	0
cathepsin Z	VCHTIQNYTR	N2H5F1S0G0	VCHTIQNYTR-N2H5F1S0G0	0.394421	21.3944	0
cathepsin Z	VCHTIQNYTR	N2H5F0S0G0	VCHTIQNYTR-N2H5F0S0G0	0.38597	21.386	0
cathepsin Z	VCHTIQNYTR	N2H3F0S0G0	VCHTIQNYTR-N2H3F0S0G0	0.357249	20.3572	0
cathepsin Z	VCHTIQNYTR	N2H7F0S0G0	VCHTIQNYTR-N2H7F0S0G0	0.404094	19.4041	0
cathepsin Z	VCHTIQNYTR	N2H9F0S0G0	VCHTIQNYTR-N2H9F0S0G0	0.402084	18.4021	0
cathepsin Z	VCHTIQNYTR	N2H4F0S0G0	VCHTIQNYTR-N2H4F0S0G0	0.391332	17.3913	0
cathepsin Z	VCHTIQNYTR	N2H6F0S0G0	VCHTIQNYTR-N2H6F0S0G0	0.35642	17.3564	0
cathepsin Z	VCHTIQNYTR	N2H4F1S0G0	VCHTIQNYTR-N2H4F1S0G0	0.291725	17.2917	0
cathepsin Z	VCHTIQNYTR	N2H8F0S0G0	VCHTIQNYTR-N2H8F0S0G0	0.38899	16.389	0
cathepsin Z	VCHTIQNYTR	N2H6F0S0G0	VCHTIQNYTR-N2H6F0S0G0	0.27686	13.2769	0
cathepsin Z	VCHTIQNYTR	N2H6F0S0G0	VCHTIQNYTR-N2H6F0S0G0	0.252244	11.2522	0
cation-dependent mannose-6-phosphate receptor	EAGNHSSGAGLVQISK	N4H5F0S1G0	EAGNHSSGAGLVQISK-N4H5F0S1G0	0.371681	21.3717	0
cation-dependent mannose-6-phosphate receptor	EAGNHSSGAGLVQISK	N4H5F0S2G0	EAGNHSSGAGLVQISK-N4H5F0S2G0	0.308459	17.3085	0
cation-dependent mannose-6-phosphate receptor	EAGNHSSGAGLVQISK	N5H6F0S0G0	EAGNHSSGAGLVQISK-N5H6F0S0G0	0.31342	12.3134	0
cation-independent mannose-6-phosphate receptor	MNYTGGDTCHQVYQR	N2H6F0S0G0	MNYTGGDTCHQVYQR-N2H6F0S0G0	0.381081	24.3811	0
cation-independent mannose-6-phosphate receptor	MNYTGGDTCHQVYQR	N2H7F0S0G0	MNYTGGDTCHQVYQR-N2H7F0S0G0	0.349074	21.3491	0
cation-independent mannose-6-phosphate receptor	MNYTGGDTCHQVYQR	N2H8F0S0G0	MNYTGGDTCHQVYQR-N2H8F0S0G0	0.313568	21.3136	0
cation-independent mannose-6-phosphate receptor	MNYTGGDTCHQVYQR	N2H9F0S0G0	MNYTGGDTCHQVYQR-N2H9F0S0G0	0.305653	19.3057	0
cation-independent mannose-6-phosphate receptor	NGSSIIDLSPLIHR	N2H9F0S0G0	NGSSIIDLSPLIHR-N2H9F0S0G0	0.430046	17.43	0
cation-independent mannose-6-phosphate receptor	ITTNITLVCKPGDLESAPVLR	N2H9F0S0G0	ITTNITLVCKPGDLESAPVLR-N2H9F0S0G0	0.358218	16.3582	0
cation-independent mannose-6-phosphate receptor	NGSSIIDLSPLIHR	N4H5F0S0G0	NGSSIIDLSPLIHR-N4H5F0S0G0	0.438621	14.4386	0
cation-independent mannose-6-phosphate receptor	NGSSIIDLSPLIHR	N4H5F0S1G0	NGSSIIDLSPLIHR-N4H5F0S1G0	0.385873	14.3859	0
cation-independent mannose-6-phosphate receptor	SLLEFNTTTDCQPSDSQHR	N2H6F0S0G0	SLLEFNTTTDCQPSDSQHR-N2H6F0S0G0	0.371764	14.3718	0
cation-independent mannose-6-phosphate receptor	MNYTGGDTCHQVYQR	N2H9F0S0G0	MNYTGGDTCHQVYQR-N2H9F0S0G0	0.350876	14.3509	0
cation-independent mannose-6-phosphate receptor	NGSSIIDLSPLIHR	N2H6F0S0G0	NGSSIIDLSPLIHR-N2H6F0S0G0	0.459462	13.4595	0
cation-independent mannose-6-phosphate receptor	TGPVVEESGSLLLEYVNGSACTTSDGR	N4H5F0S1G0	TGPVVEESGSLLLEYVNGSACTTSDGR-N4H5F0S1G0	0.357783	13.3578	0
cation-independent mannose-6-phosphate receptor	NGSSIIDLSPLIHR	N4H5F0S2G0	NGSSIIDLSPLIHR-N4H5F0S2G0	0.342472	13.3425	0
cation-independent mannose-6-phosphate receptor	NGSSIIDLSPLIHR	N4H5F0S0G0	NGSSIIDLSPLIHR-N4H5F0S0G0	0.482959	12.483	0
cation-independent mannose-6-phosphate receptor	ITTNITLVCKPGDLESAPVLR	N2H6F0S0G0	ITTNITLVCKPGDLESAPVLR-N2H6F0S0G0	0.373231	12.3732	0
cation-independent mannose-6-phosphate receptor	NGSSIIDLSPLIHR	N2H8F0S0G0	NGSSIIDLSPLIHR-N2H8F0S0G0	0.453125	11.4531	0
cation-independent mannose-6-phosphate receptor	SLLEFNTTTDCQPSDSQHR	N4H5F2S1G0	SLLEFNTTTDCQPSDSQHR-N4H5F2S1G0	0.297721	11.2977	0
cation-independent mannose-6-phosphate receptor	TGPVVEESGSLLLEYVNGSACTTSDGR	N4H5F0S0G0	TGPVVEESGSLLLEYVNGSACTTSDGR-N4H5F0S0G0	0.319468	10.3195	0
cation-independent mannose-6-phosphate receptor	DAGVGFPEYQEEDNSTYNFR	N2H9F0S0G0	DAGVGFPEYQEEDNSTYNFR-N2H9F0S0G0	0.281628	10.2816	0
cation-independent mannose-6-phosphate receptor	NGSSIIDLSPLIHR	N4H5F2S1G0	NGSSIIDLSPLIHR-N4H5F2S1G0	0.27234	10.2723	0
cation-independent mannose-6-phosphate receptor	DAGVGFPEYQEEDNSTYNFR	N4H5F0S1G0	DAGVGFPEYQEEDNSTYNFR-N4H5F0S1G0	0.265869	10.2659	0
cation-independent mannose-6-phosphate receptor	NSTHDDCQVTNPSTGHLFDLSSLSGK	N4H5F0S0G0	NSTHDDCQVTNPSTGHLFDLSSLSGK-N4H5F0S0G0	0.257016	10.257	0
cation-independent mannose-6-phosphate receptor	SLLEFNTTTDCQPSDSQHR	N2H9F0S0G0	SLLEFNTTTDCQPSDSQHR-N2H9F0S0G0	0.250103	10.2501	0
cation-independent mannose-6-phosphate receptor	ITTNITLVCKPGDLESAPVLR	N4H5F2S0G0	ITTNITLVCKPGDLESAPVLR-N4H5F2S0G0	0.294927	9.29493	0.0014
cation-independent mannose-6-phosphate receptor	NSTHDDCQVTNPSTGHLFDLSSLSGK	N4H5F2S0G0	NSTHDDCQVTNPSTGHLFDLSSLSGK-N4H5F2S0G0	0.252444	9.25244	0.0014
cation-independent mannose-6-phosphate receptor	TGPVVEESGSLLLEYVNGSACTTSDGR	N2H9F0S0G0	TGPVVEESGSLLLEYVNGSACTTSDGR-N2H9F0S0G0	0.316052	8.31605	0.0013
cation-independent mannose-6-phosphate receptor	DAGVGFPEYQEEDNSTYNFR	N2H9F0S0G0	DAGVGFPEYQEEDNSTYNFR-N2H9F0S0G0	0.27936	8.27936	0.0013
cation-independent mannose-6-phosphate receptor	SLLEFNTTTDCQPSDSQHR	N2H3F0S0G0	SLLEFNTTTDCQPSDSQHR-N2H3F0S0G0	0.232949	7.23295	0.0049
cation-independent mannose-6-phosphate receptor	ITTNITLVCKPGDLESAPVLR	N4H5F0S0G0	ITTNITLVCKPGDLESAPVLR-N4H5F0S0G0	0.212285	7.21228	0.0049
CD109 antigen	NASANVFFK	N2H9F0S0G0	NASANVFFK-N2H9F0S0G0	0.401702	17.4017	0
CD151 antigen	LQQEFHCCGSNNSQDWR	N4H5F0S0G0	LQQEFHCCGSNNSQDWR-N4H5F0S0G0	0.29796	14.298	0
CD151 antigen	LQQEFHCCGSNNSQDWR	N4H5F0S1G0	LQQEFHCCGSNNSQDWR-N4H5F0S1G0	0.264405	14.2644	0
CD166 antigen	IIISPEENVTLTCAAENQLER	N4H5F0S0G0	IIISPEENVTLTCAAENQLER-N4H5F0S0G0	0.247633	18.2476	0
CD166 antigen	IIISPEENVTLTCAAENQLER	N4H5F0S0G0	IIISPEENVTLTCAAENQLER-N4H5F0S0G0	0.319196	15.3192	0
CD166 antigen	IIISPEENVTLTCAAENQLER	N4H5F0S1G0	IIISPEENVTLTCAAENQLER-N4H5F0S1G0	0.278853	14.2789	0
CD166 antigen	IIISPEENVTLTCAAENQLER	N4H5F0S2G0	IIISPEENVTLTCAAENQLER-N4H5F0S2G0	0.312527	12.3125	0
CD166 antigen	IIISPEENVTLTCAAENQLER	N4H5F2S1G0	IIISPEENVTLTCAAENQLER-N4H5F2S1G0	0.225066	10.2251	0
CD166 antigen	LSLSENYTLSINNAK	N4H5F0S2G0	LSLSENYTLSINNAK-N4H5F0S2G0	0.224783	7.22478	0.0049
CD166 antigen	NATVVWMK	N4H5F0S2G0	NATVVWMK-N4H5F0S2G0	0.216715	7.21672	0.0049
CD276 antigen	TALFPELLEQGNASLR	N4H5F0S1G0	TALFPELLEQGNASLR-N4H5F0S1G0	0.221901	12.2219	0
CD44 antigen	THPEDINATSTIDDDVSSGSSSEK	N6H7F0S3G0	THPEDINATSTIDDDVSSGSSSEK-N6H7F0S3G0	0.214593	12.2146	0
CD44 antigen	THPEDINATSTIDDDVSSGSSSEK	N4H5F0S2G0	THPEDINATSTIDDDVSSGSSSEK-N4H5F0S2G0	0.30616	11.3062	0
CD44 antigen	THPEDINATSTIDDDVSSGSSSEK	N4H5F2S0G0	THPEDINATSTIDDDVSSGSSSEK-N4H5F2S0G0	0.307143	9.30714	0.0014
CD59 glycoprotein	TNATCSVNVDSCLVAVSGR	N4H5F0S0G0	TNATCSVNVDSCLVAVSGR-N4H5F0S0G0	0.265031	8.26503	0.0013
CD59 glycoprotein	TNATCSVNVDSCLVAVSGR	N4H5F2S1G0	TNATCSVNVDSCLVAVSGR-N4H5F2S1G0	0.252411	8.25241	0.0013
ceroid-lipofuscinosis neuronal protein 5	ENGTLAPVATMSGNTFNK	N2H7F0S0G0	ENGTLAPVATMSGNTFNK-N2H7F0S0G0	0.292352	12.2924	0
choline transporter-like protein 1	FAEINGSALCTYNIKPSEYTLSAK	N2H6F0S0G0	FAEINGSALCTYNIKPSEYTLSAK-N2H6F0S0G0	0.369863	21.3699	0
choline transporter-like protein 1	FAEINGSALCTYNIKPSEYTLSAK	N2H5F0S0G0	FAEINGSALCTYNIKPSEYTLSAK-N2H5F0S0G0	0.339422	19.3394	0
chondroitin sulfate proteoglycan 4	VQNFSVPEGGTR	N4H5F0S0G0	VQNFSVPEGGTR-N4H5F0S0G0	0.467223	10.4672	0
cleft lip and palate transmembrane protein 1	DYYPINESLASLPLR	N2H6F0S0G0	DYYPINESLASLPLR-N2H6F0S0G0	0.293789	9.29379	0.0014
collagen alpha-1(V) chain	KNVTLILDCK	N2H6F0S0G0	KNVTLILDCK-N2H6F0S0G0	0.489894	18.4899	0
collagen alpha-1(V) chain	KNVTLILDCK	N2H9F0S0G0	KNVTLILDCK-N2H9F0S0G0	0.457369	16.4574	0
collagen alpha-1(V) chain	NVTLILDCK	N2H6F0S0G0	NVTLILDCK-N2H6F0S0G0	0.468748	9.46875	0.0014
collagen alpha-1(V) chain	VYCNFTAGGSTCVFPDKK	N2H9F0S0G0	VYCNFTAGGSTCVFPDKK-N2H9F0S0G0	0.367084	19.3671	0
collagen alpha-1(VI) chain	NITAQICIDKK	N2H6F0S0G0	NITAQICIDKK-N2H6F0S0G0	0.430507	24.4305	0
collagen alpha-1(VI) chain	NFTAADWGHSR	N2H6F0S0G0	NFTAADWGHSR-N2H6F0S0G0	0.428716	21.4287	0
collagen alpha-1(VI) chain	NITAQICIDKK	N2H9F0S0G0	NITAQICIDKK-N2H9F0S0G0	0.430859	15.4309	0
collagen alpha-1(VI) chain	NITAQICIDKK	N2H4F0S0G0	NITAQICIDKK-N2H4F0S0G0	0.385354	15.3854	0
collagen alpha-1(XII) chain	EAGNITTDGYEILGK	N2H6F0S0G0	EAGNITTDGYEILGK-N2H6F0S0G0	0.394374	17.3944	0
collagen alpha-1(XII) chain	NLQVYNATSNSLTVK	N2H6F0S0G0	NLQVYNATSNSLTVK-N2H6F0S0G0	0.483585	16.4836	0
collagen alpha-1(XII) chain	NLQVYNATSNSLTVK	N2H6F0S0G0	NLQVYNATSNSLTVK-N2H6F0S0G0	0.406399	14.4064	0
collagen alpha-1(XII) chain	MLEAYNLTEK	N2H6F0S0G0	MLEAYNLTEK-N2H6F0S0G0	0.409387	9.40939	0.0014
collagen alpha-1(XVI) chain	LEHSSDPSTNVTGFNLIR	N2H6F0S0G0	LEHSSDPSTNVTGFNLIR-N2H6F0S0G0	0.331895	20.3319	0
collagen alpha-1(XVI) chain	LEHSSDPSTNVTGFNLIR	N2H6F0S0G0	LEHSSDPSTNVTGFNLIR-N2H6F0S0G0	0.258376	15.2584	0
collagen alpha-4(IV) chain	EASQNITYVCR	N2H9F0S0G0	EASQNITYVCR-N2H9F0S0G0	0.464102	14.4641	0
complement component receptor 1-like protein	ESIWNSSVPVCEK	N4H5F0S1G0	ESIWNSSVPVCEK-N4H5F0S1G0	0.278231	14.2782	0
complement component receptor 1-like protein	ESIWNSSVPVCEK	N4H5F0S0G0	ESIWNSSVPVCEK-N4H5F0S0G0	0.299149	11.2991	0
complement component receptor 1-like protein	KQCETPQDPNNGVVHVLTDTQFGSVINYTCNAGYR	N4H5F2S0G0	KQCETPQDPNNGVVHVLTDTQFGSVINYTCNAGYR-N4H5F2S0G0	0.151903	11.1519	0
complement component receptor 1-like protein	KQCETPQDPNNGVVHVLTDTQFGSVINYTCNAGYR	N4H5F2S1G0	KQCETPQDPNNGVVHVLTDTQFGSVINYTCNAGYR-N4H5F2S1G0	0.115161	7.11516	0.0076
contactin-1	GKANSTGTLVITNPTR	N4H5F0S0G0	GKANSTGTLVITNPTR-N4H5F0S0G0	0.569274	15.5693	0
contactin-1	GKANSTGTLVITNPTR	N4H5F0S1G0	GKANSTGTLVITNPTR-N4H5F0S1G0	0.290447	13.2904	0
contactin-associated protein 1	EANLTLDGYVHR	N2H9F0S0G0	EANLTLDGYVHR-N2H9F0S0G0	0.465533	23.4655	0
contactin-associated protein 1	VDGQLVNLTLVEFR	N2H9F0S0G0	VDGQLVNLTLVEFR-N2H9F0S0G0	0.411248	18.4112	0
contactin-associated protein 1	EANLTLDGYVHR	N2H8F0S0G0	EANLTLDGYVHR-N2H8F0S0G0	0.42231	14.4223	0
contactin-associated protein 1	ANHSLDVSFYFR	N2H9F0S0G0	ANHSLDVSFYFR-N2H9F0S0G0	0.311251	13.3113	0
contactin-associated protein 1	EANLTLDGYVHR	N2H10F0S0G0	EANLTLDGYVHR-N2H10F0S0G0	0.429844	12.4298	0
contactin-associated protein 1	EANLTLDGYVHR	N5H5F0S0G0	EANLTLDGYVHR-N5H5F0S0G0	0.41113	12.4111	0
contactin-associated protein 1	WGCHSNQTAFHGCMELLK	N2H10F0S0G0	WGCHSNQTAFHGCMELLK-N2H10F0S0G0	0.232633	11.2326	0
contactin-associated protein 1	TSGNFTIDPDGSGPLKPFVVYCDIR	N2H6F0S0G0	TSGNFTIDPDGSGPLKPFVVYCDIR-N2H6F0S0G0	0.300941	8.30094	0.0013
cysteine-rich with EGF-like domain protein 1	NSSHLVCSACFGPCAR	N2H5F0S0G0	NSSHLVCSACFGPCAR-N2H5F0S0G0	0.39795	24.398	0
cysteine-rich with EGF-like domain protein 1	NSSHLVCSACFGPCAR	N2H3F0S0G0	NSSHLVCSACFGPCAR-N2H3F0S0G0	0.375859	21.3759	0
cysteine-rich with EGF-like domain protein 1	NSSHLVCSACFGPCAR	N2H6F0S0G0	NSSHLVCSACFGPCAR-N2H6F0S0G0	0.264595	18.2646	0
cysteine-rich with EGF-like domain protein 1	GGSGHCDCQVGYGGEACGQCGLGYFEAERNSSHLVCSACFGPCAR	N2H5F0S0G0	GGSGHCDCQVGYGGEACGQCGLGYFEAERNSSHLVCSACFGPCAR-N2H5F0S0G0	0.21534	18.2153	0
cysteine-rich with EGF-like domain protein 1	NSSHLVCSACFGPCAR	N2H4F1S0G0	NSSHLVCSACFGPCAR-N2H4F1S0G0	0.386801	16.3868	0
cysteine-rich with EGF-like domain protein 1	NSSHLVCSACFGPCAR	N2H5F1S0G0	NSSHLVCSACFGPCAR-N2H5F1S0G0	0.213336	9.21334	0.0014
cysteine-rich with EGF-like domain protein 2	NETHSFCTACDESCK	N2H3F0S0G0	NETHSFCTACDESCK-N2H3F0S0G0	0.435043	30.435	0
cysteine-rich with EGF-like domain protein 2	NETHSFCTACDESCK	N2H6F0S0G0	NETHSFCTACDESCK-N2H6F0S0G0	0.437074	29.4371	0
cysteine-rich with EGF-like domain protein 2	NETHSFCTACDESCK	N2H7F0S0G0	NETHSFCTACDESCK-N2H7F0S0G0	0.436077	28.4361	0
cysteine-rich with EGF-like domain protein 2	NETHSFCTACDESCK	N2H4F0S0G0	NETHSFCTACDESCK-N2H4F0S0G0	0.40115	27.4012	0
cysteine-rich with EGF-like domain protein 2	NETHSFCTACDESCK	N2H5F0S0G0	NETHSFCTACDESCK-N2H5F0S0G0	0.349535	24.3495	0
cysteine-rich with EGF-like domain protein 2	NETHSFCTACDESCK	N2H5F1S0G0	NETHSFCTACDESCK-N2H5F1S0G0	0.355372	23.3554	0
cysteine-rich with EGF-like domain protein 2	NETHSFCTACDESCK	N2H4F1S0G0	NETHSFCTACDESCK-N2H4F1S0G0	0.38882	16.3888	0
cysteine-rich with EGF-like domain protein 2	NETHSFCTACDESCK	N2H9F0S0G0	NETHSFCTACDESCK-N2H9F0S0G0	0.390059	14.3901	0
cysteine-rich with EGF-like domain protein 2	NETHSFCTACDESCK	N2H8F0S0G0	NETHSFCTACDESCK-N2H8F0S0G0	0.264496	13.2645	0
decorin	LGLSFNSISAIDNGTLANTPHLR	N2H8F0S0G0	LGLSFNSISAIDNGTLANTPHLR-N2H8F0S0G0	0.421315	19.4213	0
decorin	IADTNITAIPQGLPPSLTELHLDGNK	N2H8F0S0G0	IADTNITAIPQGLPPSLTELHLDGNK-N2H8F0S0G0	0.281145	10.2811	0
decorin	IADTNITAIPQGLPPSLTELHLDGNK	N2H9F0S0G0	IADTNITAIPQGLPPSLTELHLDGNK-N2H9F0S0G0	0.207955	9.20795	0.0014
decorin	LGLSFNSISAIDNGTLANTPHLR	N2H8F0S0G0	LGLSFNSISAIDNGTLANTPHLR-N2H8F0S0G0	0.380352	8.38035	0.0013
decorin	IADTNITAIPQGLPPSLTELHLDGNK	N2H4F0S0G0	IADTNITAIPQGLPPSLTELHLDGNK-N2H4F0S0G0	0.211206	8.21121	0.0012
decorin	IADTNITAIPQGLPPSLTELHLDGNK	N2H8F0S0G0	IADTNITAIPQGLPPSLTELHLDGNK-N2H8F0S0G0	0.256055	7.25605	0.005
deoxyribonuclease-2-alpha	DGVGYINSSEGAVGR	N2H5F0S0G0	DGVGYINSSEGAVGR-N2H5F0S0G0	0.493915	17.4939	0
deoxyribonuclease-2-alpha	DGVGYINSSEGAVGR	N2H4F0S0G0	DGVGYINSSEGAVGR-N2H4F0S0G0	0.4627	17.4627	0
dickkopf-related protein 3	TSSEVNLSSLPANYHNETNTDAR	N2H8F0S0G0	TSSEVNLSSLPANYHNETNTDAR-N2H8F0S0G0	0.273683	12.2737	0
dickkopf-related protein 3	TSSEVNLSSLPANYHNETNTDAR	N2H8F0S0G0	TSSEVNLSSLPANYHNETNTDAR-N2H8F0S0G0	0.228417	12.2284	0
dipeptidyl peptidase 2	ALVGLVYNSSGMEPCFDIYR	N2H6F0S0G0	ALVGLVYNSSGMEPCFDIYR-N2H6F0S0G0	0.276874	13.2769	0
dipeptidyl peptidase 2	ALVGLVYNSSGMEPCFDIYR	N2H5F0S0G0	ALVGLVYNSSGMEPCFDIYR-N2H5F0S0G0	0.437247	12.4372	0
dipeptidyl peptidase 2	ENYFEQYMDHFNFESFGNK	N2H3F0S0G0	ENYFEQYMDHFNFESFGNK-N2H3F0S0G0	0.215046	9.21505	0.0014
dipeptidyl peptidase 2	ENYFEQYMDHFNFESFGNK	N2H3F0S0G0	ENYFEQYMDHFNFESFGNK-N2H3F0S0G0	0.259081	8.25908	0.0013
dipeptidyl peptidase 2	ENYFEQYMDHFNFESFGNK	N2H6F0S0G0	ENYFEQYMDHFNFESFGNK-N2H6F0S0G0	0.159421	7.15942	0.0052
disintegrin and metalloproteinase domain-containing protein 10	INTTSDEKDPTNPFR	N2H9F0S0G0	INTTSDEKDPTNPFR-N2H9F0S0G0	0.371839	20.3718	0
disintegrin and metalloproteinase domain-containing protein 10	NISQVLEK	N2H6F0S0G0	NISQVLEK-N2H6F0S0G0	0.424698	15.4247	0
disintegrin and metalloproteinase domain-containing protein 10	NISQVLEK	N2H8F0S0G0	NISQVLEK-N2H8F0S0G0	0.492046	12.492	0
disintegrin and metalloproteinase domain-containing protein 10	NISQVLEK	N2H9F0S0G0	NISQVLEK-N2H9F0S0G0	0.485802	9.4858	0.0014
disintegrin and metalloproteinase domain-containing protein 10	HTQVCINGQCAGSICEK	N2H3F1S0G0	HTQVCINGQCAGSICEK-N2H3F1S0G0	0.103043	7.10304	0.0089
disintegrin and metalloproteinase domain-containing protein 15	SPNGSYVPCTPGDAICGQLQCQR	N4H5F2S0G0	SPNGSYVPCTPGDAICGQLQCQR-N4H5F2S0G0	0.337616	7.33762	0.005
disintegrin and metalloproteinase domain-containing protein 17	NTSWDNAGFK	N2H8F0S0G0	NTSWDNAGFK-N2H8F0S0G0	0.405357	10.4054	0
disintegrin and metalloproteinase domain-containing protein 22	EICSGNSSQCAPNVHK	N2H5F0S0G0	EICSGNSSQCAPNVHK-N2H5F0S0G0	0.396783	25.3968	0
disintegrin and metalloproteinase domain-containing protein 9	NFSSCSAEDFEK	N2H6F0S0G0	NFSSCSAEDFEK-N2H6F0S0G0	0.421586	19.4216	0
disintegrin and metalloproteinase domain-containing protein 9	NFQCVNASVLNYDCDIQKK	N4H5F0S0G0	NFQCVNASVLNYDCDIQKK-N4H5F0S0G0	0.349682	16.3497	0
disintegrin and metalloproteinase domain-containing protein 9	NFQCVNASVLNYDCDIQKK	N4H5F0S0G0	NFQCVNASVLNYDCDIQKK-N4H5F0S0G0	0.320743	16.3207	0
disintegrin and metalloproteinase domain-containing protein 9	NFSSCSAEDFEK	N2H5F0S0G0	NFSSCSAEDFEK-N2H5F0S0G0	0.441609	15.4416	0
disintegrin and metalloproteinase domain-containing protein 9	NFQCVNASVLNYDCDIQK	N4H5F0S0G0	NFQCVNASVLNYDCDIQK-N4H5F0S0G0	0.383043	11.383	0
disintegrin and metalloproteinase domain-containing protein 9	NFQCVNASVLNYDCDIQKK	N4H5F2S0G0	NFQCVNASVLNYDCDIQKK-N4H5F2S0G0	0.303144	10.3031	0
dolichyl-diphosphooligosaccharide--protein glycosyltransferase subunit 1	DEIGNVSTSHLLILDDSVEMEIRPR	N2H5F0S0G0	DEIGNVSTSHLLILDDSVEMEIRPR-N2H5F0S0G0	0.236116	17.2361	0
dolichyl-diphosphooligosaccharide--protein glycosyltransferase subunit 1	DEIGNVSTSHLLILDDSVEMEIRPR	N2H6F0S0G0	DEIGNVSTSHLLILDDSVEMEIRPR-N2H6F0S0G0	0.231469	16.2315	0
dolichyl-diphosphooligosaccharide--protein glycosyltransferase subunit 2	SNLDPSNVDSLFYAAQSSQVLSGCEISVSNETK	N2H6F0S0G0	SNLDPSNVDSLFYAAQSSQVLSGCEISVSNETK-N2H6F0S0G0	0.256671	22.2567	0
dolichyl-diphosphooligosaccharide--protein glycosyltransferase subunit 2	SNLDPSNVDSLFYAAQSSQVLSGCEISVSNETK	N2H5F0S0G0	SNLDPSNVDSLFYAAQSSQVLSGCEISVSNETK-N2H5F0S0G0	0.188162	8.18816	0.0012
dolichyl-diphosphooligosaccharide--protein glycosyltransferase subunit STT3A	TILVDNNTWNNTHISR	N2H8F0S0G0	TILVDNNTWNNTHISR-N2H8F0S0G0	0.301162	17.3012	0
dolichyl-diphosphooligosaccharide--protein glycosyltransferase subunit STT3A	TILVDNNTWNNTHISR	N2H9F0S0G0	TILVDNNTWNNTHISR-N2H9F0S0G0	0.296504	16.2965	0
dolichyl-diphosphooligosaccharide--protein glycosyltransferase subunit STT3A	TILVDNNTWNNTHISR	N2H9F0S0G0	TILVDNNTWNNTHISR-N2H9F0S0G0	0.30551	15.3055	0
dolichyl-diphosphooligosaccharide--protein glycosyltransferase subunit STT3A	TILVDNNTWNNTHISR	N2H7F0S0G0	TILVDNNTWNNTHISR-N2H7F0S0G0	0.261704	15.2617	0
dolichyl-diphosphooligosaccharide--protein glycosyltransferase subunit STT3A	TILVDNNTWNNTHISR	N5H5F0S0G0	TILVDNNTWNNTHISR-N5H5F0S0G0	0.3046	14.3046	0
dolichyl-diphosphooligosaccharide--protein glycosyltransferase subunit STT3A	TILVDNNTWNNTHISR	N2H5F0S0G0	TILVDNNTWNNTHISR-N2H5F0S0G0	0.336442	11.3364	0
dolichyl-diphosphooligosaccharide--protein glycosyltransferase subunit STT3A	TILVDNNTWNNTHISR	N2H10F0S0G0	TILVDNNTWNNTHISR-N2H10F0S0G0	0.307644	11.3076	0
dolichyl-diphosphooligosaccharide--protein glycosyltransferase subunit STT3A	TILVDNNTWNNTHISR	N4H5F0S1G0	TILVDNNTWNNTHISR-N4H5F0S1G0	0.276785	11.2768	0
dolichyl-diphosphooligosaccharide--protein glycosyltransferase subunit STT3A	TILVDNNTWNNTHISR	N2H9F0S0G0	TILVDNNTWNNTHISR-N2H9F0S0G0	0.196289	10.1963	0.001
dolichyl-diphosphooligosaccharide--protein glycosyltransferase subunit STT3A	TILVDNNTWNNTHISR	N5H4F1S0G0	TILVDNNTWNNTHISR-N5H4F1S0G0	0.227462	9.22746	0.0014
dolichyl-diphosphooligosaccharide--protein glycosyltransferase subunit STT3A	TILVDNNTWNNTHISR	N4H5F2S0G0	TILVDNNTWNNTHISR-N4H5F2S0G0	0.212251	9.21225	0.0014
dolichyl-diphosphooligosaccharide--protein glycosyltransferase subunit STT3A	TILVDNNTWNNTHISR	N2H8F0S0G0	TILVDNNTWNNTHISR-N2H8F0S0G0	0.242097	8.2421	0.0013
dolichyl-diphosphooligosaccharide--protein glycosyltransferase subunit STT3A	TILVDNNTWNNTHISR	N5H4F1S0G0	TILVDNNTWNNTHISR-N5H4F1S0G0	0.236968	8.23697	0.0012
dolichyl-diphosphooligosaccharide--protein glycosyltransferase subunit STT3B	TTLVDNNTWNNSHIALVGK	N2H5F0S0G0	TTLVDNNTWNNSHIALVGK-N2H5F0S0G0	0.341968	19.342	0
dolichyl-diphosphooligosaccharide--protein glycosyltransferase subunit STT3B	TTLVDNNTWNNSHIALVGK	N2H10F0S0G0	TTLVDNNTWNNSHIALVGK-N2H10F0S0G0	0.340432	15.3404	0
dolichyl-diphosphooligosaccharide--protein glycosyltransferase subunit STT3B	TTLVDNNTWNNSHIALVGK	N2H8F0S0G0	TTLVDNNTWNNSHIALVGK-N2H8F0S0G0	0.291626	15.2916	0
dolichyl-diphosphooligosaccharide--protein glycosyltransferase subunit STT3B	TTLVDNNTWNNSHIALVGK	N5H5F0S0G0	TTLVDNNTWNNSHIALVGK-N5H5F0S0G0	0.300746	13.3007	0
dolichyl-diphosphooligosaccharide--protein glycosyltransferase subunit STT3B	TTLVDNNTWNNSHIALVGK	N2H9F0S0G0	TTLVDNNTWNNSHIALVGK-N2H9F0S0G0	0.239695	13.2397	0
dolichyl-diphosphooligosaccharide--protein glycosyltransferase subunit STT3B	TTLVDNNTWNNSHIALVGK	N2H9F0S0G0	TTLVDNNTWNNSHIALVGK-N2H9F0S0G0	0.206103	10.2061	0.0005
dolichyl-diphosphooligosaccharide--protein glycosyltransferase subunit STT3B	TTLVDNNTWNNSHIALVGK	N2H7F0S0G0	TTLVDNNTWNNSHIALVGK-N2H7F0S0G0	0.339262	8.33926	0.0013
dolichyl-diphosphooligosaccharide--protein glycosyltransferase subunit STT3B	TTLVDNNTWNNSHIALVGK	N4H5F0S1G0	TTLVDNNTWNNSHIALVGK-N4H5F0S1G0	0.303625	8.30363	0.0013
dolichyl-diphosphooligosaccharide--protein glycosyltransferase subunit STT3B	TTLVDNNTWNNSHIALVGK	N4H5F2S0G0	TTLVDNNTWNNSHIALVGK-N4H5F2S0G0	0.181206	8.18121	0.0012
dolichyl-diphosphooligosaccharide--protein glycosyltransferase subunit STT3B	TTLVDNNTWNNSHIALVGK	N2H9F0S0G0	TTLVDNNTWNNSHIALVGK-N2H9F0S0G0	0.159627	8.15963	0.0016
dolichyl-diphosphooligosaccharide--protein glycosyltransferase subunit STT3B	TTLVDNNTWNNSHIALVGK	N5H4F0S0G0	TTLVDNNTWNNSHIALVGK-N5H4F0S0G0	0.270399	7.2704	0.005
dolichyl-diphosphooligosaccharide--protein glycosyltransferase subunit STT3B	TTLVDNNTWNNSHIALVGK	N5H5F0S0G0	TTLVDNNTWNNSHIALVGK-N5H5F0S0G0	0.231592	7.23159	0.0049
dolichyl-diphosphooligosaccharide--protein glycosyltransferase subunit STT3B	TTLVDNNTWNNSHIALVGK	N2H5F0S0G0	TTLVDNNTWNNSHIALVGK-N2H5F0S0G0	0.221003	7.221	0.0049
dolichyl-diphosphooligosaccharide--protein glycosyltransferase subunit STT3B	TTLVDNNTWNNSHIALVGK	N2H6F0S0G0	TTLVDNNTWNNSHIALVGK-N2H6F0S0G0	0.152073	7.15207	0.0052
EMILIN-1	ESNSTSLTQAALLEK	N4H5F0S0G0	ESNSTSLTQAALLEK-N4H5F0S0G0	0.435283	17.4353	0
EMILIN-1	LGALNSSLLLLEDR	N4H5F0S0G0	LGALNSSLLLLEDR-N4H5F0S0G0	0.513761	15.5138	0
EMILIN-1	ESNSTSLTQAALLEK	N4H5F0S0G0	ESNSTSLTQAALLEK-N4H5F0S0G0	0.345275	14.3453	0
EMILIN-1	LNLTAAQLSQLQGLLQAR	N2H6F0S0G0	LNLTAAQLSQLQGLLQAR-N2H6F0S0G0	0.514823	11.5148	0
EMILIN-1	LGALNSSLLLLEDR	N4H5F0S0G0	LGALNSSLLLLEDR-N4H5F0S0G0	0.381498	11.3815	0
EMILIN-1	FNSTLGPSEEQEKDRPGGPGR	N2H5F0S0G0	FNSTLGPSEEQEKDRPGGPGR-N2H5F0S0G0	0.360773	11.3608	0
EMILIN-1	LEELLANVSR	N2H6F0S0G0	LEELLANVSR-N2H6F0S0G0	0.488609	10.4886	0
EMILIN-1	LSLLEDRFNSTLGPSEEQEKDRPGGPGR	N2H6F0S0G0	LSLLEDRFNSTLGPSEEQEKDRPGGPGR-N2H6F0S0G0	0.201729	10.2017	0.0005
EMILIN-1	LGALNSSLLLLEDR	N2H6F0S0G0	LGALNSSLLLLEDR-N2H6F0S0G0	0.422917	9.42292	0.0014
EMILIN-1	LSLLEDRFNSTLGPSEEQEKDRPGGPGR	N2H6F0S0G0	LSLLEDRFNSTLGPSEEQEKDRPGGPGR-N2H6F0S0G0	0.149997	7.15	0.0052
endoplasmic reticulum aminopeptidase 1	CFNAMEVDAFNSSHPVSTPVENPAQIR	N2H6F0S0G0	CFNAMEVDAFNSSHPVSTPVENPAQIR-N2H6F0S0G0	0.284787	11.2848	0
endoplasmic reticulum-Golgi intermediate compartment protein 2	GHAHLAALVNHDSYNFSHR	N4H5F0S2G0	GHAHLAALVNHDSYNFSHR-N4H5F0S2G0	0.282051	17.2821	0
endoplasmic reticulum-Golgi intermediate compartment protein 2	GHAHLAALVNHDSYNFSHR	N4H5F2S1G0	GHAHLAALVNHDSYNFSHR-N4H5F2S1G0	0.247994	14.248	0
endoplasmin	HNNDTQHIWESDSNEFSVIADPR	N2H5F0S0G0	HNNDTQHIWESDSNEFSVIADPR-N2H5F0S0G0	0.29984	19.2998	0
endoplasmin	HNNDTQHIWESDSNEFSVIADPR	N2H8F0S0G0	HNNDTQHIWESDSNEFSVIADPR-N2H8F0S0G0	0.327477	18.3275	0
endoplasmin	HNNDTQHIWESDSNEFSVIADPR	N2H6F0S0G0	HNNDTQHIWESDSNEFSVIADPR-N2H6F0S0G0	0.305356	17.3054	0
endoplasmin	TDDEVVQREEEAIQLDGLNASQIR	N2H6F0S0G0	TDDEVVQREEEAIQLDGLNASQIR-N2H6F0S0G0	0.264005	16.264	0
endoplasmin	HNNDTQHIWESDSNEFSVIADPR	N2H6F0S0G0	HNNDTQHIWESDSNEFSVIADPR-N2H6F0S0G0	0.289295	15.2893	0
endoplasmin	HNNDTQHIWESDSNEFSVIADPR	N2H5F0S0G0	HNNDTQHIWESDSNEFSVIADPR-N2H5F0S0G0	0.267009	15.267	0
endoplasmin	TDDEVVQREEEAIQLDGLNASQIR	N2H5F0S0G0	TDDEVVQREEEAIQLDGLNASQIR-N2H5F0S0G0	0.248211	15.2482	0
endoplasmin	HNNDTQHIWESDSNEFSVIADPR	N2H7F0S0G0	HNNDTQHIWESDSNEFSVIADPR-N2H7F0S0G0	0.307803	13.3078	0
endoplasmin	TDDEVVQREEEAIQLDGLNASQIR	N2H9F0S0G0	TDDEVVQREEEAIQLDGLNASQIR-N2H9F0S0G0	0.287576	13.2876	0
endoplasmin	HNNDTQHIWESDSNEFSVIADPR	N2H6F0S0G0	HNNDTQHIWESDSNEFSVIADPR-N2H6F0S0G0	0.23599	13.236	0
endoplasmin	HNNDTQHIWESDSNEFSVIADPR	N2H9F0S0G0	HNNDTQHIWESDSNEFSVIADPR-N2H9F0S0G0	0.242381	12.2424	0
endoplasmin	HNNDTQHIWESDSNEFSVIADPR	N2H6F0S0G0	HNNDTQHIWESDSNEFSVIADPR-N2H6F0S0G0	0.218484	12.2185	0
endoplasmin	TDDEVVQREEEAIQLDGLNASQIR	N2H8F0S0G0	TDDEVVQREEEAIQLDGLNASQIR-N2H8F0S0G0	0.248442	11.2484	0
endoplasmin	HNNDTQHIWESDSNEFSVIADPR	N2H5F0S0G0	HNNDTQHIWESDSNEFSVIADPR-N2H5F0S0G0	0.226077	11.2261	0
endoplasmin	HNNDTQHIWESDSNEFSVIADPR	N2H6F0S0G0	HNNDTQHIWESDSNEFSVIADPR-N2H6F0S0G0	0.210029	10.21	0.0005
endoplasmin	HNNDTQHIWESDSNEFSVIADPR	N2H3F0S0G0	HNNDTQHIWESDSNEFSVIADPR-N2H3F0S0G0	0.202816	10.2028	0.0005
endoplasmin	TDDEVVQREEEAIQLDGLNASQIR	N2H5F1S0G0	TDDEVVQREEEAIQLDGLNASQIR-N2H5F1S0G0	0.307745	9.30775	0.0014
endoplasmin	HNNDTQHIWESDSNEFSVIADPR	N2H6F0S0G0	HNNDTQHIWESDSNEFSVIADPR-N2H6F0S0G0	0.206956	9.20696	0.0014
endoplasmin	HNNDTQHIWESDSNEFSVIADPR	N2H4F0S0G0	HNNDTQHIWESDSNEFSVIADPR-N2H4F0S0G0	0.299924	8.29992	0.0013
endoplasmin	HNNDTQHIWESDSNEFSVIADPR	N2H6F0S0G0	HNNDTQHIWESDSNEFSVIADPR-N2H6F0S0G0	0.157227	8.15723	0.0016
endoplasmin	HNNDTQHIWESDSNEFSVIADPR	N2H5F0S0G0	HNNDTQHIWESDSNEFSVIADPR-N2H5F0S0G0	0.284522	7.28452	0.005
endoplasmin	HNNDTQHIWESDSNEFSVIADPR	N2H5F0S0G0	HNNDTQHIWESDSNEFSVIADPR-N2H5F0S0G0	0.176567	7.17657	0.0049
endoplasmin	HNNDTQHIWESDSNEFSVIADPR	N2H6F0S0G0	HNNDTQHIWESDSNEFSVIADPR-N2H6F0S0G0	0.121688	7.12169	0.0073
ephrin-A3	HAVYWNSSNQHLR	N2H6F0S0G0	HAVYWNSSNQHLR-N2H6F0S0G0	0.359982	19.36	0
epididymis-specific alpha-mannosidase	NITDQDYIYSIHTR	N2H3F0S0G0	NITDQDYIYSIHTR-N2H3F0S0G0	0.374834	21.3748	0
epididymis-specific alpha-mannosidase	NITDQDYIYSIHTR	N2H6F0S0G0	NITDQDYIYSIHTR-N2H6F0S0G0	0.317705	17.3177	0
epididymis-specific alpha-mannosidase	NITDQDYIYSIHTR	N2H4F0S0G0	NITDQDYIYSIHTR-N2H4F0S0G0	0.379276	16.3793	0
epididymis-specific alpha-mannosidase	NITDQDYIYSIHTR	N2H6F0S0G0	NITDQDYIYSIHTR-N2H6F0S0G0	0.243935	16.2439	0
epididymis-specific alpha-mannosidase	NITDQDYIYSIHTR	N2H5F0S0G0	NITDQDYIYSIHTR-N2H5F0S0G0	0.306791	14.3068	0
ER degradation-enhancing alpha-mannosidase-like protein 3	LLPAFNTTSGLPYPR	N2H6F0S0G0	LLPAFNTTSGLPYPR-N2H6F0S0G0	0.319228	11.3192	0
ER membrane protein complex subunit 1	FINYNQTVSR	N2H8F0S0G0	FINYNQTVSR-N2H8F0S0G0	0.411769	16.4118	0
ER membrane protein complex subunit 1	FINYNQTVSR	N2H9F0S0G0	FINYNQTVSR-N2H9F0S0G0	0.408026	15.408	0
ER membrane protein complex subunit 10	GSEVEDEDLELFNTSVQLRPPGTAPGPETAAFIER	N2H8F0S0G0	GSEVEDEDLELFNTSVQLRPPGTAPGPETAAFIER-N2H8F0S0G0	0.225519	14.2255	0
ER membrane protein complex subunit 10	GSEVEDEDLELFNTSVQLRPPGTAPGPETAAFIER	N2H6F0S0G0	GSEVEDEDLELFNTSVQLRPPGTAPGPETAAFIER-N2H6F0S0G0	0.246274	7.24627	0.005
ERO1-like protein alpha	WGHNVTEFQQR	N2H6F0S0G0	WGHNVTEFQQR-N2H6F0S0G0	0.402325	21.4023	0
ERO1-like protein alpha	WGHNVTEFQQR	N2H9F0S0G0	WGHNVTEFQQR-N2H9F0S0G0	0.376545	18.3765	0
ERO1-like protein alpha	WGHNVTEFQQR	N2H9F0S0G0	WGHNVTEFQQR-N2H9F0S0G0	0.370881	18.3709	0
ERO1-like protein alpha	WGHNVTEFQQR	N2H7F0S0G0	WGHNVTEFQQR-N2H7F0S0G0	0.343136	17.3431	0
ERO1-like protein alpha	WGHNVTEFQQR	N2H5F0S0G0	WGHNVTEFQQR-N2H5F0S0G0	0.237564	15.2376	0
eukaryotic translation initiation factor 2-alpha kinase 3	WNFSVGHFELR	N2H6F0S0G0	WNFSVGHFELR-N2H6F0S0G0	0.446398	13.4464	0
eukaryotic translation initiation factor 2-alpha kinase 3	WNFSVGHFELR	N2H6F0S0G0	WNFSVGHFELR-N2H6F0S0G0	0.426477	13.4265	0
fibronectin	DQCIVDDITYNVNDTFHK	N2H9F0S0G0	DQCIVDDITYNVNDTFHK-N2H9F0S0G0	0.284335	17.2843	0
fibronectin	LDAPTNLQFVNESDR	N4H5F0S0G0	LDAPTNLQFVNESDR-N4H5F0S0G0	0.324055	16.3241	0
fibronectin	DQCIVDDITYNVNDTFHK	N5H6F0S0G0	DQCIVDDITYNVNDTFHK-N5H6F0S0G0	0.27939	16.2794	0
fibronectin	DQCIVDDITYNVNDTFHK	N4H5F0S1G0	DQCIVDDITYNVNDTFHK-N4H5F0S1G0	0.258259	16.2583	0
fibronectin	HEEGHMLNCTCFGQGR	N4H5F0S0G0	HEEGHMLNCTCFGQGR-N4H5F0S0G0	0.249163	16.2492	0
fibronectin	DQCIVDDITYNVNDTFHK	N2H6F0S0G0	DQCIVDDITYNVNDTFHK-N2H6F0S0G0	0.314666	15.3147	0
fibronectin	HEEGHMLNCTCFGQGR	N2H5F0S0G0	HEEGHMLNCTCFGQGR-N2H5F0S0G0	0.235708	12.2357	0
fibronectin	DQCIVDDITYNVNDTFHK	N4H5F0S0G0	DQCIVDDITYNVNDTFHK-N4H5F0S0G0	0.233892	12.2339	0
fibronectin	HEEGHMLNCTCFGQGR	N2H8F0S0G0	HEEGHMLNCTCFGQGR-N2H8F0S0G0	0.280045	11.28	0
fibronectin	DQCIVDDITYNVNDTFHK	N2H5F0S0G0	DQCIVDDITYNVNDTFHK-N2H5F0S0G0	0.310216	10.3102	0
fibronectin	DQCIVDDITYNVNDTFHK	N5H6F0S1G0	DQCIVDDITYNVNDTFHK-N5H6F0S1G0	0.283946	10.2839	0
fibronectin	DQCIVDDITYNVNDTFHK	N2H4F0S0G0	DQCIVDDITYNVNDTFHK-N2H4F0S0G0	0.205181	9.20518	0.0013
fibronectin	HEEGHMLNCTCFGQGR	N4H5F0S2G0	HEEGHMLNCTCFGQGR-N4H5F0S2G0	0.180944	9.18094	0.0013
follistatin-related protein 1	GSNYSEILDK	N2H6F0S0G0	GSNYSEILDK-N2H6F0S0G0	0.500174	16.5002	0
follistatin-related protein 1	GSNYSEILDK	N2H4F0S0G0	GSNYSEILDK-N2H4F0S0G0	0.42978	15.4298	0
follistatin-related protein 1	GSNYSEILDK	N2H8F0S0G0	GSNYSEILDK-N2H8F0S0G0	0.424143	15.4241	0
follistatin-related protein 1	GSNYSEILDK	N2H4F0S0G0	GSNYSEILDK-N2H4F0S0G0	0.436249	12.4362	0
follistatin-related protein 1	GSNYSEILDK	N2H5F0S0G0	GSNYSEILDK-N2H5F0S0G0	0.398442	10.3984	0
follistatin-related protein 1	GSNYSEILDK	N6H6F3S0G0	GSNYSEILDK-N6H6F3S0G0	0.169969	9.16997	0.0013
follistatin-related protein 1	FVEQNETAINITTYADQENNK	N7H8F0S0G0	FVEQNETAINITTYADQENNK-N7H8F0S0G0	0.301067	8.30107	0.0013
follistatin-related protein 1	FVEQNETAINITTYADQENNK	N5H6F3S1G0	FVEQNETAINITTYADQENNK-N5H6F3S1G0	0.320311	7.32031	0.005
galectin-3-binding protein	GLNLTENTYKPR	N2H9F0S0G0	GLNLTENTYKPR-N2H9F0S0G0	0.410093	18.4101	0
galectin-3-binding protein	APVPSALDTNSSK	N2H9F0S0G0	APVPSALDTNSSK-N2H9F0S0G0	0.379289	17.3793	0
galectin-3-binding protein	GLNLTENTYKPR	N2H5F0S0G0	GLNLTENTYKPR-N2H5F0S0G0	0.432427	13.4324	0
galectin-3-binding protein	APVPSALDTNSSK	N2H6F0S0G0	APVPSALDTNSSK-N2H6F0S0G0	0.399085	11.3991	0
galectin-3-binding protein	GLNLTENTYKPR	N2H8F0S0G0	GLNLTENTYKPR-N2H8F0S0G0	0.161396	11.1614	0
gamma-glutamyltransferase 7	TANHSAPSLENSVQPGK	N2H5F0S0G0	TANHSAPSLENSVQPGK-N2H5F0S0G0	0.396759	25.3968	0
gamma-glutamyltransferase 7	TANHSAPSLENSVQPGK	N2H6F0S0G0	TANHSAPSLENSVQPGK-N2H6F0S0G0	0.39103	23.391	0
gamma-interferon-inducible lysosomal thiol reductase	NVSGTWEFTCQHGELECR	N2H4F0S0G0	NVSGTWEFTCQHGELECR-N2H4F0S0G0	0.415171	27.4152	0
gamma-interferon-inducible lysosomal thiol reductase	NVSGTWEFTCQHGELECR	N2H3F0S0G0	NVSGTWEFTCQHGELECR-N2H3F0S0G0	0.409384	26.4094	0
gamma-interferon-inducible lysosomal thiol reductase	NVSGTWEFTCQHGELECR	N2H3F0S0G0	NVSGTWEFTCQHGELECR-N2H3F0S0G0	0.336418	25.3364	0
gamma-interferon-inducible lysosomal thiol reductase	NVSGTWEFTCQHGELECR	N2H5F0S0G0	NVSGTWEFTCQHGELECR-N2H5F0S0G0	0.290503	21.2905	0
gamma-interferon-inducible lysosomal thiol reductase	NVSGTWEFTCQHGELECR	N2H6F0S0G0	NVSGTWEFTCQHGELECR-N2H6F0S0G0	0.318278	20.3183	0
GDH/6PGL endoplasmic bifunctional protein	NINSSCRPHPGAWLR	N2H6F0S0G0	NINSSCRPHPGAWLR-N2H6F0S0G0	0.311171	12.3112	0
glucoside xylosyltransferase 1	KFNSTQIAAMAPEHEEPR	N2H6F0S0G0	KFNSTQIAAMAPEHEEPR-N2H6F0S0G0	0.312868	12.3129	0
glucosylceramidase	IYTYADTPNDFQLSNFSLTEEDTK	N2H3F0S0G0	IYTYADTPNDFQLSNFSLTEEDTK-N2H3F0S0G0	0.385843	14.3858	0
glucosylceramidase	DLGPALTNSSHDVQLFMLDDQR	N2H3F0S0G0	DLGPALTNSSHDVQLFMLDDQR-N2H3F0S0G0	0.257094	12.2571	0
glucosylceramidase	IYTYADTPNDFQLSNFSLTEEDTK	N2H3F0S0G0	IYTYADTPNDFQLSNFSLTEEDTK-N2H3F0S0G0	0.326797	10.3268	0
Golgi apparatus protein 1	GNITEYQCHQYITK	N4H5F0S0G0	GNITEYQCHQYITK-N4H5F0S0G0	0.431794	21.4318	0
Golgi apparatus protein 1	GNITEYQCHQYITK	N4H5F0S1G0	GNITEYQCHQYITK-N4H5F0S1G0	0.297193	16.2972	0
Golgi apparatus protein 1	GNITEYQCHQYITK	N4H5F0S2G0	GNITEYQCHQYITK-N4H5F0S2G0	0.315176	13.3152	0
Golgi apparatus protein 1	GNITEYQCHQYITK	N4H5F0S1G0	GNITEYQCHQYITK-N4H5F0S1G0	0.290899	9.2909	0.0014
GPI inositol-deacylase	LHVAQPDNVSHVALLK	N2H8F0S0G0	LHVAQPDNVSHVALLK-N2H8F0S0G0	0.275398	14.2754	0
GPI transamidase component PIG-S	IYNASDLPVK	N2H6F0S0G0	IYNASDLPVK-N2H6F0S0G0	0.490524	11.4905	0
GPI transamidase component PIG-T	KTYAVYDLFDTAMINNSR	N2H6F0S0G0	KTYAVYDLFDTAMINNSR-N2H6F0S0G0	0.265535	9.26554	0.0014
GPI transamidase component PIG-T	KTYAVYDLFDTAMINNSR	N2H5F0S0G0	KTYAVYDLFDTAMINNSR-N2H5F0S0G0	0.188107	9.18811	0.0013
group XV phospholipase A2	VSLQELPGSEHIEMLANATTLAYLK	N2H7F0S0G0	VSLQELPGSEHIEMLANATTLAYLK-N2H7F0S0G0	0.284822	15.2848	0
group XV phospholipase A2	VSLQELPGSEHIEMLANATTLAYLK	N2H9F0S0G0	VSLQELPGSEHIEMLANATTLAYLK-N2H9F0S0G0	0.198857	13.1989	0
heat shock 70 kDa protein 13	NSTIQAANLAGLK	N2H8F0S0G0	NSTIQAANLAGLK-N2H8F0S0G0	0.418828	14.4188	0
heat shock cognate 71 kDa protein	TVTNAVVTVPAYFNDSQR	N2H6F0S0G0	TVTNAVVTVPAYFNDSQR-N2H6F0S0G0	0.202166	10.2022	0.0005
heat shock protein HSP 90-beta	ELISNASDALDK	N2H6F0S0G0	ELISNASDALDK-N2H6F0S0G0	0.449955	10.45	0
heparanase	WNSSNAQLLLEYCASK	N2H6F0S0G0	WNSSNAQLLLEYCASK-N2H6F0S0G0	0.261238	7.26124	0.005
heterogeneous nuclear ribonucleoproteins A2/B1	GFGDGYNGYGGGPGGNYGSGNYNDFGNYNQQPSNYGPMK	N2H3F1S0G0	GFGDGYNGYGGGPGGNYGSGNYNDFGNYNQQPSNYGPMK-N2H3F1S0G0	0.197995	13.198	0
hypoxia up-regulated protein 1	LSALDNLLNHSSIFLK	N2H6F0S0G0	LSALDNLLNHSSIFLK-N2H6F0S0G0	0.380201	22.3802	0
hypoxia up-regulated protein 1	TEPPLNATAGDQEEK	N2H5F0S0G0	TEPPLNATAGDQEEK-N2H5F0S0G0	0.297172	21.2972	0
hypoxia up-regulated protein 1	VFGSQNLTTVK	N2H9F0S0G0	VFGSQNLTTVK-N2H9F0S0G0	0.429112	20.4291	0
hypoxia up-regulated protein 1	VFGSQNLTTVK	N2H8F0S0G0	VFGSQNLTTVK-N2H8F0S0G0	0.421112	20.4211	0
hypoxia up-regulated protein 1	VFGSQNLTTVK	N2H6F0S0G0	VFGSQNLTTVK-N2H6F0S0G0	0.40181	20.4018	0
hypoxia up-regulated protein 1	TEPPLNATAGDQEEK	N2H6F0S0G0	TEPPLNATAGDQEEK-N2H6F0S0G0	0.310064	20.3101	0
hypoxia up-regulated protein 1	VINDTWAWK	N2H5F0S0G0	VINDTWAWK-N2H5F0S0G0	0.386275	17.3863	0
hypoxia up-regulated protein 1	VFGSQNLTTVK	N2H4F0S0G0	VFGSQNLTTVK-N2H4F0S0G0	0.327811	17.3278	0
hypoxia up-regulated protein 1	VFGSQNLTTVK	N2H7F0S0G0	VFGSQNLTTVK-N2H7F0S0G0	0.412345	15.4123	0
hypoxia up-regulated protein 1	TEPPLNATAGDQEEK	N2H4F0S0G0	TEPPLNATAGDQEEK-N2H4F0S0G0	0.301764	15.3018	0
hypoxia up-regulated protein 1	VINDTWAWK	N2H6F0S0G0	VINDTWAWK-N2H6F0S0G0	0.443682	14.4437	0
hypoxia up-regulated protein 1	VFGSQNLTTVK	N2H5F0S0G0	VFGSQNLTTVK-N2H5F0S0G0	0.37674	14.3767	0
hypoxia up-regulated protein 1	TEPPLNATAGDQEEK	N2H8F0S0G0	TEPPLNATAGDQEEK-N2H8F0S0G0	0.307059	14.3071	0
hypoxia up-regulated protein 1	LSALDNLLNHSSIFLK	N2H7F0S0G0	LSALDNLLNHSSIFLK-N2H7F0S0G0	0.414143	13.4141	0
hypoxia up-regulated protein 1	TEPPLNATAGDQEEK	N3H3F0S0G0	TEPPLNATAGDQEEK-N3H3F0S0G0	0.358698	13.3587	0
hypoxia up-regulated protein 1	VFGSQNLTTVK	N2H9F0S0G0	VFGSQNLTTVK-N2H9F0S0G0	0.272276	13.2723	0
hypoxia up-regulated protein 1	LSALDNLLNHSSIFLK	N2H9F0S0G0	LSALDNLLNHSSIFLK-N2H9F0S0G0	0.330582	12.3306	0
hypoxia up-regulated protein 1	TEPPLNATAGDQEEK	N2H3F0S0G0	TEPPLNATAGDQEEK-N2H3F0S0G0	0.274367	12.2744	0
hypoxia up-regulated protein 1	VINDTWAWK	N2H9F0S0G0	VINDTWAWK-N2H9F0S0G0	0.440355	11.4404	0
hypoxia up-regulated protein 1	TEPPLNATAGDQEEK	N2H5F1S0G0	TEPPLNATAGDQEEK-N2H5F1S0G0	0.277432	11.2774	0
hypoxia up-regulated protein 1	VFGSQNLTTVK	N2H9F0S0G0	VFGSQNLTTVK-N2H9F0S0G0	0.134912	11.1349	0
hypoxia up-regulated protein 1	VINDTWAWK	N2H9F0S0G0	VINDTWAWK-N2H9F0S0G0	0.492471	10.4925	0
hypoxia up-regulated protein 1	LSALDNLLNHSSIFLK	N2H4F1S0G0	LSALDNLLNHSSIFLK-N2H4F1S0G0	0.323005	10.323	0
hypoxia up-regulated protein 1	TEPPLNATAGDQEEK	N2H5F1S0G0	TEPPLNATAGDQEEK-N2H5F1S0G0	0.206023	9.20602	0.0014
hypoxia up-regulated protein 1	TEPPLNATAGDQEEK	N2H8F0S0G0	TEPPLNATAGDQEEK-N2H8F0S0G0	0.288104	8.2881	0.0013
hypoxia up-regulated protein 1	TEPPLNATAGDQEEK	N2H5F0S0G0	TEPPLNATAGDQEEK-N2H5F0S0G0	0.226955	8.22696	0.0012
hypoxia up-regulated protein 1	TEPPLNATAGDQEEK	N2H5F1S0G0	TEPPLNATAGDQEEK-N2H5F1S0G0	0.255229	7.25523	0.005
inactive rhomboid protein 2	WPICTEQAQSNHTGLLHIDCK	N2H5F0S0G0	WPICTEQAQSNHTGLLHIDCK-N2H5F0S0G0	0.237542	14.2375	0
inhibitor of nuclear factor kappa-B kinase-interacting protein	TLAEMSDNTTIFK	N2H6F0S0G0	TLAEMSDNTTIFK-N2H6F0S0G0	0.359387	21.3594	0
inhibitor of nuclear factor kappa-B kinase-interacting protein	TLAEMSDNTTIFK	N2H6F0S0G0	TLAEMSDNTTIFK-N2H6F0S0G0	0.361142	20.3611	0
inhibitor of nuclear factor kappa-B kinase-interacting protein	FQNITDFWK	N2H6F0S0G0	FQNITDFWK-N2H6F0S0G0	0.414211	18.4142	0
inhibitor of nuclear factor kappa-B kinase-interacting protein	FQNITDFWK	N2H5F0S0G0	FQNITDFWK-N2H5F0S0G0	0.415225	13.4152	0
inhibitor of nuclear factor kappa-B kinase-interacting protein	TLAEMSDNTTIFK	N2H6F0S0G0	TLAEMSDNTTIFK-N2H6F0S0G0	0.373864	13.3739	0
inhibitor of nuclear factor kappa-B kinase-interacting protein	ISNLTIVQAEIK	N2H6F0S0G0	ISNLTIVQAEIK-N2H6F0S0G0	0.43398	23.434	0
inhibitor of nuclear factor kappa-B kinase-interacting protein	HGVLNNTVTSLSQDIMK	N2H5F0S0G0	HGVLNNTVTSLSQDIMK-N2H5F0S0G0	0.280421	18.2804	0
inhibitor of nuclear factor kappa-B kinase-interacting protein	HGVLNNTVTSLSQDIMK	N2H5F0S0G0	HGVLNNTVTSLSQDIMK-N2H5F0S0G0	0.256484	15.2565	0
inhibitor of nuclear factor kappa-B kinase-interacting protein	HGVLNNTVTSLSQDIMK	N2H6F0S0G0	HGVLNNTVTSLSQDIMK-N2H6F0S0G0	0.282633	10.2826	0
inositol 1,4,5-trisphosphate receptor-interacting protein	ENATVPENEEEIIRK	N2H8F0S0G0	ENATVPENEEEIIRK-N2H8F0S0G0	0.366402	18.3664	0
integrin alpha-1	ANQIVIPQNTTFQTEPTK	N2H6F0S0G0	ANQIVIPQNTTFQTEPTK-N2H6F0S0G0	0.226854	8.22685	0.0012
integrin alpha-3	KLFLSINVTNTPSR	N2H5F0S0G0	KLFLSINVTNTPSR-N2H5F0S0G0	0.425509	22.4255	0
integrin alpha-3	LGMRPLDAYPVLNQAQALENHTEVHFQK	N2H7F0S0G0	LGMRPLDAYPVLNQAQALENHTEVHFQK-N2H7F0S0G0	0.250834	19.2508	0
integrin alpha-3	LGMRPLDAYPVLNQAQALENHTEVHFQK	N2H6F0S0G0	LGMRPLDAYPVLNQAQALENHTEVHFQK-N2H6F0S0G0	0.234079	19.2341	0
integrin alpha-3	LGMRPLDAYPVLNQAQALENHTEVHFQK	N2H7F0S0G0	LGMRPLDAYPVLNQAQALENHTEVHFQK-N2H7F0S0G0	0.231217	16.2312	0
integrin alpha-3	LGMRPLDAYPVLNQAQALENHTEVHFQK	N2H8F0S0G0	LGMRPLDAYPVLNQAQALENHTEVHFQK-N2H8F0S0G0	0.174249	15.1742	0
integrin alpha-3	LGMRPLDAYPVLNQAQALENHTEVHFQK	N2H8F0S0G0	LGMRPLDAYPVLNQAQALENHTEVHFQK-N2H8F0S0G0	0.183428	14.1834	0
integrin alpha-3	DKLRPIVIAMNYSLPLR	N2H9F0S0G0	DKLRPIVIAMNYSLPLR-N2H9F0S0G0	0.225406	13.2254	0
integrin alpha-3	VWNSTFIEDYR	N2H9F0S0G0	VWNSTFIEDYR-N2H9F0S0G0	0.518322	12.5183	0
integrin alpha-3	LGMRPLDAYPVLNQAQALENHTEVHFQK	N2H7F0S0G0	LGMRPLDAYPVLNQAQALENHTEVHFQK-N2H7F0S0G0	0.254447	9.25445	0.0014
integrin alpha-3	LRPIVIAMNYSLPLR	N2H9F0S0G0	LRPIVIAMNYSLPLR-N2H9F0S0G0	0.152645	9.15264	0.0013
integrin alpha-5	NSLNLTFHAQNLGEGGAYEAELR	N2H7F0S0G0	NSLNLTFHAQNLGEGGAYEAELR-N2H7F0S0G0	0.356591	19.3566	0
integrin alpha-5	NSLNLTFHAQNLGEGGAYEAELR	N2H6F0S0G0	NSLNLTFHAQNLGEGGAYEAELR-N2H6F0S0G0	0.333431	19.3334	0
integrin alpha-5	NSLNLTFHAQNLGEGGAYEAELR	N2H7F0S0G0	NSLNLTFHAQNLGEGGAYEAELR-N2H7F0S0G0	0.506815	17.5068	0
integrin alpha-5	LSPIHIALNFSLDPK	N2H8F0S0G0	LSPIHIALNFSLDPK-N2H8F0S0G0	0.325514	11.3255	0
integrin alpha-5	TEKEPQSDPVGTCYLSTDNFTR	N4H5F0S0G0	TEKEPQSDPVGTCYLSTDNFTR-N4H5F0S0G0	0.225121	9.22512	0.0014
integrin alpha-5	NSLNLTFHAQNLGEGGAYEAELR	N2H5F0S0G0	NSLNLTFHAQNLGEGGAYEAELR-N2H5F0S0G0	0.259682	8.25968	0.0013
integrin alpha-5	TEKEPQSDPVGTCYLSTDNFTR	N4H5F0S1G0	TEKEPQSDPVGTCYLSTDNFTR-N4H5F0S1G0	0.182423	8.18242	0.0012
integrin alpha-V	TAADVTGLQPILNQFTPANVSR	N2H9F0S0G0	TAADVTGLQPILNQFTPANVSR-N2H9F0S0G0	0.210906	16.2109	0
integrin alpha-V	IKIPEKNDTSTGQGDR	N2H8F0S0G0	IKIPEKNDTSTGQGDR-N2H8F0S0G0	0.282102	15.2821	0
integrin alpha-V	TAADVTGLQPILNQFTPANVSR	N2H8F0S0G0	TAADVTGLQPILNQFTPANVSR-N2H8F0S0G0	0.186614	14.1866	0
integrin alpha-V	TAADVTGLQPILNQFTPANVSR	N2H6F0S0G0	TAADVTGLQPILNQFTPANVSR-N2H6F0S0G0	0.245621	12.2456	0
integrin alpha-V	TAADVTGLQPILNQFTPANVSR	N2H7F0S0G0	TAADVTGLQPILNQFTPANVSR-N2H7F0S0G0	0.200738	12.2007	0
integrin alpha-V	TAADVTGLQPILNQFTPANVSR	N2H10F0S0G0	TAADVTGLQPILNQFTPANVSR-N2H10F0S0G0	0.196574	12.1966	0
integrin alpha-V	TAADVTGLQPILNQFTPANVSR	N2H9F0S0G0	TAADVTGLQPILNQFTPANVSR-N2H9F0S0G0	0.234443	11.2344	0
integrin alpha-V	TAADVTGLQPILNQFTPANVSR	N2H5F0S0G0	TAADVTGLQPILNQFTPANVSR-N2H5F0S0G0	0.231381	10.2314	0
integrin alpha-V	IKIPEKNDTSTGQGDR	N2H6F0S0G0	IKIPEKNDTSTGQGDR-N2H6F0S0G0	0.186253	10.1863	0.001
integrin alpha-V	IKIPEKNDTSTGQGDR	N6H7F0S2G0	IKIPEKNDTSTGQGDR-N6H7F0S2G0	0.185477	10.1855	0.001
integrin alpha-V	ANTTQPGIVEGGQVLK	N4H5F0S1G0	ANTTQPGIVEGGQVLK-N4H5F0S1G0	0.270554	9.27055	0.0014
integrin alpha-V	TAADVTGLQPILNQFTPANVSR	N5H4F0S0G0	TAADVTGLQPILNQFTPANVSR-N5H4F0S0G0	0.254864	9.25486	0.0014
integrin alpha-V	TAADVTGLQPILNQFTPANVSR	N2H7F0S0G0	TAADVTGLQPILNQFTPANVSR-N2H7F0S0G0	0.219188	9.21919	0.0014
integrin alpha-V	TAADVTGLQPILNQFTPANVSR	N2H9F0S0G0	TAADVTGLQPILNQFTPANVSR-N2H9F0S0G0	0.202641	8.20264	0.0012
integrin alpha-V	ANTTQPGIVEGGQVLK	N4H5F0S0G0	ANTTQPGIVEGGQVLK-N4H5F0S0G0	0.170233	8.17023	0.0016
integrin alpha-V	TAADVTGLQPILNQFTPANVSR	N2H9F0S0G0	TAADVTGLQPILNQFTPANVSR-N2H9F0S0G0	0.153387	8.15339	0.0016
integrin beta-1	KDTCAQECSHFNLTK	N2H4F0S0G0	KDTCAQECSHFNLTK-N2H4F0S0G0	0.417374	28.4174	0
integrin beta-1	DTCAQECSHFNLTK	N2H6F0S0G0	DTCAQECSHFNLTK-N2H6F0S0G0	0.40437	25.4044	0
integrin beta-1	DTCAQECSHFNLTK	N2H8F0S0G0	DTCAQECSHFNLTK-N2H8F0S0G0	0.3986	23.3986	0
integrin beta-1	DTCAQECSHFNLTK	N2H4F0S0G0	DTCAQECSHFNLTK-N2H4F0S0G0	0.363398	23.3634	0
integrin beta-1	NPCTSEQNCTSPFSYK	N2H7F0S0G0	NPCTSEQNCTSPFSYK-N2H7F0S0G0	0.417436	19.4174	0
integrin beta-1	KENSSEICSNNGECVCGQCVCR	N2H6F0S0G0	KENSSEICSNNGECVCGQCVCR-N2H6F0S0G0	0.345293	19.3453	0
integrin beta-1	NPCTSEQNCTSPFSYK	N2H9F0S0G0	NPCTSEQNCTSPFSYK-N2H9F0S0G0	0.429386	18.4294	0
integrin beta-1	LRNPCTSEQNCTSPFSYK	N2H4F0S0G0	LRNPCTSEQNCTSPFSYK-N2H4F0S0G0	0.313965	18.314	0
integrin beta-1	NPCTSEQNCTSPFSYK	N2H8F0S0G0	NPCTSEQNCTSPFSYK-N2H8F0S0G0	0.312583	18.3126	0
integrin beta-1	NPCTSEQNCTSPFSYK	N2H6F0S0G0	NPCTSEQNCTSPFSYK-N2H6F0S0G0	0.289669	18.2897	0
integrin beta-1	LRNPCTSEQNCTSPFSYK	N2H5F0S0G0	LRNPCTSEQNCTSPFSYK-N2H5F0S0G0	0.465633	17.4656	0
integrin beta-1	LRNPCTSEQNCTSPFSYK	N2H6F0S0G0	LRNPCTSEQNCTSPFSYK-N2H6F0S0G0	0.333693	17.3337	0
integrin beta-1	LRNPCTSEQNCTSPFSYK	N2H8F0S0G0	LRNPCTSEQNCTSPFSYK-N2H8F0S0G0	0.273015	17.273	0
integrin beta-1	LRNPCTSEQNCTSPFSYK	N2H5F0S0G0	LRNPCTSEQNCTSPFSYK-N2H5F0S0G0	0.36916	16.3692	0
integrin beta-1	SCGDCIQAGPNCGWCTNTTFLQEGMPTSAR	N2H9F0S0G0	SCGDCIQAGPNCGWCTNTTFLQEGMPTSAR-N2H9F0S0G0	0.363611	16.3636	0
integrin beta-1	DTCAQECSHFNLTK	N2H9F0S0G0	DTCAQECSHFNLTK-N2H9F0S0G0	0.356821	16.3568	0
integrin beta-1	KENSSEICSNNGECVCGQCVCR	N2H5F0S0G0	KENSSEICSNNGECVCGQCVCR-N2H5F0S0G0	0.355597	16.3556	0
integrin beta-1	DTCAQECSHFNLTK	N2H5F0S0G0	DTCAQECSHFNLTK-N2H5F0S0G0	0.267707	16.2677	0
integrin beta-1	LRNPCTSEQNCTSPFSYK	N2H8F0S0G0	LRNPCTSEQNCTSPFSYK-N2H8F0S0G0	0.328376	15.3284	0
integrin beta-1	KDTCAQECSHFNLTK	N2H6F0S0G0	KDTCAQECSHFNLTK-N2H6F0S0G0	0.305566	15.3056	0
integrin beta-1	KDTCAQECSHFNLTK	N2H9F0S0G0	KDTCAQECSHFNLTK-N2H9F0S0G0	0.304502	15.3045	0
integrin beta-1	KDTCAQECSHFNLTK	N5H6F0S0G0	KDTCAQECSHFNLTK-N5H6F0S0G0	0.274321	15.2743	0
integrin beta-1	KDTCAQECSHFNLTK	N4H5F0S0G0	KDTCAQECSHFNLTK-N4H5F0S0G0	0.262396	15.2624	0
integrin beta-1	DTCAQECSHFNLTK	N4H5F0S0G0	DTCAQECSHFNLTK-N4H5F0S0G0	0.36532	14.3653	0
integrin beta-1	SCGDCIQAGPNCGWCTNTTFLQEGMPTSAR	N2H6F0S0G0	SCGDCIQAGPNCGWCTNTTFLQEGMPTSAR-N2H6F0S0G0	0.332272	14.3323	0
integrin beta-1	LRNPCTSEQNCTSPFSYK	N2H7F0S0G0	LRNPCTSEQNCTSPFSYK-N2H7F0S0G0	0.322611	14.3226	0
integrin beta-1	KDTCAQECSHFNLTK	N5H6F0S0G0	KDTCAQECSHFNLTK-N5H6F0S0G0	0.261137	14.2611	0
integrin beta-1	KENSSEICSNNGECVCGQCVCR	N2H8F0S0G0	KENSSEICSNNGECVCGQCVCR-N2H8F0S0G0	0.372911	13.3729	0
integrin beta-1	SCGDCIQAGPNCGWCTNTTFLQEGMPTSAR	N2H6F0S0G0	SCGDCIQAGPNCGWCTNTTFLQEGMPTSAR-N2H6F0S0G0	0.353667	13.3537	0
integrin beta-1	LRNPCTSEQNCTSPFSYK	N2H9F0S0G0	LRNPCTSEQNCTSPFSYK-N2H9F0S0G0	0.350504	13.3505	0
integrin beta-1	DTCAQECSHFNLTK	N4H5F0S1G0	DTCAQECSHFNLTK-N4H5F0S1G0	0.332579	12.3326	0
integrin beta-1	KDTCAQECSHFNLTK	N2H8F0S0G0	KDTCAQECSHFNLTK-N2H8F0S0G0	0.281347	12.2813	0
integrin beta-1	KENSSEICSNNGECVCGQCVCR	N2H4F0S0G0	KENSSEICSNNGECVCGQCVCR-N2H4F0S0G0	0.30211	11.3021	0
integrin beta-1	ENSSEICSNNGECVCGQCVCR	N2H6F0S0G0	ENSSEICSNNGECVCGQCVCR-N2H6F0S0G0	0.292145	11.2921	0
integrin beta-1	NPCTSEQNCTSPFSYK	N2H7F0S0G0	NPCTSEQNCTSPFSYK-N2H7F0S0G0	0.286771	11.2868	0
integrin beta-1	KENSSEICSNNGECVCGQCVCR	N2H6F0S0G0	KENSSEICSNNGECVCGQCVCR-N2H6F0S0G0	0.226477	9.22648	0.0014
integrin beta-1	KENSSEICSNNGECVCGQCVCR	N2H9F0S0G0	KENSSEICSNNGECVCGQCVCR-N2H9F0S0G0	0.265067	8.26507	0.0013
integrin beta-1	KENSSEICSNNGECVCGQCVCR	N2H6F0S0G0	KENSSEICSNNGECVCGQCVCR-N2H6F0S0G0	0.262887	8.26289	0.0013
integrin beta-1	KENSSEICSNNGECVCGQCVCR	N2H7F0S0G0	KENSSEICSNNGECVCGQCVCR-N2H7F0S0G0	0.239603	8.2396	0.0013
integrin beta-1	KENSSEICSNNGECVCGQCVCR	N2H4F0S0G0	KENSSEICSNNGECVCGQCVCR-N2H4F0S0G0	0.305871	7.30587	0.005
integrin beta-1	NPCTSEQNCTSPFSYK	N2H4F0S0G0	NPCTSEQNCTSPFSYK-N2H4F0S0G0	0.286748	7.28675	0.005
integrin beta-1	SCGDCIQAGPNCGWCTNTTFLQEGMPTSAR	N4H5F0S0G0	SCGDCIQAGPNCGWCTNTTFLQEGMPTSAR-N4H5F0S0G0	0.282722	7.28272	0.005
integrin beta-1	SCGDCIQAGPNCGWCTNTTFLQEGMPTSAR	N5H6F2S0G0	SCGDCIQAGPNCGWCTNTTFLQEGMPTSAR-N5H6F2S0G0	0.247574	7.24757	0.005
integrin beta-1	SCGDCIQAGPNCGWCTNTTFLQEGMPTSAR	N4H5F2S0G0	SCGDCIQAGPNCGWCTNTTFLQEGMPTSAR-N4H5F2S0G0	0.239656	7.23966	0.005
integrin beta-5	CHAGYIGDNCNCSTDISTCR	N4H5F0S0G0	CHAGYIGDNCNCSTDISTCR-N4H5F0S0G0	0.350689	17.3507	0
integrin beta-5	NFTALIPGTTVEILHGDSK	N2H6F0S0G0	NFTALIPGTTVEILHGDSK-N2H6F0S0G0	0.346071	17.3461	0
integrin beta-5	NFTALIPGTTVEILHGDSK	N2H5F0S0G0	NFTALIPGTTVEILHGDSK-N2H5F0S0G0	0.255656	16.2557	0
integrin beta-5	NFTALIPGTTVEILHGDSK	N2H6F0S0G0	NFTALIPGTTVEILHGDSK-N2H6F0S0G0	0.25684	15.2568	0
integrin beta-5	DCVECLLLHLGKPDNQTCHHQCK	N4H5F0S0G0	DCVECLLLHLGKPDNQTCHHQCK-N4H5F0S0G0	0.192918	7.19292	0.0049
intercellular adhesion molecule 1	TVTWAMNGTYVCHAVSSHGNITR	N2H4F0S0G0	TVTWAMNGTYVCHAVSSHGNITR-N2H4F0S0G0	0.336982	25.337	0
intercellular adhesion molecule 1	VAGQELLKNQTLK	N4H5F0S0G0	VAGQELLKNQTLK-N4H5F0S0G0	0.434105	22.4341	0
intercellular adhesion molecule 1	TVTWAMNGTYVCHAVSSHGNITR	N2H7F0S0G0	TVTWAMNGTYVCHAVSSHGNITR-N2H7F0S0G0	0.339287	22.3393	0
intercellular adhesion molecule 1	TVTWAMNGTYVCHAVSSHGNITR	N2H8F0S0G0	TVTWAMNGTYVCHAVSSHGNITR-N2H8F0S0G0	0.291567	22.2916	0
intercellular adhesion molecule 1	TVTWAMNGTYVCHAVSSHGNITR	N2H4F0S0G0	TVTWAMNGTYVCHAVSSHGNITR-N2H4F0S0G0	0.270412	21.2704	0
intercellular adhesion molecule 1	VAGQELLKNQTLK	N4H5F0S1G0	VAGQELLKNQTLK-N4H5F0S1G0	0.370201	18.3702	0
intercellular adhesion molecule 1	VAGQELLKNQTLK	N4H4F1S0G0	VAGQELLKNQTLK-N4H4F1S0G0	0.3976	16.3976	0
intercellular adhesion molecule 1	VAGQELLKNQTLK	N4H5F0S1G0	VAGQELLKNQTLK-N4H5F0S1G0	0.371673	16.3717	0
intercellular adhesion molecule 1	VAGQELLKNQTLK	N4H5F0S2G0	VAGQELLKNQTLK-N4H5F0S2G0	0.347956	16.348	0
intercellular adhesion molecule 1	LSGAPPGQVQFTLNASSEDHER	N5H6F0S0G0	LSGAPPGQVQFTLNASSEDHER-N5H6F0S0G0	0.244548	15.2445	0
intercellular adhesion molecule 1	TVTWAMNGTYVCHAVSSHGNITR	N2H9F0S0G0	TVTWAMNGTYVCHAVSSHGNITR-N2H9F0S0G0	0.208357	15.2084	0
intercellular adhesion molecule 1	TVTWAMNGTYVCHAVSSHGNITR	N2H7F0S0G0	TVTWAMNGTYVCHAVSSHGNITR-N2H7F0S0G0	0.30023	13.3002	0
intercellular adhesion molecule 1	LSGAPPGQVQFTLNASSEDHER	N4H5F0S0G0	LSGAPPGQVQFTLNASSEDHER-N4H5F0S0G0	0.232287	13.2323	0
intercellular adhesion molecule 1	LSGAPPGQVQFTLNASSEDHER	N5H6F0S1G0	LSGAPPGQVQFTLNASSEDHER-N5H6F0S1G0	0.236016	12.236	0
intercellular adhesion molecule 1	TVTWAMNGTYVCHAVSSHGNITR	N2H8F0S0G0	TVTWAMNGTYVCHAVSSHGNITR-N2H8F0S0G0	0.353651	10.3537	0
intercellular adhesion molecule 1	LSGAPPGQVQFTLNASSEDHER	N4H5F0S0G0	LSGAPPGQVQFTLNASSEDHER-N4H5F0S0G0	0.245492	10.2455	0
intercellular adhesion molecule 1	TLSIYNFSAPVLTLSQQEVSEGSQVTVK	N6H7F2S1G0	TLSIYNFSAPVLTLSQQEVSEGSQVTVK-N6H7F2S1G0	0.190766	10.1908	0.001
intercellular adhesion molecule 1	LSGAPPGQVQFTLNASSEDHER	N4H5F0S1G0	LSGAPPGQVQFTLNASSEDHER-N4H5F0S1G0	0.202075	8.20207	0.0012
intercellular adhesion molecule 1	LSGAPPGQVQFTLNASSEDHER	N5H6F0S0G0	LSGAPPGQVQFTLNASSEDHER-N5H6F0S0G0	0.193531	8.19353	0.0012
intercellular adhesion molecule 1	LSGAPPGQVQFTLNASSEDHER	N5H6F2S0G0	LSGAPPGQVQFTLNASSEDHER-N5H6F2S0G0	0.167711	8.16771	0.0016
KDEL motif-containing protein 1	EMNCPENITQIQK	N2H5F0S0G0	EMNCPENITQIQK-N2H5F0S0G0	0.326401	16.3264	0
KDEL motif-containing protein 1	EMNCPENITQIQK	N2H6F0S0G0	EMNCPENITQIQK-N2H6F0S0G0	0.318693	9.31869	0.0014
KDEL motif-containing protein 2	GVTNDLLSVQGNTGPSWINK	N2H6F0S0G0	GVTNDLLSVQGNTGPSWINK-N2H6F0S0G0	0.175343	8.17534	0.0016
KDEL motif-containing protein 2	KVNDTPGPIPIISWCGSLDSR	N2H6F0S0G0	KVNDTPGPIPIISWCGSLDSR-N2H6F0S0G0	0.328455	7.32846	0.005
lactadherin	NNSIPDSHMTASSTYK	N2H5F0S0G0	NNSIPDSHMTASSTYK-N2H5F0S0G0	0.306512	20.3065	0
lactadherin	NNSIPDSHMTASSTYK	N2H6F0S0G0	NNSIPDSHMTASSTYK-N2H6F0S0G0	0.290737	17.2907	0
lactadherin	NNSIPDSHMTASSTYK	N2H7F0S0G0	NNSIPDSHMTASSTYK-N2H7F0S0G0	0.345214	16.3452	0
lactadherin	NNSIPDSHMTASSTYK	N2H9F0S0G0	NNSIPDSHMTASSTYK-N2H9F0S0G0	0.242081	16.2421	0
lactadherin	NNSIPDSHMTASSTYK	N2H7F0S0G0	NNSIPDSHMTASSTYK-N2H7F0S0G0	0.361841	13.3618	0
lactadherin	NNSIPDSHMTASSTYK	N2H8F0S0G0	NNSIPDSHMTASSTYK-N2H8F0S0G0	0.272024	8.27202	0.0013
laminin subunit alpha-2	ACNCSTIGSLDSQCNVNTGQCSCHSK	N2H6F0S0G0	ACNCSTIGSLDSQCNVNTGQCSCHSK-N2H6F0S0G0	0.248785	12.2488	0
laminin subunit alpha-2	ILHGLENTTQELK	N2H6F0S0G0	ILHGLENTTQELK-N2H6F0S0G0	0.402128	25.4021	0
laminin subunit alpha-2	ILHGLENTTQELK	N2H9F0S0G0	ILHGLENTTQELK-N2H9F0S0G0	0.403628	22.4036	0
laminin subunit alpha-2	HTQNLTVEQPIQVK	N2H6F0S0G0	HTQNLTVEQPIQVK-N2H6F0S0G0	0.332241	20.3322	0
laminin subunit alpha-2	VFQAESHAAQLNDSSAVLDGILDEAK	N2H9F0S0G0	VFQAESHAAQLNDSSAVLDGILDEAK-N2H9F0S0G0	0.405105	18.4051	0
laminin subunit alpha-2	VKQEGTLYVDDASNQTISPK	N2H6F0S0G0	VKQEGTLYVDDASNQTISPK-N2H6F0S0G0	0.313454	17.3135	0
laminin subunit alpha-2	HTQNLTVEQPIQVK	N2H8F0S0G0	HTQNLTVEQPIQVK-N2H8F0S0G0	0.360943	15.3609	0
laminin subunit alpha-2	HTQNLTVEQPIQVK	N2H9F0S0G0	HTQNLTVEQPIQVK-N2H9F0S0G0	0.360713	14.3607	0
laminin subunit alpha-5	LHSLNASIADLK	N4H5F0S0G0	LHSLNASIADLK-N4H5F0S0G0	0.436608	26.4366	0
laminin subunit alpha-5	LHSLNASIADLK	N2H6F0S0G0	LHSLNASIADLK-N2H6F0S0G0	0.432585	24.4326	0
laminin subunit alpha-5	GVHNASLALSANIGR	N2H6F0S0G0	GVHNASLALSANIGR-N2H6F0S0G0	0.412295	24.4123	0
laminin subunit alpha-5	LLANSSALEETILGHR	N2H6F0S0G0	LLANSSALEETILGHR-N2H6F0S0G0	0.413456	23.4135	0
laminin subunit alpha-5	VWQGHANASFCPHGYGCR	N2H9F0S0G0	VWQGHANASFCPHGYGCR-N2H9F0S0G0	0.38846	23.3885	0
laminin subunit alpha-5	LVGGPVAGGDPNQTIQGQYCDICTAANSNK	N2H8F0S0G0	LVGGPVAGGDPNQTIQGQYCDICTAANSNK-N2H8F0S0G0	0.487389	22.4874	0
laminin subunit alpha-5	LHSLNASIADLK	N2H9F0S0G0	LHSLNASIADLK-N2H9F0S0G0	0.427517	22.4275	0
laminin subunit alpha-5	LLANSSALEETILGHR	N2H9F0S0G0	LLANSSALEETILGHR-N2H9F0S0G0	0.402511	22.4025	0
laminin subunit alpha-5	SGTSHNFSGCISNVFVK	N2H6F0S0G0	SGTSHNFSGCISNVFVK-N2H6F0S0G0	0.391342	22.3913	0
laminin subunit alpha-5	LHSLNASIADLK	N4H5F0S1G0	LHSLNASIADLK-N4H5F0S1G0	0.385098	22.3851	0
laminin subunit alpha-5	LVGGPVAGGDPNQTIQGQYCDICTAANSNK	N2H6F0S0G0	LVGGPVAGGDPNQTIQGQYCDICTAANSNK-N2H6F0S0G0	0.349176	20.3492	0
laminin subunit alpha-5	GVHNASLALSANIGR	N2H6F0S0G0	GVHNASLALSANIGR-N2H6F0S0G0	0.349364	19.3494	0
laminin subunit alpha-5	SGTSHNFSGCISNVFVK	N2H6F0S0G0	SGTSHNFSGCISNVFVK-N2H6F0S0G0	0.319206	19.3192	0
laminin subunit alpha-5	NASQNQDNVYQGGGVCLDCQHHTTGINCER	N2H8F0S0G0	NASQNQDNVYQGGGVCLDCQHHTTGINCER-N2H8F0S0G0	0.253812	19.2538	0
laminin subunit alpha-5	NASQNQDNVYQGGGVCLDCQHHTTGINCER	N2H6F0S0G0	NASQNQDNVYQGGGVCLDCQHHTTGINCER-N2H6F0S0G0	0.241771	19.2418	0
laminin subunit alpha-5	SGTSHNFSGCISNVFVK	N2H5F0S0G0	SGTSHNFSGCISNVFVK-N2H5F0S0G0	0.371689	18.3717	0
laminin subunit alpha-5	NASQNQDNVYQGGGVCLDCQHHTTGINCER	N2H5F0S0G0	NASQNQDNVYQGGGVCLDCQHHTTGINCER-N2H5F0S0G0	0.273872	18.2739	0
laminin subunit alpha-5	VWQGHANASFCPHGYGCR	N2H8F0S0G0	VWQGHANASFCPHGYGCR-N2H8F0S0G0	0.265035	18.265	0
laminin subunit alpha-5	HTTGPHCESCAPGFYGNALLPGNCTR	N4H5F0S0G0	HTTGPHCESCAPGFYGNALLPGNCTR-N4H5F0S0G0	0.247033	17.247	0
laminin subunit alpha-5	HTTGPHCESCAPGFYGNALLPGNCTR	N2H9F0S0G0	HTTGPHCESCAPGFYGNALLPGNCTR-N2H9F0S0G0	0.219224	17.2192	0
laminin subunit alpha-5	GVHNASLALSANIGR	N4H5F0S0G0	GVHNASLALSANIGR-N4H5F0S0G0	0.416069	16.4161	0
laminin subunit alpha-5	NASRPTEDLYCK	N2H5F0S0G0	NASRPTEDLYCK-N2H5F0S0G0	0.368784	16.3688	0
laminin subunit alpha-5	SGTSHNFSGCISNVFVK	N2H8F0S0G0	SGTSHNFSGCISNVFVK-N2H8F0S0G0	0.364576	16.3646	0
laminin subunit alpha-5	NASRPTEDLYCK	N2H6F0S0G0	NASRPTEDLYCK-N2H6F0S0G0	0.354127	16.3541	0
laminin subunit alpha-5	LVGGPVAGGDPNQTIQGQYCDICTAANSNK	N2H8F0S0G0	LVGGPVAGGDPNQTIQGQYCDICTAANSNK-N2H8F0S0G0	0.318182	16.3182	0
laminin subunit alpha-5	LLANSSALEETILGHR	N2H7F0S0G0	LLANSSALEETILGHR-N2H7F0S0G0	0.512462	15.5125	0
laminin subunit alpha-5	LLANSSALEETILGHR	N4H5F0S0G0	LLANSSALEETILGHR-N4H5F0S0G0	0.4535	15.4535	0
laminin subunit alpha-5	LVGGPVAGGDPNQTIQGQYCDICTAANSNK	N2H9F0S0G0	LVGGPVAGGDPNQTIQGQYCDICTAANSNK-N2H9F0S0G0	0.429442	15.4294	0
laminin subunit alpha-5	LHSLNASIADLK	N4H5F2S0G0	LHSLNASIADLK-N4H5F2S0G0	0.33441	15.3344	0
laminin subunit alpha-5	GVHNASLALSANIGR	N4H5F0S1G0	GVHNASLALSANIGR-N4H5F0S1G0	0.324449	15.3244	0
laminin subunit alpha-5	VFADGAPHYVAFYTNGTR	N2H5F0S0G0	VFADGAPHYVAFYTNGTR-N2H5F0S0G0	0.237921	15.2379	0
laminin subunit alpha-5	HTTGPHCESCAPGFYGNALLPGNCTR	N2H4F0S0G0	HTTGPHCESCAPGFYGNALLPGNCTR-N2H4F0S0G0	0.218799	15.2188	0
laminin subunit alpha-5	NASRPTEDLYCK	N2H4F0S0G0	NASRPTEDLYCK-N2H4F0S0G0	0.365328	14.3653	0
laminin subunit alpha-5	NASQNQDNVYQGGGVCLDCQHHTTGINCER	N2H7F0S0G0	NASQNQDNVYQGGGVCLDCQHHTTGINCER-N2H7F0S0G0	0.274996	14.275	0
laminin subunit alpha-5	LEVDTQSNHTMGTSPVTLAAIPVPLHLGGLPK	N2H6F0S0G0	LEVDTQSNHTMGTSPVTLAAIPVPLHLGGLPK-N2H6F0S0G0	0.234058	14.2341	0
laminin subunit alpha-5	HTTGPHCESCAPGFYGNALLPGNCTR	N2H8F0S0G0	HTTGPHCESCAPGFYGNALLPGNCTR-N2H8F0S0G0	0.181674	14.1817	0
laminin subunit alpha-5	HTTGPHCESCAPGFYGNALLPGNCTR	N2H6F0S0G0	HTTGPHCESCAPGFYGNALLPGNCTR-N2H6F0S0G0	0.172929	14.1729	0
laminin subunit alpha-5	NASQNQDNVYQGGGVCLDCQHHTTGINCER	N4H5F0S0G0	NASQNQDNVYQGGGVCLDCQHHTTGINCER-N4H5F0S0G0	0.21402	13.214	0
laminin subunit alpha-5	VFADGAPHYVAFYTNGTR	N2H6F0S0G0	VFADGAPHYVAFYTNGTR-N2H6F0S0G0	0.21042	13.2104	0
laminin subunit alpha-5	LEVDTQSNHTMGTSPVTLAAIPVPLHLGGLPK	N4H5F0S0G0	LEVDTQSNHTMGTSPVTLAAIPVPLHLGGLPK-N4H5F0S0G0	0.327082	12.3271	0
laminin subunit alpha-5	NASRPTEDLYCK	N2H9F0S0G0	NASRPTEDLYCK-N2H9F0S0G0	0.314623	12.3146	0
laminin subunit alpha-5	NASRPTEDLYCK	N2H8F0S0G0	NASRPTEDLYCK-N2H8F0S0G0	0.307545	12.3075	0
laminin subunit alpha-5	HTTGPHCESCAPGFYGNALLPGNCTR	N4H5F0S0G0	HTTGPHCESCAPGFYGNALLPGNCTR-N4H5F0S0G0	0.172677	12.1727	0
laminin subunit alpha-5	LHSLNASIADLK	N4H5F2S0G0	LHSLNASIADLK-N4H5F2S0G0	0.340584	11.3406	0
laminin subunit alpha-5	HTTGPHCESCAPGFYGNALLPGNCTR	N4H5F0S1G0	HTTGPHCESCAPGFYGNALLPGNCTR-N4H5F0S1G0	0.194947	11.1949	0
laminin subunit alpha-5	HTTGPHCESCAPGFYGNALLPGNCTR	N2H9F0S0G0	HTTGPHCESCAPGFYGNALLPGNCTR-N2H9F0S0G0	0.176204	11.1762	0
laminin subunit alpha-5	LLANSSALEETILGHR	N4H5F0S1G0	LLANSSALEETILGHR-N4H5F0S1G0	0.420815	10.4208	0
laminin subunit alpha-5	NFTPPEPLR	N2H6F0S0G0	NFTPPEPLR-N2H6F0S0G0	0.398946	10.3989	0
laminin subunit alpha-5	VFADGAPHYVAFYTNGTR	N4H5F0S1G0	VFADGAPHYVAFYTNGTR-N4H5F0S1G0	0.195891	10.1959	0.001
laminin subunit alpha-5	NASQNQDNVYQGGGVCLDCQHHTTGINCER	N3H3F0S0G0	NASQNQDNVYQGGGVCLDCQHHTTGINCER-N3H3F0S0G0	0.141973	10.142	0.001
laminin subunit alpha-5	LLANSSALEETILGHR	N4H5F0S2G0	LLANSSALEETILGHR-N4H5F0S2G0	0.337517	9.33752	0.0014
laminin subunit alpha-5	SGTSHNFSGCISNVFVK	N2H7F0S0G0	SGTSHNFSGCISNVFVK-N2H7F0S0G0	0.286165	9.28617	0.0014
laminin subunit alpha-5	VFADGAPHYVAFYTNGTR	N4H5F0S0G0	VFADGAPHYVAFYTNGTR-N4H5F0S0G0	0.20484	9.20484	0.0013
laminin subunit alpha-5	VFADGAPHYVAFYTNGTR	N4H5F0S2G0	VFADGAPHYVAFYTNGTR-N4H5F0S2G0	0.187216	8.18722	0.0012
laminin subunit alpha-5	VWQGHANASFCPHGYGCR	N2H5F0S0G0	VWQGHANASFCPHGYGCR-N2H5F0S0G0	0.112998	8.113	0.0036
laminin subunit beta-1	LSDTASQSNSTAGELAALQAEAK	N2H6F0S0G0	LSDTASQSNSTAGELAALQAEAK-N2H6F0S0G0	0.414042	26.414	0
laminin subunit beta-1	LSDTASQSNSTAGELAALQAEAK	N2H6F0S0G0	LSDTASQSNSTAGELAALQAEAK-N2H6F0S0G0	0.368451	24.3685	0
laminin subunit beta-1	LSDTASQSNSTAGELAALQAEAK	N2H5F0S0G0	LSDTASQSNSTAGELAALQAEAK-N2H5F0S0G0	0.342833	24.3428	0
laminin subunit beta-1	VNASTTDPNSTVEQSALTR	N2H4F0S0G0	VNASTTDPNSTVEQSALTR-N2H4F0S0G0	0.349342	23.3493	0
laminin subunit beta-1	LSDTASQSNSTAGELAALQAEAK	N2H4F0S0G0	LSDTASQSNSTAGELAALQAEAK-N2H4F0S0G0	0.340619	22.3406	0
laminin subunit beta-1	VNASTTDPNSTVEQSALTR	N2H6F0S0G0	VNASTTDPNSTVEQSALTR-N2H6F0S0G0	0.347034	21.347	0
laminin subunit beta-1	VNASTTDPNSTVEQSALTR	N2H8F0S0G0	VNASTTDPNSTVEQSALTR-N2H8F0S0G0	0.343407	21.3434	0
laminin subunit beta-1	VNASTTDPNSTVEQSALTR	N2H5F0S0G0	VNASTTDPNSTVEQSALTR-N2H5F0S0G0	0.414223	20.4142	0
laminin subunit beta-1	KCVCNYLGTVQEHCNGSDCHCDK	N2H4F0S0G0	KCVCNYLGTVQEHCNGSDCHCDK-N2H4F0S0G0	0.282548	19.2825	0
laminin subunit beta-1	VNASTTDPNSTVEQSALTR	N2H7F0S0G0	VNASTTDPNSTVEQSALTR-N2H7F0S0G0	0.36762	18.3676	0
laminin subunit beta-1	LSDTASQSNSTAGELAALQAEAK	N2H3F0S0G0	LSDTASQSNSTAGELAALQAEAK-N2H3F0S0G0	0.275704	18.2757	0
laminin subunit beta-1	LSDTASQSNSTAGELAALQAEAK	N2H8F0S0G0	LSDTASQSNSTAGELAALQAEAK-N2H8F0S0G0	0.371389	17.3714	0
laminin subunit beta-1	MEMPSTPQQLQNLTEDIR	N2H5F0S0G0	MEMPSTPQQLQNLTEDIR-N2H5F0S0G0	0.279792	17.2798	0
laminin subunit beta-1	VNASTTDPNSTVEQSALTR	N2H9F0S0G0	VNASTTDPNSTVEQSALTR-N2H9F0S0G0	0.404608	16.4046	0
laminin subunit beta-1	VNASTTDPNSTVEQSALTR	N6H7F1S2G0	VNASTTDPNSTVEQSALTR-N6H7F1S2G0	0.295399	16.2954	0
laminin subunit beta-1	KCVCNYLGTVQEHCNGSDCHCDK	N2H6F0S0G0	KCVCNYLGTVQEHCNGSDCHCDK-N2H6F0S0G0	0.234853	16.2349	0
laminin subunit beta-1	RVNASTTDPNSTVEQSALTR	N2H6F0S0G0	RVNASTTDPNSTVEQSALTR-N2H6F0S0G0	0.250457	14.2505	0
laminin subunit beta-1	VNASTTDPNSTVEQSALTR	N2H6F0S0G0	VNASTTDPNSTVEQSALTR-N2H6F0S0G0	0.229683	14.2297	0
laminin subunit beta-1	CVCNYLGTVQEHCNGSDCHCDK	N2H6F0S0G0	CVCNYLGTVQEHCNGSDCHCDK-N2H6F0S0G0	0.212358	14.2124	0
laminin subunit beta-1	LSDTASQSNSTAGELAALQAEAK	N2H9F0S0G0	LSDTASQSNSTAGELAALQAEAK-N2H9F0S0G0	0.418496	13.4185	0
laminin subunit beta-1	MEMPSTPQQLQNLTEDIR	N2H5F0S0G0	MEMPSTPQQLQNLTEDIR-N2H5F0S0G0	0.221321	13.2213	0
laminin subunit beta-1	LSDTASQSNSTAGELAALQAEAK	N2H7F0S0G0	LSDTASQSNSTAGELAALQAEAK-N2H7F0S0G0	0.319053	12.3191	0
laminin subunit beta-1	LSDTASQSNSTAGELAALQAEAK	N2H5F1S0G0	LSDTASQSNSTAGELAALQAEAK-N2H5F1S0G0	0.233721	12.2337	0
laminin subunit beta-1	CVCNYLGTVQEHCNGSDCHCDK	N2H5F0S0G0	CVCNYLGTVQEHCNGSDCHCDK-N2H5F0S0G0	0.179118	12.1791	0
laminin subunit beta-1	LSDTASQSNSTAGELAALQAEAK	N2H9F0S0G0	LSDTASQSNSTAGELAALQAEAK-N2H9F0S0G0	0.359088	11.3591	0
laminin subunit beta-1	MEMPSTPQQLQNLTEDIR	N2H6F0S0G0	MEMPSTPQQLQNLTEDIR-N2H6F0S0G0	0.318355	11.3184	0
laminin subunit beta-1	KCVCNYLGTVQEHCNGSDCHCDK	N2H5F0S0G0	KCVCNYLGTVQEHCNGSDCHCDK-N2H5F0S0G0	0.161133	11.1611	0
laminin subunit beta-1	CVCNYLGTVQEHCNGSDCHCDK	N2H4F0S0G0	CVCNYLGTVQEHCNGSDCHCDK-N2H4F0S0G0	0.169417	10.1694	0.001
laminin subunit beta-1	LSDTASQSNSTAGELAALQAEAK	N2H6F0S0G0	LSDTASQSNSTAGELAALQAEAK-N2H6F0S0G0	0.12976	10.1298	0.001
laminin subunit beta-1	CVCNYLGTVQEHCNGSDCHCDK	N2H9F0S0G0	CVCNYLGTVQEHCNGSDCHCDK-N2H9F0S0G0	0.233514	9.23351	0.0014
laminin subunit beta-1	CVCNYLGTVQEHCNGSDCHCDK	N2H6F0S0G0	CVCNYLGTVQEHCNGSDCHCDK-N2H6F0S0G0	0.118745	9.11875	0.0013
laminin subunit beta-1	CNCNEHSSSCHFDMAVFLATGNVSGGVCDDCQHNTMGR	N2H6F0S0G0	CNCNEHSSSCHFDMAVFLATGNVSGGVCDDCQHNTMGR-N2H6F0S0G0	0.159177	8.15918	0.0016
laminin subunit beta-1	LSDTASQSNSTAGELAALQAEAK	N2H7F0S0G0	LSDTASQSNSTAGELAALQAEAK-N2H7F0S0G0	0.264262	7.26426	0.005
laminin subunit beta-1	MEMPSTPQQLQNLTEDIR	N2H6F0S0G0	MEMPSTPQQLQNLTEDIR-N2H6F0S0G0	0.196044	7.19604	0.0049
laminin subunit beta-2	RANTSTLAVPSPVSNSADTR	N2H6F0S0G0	RANTSTLAVPSPVSNSADTR-N2H6F0S0G0	0.267743	10.2677	0
laminin subunit gamma-1	VANTANETSTEAYNLLLR	N2H6F0S0G0	VANTANETSTEAYNLLLR-N2H6F0S0G0	0.392301	25.3923	0
laminin subunit gamma-1	VANTANETSTEAYNLLLR	N2H5F0S0G0	VANTANETSTEAYNLLLR-N2H5F0S0G0	0.372329	23.3723	0
laminin subunit gamma-1	VANTANETSTEAYNLLLR	N2H4F0S0G0	VANTANETSTEAYNLLLR-N2H4F0S0G0	0.365222	23.3652	0
laminin subunit gamma-1	VANTANETSTEAYNLLLR	N2H6F0S0G0	VANTANETSTEAYNLLLR-N2H6F0S0G0	0.34825	21.3482	0
laminin subunit gamma-1	VANTANETSTEAYNLLLR	N2H8F0S0G0	VANTANETSTEAYNLLLR-N2H8F0S0G0	0.376347	19.3763	0
laminin subunit gamma-1	VANTANETSTEAYNLLLR	N2H4F0S0G0	VANTANETSTEAYNLLLR-N2H4F0S0G0	0.386791	18.3868	0
laminin subunit gamma-1	VANTANETSTEAYNLLLR	N2H5F0S0G0	VANTANETSTEAYNLLLR-N2H5F0S0G0	0.357007	18.357	0
laminin subunit gamma-1	VANTANETSTEAYNLLLR	N2H9F0S0G0	VANTANETSTEAYNLLLR-N2H9F0S0G0	0.391001	14.391	0
laminin subunit gamma-1	VANTANETSTEAYNLLLR	N2H7F0S0G0	VANTANETSTEAYNLLLR-N2H7F0S0G0	0.287276	12.2873	0
laminin subunit gamma-1	VANTANETSTEAYNLLLR	N4H5F0S0G0	VANTANETSTEAYNLLLR-N4H5F0S0G0	0.208644	8.20864	0.0012
laminin subunit gamma-1	VANTANETSTEAYNLLLR	N2H6F0S0G0	VANTANETSTEAYNLLLR-N2H6F0S0G0	0.1331	7.1331	0.0062
laminin subunit gamma-1	TLEGENQTSLEIEDLNR	N2H6F0S0G0	TLEGENQTSLEIEDLNR-N2H6F0S0G0	0.444269	22.4443	0
laminin subunit gamma-1	TLEGENQTSLEIEDLNRK	N2H6F0S0G0	TLEGENQTSLEIEDLNRK-N2H6F0S0G0	0.376001	21.376	0
laminin subunit gamma-1	TLEGENQTSLEIEDLNR	N2H5F0S0G0	TLEGENQTSLEIEDLNR-N2H5F0S0G0	0.463996	17.464	0
laminin subunit gamma-1	LLNNLTSIK	N2H9F0S0G0	LLNNLTSIK-N2H9F0S0G0	0.40839	17.4084	0
laminin subunit gamma-1	LLNNLTSIK	N2H6F0S0G0	LLNNLTSIK-N2H6F0S0G0	0.469005	13.469	0
laminin subunit gamma-1	TLEGENQTSLEIEDLNR	N2H8F0S0G0	TLEGENQTSLEIEDLNR-N2H8F0S0G0	0.427851	13.4279	0
laminin subunit gamma-1	LLNNLTSIK	N2H8F0S0G0	LLNNLTSIK-N2H8F0S0G0	0.344892	13.3449	0
laminin subunit gamma-1	TLEGENQTSLEIEDLNR	N2H4F0S0G0	TLEGENQTSLEIEDLNR-N2H4F0S0G0	0.355948	12.3559	0
laminin subunit gamma-1	TLEGENQTSLEIEDLNRK	N2H4F0S0G0	TLEGENQTSLEIEDLNRK-N2H4F0S0G0	0.338459	11.3385	0
laminin subunit gamma-1	TLEGENQTSLEIEDLNR	N2H7F0S0G0	TLEGENQTSLEIEDLNR-N2H7F0S0G0	0.367562	10.3676	0
laminin subunit gamma-1	LLNNLTSIK	N2H6F0S0G0	LLNNLTSIK-N2H6F0S0G0	0.328259	10.3283	0
laminin subunit gamma-1	TLEGENQTSLEIEDLNR	N2H7F0S0G0	TLEGENQTSLEIEDLNR-N2H7F0S0G0	0.480268	9.48027	0.0014
laminin subunit gamma-1	FLGNQVLSYGQNLSFSFR	N2H7F0S0G0	FLGNQVLSYGQNLSFSFR-N2H7F0S0G0	0.226261	7.22626	0.0049
LEM domain-containing protein 2	CIPVLEAQEYIANVTSSPSAR	N2H4F1S0G0	CIPVLEAQEYIANVTSSPSAR-N2H4F1S0G0	0.158019	11.158	0
LEM domain-containing protein 2	CIPVLEAQEYIANVTSSPSAR	N2H6F0S0G0	CIPVLEAQEYIANVTSSPSAR-N2H6F0S0G0	0.259544	9.25954	0.0014
leucyl-cystinyl aminopeptidase	KNQSTGLIQPVATNGK	N2H9F0S0G0	KNQSTGLIQPVATNGK-N2H9F0S0G0	0.206308	8.20631	0.0012
leukocyte surface antigen CD47	QQAVLGNYTCEVTELSR	N2H6F0S0G0	QQAVLGNYTCEVTELSR-N2H6F0S0G0	0.206936	8.20694	0.0012
lipoprotein lipase	TPDDTAEDNCHLIPGIAESVSNCHFNHSSK	N2H6F0S0G0	TPDDTAEDNCHLIPGIAESVSNCHFNHSSK-N2H6F0S0G0	0.235121	20.2351	0
lipoprotein lipase	TPDDTAEDNCHLIPGIAESVSNCHFNHSSK	N2H5F0S0G0	TPDDTAEDNCHLIPGIAESVSNCHFNHSSK-N2H5F0S0G0	0.22096	17.221	0
lipoprotein lipase	TPDDTAEDNCHLIPGIAESVSNCHFNHSSK	N2H9F0S0G0	TPDDTAEDNCHLIPGIAESVSNCHFNHSSK-N2H9F0S0G0	0.21358	17.2136	0
lipoprotein lipase	TPDDTAEDNCHLIPGIAESVSNCHFNHSSK	N2H10F0S0G0	TPDDTAEDNCHLIPGIAESVSNCHFNHSSK-N2H10F0S0G0	0.226057	15.2261	0
lipoprotein lipase	TPDDTAEDNCHLIPGIAESVSNCHFNHSSK	N2H6F0S0G0	TPDDTAEDNCHLIPGIAESVSNCHFNHSSK-N2H6F0S0G0	0.218858	15.2189	0
lipoprotein lipase	TPDDTAEDNCHLIPGIAESVSNCHFNHSSK	N2H9F0S0G0	TPDDTAEDNCHLIPGIAESVSNCHFNHSSK-N2H9F0S0G0	0.231103	13.2311	0
lipoprotein lipase	TPDDTAEDNCHLIPGIAESVSNCHFNHSSK	N4H5F0S0G0	TPDDTAEDNCHLIPGIAESVSNCHFNHSSK-N4H5F0S0G0	0.213959	13.214	0
lipoprotein lipase	TPDDTAEDNCHLIPGIAESVSNCHFNHSSK	N4H5F0S0G0	TPDDTAEDNCHLIPGIAESVSNCHFNHSSK-N4H5F0S0G0	0.165724	10.1657	0.001
lipoprotein lipase	TPDDTAEDNCHLIPGIAESVSNCHFNHSSK	N2H3F0S0G0	TPDDTAEDNCHLIPGIAESVSNCHFNHSSK-N2H3F0S0G0	0.129802	9.1298	0.0013
lipoprotein lipase	TPDDTAEDNCHLIPGIAESVSNCHFNHSSK	N2H4F0S0G0	TPDDTAEDNCHLIPGIAESVSNCHFNHSSK-N2H4F0S0G0	0.135877	7.13588	0.0062
lumican	LHINYNNLTESVGPLPK	N2H6F0S0G0	LHINYNNLTESVGPLPK-N2H6F0S0G0	0.423275	25.4233	0
lumican	KLHINYNNLTESVGPLPK	N2H6F0S0G0	KLHINYNNLTESVGPLPK-N2H6F0S0G0	0.3584	23.3584	0
lumican	LHINYNNLTESVGPLPK	N2H7F0S0G0	LHINYNNLTESVGPLPK-N2H7F0S0G0	0.442028	21.442	0
lumican	LHINYNNLTESVGPLPK	N2H9F0S0G0	LHINYNNLTESVGPLPK-N2H9F0S0G0	0.380308	21.3803	0
lumican	KLHINYNNLTESVGPLPK	N2H6F0S0G0	KLHINYNNLTESVGPLPK-N2H6F0S0G0	0.354607	21.3546	0
lumican	KLHINYNNLTESVGPLPK	N2H9F0S0G0	KLHINYNNLTESVGPLPK-N2H9F0S0G0	0.332592	20.3326	0
lumican	LHINYNNLTESVGPLPK	N2H4F0S0G0	LHINYNNLTESVGPLPK-N2H4F0S0G0	0.397386	19.3974	0
lumican	KLHINYNNLTESVGPLPK	N2H8F0S0G0	KLHINYNNLTESVGPLPK-N2H8F0S0G0	0.329867	19.3299	0
lumican	KLHINYNNLTESVGPLPK	N2H5F0S0G0	KLHINYNNLTESVGPLPK-N2H5F0S0G0	0.310852	18.3109	0
lumican	LHINYNNLTESVGPLPK	N2H8F0S0G0	LHINYNNLTESVGPLPK-N2H8F0S0G0	0.351988	17.352	0
lumican	KLHINYNNLTESVGPLPK	N2H7F0S0G0	KLHINYNNLTESVGPLPK-N2H7F0S0G0	0.398403	16.3984	0
lumican	LHINYNNLTESVGPLPK	N2H7F0S0G0	LHINYNNLTESVGPLPK-N2H7F0S0G0	0.368888	16.3689	0
lumican	KLHINYNNLTESVGPLPK	N2H4F0S0G0	KLHINYNNLTESVGPLPK-N2H4F0S0G0	0.281221	16.2812	0
lumican	KLHINYNNLTESVGPLPK	N2H4F0S0G0	KLHINYNNLTESVGPLPK-N2H4F0S0G0	0.261829	15.2618	0
lumican	KLHINYNNLTESVGPLPK	N2H6F0S0G0	KLHINYNNLTESVGPLPK-N2H6F0S0G0	0.23708	15.2371	0
lumican	LHINYNNLTESVGPLPK	N2H6F0S0G0	LHINYNNLTESVGPLPK-N2H6F0S0G0	0.259576	13.2596	0
lumican	LHINYNNLTESVGPLPK	N2H6F0S0G0	LHINYNNLTESVGPLPK-N2H6F0S0G0	0.353544	12.3535	0
lumican	KLHINYNNLTESVGPLPK	N2H8F0S0G0	KLHINYNNLTESVGPLPK-N2H8F0S0G0	0.366079	11.3661	0
lumican	LHINYNNLTESVGPLPK	N2H6F0S0G0	LHINYNNLTESVGPLPK-N2H6F0S0G0	0.239559	11.2396	0
lumican	LHINYNNLTESVGPLPK	N2H5F0S0G0	LHINYNNLTESVGPLPK-N2H5F0S0G0	0.373622	10.3736	0
lumican	LHINYNNLTESVGPLPK	N2H5F1S0G0	LHINYNNLTESVGPLPK-N2H5F1S0G0	0.392835	9.39283	0.0014
lumican	LHINYNNLTESVGPLPK	N2H5F1S0G0	LHINYNNLTESVGPLPK-N2H5F1S0G0	0.383809	9.38381	0.0014
lysosomal acid lipase/cholesteryl ester hydrolase	NYFHYNQTCPPVYDLK	N2H5F0S0G0	NYFHYNQTCPPVYDLK-N2H5F0S0G0	0.383384	24.3834	0
lysosomal acid lipase/cholesteryl ester hydrolase	NYFHYNQTCPPVYDLK	N2H8F0S0G0	NYFHYNQTCPPVYDLK-N2H8F0S0G0	0.336643	21.3366	0
lysosomal acid lipase/cholesteryl ester hydrolase	NYFHYNQTCPPVYDLK	N2H6F0S0G0	NYFHYNQTCPPVYDLK-N2H6F0S0G0	0.303454	19.3035	0
lysosomal acid lipase/cholesteryl ester hydrolase	NYFHYNQTCPPVYDLK	N2H4F0S0G0	NYFHYNQTCPPVYDLK-N2H4F0S0G0	0.292114	19.2921	0
lysosomal acid lipase/cholesteryl ester hydrolase	NYFHYNQTCPPVYDLK	N2H9F0S0G0	NYFHYNQTCPPVYDLK-N2H9F0S0G0	0.29107	19.2911	0
lysosomal acid lipase/cholesteryl ester hydrolase	NYFHYNQTCPPVYDLK	N2H7F0S0G0	NYFHYNQTCPPVYDLK-N2H7F0S0G0	0.27434	14.2743	0
lysosomal acid lipase/cholesteryl ester hydrolase	NYFHYNQTCPPVYDLK	N2H3F0S0G0	NYFHYNQTCPPVYDLK-N2H3F0S0G0	0.290754	13.2908	0
lysosomal acid lipase/cholesteryl ester hydrolase	NYFHYNQTCPPVYDLK	N2H10F0S0G0	NYFHYNQTCPPVYDLK-N2H10F0S0G0	0.35313	9.35313	0.0014
lysosomal acid phosphatase	NLTQMATTSQFPK	N2H9F0S0G0	NLTQMATTSQFPK-N2H9F0S0G0	0.468089	20.4681	0
lysosomal acid phosphatase	YSGFLNTSYHR	N2H3F0S0G0	YSGFLNTSYHR-N2H3F0S0G0	0.416746	20.4167	0
lysosomal acid phosphatase	NLTQMATTSQFPK	N2H9F0S0G0	NLTQMATTSQFPK-N2H9F0S0G0	0.42828	17.4283	0
lysosomal alpha-glucosidase	NDTIVNELVHVAK	N2H8F0S0G0	NDTIVNELVHVAK-N2H8F0S0G0	0.465827	27.4658	0
lysosomal alpha-glucosidase	NDTIVNELVHVAK	N2H6F0S0G0	NDTIVNELVHVAK-N2H6F0S0G0	0.424843	24.4248	0
lysosomal alpha-glucosidase	GVFITNSTGQPLIGK	N2H6F0S0G0	GVFITNSTGQPLIGK-N2H6F0S0G0	0.402625	22.4026	0
lysosomal alpha-glucosidase	NDTIVNELVHVAK	N2H3F0S0G0	NDTIVNELVHVAK-N2H3F0S0G0	0.460418	21.4604	0
lysosomal alpha-glucosidase	NDTIVNELVHVAK	N2H5F0S0G0	NDTIVNELVHVAK-N2H5F0S0G0	0.433926	21.4339	0
lysosomal alpha-glucosidase	NDTIVNELVHVAK	N2H8F0S0G0	NDTIVNELVHVAK-N2H8F0S0G0	0.446383	20.4464	0
lysosomal alpha-glucosidase	GVFITNSTGQPLIGK	N2H5F0S0G0	GVFITNSTGQPLIGK-N2H5F0S0G0	0.328372	20.3284	0
lysosomal alpha-glucosidase	LENLSSTEMGYTATLTR	N2H5F0S0G0	LENLSSTEMGYTATLTR-N2H5F0S0G0	0.325755	20.3258	0
lysosomal alpha-glucosidase	LENLSSTEMGYTATLTR	N2H6F0S0G0	LENLSSTEMGYTATLTR-N2H6F0S0G0	0.32429	20.3243	0
lysosomal alpha-glucosidase	NDTIVNELVHVAK	N2H7F0S0G0	NDTIVNELVHVAK-N2H7F0S0G0	0.462038	19.462	0
lysosomal alpha-glucosidase	GVFITNSTGQPLIGK	N2H3F0S0G0	GVFITNSTGQPLIGK-N2H3F0S0G0	0.363455	19.3635	0
lysosomal alpha-glucosidase	GVFITNSTGQPLIGK	N2H5F0S0G0	GVFITNSTGQPLIGK-N2H5F0S0G0	0.357975	19.358	0
lysosomal alpha-glucosidase	LENLSSTEMGYTATLTR	N2H5F0S0G0	LENLSSTEMGYTATLTR-N2H5F0S0G0	0.309446	19.3094	0
lysosomal alpha-glucosidase	KVTVLGVATAPTQVLSNGVPVSNFTYSPESK	N2H3F0S0G0	KVTVLGVATAPTQVLSNGVPVSNFTYSPESK-N2H3F0S0G0	0.30182	19.3018	0
lysosomal alpha-glucosidase	LENLSSTEMGYTATLTR	N2H4F0S0G0	LENLSSTEMGYTATLTR-N2H4F0S0G0	0.284153	19.2842	0
lysosomal alpha-glucosidase	LENLSSTEMGYTATLTR	N2H6F0S0G0	LENLSSTEMGYTATLTR-N2H6F0S0G0	0.481871	18.4819	0
lysosomal alpha-glucosidase	LENLSSTEMGYTATLTR	N2H7F0S0G0	LENLSSTEMGYTATLTR-N2H7F0S0G0	0.450914	18.4509	0
lysosomal alpha-glucosidase	RGVFITNSTGQPLIGK	N2H5F0S0G0	RGVFITNSTGQPLIGK-N2H5F0S0G0	0.364376	18.3644	0
lysosomal alpha-glucosidase	LENLSSTEMGYTATLTR	N2H7F0S0G0	LENLSSTEMGYTATLTR-N2H7F0S0G0	0.337057	18.3371	0
lysosomal alpha-glucosidase	LENLSSTEMGYTATLTR	N2H9F0S0G0	LENLSSTEMGYTATLTR-N2H9F0S0G0	0.478482	17.4785	0
lysosomal alpha-glucosidase	NDTIVNELVHVAK	N2H9F0S0G0	NDTIVNELVHVAK-N2H9F0S0G0	0.468397	17.4684	0
lysosomal alpha-glucosidase	GVFITNSTGQPLIGK	N2H7F0S0G0	GVFITNSTGQPLIGK-N2H7F0S0G0	0.41437	17.4144	0
lysosomal alpha-glucosidase	NDTIVNELVHVAK	N2H4F0S0G0	NDTIVNELVHVAK-N2H4F0S0G0	0.389104	17.3891	0
lysosomal alpha-glucosidase	LENLSSTEMGYTATLTR	N2H4F0S0G0	LENLSSTEMGYTATLTR-N2H4F0S0G0	0.342885	17.3429	0
lysosomal alpha-glucosidase	GVFITNSTGQPLIGK	N4H5F0S1G0	GVFITNSTGQPLIGK-N4H5F0S1G0	0.267911	16.2679	0
lysosomal alpha-glucosidase	LENLSSTEMGYTATLTR	N2H9F0S0G0	LENLSSTEMGYTATLTR-N2H9F0S0G0	0.472533	15.4725	0
lysosomal alpha-glucosidase	LENLSSTEMGYTATLTR	N2H3F0S0G0	LENLSSTEMGYTATLTR-N2H3F0S0G0	0.336862	15.3369	0
lysosomal alpha-glucosidase	LENLSSTEMGYTATLTR	N2H8F0S0G0	LENLSSTEMGYTATLTR-N2H8F0S0G0	0.333289	15.3333	0
lysosomal alpha-glucosidase	RGVFITNSTGQPLIGK	N2H6F0S0G0	RGVFITNSTGQPLIGK-N2H6F0S0G0	0.313054	14.3131	0
lysosomal alpha-glucosidase	LENLSSTEMGYTATLTR	N2H5F1S0G0	LENLSSTEMGYTATLTR-N2H5F1S0G0	0.404442	13.4044	0
lysosomal alpha-glucosidase	LENLSSTEMGYTATLTR	N2H5F1S0G0	LENLSSTEMGYTATLTR-N2H5F1S0G0	0.350502	13.3505	0
lysosomal alpha-glucosidase	GVFITNSTGQPLIGK	N2H7F0S0G0	GVFITNSTGQPLIGK-N2H7F0S0G0	0.441209	12.4412	0
lysosomal alpha-glucosidase	GVFITNSTGQPLIGK	N2H4F0S0G0	GVFITNSTGQPLIGK-N2H4F0S0G0	0.400255	11.4003	0
lysosomal alpha-glucosidase	LENLSSTEMGYTATLTR	N2H8F0S0G0	LENLSSTEMGYTATLTR-N2H8F0S0G0	0.351255	11.3513	0
lysosomal alpha-glucosidase	RGVFITNSTGQPLIGK	N2H7F0S0G0	RGVFITNSTGQPLIGK-N2H7F0S0G0	0.348759	11.3488	0
lysosomal alpha-glucosidase	LENLSSTEMGYTATLTR	N2H5F0S0G0	LENLSSTEMGYTATLTR-N2H5F0S0G0	0.327589	11.3276	0
lysosomal alpha-glucosidase	GVFITNSTGQPLIGK	N2H6F0S0G0	GVFITNSTGQPLIGK-N2H6F0S0G0	0.429708	10.4297	0
lysosomal alpha-glucosidase	GVFITNSTGQPLIGK	N2H9F0S0G0	GVFITNSTGQPLIGK-N2H9F0S0G0	0.416418	10.4164	0
lysosomal alpha-glucosidase	LENLSSTEMGYTATLTR	N2H5F0S0G0	LENLSSTEMGYTATLTR-N2H5F0S0G0	0.382264	10.3823	0
lysosomal alpha-glucosidase	GVFITNSTGQPLIGK	N5H6F4S0G0	GVFITNSTGQPLIGK-N5H6F4S0G0	0.313303	10.3133	0
lysosomal alpha-glucosidase	RGVFITNSTGQPLIGK	N2H3F0S0G0	RGVFITNSTGQPLIGK-N2H3F0S0G0	0.240826	10.2408	0
lysosomal alpha-glucosidase	GVFITNSTGQPLIGK	N2H5F1S0G0	GVFITNSTGQPLIGK-N2H5F1S0G0	0.321554	8.32155	0.0013
lysosomal alpha-glucosidase	RGVFITNSTGQPLIGK	N2H4F0S0G0	RGVFITNSTGQPLIGK-N2H4F0S0G0	0.243869	8.24387	0.0013
lysosomal alpha-glucosidase	KVTVLGVATAPTQVLSNGVPVSNFTYSPESK	N2H8F0S0G0	KVTVLGVATAPTQVLSNGVPVSNFTYSPESK-N2H8F0S0G0	0.265061	7.26506	0.005
lysosomal alpha-glucosidase	LENLSSTEMGYTATLTR	N2H6F0S0G0	LENLSSTEMGYTATLTR-N2H6F0S0G0	0.212828	7.21283	0.0049
lysosomal alpha-mannosidase	ELNISICPVSQK	N2H9F0S0G0	ELNISICPVSQK-N2H9F0S0G0	0.417282	10.4173	0
lysosomal alpha-mannosidase	TALVQEVHQNFSSWCSQVIR	N2H9F0S0G0	TALVQEVHQNFSSWCSQVIR-N2H9F0S0G0	0.319147	9.31915	0.0014
lysosomal alpha-mannosidase	LNQTEPVAGNYYPVNTR	N2H6F0S0G0	LNQTEPVAGNYYPVNTR-N2H6F0S0G0	0.243629	8.24363	0.0013
lysosomal protective protein	TYVTNDTEVAQNNYEALKDFFR	N5H6F1S2G0	TYVTNDTEVAQNNYEALKDFFR-N5H6F1S2G0	0.438513	24.4385	0
lysosomal protective protein	MDPPCTNTTAPSTYLNNPYVR	N2H3F0S0G0	MDPPCTNTTAPSTYLNNPYVR-N2H3F0S0G0	0.324736	22.3247	0
lysosomal protective protein	TYVTNDTEVAQNNYEALK	N2H6F0S0G0	TYVTNDTEVAQNNYEALK-N2H6F0S0G0	0.422635	21.4226	0
lysosomal protective protein	TYVTNDTEVAQNNYEALKDFFR	N2H4F0S0G0	TYVTNDTEVAQNNYEALKDFFR-N2H4F0S0G0	0.413224	21.4132	0
lysosomal protective protein	TYVTNDTEVAQNNYEALKDFFR	N2H6F0S0G0	TYVTNDTEVAQNNYEALKDFFR-N2H6F0S0G0	0.393431	21.3934	0
lysosomal protective protein	TYVTNDTEVAQNNYEALKDFFR	N2H6F0S0G0	TYVTNDTEVAQNNYEALKDFFR-N2H6F0S0G0	0.29273	21.2927	0
lysosomal protective protein	MDPPCTNTTAPSTYLNNPYVR	N2H9F0S0G0	MDPPCTNTTAPSTYLNNPYVR-N2H9F0S0G0	0.275171	19.2752	0
lysosomal protective protein	TYVTNDTEVAQNNYEALK	N2H5F0S0G0	TYVTNDTEVAQNNYEALK-N2H5F0S0G0	0.377904	18.3779	0
lysosomal protective protein	TYVTNDTEVAQNNYEALKDFFR	N2H5F0S0G0	TYVTNDTEVAQNNYEALKDFFR-N2H5F0S0G0	0.256116	18.2561	0
lysosomal protective protein	MDPPCTNTTAPSTYLNNPYVR	N2H3F0S0G0	MDPPCTNTTAPSTYLNNPYVR-N2H3F0S0G0	0.251288	17.2513	0
lysosomal protective protein	MDPPCTNTTAPSTYLNNPYVR	N3H3F0S0G0	MDPPCTNTTAPSTYLNNPYVR-N3H3F0S0G0	0.231867	16.2319	0
lysosomal protective protein	MDPPCTNTTAPSTYLNNPYVR	N2H4F0S0G0	MDPPCTNTTAPSTYLNNPYVR-N2H4F0S0G0	0.279704	15.2797	0
lysosomal protective protein	MDPPCTNTTAPSTYLNNPYVR	N2H5F0S0G0	MDPPCTNTTAPSTYLNNPYVR-N2H5F0S0G0	0.246262	15.2463	0
lysosomal protective protein	MDPPCTNTTAPSTYLNNPYVR	N2H6F0S0G0	MDPPCTNTTAPSTYLNNPYVR-N2H6F0S0G0	0.22981	15.2298	0
lysosomal protective protein	TYVTNDTEVAQNNYEALK	N2H7F0S0G0	TYVTNDTEVAQNNYEALK-N2H7F0S0G0	0.360913	14.3609	0
lysosomal protective protein	TYVTNDTEVAQNNYEALK	N6H5F0S0G0	TYVTNDTEVAQNNYEALK-N6H5F0S0G0	0.177072	14.1771	0
lysosomal protective protein	TYVTNDTEVAQNNYEALKDFFR	N2H5F0S0G0	TYVTNDTEVAQNNYEALKDFFR-N2H5F0S0G0	0.255383	13.2554	0
lysosomal protective protein	MDPPCTNTTAPSTYLNNPYVR	N2H9F0S0G0	MDPPCTNTTAPSTYLNNPYVR-N2H9F0S0G0	0.304374	12.3044	0
lysosomal protective protein	MDPPCTNTTAPSTYLNNPYVR	N2H8F0S0G0	MDPPCTNTTAPSTYLNNPYVR-N2H8F0S0G0	0.201213	11.2012	0
lysosomal protective protein	TYVTNDTEVAQNNYEALKDFFR	N2H6F0S0G0	TYVTNDTEVAQNNYEALKDFFR-N2H6F0S0G0	0.244706	10.2447	0
lysosomal protective protein	TYVTNDTEVAQNNYEALKDFFR	N2H9F0S0G0	TYVTNDTEVAQNNYEALKDFFR-N2H9F0S0G0	0.406809	9.40681	0.0014
lysosomal protective protein	TYVTNDTEVAQNNYEALKDFFR	N2H3F0S0G0	TYVTNDTEVAQNNYEALKDFFR-N2H3F0S0G0	0.322658	9.32266	0.0014
lysosomal protective protein	MDPPCTNTTAPSTYLNNPYVR	N4H5F0S1G0	MDPPCTNTTAPSTYLNNPYVR-N4H5F0S1G0	0.231833	9.23183	0.0014
lysosomal protective protein	TYVTNDTEVAQNNYEALK	N6H6F0S0G0	TYVTNDTEVAQNNYEALK-N6H6F0S0G0	0.110877	7.11088	0.0079
lysosome membrane protein 2	TSLDWWTTDECNMINGTDGDSFHPLITK	N2H9F0S0G0	TSLDWWTTDECNMINGTDGDSFHPLITK-N2H9F0S0G0	0.29818	18.2982	0
lysosome membrane protein 2	TMVFPVMYLNESVLIDKETASR	N2H9F0S0G0	TMVFPVMYLNESVLIDKETASR-N2H9F0S0G0	0.289683	17.2897	0
lysosome membrane protein 2	NQSVGDTNVDLIR	N2H6F0S0G0	NQSVGDTNVDLIR-N2H6F0S0G0	0.3931	16.3931	0
lysosome membrane protein 2	NQSVGDTNVDLIR	N2H5F0S0G0	NQSVGDTNVDLIR-N2H5F0S0G0	0.386971	16.387	0
lysosome membrane protein 2	NQSVGDTNVDLIR	N2H7F0S0G0	NQSVGDTNVDLIR-N2H7F0S0G0	0.380451	16.3805	0
lysosome membrane protein 2	TMVFPVMYLNESVLIDKETASR	N2H9F0S0G0	TMVFPVMYLNESVLIDKETASR-N2H9F0S0G0	0.357214	15.3572	0
lysosome membrane protein 2	TMVFPVMYLNESVLIDKETASR	N2H9F0S0G0	TMVFPVMYLNESVLIDKETASR-N2H9F0S0G0	0.240835	15.2408	0
lysosome membrane protein 2	TMVFPVMYLNESVLIDKETASR	N2H9F0S0G0	TMVFPVMYLNESVLIDKETASR-N2H9F0S0G0	0.311984	13.312	0
lysosome membrane protein 2	TMVFPVMYLNESVLIDKETASR	N2H8F0S0G0	TMVFPVMYLNESVLIDKETASR-N2H8F0S0G0	0.278269	13.2783	0
lysosome membrane protein 2	NQSVGDTNVDLIR	N2H5F0S0G0	NQSVGDTNVDLIR-N2H5F0S0G0	0.391472	12.3915	0
lysosome membrane protein 2	NQSVGDTNVDLIR	N4H5F0S0G0	NQSVGDTNVDLIR-N4H5F0S0G0	0.317767	12.3178	0
lysosome membrane protein 2	TMVFPVMYLNESVLIDKETASR	N2H10F0S0G0	TMVFPVMYLNESVLIDKETASR-N2H10F0S0G0	0.328777	10.3288	0
lysosome membrane protein 2	TMVFPVMYLNESVLIDK	N2H9F0S0G0	TMVFPVMYLNESVLIDK-N2H9F0S0G0	0.296191	10.2962	0
lysosome membrane protein 2	NQSVGDTNVDLIR	N2H8F0S0G0	NQSVGDTNVDLIR-N2H8F0S0G0	0.281609	10.2816	0
lysosome membrane protein 2	TSLDWWTTDECNMINGTDGDSFHPLITK	N2H8F0S0G0	TSLDWWTTDECNMINGTDGDSFHPLITK-N2H8F0S0G0	0.30152	8.30152	0.0013
lysosome membrane protein 2	TMVFPVMYLNESVLIDK	N2H9F0S0G0	TMVFPVMYLNESVLIDK-N2H9F0S0G0	0.380143	7.38014	0.0051
lysosome membrane protein 2	TMVFPVMYLNESVLIDKETASR	N2H5F0S0G0	TMVFPVMYLNESVLIDKETASR-N2H5F0S0G0	0.227448	7.22745	0.0049
lysosome membrane protein 2	TMVFPVMYLNESVLIDKETASR	N2H5F0S0G0	TMVFPVMYLNESVLIDKETASR-N2H5F0S0G0	0.201567	7.20157	0.0049
lysosome-associated membrane glycoprotein 1	ALNISPNDTASGSCSPHVVTLTVESK	N2H3F0S0G0	ALNISPNDTASGSCSPHVVTLTVESK-N2H3F0S0G0	0.386618	24.3866	0
lysosome-associated membrane glycoprotein 1	ALNISPNDTASGSCSPHVVTLTVESK	N4H5F0S0G0	ALNISPNDTASGSCSPHVVTLTVESK-N4H5F0S0G0	0.25919	19.2592	0
lysosome-associated membrane glycoprotein 1	ALNISPNDTASGSCSPHVVTLTVESK	N2H3F0S0G0	ALNISPNDTASGSCSPHVVTLTVESK-N2H3F0S0G0	0.298651	17.2987	0
lysosome-associated membrane glycoprotein 1	ALNISPNDTASGSCSPHVVTLTVESK	N5H6F0S1G0	ALNISPNDTASGSCSPHVVTLTVESK-N5H6F0S1G0	0.309613	16.3096	0
lysosome-associated membrane glycoprotein 1	ALNISPNDTASGSCSPHVVTLTVESK	N2H5F0S0G0	ALNISPNDTASGSCSPHVVTLTVESK-N2H5F0S0G0	0.294665	16.2947	0
lysosome-associated membrane glycoprotein 1	ALNISPNDTASGSCSPHVVTLTVESK	N6H7F0S0G0	ALNISPNDTASGSCSPHVVTLTVESK-N6H7F0S0G0	0.24419	16.2442	0
lysosome-associated membrane glycoprotein 1	FGMNGSSSLFFLQEVR	N2H6F0S0G0	FGMNGSSSLFFLQEVR-N2H6F0S0G0	0.381613	14.3816	0
lysosome-associated membrane glycoprotein 1	FGMNGSSSLFFLQEVR	N4H5F0S0G0	FGMNGSSSLFFLQEVR-N4H5F0S0G0	0.341159	14.3412	0
lysosome-associated membrane glycoprotein 1	ALNISPNDTASGSCSPHVVTLTVESK	N7H8F0S0G0	ALNISPNDTASGSCSPHVVTLTVESK-N7H8F0S0G0	0.25693	14.2569	0
lysosome-associated membrane glycoprotein 1	ALNISPNDTASGSCSPHVVTLTVESK	N5H5F0S0G0	ALNISPNDTASGSCSPHVVTLTVESK-N5H5F0S0G0	0.414568	13.4146	0
lysosome-associated membrane glycoprotein 1	FGMNGSSSLFFLQEVR	N2H5F0S0G0	FGMNGSSSLFFLQEVR-N2H5F0S0G0	0.412075	12.4121	0
lysosome-associated membrane glycoprotein 1	FGMNGSSSLFFLQEVR	N2H7F0S0G0	FGMNGSSSLFFLQEVR-N2H7F0S0G0	0.379311	12.3793	0
lysosome-associated membrane glycoprotein 1	ALNISPNDTASGSCSPHVVTLTVESK	N5H6F0S0G0	ALNISPNDTASGSCSPHVVTLTVESK-N5H6F0S0G0	0.296626	12.2966	0
lysosome-associated membrane glycoprotein 1	ALNISPNDTASGSCSPHVVTLTVESK	N5H6F0S0G0	ALNISPNDTASGSCSPHVVTLTVESK-N5H6F0S0G0	0.260901	12.2609	0
lysosome-associated membrane glycoprotein 1	ALNISPNDTASGSCSPHVVTLTVESK	N5H5F0S0G0	ALNISPNDTASGSCSPHVVTLTVESK-N5H5F0S0G0	0.228608	11.2286	0
lysosome-associated membrane glycoprotein 1	ALNISPNDTASGSCSPHVVTLTVESK	N5H6F0S0G0	ALNISPNDTASGSCSPHVVTLTVESK-N5H6F0S0G0	0.206731	10.2067	0.0005
lysosome-associated membrane glycoprotein 1	ALNISPNDTASGSCSPHVVTLTVESK	N5H6F0S0G0	ALNISPNDTASGSCSPHVVTLTVESK-N5H6F0S0G0	0.313672	9.31367	0.0014
lysosome-associated membrane glycoprotein 1	ALNISPNDTASGSCSPHVVTLTVESK	N5H5F1S0G0	ALNISPNDTASGSCSPHVVTLTVESK-N5H5F1S0G0	0.255687	9.25569	0.0014
lysosome-associated membrane glycoprotein 1	ALNISPNDTASGSCSPHVVTLTVESK	N4H5F3S2G0	ALNISPNDTASGSCSPHVVTLTVESK-N4H5F3S2G0	0.229882	8.22988	0.0012
lysosome-associated membrane glycoprotein 1	ALNISPNDTASGSCSPHVVTLTVESK	N6H7F2S1G0	ALNISPNDTASGSCSPHVVTLTVESK-N6H7F2S1G0	0.200966	8.20097	0.0012
lysosome-associated membrane glycoprotein 1	ALNISPNDTASGSCSPHVVTLTVESK	N7H8F0S1G0	ALNISPNDTASGSCSPHVVTLTVESK-N7H8F0S1G0	0.196287	8.19629	0.0012
lysosome-associated membrane glycoprotein 1	FGMNGSSSLFFLQEVR	N2H8F0S0G0	FGMNGSSSLFFLQEVR-N2H8F0S0G0	0.363437	7.36344	0.0051
lysosome-associated membrane glycoprotein 1	YSVQDMYFAYNLSDTQHFLNASNK	N4H5F0S0G0	YSVQDMYFAYNLSDTQHFLNASNK-N4H5F0S0G0	0.251062	7.25106	0.005
lysosome-associated membrane glycoprotein 2	VPFIFNINPSTTNFTGSCHPQTAQLR	N2H5F0S0G0	VPFIFNINPSTTNFTGSCHPQTAQLR-N2H5F0S0G0	0.279641	20.2796	0
lysosome-associated membrane glycoprotein 2	VPFIFNINPSTTNFTGSCHPQTAQLR	N4H5F0S0G0	VPFIFNINPSTTNFTGSCHPQTAQLR-N4H5F0S0G0	0.305597	18.3056	0
lysosome-associated membrane glycoprotein 2	TVTISEPHNVTYNGSSCGDDQGVAK	N4H5F0S0G0	TVTISEPHNVTYNGSSCGDDQGVAK-N4H5F0S0G0	0.282195	18.2822	0
lysosome-associated membrane glycoprotein 2	VPFIFNINPSTTNFTGSCHPQTAQLR	N2H3F0S0G0	VPFIFNINPSTTNFTGSCHPQTAQLR-N2H3F0S0G0	0.166519	14.1665	0
lysosome-associated membrane glycoprotein 2	VQPFNVTK	N2H5F0S0G0	VQPFNVTK-N2H5F0S0G0	0.294566	13.2946	0
lysosome-associated membrane glycoprotein 2	VQPFNVTK	N2H7F0S0G0	VQPFNVTK-N2H7F0S0G0	0.320589	11.3206	0
lysosome-associated membrane glycoprotein 2	VQPFNVTK	N2H6F0S0G0	VQPFNVTK-N2H6F0S0G0	0.312353	11.3124	0
lysosome-associated membrane glycoprotein 2	VPFIFNINPSTTNFTGSCHPQTAQLR	N4H5F0S1G0	VPFIFNINPSTTNFTGSCHPQTAQLR-N4H5F0S1G0	0.203683	11.2037	0
lysosome-associated membrane glycoprotein 2	VPFIFNINPSTTNFTGSCHPQTAQLR	N4H5F0S0G0	VPFIFNINPSTTNFTGSCHPQTAQLR-N4H5F0S0G0	0.151858	11.1519	0
lysosome-associated membrane glycoprotein 2	VPFIFNINPSTTNFTGSCHPQTAQLR	N4H5F0S0G0	VPFIFNINPSTTNFTGSCHPQTAQLR-N4H5F0S0G0	0.311964	9.31196	0.0014
lysosome-associated membrane glycoprotein 2	TVTISEPHNVTYNGSSCGDDQGVAK	N4H6F0S0G0	TVTISEPHNVTYNGSSCGDDQGVAK-N4H6F0S0G0	0.297253	9.29725	0.0014
lysosome-associated membrane glycoprotein 2	VQPFNVTK	N4H5F0S0G0	VQPFNVTK-N4H5F0S0G0	0.275495	9.2755	0.0014
lysosome-associated membrane glycoprotein 2	VPFIFNINPSTTNFTGSCHPQTAQLR	N6H7F0S1G0	VPFIFNINPSTTNFTGSCHPQTAQLR-N6H7F0S1G0	0.256466	8.25647	0.0013
lysyl oxidase homolog 3	NITAEDCSHNQDAGVR	N2H6F0S0G0	NITAEDCSHNQDAGVR-N2H6F0S0G0	0.331272	21.3313	0
lysyl oxidase homolog 3	NITAEDCSHNQDAGVR	N2H9F0S0G0	NITAEDCSHNQDAGVR-N2H9F0S0G0	0.34695	20.3469	0
mammalian ependymin-related protein 1	NYTVVLSTR	N2H6F0S0G0	NYTVVLSTR-N2H6F0S0G0	0.412157	14.4122	0
mammalian ependymin-related protein 1	NYTVVLSTR	N2H7F0S0G0	NYTVVLSTR-N2H7F0S0G0	0.427568	11.4276	0
mammalian ependymin-related protein 1	NYTVVLSTR	N2H5F0S0G0	NYTVVLSTR-N2H5F0S0G0	0.294779	11.2948	0
membralin	VFKPPGGTDALNDSQDFPFPETPTK	N2H6F0S0G0	VFKPPGGTDALNDSQDFPFPETPTK-N2H6F0S0G0	0.244848	9.24485	0.0014
membralin	VFKPPGGTDALNDSQDFPFPETPTK	N2H6F0S0G0	VFKPPGGTDALNDSQDFPFPETPTK-N2H6F0S0G0	0.207284	8.20728	0.0012
MHC class I antigen Hm1-C5	TLLGYYNQSEGGSHTIQR	N2H6F0S0G0	TLLGYYNQSEGGSHTIQR-N2H6F0S0G0	0.385444	27.3854	0
MHC class I antigen Hm1-C5	TLLGYYNQSEGGSHTIQR	N2H10F0S0G0	TLLGYYNQSEGGSHTIQR-N2H10F0S0G0	0.346683	23.3467	0
MHC class I antigen Hm1-C5	TLLGYYNQSEGGSHTIQR	N2H5F0S0G0	TLLGYYNQSEGGSHTIQR-N2H5F0S0G0	0.300542	22.3005	0
MHC class I antigen Hm1-C5	TLLGYYNQSEGGSHTIQR	N2H8F0S0G0	TLLGYYNQSEGGSHTIQR-N2H8F0S0G0	0.330726	21.3307	0
MHC class I antigen Hm1-C5	TLLGYYNQSEGGSHTIQR	N2H7F0S0G0	TLLGYYNQSEGGSHTIQR-N2H7F0S0G0	0.324219	21.3242	0
MHC class I antigen Hm1-C5	TLLGYYNQSEGGSHTIQR	N2H4F0S0G0	TLLGYYNQSEGGSHTIQR-N2H4F0S0G0	0.364995	20.365	0
MHC class I antigen Hm1-C5	TLLGYYNQSEGGSHTIQR	N4H5F0S0G0	TLLGYYNQSEGGSHTIQR-N4H5F0S0G0	0.30381	19.3038	0
MHC class I antigen Hm1-C5	TLLGYYNQSEGGSHTIQR	N4H5F0S2G0	TLLGYYNQSEGGSHTIQR-N4H5F0S2G0	0.281265	18.2813	0
MHC class I antigen Hm1-C5	TLLGYYNQSEGGSHTIQR	N4H5F2S0G0	TLLGYYNQSEGGSHTIQR-N4H5F2S0G0	0.37545	16.3754	0
MHC class I antigen Hm1-C5	TLLGYYNQSEGGSHTIQR	N5H5F0S0G0	TLLGYYNQSEGGSHTIQR-N5H5F0S0G0	0.346477	15.3465	0
MHC class I antigen Hm1-C5	TLLGYYNQSEGGSHTIQR	N4H5F0S1G0	TLLGYYNQSEGGSHTIQR-N4H5F0S1G0	0.285139	15.2851	0
MHC class I antigen Hm1-C5	TLLGYYNQSEGGSHTIQR	N5H4F0S0G0	TLLGYYNQSEGGSHTIQR-N5H4F0S0G0	0.326147	13.3261	0
MHC class I antigen Hm1-C5	TLLGYYNQSEGGSHTIQR	N2H3F0S0G0	TLLGYYNQSEGGSHTIQR-N2H3F0S0G0	0.298343	12.2983	0
MHC class I antigen Hm1-C5	TLLGYYNQSEGGSHTIQR	N2H8F0S0G0	TLLGYYNQSEGGSHTIQR-N2H8F0S0G0	0.286364	11.2864	0
MHC class I antigen Hm1-C5	TLLGYYNQSEGGSHTIQR	N6H5F1S0G0	TLLGYYNQSEGGSHTIQR-N6H5F1S0G0	0.120498	11.1205	0
MHC class I antigen Hm1-C5	TLLGYYNQSEGGSHTIQR	N4H5F0S1G0	TLLGYYNQSEGGSHTIQR-N4H5F0S1G0	0.199291	10.1993	0.001
MHC class I antigen Hm1-C5	TLLGYYNQSEGGSHTIQR	N5H6F0S0G0	TLLGYYNQSEGGSHTIQR-N5H6F0S0G0	0.303373	9.30337	0.0014
MHC class I antigen Hm1-C5	TLLGYYNQSEGGSHTIQR	N5H6F0S1G0	TLLGYYNQSEGGSHTIQR-N5H6F0S1G0	0.287618	9.28762	0.0014
MHC class I antigen Hm1-C5	TLLGYYNQSEGGSHTIQR	N5H4F0S0G0	TLLGYYNQSEGGSHTIQR-N5H4F0S0G0	0.244975	9.24497	0.0014
MHC class I antigen Hm1-C5	NLLGYYNQSEDGSHTIQR	N4H5F0S0G0	NLLGYYNQSEDGSHTIQR-N4H5F0S0G0	0.20665	18.2066	0
MHC class I antigen Hm1-C5	NLLGYYNQSEDGSHTIQR	N4H6F0S0G0	NLLGYYNQSEDGSHTIQR-N4H6F0S0G0	0.185181	17.1852	0
MHC class I antigen Hm1-C5	NLLGYYNQSEDGSHTIQR	N2H8F0S0G0	NLLGYYNQSEDGSHTIQR-N2H8F0S0G0	0.26938	16.2694	0
MHC class I antigen Hm1-C5	NLLGYYNQSEDGSHTIQR	N4H5F0S0G0	NLLGYYNQSEDGSHTIQR-N4H5F0S0G0	0.179336	16.1793	0
MHC class I antigen Hm1-C5	NLLGYYNQSEDGSHTIQR	N5H4F1S0G0	NLLGYYNQSEDGSHTIQR-N5H4F1S0G0	0.143943	13.1439	0
MHC class I antigen Hm1-C5	NLLGYYNQSEDGSHTIQR	N2H9F0S0G0	NLLGYYNQSEDGSHTIQR-N2H9F0S0G0	0.355086	12.3551	0
MHC class I antigen Hm1-C5	NLLGYYNQSEDGSHTIQR	N4H5F3S0G0	NLLGYYNQSEDGSHTIQR-N4H5F3S0G0	0.110042	9.11004	0.0013
multiple inositol polyphosphate phosphatase 1	FLTDVERNESALYHVEAFK	N2H6F0S0G0	FLTDVERNESALYHVEAFK-N2H6F0S0G0	0.270552	15.2706	0
multiple inositol polyphosphate phosphatase 1	FLTDVERNESALYHVEAFK	N2H5F0S0G0	FLTDVERNESALYHVEAFK-N2H5F0S0G0	0.153249	8.15325	0.0016
N-acetylglucosamine-1-phosphotransferase subunit gamma	YEFCPFHNVTQHEQTFR	N2H9F0S0G0	YEFCPFHNVTQHEQTFR-N2H9F0S0G0	0.348522	17.3485	0
N-acetylglucosamine-6-sulfatase	TPMTNSSIQFLDDAFR	N2H7F0S0G0	TPMTNSSIQFLDDAFR-N2H7F0S0G0	0.453619	14.4536	0
N-acetylglucosamine-6-sulfatase	TPMTNSSIQFLDDAFR	N2H6F0S0G0	TPMTNSSIQFLDDAFR-N2H6F0S0G0	0.416793	11.4168	0
N-acetylglucosamine-6-sulfatase	YYNYTLSINGK	N2H3F0S0G0	YYNYTLSINGK-N2H3F0S0G0	0.309147	10.3091	0
N-acetylglucosamine-6-sulfatase	TPMTNSSIQFLDDAFR	N2H5F0S0G0	TPMTNSSIQFLDDAFR-N2H5F0S0G0	0.290453	10.2905	0
N-acetylglucosamine-6-sulfatase	GASNLTWR	N2H6F0S0G0	GASNLTWR-N2H6F0S0G0	0.404798	9.4048	0.0014
N-acetylglucosamine-6-sulfatase	TPMTNSSIQFLDDAFR	N2H4F0S0G0	TPMTNSSIQFLDDAFR-N2H4F0S0G0	0.375837	8.37584	0.0013
N-acetylglucosamine-6-sulfatase	TPMTNSSIQFLDDAFR	N2H8F0S0G0	TPMTNSSIQFLDDAFR-N2H8F0S0G0	0.370575	7.37058	0.0051
neuroblastoma suppressor of tumorigenicity 1	NITQIVGHSGCEAK	N2H6F0S0G0	NITQIVGHSGCEAK-N2H6F0S0G0	0.411659	9.41166	0.0014
neuronal pentraxin receptor	GNLSAPAPAVPTALHTK	N2H6F0S0G0	GNLSAPAPAVPTALHTK-N2H6F0S0G0	0.398088	19.3981	0
neuronal pentraxin receptor	GNLSAPAPAVPTALHTK	N2H8F0S0G0	GNLSAPAPAVPTALHTK-N2H8F0S0G0	0.339241	10.3392	0
neuroplastin	ANATIEVK	N2H6F0S0G0	ANATIEVK-N2H6F0S0G0	0.494409	11.4944	0
neuroplastin	KKENGVFQEISNNSGR	N2H6F0S0G0	KKENGVFQEISNNSGR-N2H6F0S0G0	0.245618	11.2456	0
neuroplastin	DSLLPVTLQCNLTSSSHTLMHSYWTR	N2H6F0S0G0	DSLLPVTLQCNLTSSSHTLMHSYWTR-N2H6F0S0G0	0.191789	10.1918	0.001
neuroplastin	DSLLPVTLQCNLTSSSHTLMHSYWTR	N2H6F0S0G0	DSLLPVTLQCNLTSSSHTLMHSYWTR-N2H6F0S0G0	0.124968	10.125	0.001
neuroplastin	KKENGVFQEISNNSGR	N2H7F0S0G0	KKENGVFQEISNNSGR-N2H7F0S0G0	0.171917	9.17192	0.0013
neuroplastin	KKENGVFQEISNNSGR	N2H6F0S0G0	KKENGVFQEISNNSGR-N2H6F0S0G0	0.164379	9.16438	0.0013
neuroplastin	KKENGVFQEISNNSGR	N2H6F0S0G0	KKENGVFQEISNNSGR-N2H6F0S0G0	0.166157	7.16616	0.0049
neutral cholesterol ester hydrolase 1	GNYDFVQAMIVNNHTSLDVEK	N2H8F0S0G0	GNYDFVQAMIVNNHTSLDVEK-N2H8F0S0G0	0.28166	19.2817	0
neutral cholesterol ester hydrolase 1	GNYDFVQAMIVNNHTSLDVEK	N2H7F0S0G0	GNYDFVQAMIVNNHTSLDVEK-N2H7F0S0G0	0.396949	10.3969	0
neutral cholesterol ester hydrolase 1	LNWTSLLPSSIK	N2H6F0S0G0	LNWTSLLPSSIK-N2H6F0S0G0	0.309863	8.30986	0.0013
nicalin	VIYNLTEK	N2H9F0S0G0	VIYNLTEK-N2H9F0S0G0	0.448764	15.4488	0
nicalin	VIYNLTEK	N2H6F0S0G0	VIYNLTEK-N2H6F0S0G0	0.410116	13.4101	0
nicalin	VIYNLTEK	N2H6F0S0G0	VIYNLTEK-N2H6F0S0G0	0.422309	11.4223	0
nicalin	VIYNLTEK	N2H5F0S0G0	VIYNLTEK-N2H5F0S0G0	0.346144	10.3461	0
nicalin	VIYNLTEK	N2H5F0S0G0	VIYNLTEK-N2H5F0S0G0	0.246582	10.2466	0
nicastrin	NISGVVLADHSGSFHNR	N2H8F0S0G0	NISGVVLADHSGSFHNR-N2H8F0S0G0	0.417927	25.4179	0
nicastrin	NISGVVLADHSGSFHNR	N2H9F0S0G0	NISGVVLADHSGSFHNR-N2H9F0S0G0	0.409363	24.4094	0
nicastrin	IAGLAVTLAKPNSTSSFSPSVQCPNDGFGIYSNSYGSEFAHCK	N2H8F0S0G0	IAGLAVTLAKPNSTSSFSPSVQCPNDGFGIYSNSYGSEFAHCK-N2H8F0S0G0	0.296771	19.2968	0
nicastrin	NISGVVLADHSGSFHNR	N2H7F0S0G0	NISGVVLADHSGSFHNR-N2H7F0S0G0	0.265537	18.2655	0
nicastrin	KIYIPLNR	N2H6F0S0G0	KIYIPLNR-N2H6F0S0G0	0.337069	14.3371	0
nicastrin	QCYQDHNLAQNGSAPR	N2H6F0S0G0	QCYQDHNLAQNGSAPR-N2H6F0S0G0	0.170826	14.1708	0
nicastrin	KIYIPLNR	N2H8F0S0G0	KIYIPLNR-N2H8F0S0G0	0.318477	12.3185	0
nicastrin	YYQSIYDTAENINVTYPER	N2H6F0S0G0	YYQSIYDTAENINVTYPER-N2H6F0S0G0	0.216788	12.2168	0
nicastrin	QCYQDHNLAQNGSAPR	N2H8F0S0G0	QCYQDHNLAQNGSAPR-N2H8F0S0G0	0.182136	12.1821	0
nicastrin	RQNQSQALPPSSLQR	N2H6F0S0G0	RQNQSQALPPSSLQR-N2H6F0S0G0	0.23489	10.2349	0
nicastrin	QCYQDHNLAQNGSAPR	N2H6F0S0G0	QCYQDHNLAQNGSAPR-N2H6F0S0G0	0.1664	9.1664	0.0013
nicastrin	ANNSWFQSILR	N2H9F0S0G0	ANNSWFQSILR-N2H9F0S0G0	0.339971	8.33997	0.0013
nicastrin	YYQSIYDTAENINVTYPER	N2H8F0S0G0	YYQSIYDTAENINVTYPER-N2H8F0S0G0	0.236248	8.23625	0.0012
nodal modulator 1	VTNSNANAAGPLIVAGYNVSGSVR	N2H9F0S0G0	VTNSNANAAGPLIVAGYNVSGSVR-N2H9F0S0G0	0.256767	15.2568	0
nodal modulator 1	VTNSNANAAGPLIVAGYNVSGSVR	N2H6F0S0G0	VTNSNANAAGPLIVAGYNVSGSVR-N2H6F0S0G0	0.211398	14.2114	0
nodal modulator 1	LENITTGTYTIHAQK	N2H5F0S0G0	LENITTGTYTIHAQK-N2H5F0S0G0	0.410517	23.4105	0
nodal modulator 1	LENITTGTYTIHAQK	N2H6F0S0G0	LENITTGTYTIHAQK-N2H6F0S0G0	0.401321	21.4013	0
nodal modulator 1	LENITTGTYTIHAQK	N2H7F0S0G0	LENITTGTYTIHAQK-N2H7F0S0G0	0.290146	17.2901	0
nodal modulator 1	LENITTGTYTIHAQK	N2H4F0S0G0	LENITTGTYTIHAQK-N2H4F0S0G0	0.346472	13.3465	0
nodal modulator 1	LENITTGTYTIHAQK	N2H4F0S0G0	LENITTGTYTIHAQK-N2H4F0S0G0	0.119166	7.11917	0.0073
nucleotide exchange factor SIL1	LINKFNSSSSSLEEK	N2H6F0S0G0	LINKFNSSSSSLEEK-N2H6F0S0G0	0.385932	22.3859	0
nucleotide exchange factor SIL1	LINKFNSSSSSLEEK	N2H5F0S0G0	LINKFNSSSSSLEEK-N2H5F0S0G0	0.393161	21.3932	0
olfactomedin-like protein 2B	GKENCSDTILDSMPDIR	N2H6F0S0G0	GKENCSDTILDSMPDIR-N2H6F0S0G0	0.208619	10.2086	0.0005
olfactomedin-like protein 2B	NANISYAFDTHTNTQIVPR	N2H6F0S0G0	NANISYAFDTHTNTQIVPR-N2H6F0S0G0	0.328107	8.32811	0.0013
osteopetrosis-associated transmembrane protein 1	AEPGTHLCIDVEDAMNITR	N2H9F0S0G0	AEPGTHLCIDVEDAMNITR-N2H9F0S0G0	0.21443	13.2144	0
P2X purinoceptor 4	NILPNITTSYLK	N2H9F0S0G0	NILPNITTSYLK-N2H9F0S0G0	0.326361	8.32636	0.0013
P2X purinoceptor 7	NNIHFPGHNYTTR	N2H9F0S0G0	NNIHFPGHNYTTR-N2H9F0S0G0	0.207733	11.2077	0
palmitoyl-protein thioesterase 1	NHSIFLADINQER	N2H6F0S0G0	NHSIFLADINQER-N2H6F0S0G0	0.404192	24.4042	0
palmitoyl-protein thioesterase 1	NHSIFLADINQER	N2H5F0S0G0	NHSIFLADINQER-N2H5F0S0G0	0.399176	23.3992	0
palmitoyl-protein thioesterase 1	NHSIFLADINQER	N2H4F0S0G0	NHSIFLADINQER-N2H4F0S0G0	0.379849	22.3798	0
palmitoyl-protein thioesterase 1	NHSIFLADINQER	N2H6F0S0G0	NHSIFLADINQER-N2H6F0S0G0	0.37741	21.3774	0
palmitoyl-protein thioesterase 1	NHSIFLADINQER	N2H7F0S0G0	NHSIFLADINQER-N2H7F0S0G0	0.345881	19.3459	0
palmitoyl-protein thioesterase 1	NHSIFLADINQER	N2H3F0S0G0	NHSIFLADINQER-N2H3F0S0G0	0.280754	17.2808	0
palmitoyl-protein thioesterase 1	NHSIFLADINQER	N2H9F0S0G0	NHSIFLADINQER-N2H9F0S0G0	0.365397	15.3654	0
palmitoyl-protein thioesterase 1	NHSIFLADINQER	N2H7F0S0G0	NHSIFLADINQER-N2H7F0S0G0	0.269297	13.2693	0
peptidyl-prolyl cis-trans isomerase FKBP10	YHYNGTFEDGK	N2H6F0S0G0	YHYNGTFEDGK-N2H6F0S0G0	0.466813	26.4668	0
peptidyl-prolyl cis-trans isomerase FKBP10	YHYNGTFEDGK	N2H5F0S0G0	YHYNGTFEDGK-N2H5F0S0G0	0.426173	21.4262	0
peptidyl-prolyl cis-trans isomerase FKBP10	YHYNGTFEDGK	N2H3F0S0G0	YHYNGTFEDGK-N2H3F0S0G0	0.36807	21.3681	0
peptidyl-prolyl cis-trans isomerase FKBP10	YHYNGTFEDGK	N2H4F0S0G0	YHYNGTFEDGK-N2H4F0S0G0	0.367053	21.3671	0
peptidyl-prolyl cis-trans isomerase FKBP10	YHYNGTFEDGK	N2H8F0S0G0	YHYNGTFEDGK-N2H8F0S0G0	0.371636	17.3716	0
peptidyl-prolyl cis-trans isomerase FKBP10	YHYNGTFEDGK	N2H5F1S0G0	YHYNGTFEDGK-N2H5F1S0G0	0.346506	16.3465	0
peptidyl-prolyl cis-trans isomerase FKBP10	YHYNGTFEDGK	N2H8F0S0G0	YHYNGTFEDGK-N2H8F0S0G0	0.305015	15.305	0
peptidyl-prolyl cis-trans isomerase FKBP10	YHYNGTFEDGK	N3H3F0S0G0	YHYNGTFEDGK-N3H3F0S0G0	0.223382	11.2234	0
peptidyl-prolyl cis-trans isomerase FKBP10	NHTYNTYVGQGYIIPGMDQGLQGACIGER	N2H6F0S0G0	NHTYNTYVGQGYIIPGMDQGLQGACIGER-N2H6F0S0G0	0.356359	26.3564	0
peptidyl-prolyl cis-trans isomerase FKBP10	YHYNGSLMDGTLFDSSYSR	N2H7F0S0G0	YHYNGSLMDGTLFDSSYSR-N2H7F0S0G0	0.386712	25.3867	0
peptidyl-prolyl cis-trans isomerase FKBP10	NHTYNTYVGQGYIIPGMDQGLQGACIGER	N2H3F0S0G0	NHTYNTYVGQGYIIPGMDQGLQGACIGER-N2H3F0S0G0	0.353636	25.3536	0
peptidyl-prolyl cis-trans isomerase FKBP10	NHTYNTYVGQGYIIPGMDQGLQGACIGER	N2H3F0S0G0	NHTYNTYVGQGYIIPGMDQGLQGACIGER-N2H3F0S0G0	0.429009	24.429	0
peptidyl-prolyl cis-trans isomerase FKBP10	YHYNGTLLDGTDFDNSYSR	N2H4F0S0G0	YHYNGTLLDGTDFDNSYSR-N2H4F0S0G0	0.348134	24.3481	0
peptidyl-prolyl cis-trans isomerase FKBP10	YHYNGSLMDGTLFDSSYSR	N2H6F0S0G0	YHYNGSLMDGTLFDSSYSR-N2H6F0S0G0	0.363276	23.3633	0
peptidyl-prolyl cis-trans isomerase FKBP10	YHYNGTLLDGTDFDNSYSR	N2H9F0S0G0	YHYNGTLLDGTDFDNSYSR-N2H9F0S0G0	0.362968	23.363	0
peptidyl-prolyl cis-trans isomerase FKBP10	YHYNGTLLDGTDFDNSYSR	N2H8F0S0G0	YHYNGTLLDGTDFDNSYSR-N2H8F0S0G0	0.35721	23.3572	0
peptidyl-prolyl cis-trans isomerase FKBP10	YHYNGTLLDGTDFDNSYSR	N2H6F0S0G0	YHYNGTLLDGTDFDNSYSR-N2H6F0S0G0	0.352521	23.3525	0
peptidyl-prolyl cis-trans isomerase FKBP10	NHTYNTYVGQGYIIPGMDQGLQGACIGER	N2H5F0S0G0	NHTYNTYVGQGYIIPGMDQGLQGACIGER-N2H5F0S0G0	0.357354	22.3574	0
peptidyl-prolyl cis-trans isomerase FKBP10	YHYNGTLLDGTDFDNSYSR	N2H7F0S0G0	YHYNGTLLDGTDFDNSYSR-N2H7F0S0G0	0.34861	22.3486	0
peptidyl-prolyl cis-trans isomerase FKBP10	YHYNGSLMDGTLFDSSYSR	N2H4F0S0G0	YHYNGSLMDGTLFDSSYSR-N2H4F0S0G0	0.34815	22.3481	0
peptidyl-prolyl cis-trans isomerase FKBP10	NHTYNTYVGQGYIIPGMDQGLQGACIGER	N2H6F0S0G0	NHTYNTYVGQGYIIPGMDQGLQGACIGER-N2H6F0S0G0	0.33853	22.3385	0
peptidyl-prolyl cis-trans isomerase FKBP10	NHTYNTYVGQGYIIPGMDQGLQGACIGER	N2H5F0S0G0	NHTYNTYVGQGYIIPGMDQGLQGACIGER-N2H5F0S0G0	0.303103	22.3031	0
peptidyl-prolyl cis-trans isomerase FKBP10	YHYNGTLLDGTDFDNSYSR	N2H8F0S0G0	YHYNGTLLDGTDFDNSYSR-N2H8F0S0G0	0.346178	21.3462	0
peptidyl-prolyl cis-trans isomerase FKBP10	YHYNCSLLDGTR	N2H6F0S0G0	YHYNCSLLDGTR-N2H6F0S0G0	0.415025	20.415	0
peptidyl-prolyl cis-trans isomerase FKBP10	YHYNCSLLDGTR	N2H8F0S0G0	YHYNCSLLDGTR-N2H8F0S0G0	0.409749	20.4097	0
peptidyl-prolyl cis-trans isomerase FKBP10	YHYNGSLMDGTLFDSSYSR	N2H9F0S0G0	YHYNGSLMDGTLFDSSYSR-N2H9F0S0G0	0.334168	20.3342	0
peptidyl-prolyl cis-trans isomerase FKBP10	NHTYNTYVGQGYIIPGMDQGLQGACIGER	N2H5F0S0G0	NHTYNTYVGQGYIIPGMDQGLQGACIGER-N2H5F0S0G0	0.279043	20.279	0
peptidyl-prolyl cis-trans isomerase FKBP10	YHYNCSLLDGTR	N2H5F0S0G0	YHYNCSLLDGTR-N2H5F0S0G0	0.379177	19.3792	0
peptidyl-prolyl cis-trans isomerase FKBP10	YHYNCSLLDGTR	N2H7F0S0G0	YHYNCSLLDGTR-N2H7F0S0G0	0.393641	18.3936	0
peptidyl-prolyl cis-trans isomerase FKBP10	YHYNCSLLDGTR	N2H4F0S0G0	YHYNCSLLDGTR-N2H4F0S0G0	0.367501	18.3675	0
peptidyl-prolyl cis-trans isomerase FKBP10	YHYNGSLMDGTLFDSSYSR	N2H7F0S0G0	YHYNGSLMDGTLFDSSYSR-N2H7F0S0G0	0.339772	18.3398	0
peptidyl-prolyl cis-trans isomerase FKBP10	YHYNGTLLDGTDFDNSYSR	N2H9F0S0G0	YHYNGTLLDGTDFDNSYSR-N2H9F0S0G0	0.328565	18.3286	0
peptidyl-prolyl cis-trans isomerase FKBP10	YHYNCSLLDGTR	N2H5F1S0G0	YHYNCSLLDGTR-N2H5F1S0G0	0.331349	17.3313	0
peptidyl-prolyl cis-trans isomerase FKBP10	YHYNGSLMDGTLFDSSYSR	N2H8F0S0G0	YHYNGSLMDGTLFDSSYSR-N2H8F0S0G0	0.29903	17.299	0
peptidyl-prolyl cis-trans isomerase FKBP10	TLFRPPENCNETSK	N2H6F0S0G0	TLFRPPENCNETSK-N2H6F0S0G0	0.386338	16.3863	0
peptidyl-prolyl cis-trans isomerase FKBP10	NHTYNTYVGQGYIIPGMDQGLQGACIGER	N2H4F0S0G0	NHTYNTYVGQGYIIPGMDQGLQGACIGER-N2H4F0S0G0	0.343411	16.3434	0
peptidyl-prolyl cis-trans isomerase FKBP10	YHYNGSLMDGTLFDSSYSR	N2H8F0S0G0	YHYNGSLMDGTLFDSSYSR-N2H8F0S0G0	0.319472	16.3195	0
peptidyl-prolyl cis-trans isomerase FKBP10	TLFRPPENCNETSK	N2H5F0S0G0	TLFRPPENCNETSK-N2H5F0S0G0	0.405636	15.4056	0
peptidyl-prolyl cis-trans isomerase FKBP10	YHYNCSLLDGTR	N2H8F0S0G0	YHYNCSLLDGTR-N2H8F0S0G0	0.308982	15.309	0
peptidyl-prolyl cis-trans isomerase FKBP10	YHYNCSLLDGTR	N2H3F0S0G0	YHYNCSLLDGTR-N2H3F0S0G0	0.284507	15.2845	0
peptidyl-prolyl cis-trans isomerase FKBP10	YHYNGSLMDGTLFDSSYSR	N2H5F0S0G0	YHYNGSLMDGTLFDSSYSR-N2H5F0S0G0	0.386602	14.3866	0
peptidyl-prolyl cis-trans isomerase FKBP10	NHTYNTYVGQGYIIPGMDQGLQGACIGER	N2H3F0S0G0	NHTYNTYVGQGYIIPGMDQGLQGACIGER-N2H3F0S0G0	0.355545	14.3555	0
peptidyl-prolyl cis-trans isomerase FKBP10	YHYNGSLMDGTLFDSSYSR	N2H4F0S0G0	YHYNGSLMDGTLFDSSYSR-N2H4F0S0G0	0.340248	14.3402	0
peptidyl-prolyl cis-trans isomerase FKBP10	YHYNGTLLDGTDFDNSYSR	N2H5F0S0G0	YHYNGTLLDGTDFDNSYSR-N2H5F0S0G0	0.268668	14.2687	0
peptidyl-prolyl cis-trans isomerase FKBP10	YHYNGSLMDGTLFDSSYSR	N2H8F0S0G0	YHYNGSLMDGTLFDSSYSR-N2H8F0S0G0	0.231907	14.2319	0
peptidyl-prolyl cis-trans isomerase FKBP10	YHYNGTLLDGTDFDNSYSR	N2H6F0S0G0	YHYNGTLLDGTDFDNSYSR-N2H6F0S0G0	0.224222	14.2242	0
peptidyl-prolyl cis-trans isomerase FKBP10	YHYNGSLMDGTLFDSSYSR	N2H5F0S0G0	YHYNGSLMDGTLFDSSYSR-N2H5F0S0G0	0.375527	13.3755	0
peptidyl-prolyl cis-trans isomerase FKBP10	YHYNGSLMDGTLFDSSYSR	N2H9F0S0G0	YHYNGSLMDGTLFDSSYSR-N2H9F0S0G0	0.349628	13.3496	0
peptidyl-prolyl cis-trans isomerase FKBP10	YHYNGTLLDGTDFDNSYSR	N5H5F0S0G0	YHYNGTLLDGTDFDNSYSR-N5H5F0S0G0	0.301903	13.3019	0
peptidyl-prolyl cis-trans isomerase FKBP10	YHYNGSLMDGTLFDSSYSR	N2H6F0S0G0	YHYNGSLMDGTLFDSSYSR-N2H6F0S0G0	0.301041	13.301	0
peptidyl-prolyl cis-trans isomerase FKBP10	YHYNCSLLDGTR	N2H6F0S0G0	YHYNCSLLDGTR-N2H6F0S0G0	0.283797	13.2838	0
peptidyl-prolyl cis-trans isomerase FKBP10	YHYNCSLLDGTR	N2H6F0S0G0	YHYNCSLLDGTR-N2H6F0S0G0	0.252088	13.2521	0
peptidyl-prolyl cis-trans isomerase FKBP10	YHYNGTLLDGTDFDNSYSR	N2H3F0S0G0	YHYNGTLLDGTDFDNSYSR-N2H3F0S0G0	0.363023	12.363	0
peptidyl-prolyl cis-trans isomerase FKBP10	NHTYNTYVGQGYIIPGMDQGLQGACIGER	N2H8F0S0G0	NHTYNTYVGQGYIIPGMDQGLQGACIGER-N2H8F0S0G0	0.362884	12.3629	0
peptidyl-prolyl cis-trans isomerase FKBP10	YHYNGSLMDGTLFDSSYSR	N2H10F0S0G0	YHYNGSLMDGTLFDSSYSR-N2H10F0S0G0	0.349844	12.3498	0
peptidyl-prolyl cis-trans isomerase FKBP10	YHYNGSLMDGTLFDSSYSR	N5H4F0S0G0	YHYNGSLMDGTLFDSSYSR-N5H4F0S0G0	0.32868	12.3287	0
peptidyl-prolyl cis-trans isomerase FKBP10	YHYNGSLMDGTLFDSSYSR	N2H7F0S0G0	YHYNGSLMDGTLFDSSYSR-N2H7F0S0G0	0.301728	12.3017	0
peptidyl-prolyl cis-trans isomerase FKBP10	YHYNCSLLDGTR	N5H4F0S0G0	YHYNCSLLDGTR-N5H4F0S0G0	0.260282	12.2603	0
peptidyl-prolyl cis-trans isomerase FKBP10	YHYNGTLLDGTDFDNSYSR	N2H5F1S0G0	YHYNGTLLDGTDFDNSYSR-N2H5F1S0G0	0.425646	11.4256	0
peptidyl-prolyl cis-trans isomerase FKBP10	YHYNGSLMDGTLFDSSYSR	N2H5F0S0G0	YHYNGSLMDGTLFDSSYSR-N2H5F0S0G0	0.372142	11.3721	0
peptidyl-prolyl cis-trans isomerase FKBP10	YHYNGSLMDGTLFDSSYSR	N5H4F0S0G0	YHYNGSLMDGTLFDSSYSR-N5H4F0S0G0	0.282841	11.2828	0
peptidyl-prolyl cis-trans isomerase FKBP10	YHYNGSLMDGTLFDSSYSR	N5H5F0S0G0	YHYNGSLMDGTLFDSSYSR-N5H5F0S0G0	0.253722	10.2537	0
peptidyl-prolyl cis-trans isomerase FKBP10	NHTYNTYVGQGYIIPGMDQGLQGACIGER	N2H5F1S0G0	NHTYNTYVGQGYIIPGMDQGLQGACIGER-N2H5F1S0G0	0.220061	10.2201	0.0005
peptidyl-prolyl cis-trans isomerase FKBP10	YHYNGTLLDGTDFDNSYSR	N2H6F0S0G0	YHYNGTLLDGTDFDNSYSR-N2H6F0S0G0	0.402304	9.4023	0.0014
peptidyl-prolyl cis-trans isomerase FKBP10	YHYNGSLMDGTLFDSSYSR	N2H9F0S0G0	YHYNGSLMDGTLFDSSYSR-N2H9F0S0G0	0.390998	9.391	0.0014
peptidyl-prolyl cis-trans isomerase FKBP10	NHTYNTYVGQGYIIPGMDQGLQGACIGER	N2H9F0S0G0	NHTYNTYVGQGYIIPGMDQGLQGACIGER-N2H9F0S0G0	0.371245	9.37124	0.0014
peptidyl-prolyl cis-trans isomerase FKBP10	NHTYNTYVGQGYIIPGMDQGLQGACIGER	N2H5F0S0G0	NHTYNTYVGQGYIIPGMDQGLQGACIGER-N2H5F0S0G0	0.340242	9.34024	0.0014
peptidyl-prolyl cis-trans isomerase FKBP10	YHYNGTLLDGTDFDNSYSR	N5H4F0S0G0	YHYNGTLLDGTDFDNSYSR-N5H4F0S0G0	0.323641	9.32364	0.0014
peptidyl-prolyl cis-trans isomerase FKBP10	YHYNGSLMDGTLFDSSYSR	N2H6F0S0G0	YHYNGSLMDGTLFDSSYSR-N2H6F0S0G0	0.299341	8.29934	0.0013
peptidyl-prolyl cis-trans isomerase FKBP10	NHTYNTYVGQGYIIPGMDQGLQGACIGER	N2H5F1S0G0	NHTYNTYVGQGYIIPGMDQGLQGACIGER-N2H5F1S0G0	0.2826	8.2826	0.0013
peptidyl-prolyl cis-trans isomerase FKBP10	NHTYNTYVGQGYIIPGMDQGLQGACIGER	N2H6F0S0G0	NHTYNTYVGQGYIIPGMDQGLQGACIGER-N2H6F0S0G0	0.173211	8.17321	0.0016
peptidyl-prolyl cis-trans isomerase FKBP10	NHTYNTYVGQGYIIPGMDQGLQGACIGER	N2H3F0S0G0	NHTYNTYVGQGYIIPGMDQGLQGACIGER-N2H3F0S0G0	0.318011	7.31801	0.005
peptidyl-prolyl cis-trans isomerase FKBP10	NHTYNTYVGQGYIIPGMDQGLQGACIGER	N2H4F1S0G0	NHTYNTYVGQGYIIPGMDQGLQGACIGER-N2H4F1S0G0	0.309141	7.30914	0.005
peptidyl-prolyl cis-trans isomerase FKBP10	YHYNGTLLDGTDFDNSYSR	N2H3F0S0G0	YHYNGTLLDGTDFDNSYSR-N2H3F0S0G0	0.271664	7.27166	0.005
peptidyl-prolyl cis-trans isomerase FKBP10	YHYNCSLLDGTR	N2H6F0S0G0	YHYNCSLLDGTR-N2H6F0S0G0	0.241877	7.24188	0.005
peptidyl-prolyl cis-trans isomerase FKBP10	YHYNGTLLDGTDFDNSYSR	N2H6F0S0G0	YHYNGTLLDGTDFDNSYSR-N2H6F0S0G0	0.21055	7.21055	0.0049
peptidyl-prolyl cis-trans isomerase FKBP10	YHYNGTLLDGTDFDNSYSR	N2H7F0S0G0	YHYNGTLLDGTDFDNSYSR-N2H7F0S0G0	0.177055	7.17706	0.0049
peptidyl-prolyl cis-trans isomerase FKBP10	YHYNGTLLDGTDFDNSYSR	N2H6F0S0G0	YHYNGTLLDGTDFDNSYSR-N2H6F0S0G0	0.147587	7.14759	0.0052
peptidyl-prolyl cis-trans isomerase FKBP10	NHTYNTYVGQGYIIPGMDQGLQGACIGER	N2H6F0S0G0	NHTYNTYVGQGYIIPGMDQGLQGACIGER-N2H6F0S0G0	0.146022	7.14602	0.0052
peptidyl-prolyl cis-trans isomerase FKBP14	HGAVVNESHHDALVEDIFDKEDEDKDGFISAR	N2H5F0S0G0	HGAVVNESHHDALVEDIFDKEDEDKDGFISAR-N2H5F0S0G0	0.320429	24.3204	0
peptidyl-prolyl cis-trans isomerase FKBP14	HGAVVNESHHDALVEDIFDKEDEDKDGFISAR	N2H5F0S0G0	HGAVVNESHHDALVEDIFDKEDEDKDGFISAR-N2H5F0S0G0	0.246482	19.2465	0
peptidyl-prolyl cis-trans isomerase FKBP14	HGAVVNESHHDALVEDIFDKEDEDKDGFISAR	N2H6F0S0G0	HGAVVNESHHDALVEDIFDKEDEDKDGFISAR-N2H6F0S0G0	0.13174	11.1317	0
peptidyl-prolyl cis-trans isomerase FKBP7	EESPEEVKIEVLHRPENCSK	N2H6F0S0G0	EESPEEVKIEVLHRPENCSK-N2H6F0S0G0	0.238044	13.238	0
peptidyl-prolyl cis-trans isomerase FKBP9	YHYNGTFLDGTLFDSSHNR	N2H6F0S0G0	YHYNGTFLDGTLFDSSHNR-N2H6F0S0G0	0.45439	30.4544	0
peptidyl-prolyl cis-trans isomerase FKBP9	YHYNGTFLDGTLFDSSHNR	N2H6F0S0G0	YHYNGTFLDGTLFDSSHNR-N2H6F0S0G0	0.435096	29.4351	0
peptidyl-prolyl cis-trans isomerase FKBP9	YHYNGTFLDGTLFDSSHNR	N2H4F0S0G0	YHYNGTFLDGTLFDSSHNR-N2H4F0S0G0	0.430991	29.431	0
peptidyl-prolyl cis-trans isomerase FKBP9	YHYNGTLLDGTLFDSSYAR	N2H4F0S0G0	YHYNGTLLDGTLFDSSYAR-N2H4F0S0G0	0.428872	29.4289	0
peptidyl-prolyl cis-trans isomerase FKBP9	YHYNGTFLDGTLFDSSHNR	N2H4F0S0G0	YHYNGTFLDGTLFDSSHNR-N2H4F0S0G0	0.431557	28.4316	0
peptidyl-prolyl cis-trans isomerase FKBP9	YHYNGTFLDGTLFDSSHNR	N2H7F0S0G0	YHYNGTFLDGTLFDSSHNR-N2H7F0S0G0	0.428653	27.4287	0
peptidyl-prolyl cis-trans isomerase FKBP9	YHYNGTFLDGTLFDSSHNR	N2H7F0S0G0	YHYNGTFLDGTLFDSSHNR-N2H7F0S0G0	0.41528	26.4153	0
peptidyl-prolyl cis-trans isomerase FKBP9	YHYNGTFLDGTLFDSSHNR	N2H4F0S0G0	YHYNGTFLDGTLFDSSHNR-N2H4F0S0G0	0.401607	26.4016	0
peptidyl-prolyl cis-trans isomerase FKBP9	YHYNGTFLDGTLFDSSHNR	N2H3F0S0G0	YHYNGTFLDGTLFDSSHNR-N2H3F0S0G0	0.399538	25.3995	0
peptidyl-prolyl cis-trans isomerase FKBP9	YHYNGTFLDGTLFDSSHNR	N2H5F0S0G0	YHYNGTFLDGTLFDSSHNR-N2H5F0S0G0	0.365761	24.3658	0
peptidyl-prolyl cis-trans isomerase FKBP9	YHYNASLLDGTLLDSTWNLGK	N2H5F0S0G0	YHYNASLLDGTLLDSTWNLGK-N2H5F0S0G0	0.362996	24.363	0
peptidyl-prolyl cis-trans isomerase FKBP9	YHYNGTFLDGTLFDSSHNR	N2H3F0S0G0	YHYNGTFLDGTLFDSSHNR-N2H3F0S0G0	0.362309	24.3623	0
peptidyl-prolyl cis-trans isomerase FKBP9	YHYNGTLLDGTLFDSSYAR	N5H4F0S0G0	YHYNGTLLDGTLFDSSYAR-N5H4F0S0G0	0.350775	24.3508	0
peptidyl-prolyl cis-trans isomerase FKBP9	YHYNGTLLDGTLFDSSYAR	N2H5F0S0G0	YHYNGTLLDGTLFDSSYAR-N2H5F0S0G0	0.441235	23.4412	0
peptidyl-prolyl cis-trans isomerase FKBP9	YHYNGTLLDGTLFDSSYAR	N2H7F0S0G0	YHYNGTLLDGTLFDSSYAR-N2H7F0S0G0	0.412191	23.4122	0
peptidyl-prolyl cis-trans isomerase FKBP9	YHYNGTLLDGTLFDSSYAR	N2H5F0S0G0	YHYNGTLLDGTLFDSSYAR-N2H5F0S0G0	0.400728	23.4007	0
peptidyl-prolyl cis-trans isomerase FKBP9	YHYNGTLLDGTLFDSSYAR	N2H6F0S0G0	YHYNGTLLDGTLFDSSYAR-N2H6F0S0G0	0.354002	23.354	0
peptidyl-prolyl cis-trans isomerase FKBP9	YHYNGTLLDGTLFDSSYAR	N2H9F0S0G0	YHYNGTLLDGTLFDSSYAR-N2H9F0S0G0	0.360566	22.3606	0
peptidyl-prolyl cis-trans isomerase FKBP9	YHYNGTFLDGTLFDSSHNR	N2H8F0S0G0	YHYNGTFLDGTLFDSSHNR-N2H8F0S0G0	0.361787	21.3618	0
peptidyl-prolyl cis-trans isomerase FKBP9	YHYNGTFLDGTLFDSSHNR	N2H6F0S0G0	YHYNGTFLDGTLFDSSHNR-N2H6F0S0G0	0.34576	21.3458	0
peptidyl-prolyl cis-trans isomerase FKBP9	YHYNGTLLDGTLFDSSYAR	N2H7F0S0G0	YHYNGTLLDGTLFDSSYAR-N2H7F0S0G0	0.340803	21.3408	0
peptidyl-prolyl cis-trans isomerase FKBP9	YHYNGTFLDGTLFDSSHNR	N2H5F0S0G0	YHYNGTFLDGTLFDSSHNR-N2H5F0S0G0	0.317274	20.3173	0
peptidyl-prolyl cis-trans isomerase FKBP9	YHYNGTLLDGTLFDSSYAR	N5H5F0S0G0	YHYNGTLLDGTLFDSSYAR-N5H5F0S0G0	0.334876	19.3349	0
peptidyl-prolyl cis-trans isomerase FKBP9	TYNIVLGSGQVVLGMDMGLR	N2H6F0S0G0	TYNIVLGSGQVVLGMDMGLR-N2H6F0S0G0	0.250995	19.251	0
peptidyl-prolyl cis-trans isomerase FKBP9	YHYNGTLLDGTLFDSSYAR	N2H8F0S0G0	YHYNGTLLDGTLFDSSYAR-N2H8F0S0G0	0.321545	18.3215	0
peptidyl-prolyl cis-trans isomerase FKBP9	YHYNGTLLDGTLFDSSYAR	N2H5F1S0G0	YHYNGTLLDGTLFDSSYAR-N2H5F1S0G0	0.317812	18.3178	0
peptidyl-prolyl cis-trans isomerase FKBP9	YHYNASLLDGTLLDSTWNLGK	N2H6F0S0G0	YHYNASLLDGTLLDSTWNLGK-N2H6F0S0G0	0.560159	17.5602	0
peptidyl-prolyl cis-trans isomerase FKBP9	YHYNASLLDGTLLDSTWNLGK	N2H7F0S0G0	YHYNASLLDGTLLDSTWNLGK-N2H7F0S0G0	0.379153	17.3792	0
peptidyl-prolyl cis-trans isomerase FKBP9	YHYNGTLLDGTLFDSSYAR	N2H8F0S0G0	YHYNGTLLDGTLFDSSYAR-N2H8F0S0G0	0.350202	17.3502	0
peptidyl-prolyl cis-trans isomerase FKBP9	YHYNGTLLDGTLFDSSYAR	N2H8F0S0G0	YHYNGTLLDGTLFDSSYAR-N2H8F0S0G0	0.415192	16.4152	0
peptidyl-prolyl cis-trans isomerase FKBP9	YHYNGTLLDGTLFDSSYAR	N5H4F0S0G0	YHYNGTLLDGTLFDSSYAR-N5H4F0S0G0	0.275111	16.2751	0
peptidyl-prolyl cis-trans isomerase FKBP9	YHYNGTFLDGTLFDSSHNR	N2H6F0S0G0	YHYNGTFLDGTLFDSSHNR-N2H6F0S0G0	0.215091	16.2151	0
peptidyl-prolyl cis-trans isomerase FKBP9	YHYNASLLDGTLLDSTWNLGK	N2H8F0S0G0	YHYNASLLDGTLLDSTWNLGK-N2H8F0S0G0	0.384069	15.3841	0
peptidyl-prolyl cis-trans isomerase FKBP9	TYNIVLGSGQVVLGMDMGLR	N2H5F0S0G0	TYNIVLGSGQVVLGMDMGLR-N2H5F0S0G0	0.321228	15.3212	0
peptidyl-prolyl cis-trans isomerase FKBP9	YHYNGTFLDGTLFDSSHNR	N2H7F0S0G0	YHYNGTFLDGTLFDSSHNR-N2H7F0S0G0	0.21401	13.214	0
peptidyl-prolyl cis-trans isomerase FKBP9	YHYNASLLDGTLLDSTWNLGK	N2H5F1S0G0	YHYNASLLDGTLLDSTWNLGK-N2H5F1S0G0	0.378303	12.3783	0
peptidyl-prolyl cis-trans isomerase FKBP9	YHYNGTFLDGTLFDSSHNR	N2H6F0S0G0	YHYNGTFLDGTLFDSSHNR-N2H6F0S0G0	0.357838	12.3578	0
peptidyl-prolyl cis-trans isomerase FKBP9	YHYNGTFLDGTLFDSSHNR	N2H9F0S0G0	YHYNGTFLDGTLFDSSHNR-N2H9F0S0G0	0.207656	12.2077	0
peptidyl-prolyl cis-trans isomerase FKBP9	YHYNGTLLDGTLFDSSYAR	N2H8F0S0G0	YHYNGTLLDGTLFDSSYAR-N2H8F0S0G0	0.191374	12.1914	0
peptidyl-prolyl cis-trans isomerase FKBP9	YHYNGTFLDGTLFDSSHNR	N2H5F0S0G0	YHYNGTFLDGTLFDSSHNR-N2H5F0S0G0	0.345986	11.346	0
peptidyl-prolyl cis-trans isomerase FKBP9	YHYNGTFLDGTLFDSSHNR	N2H4F0S0G0	YHYNGTFLDGTLFDSSHNR-N2H4F0S0G0	0.311459	11.3115	0
peptidyl-prolyl cis-trans isomerase FKBP9	YHYNASLLDGTLLDSTWNLGK	N2H4F0S0G0	YHYNASLLDGTLLDSTWNLGK-N2H4F0S0G0	0.516651	10.5167	0
peptidyl-prolyl cis-trans isomerase FKBP9	YHYNGTLLDGTLFDSSYAR	N2H8F0S0G0	YHYNGTLLDGTLFDSSYAR-N2H8F0S0G0	0.306296	10.3063	0
peptidyl-prolyl cis-trans isomerase FKBP9	YHYNGTLLDGTLFDSSYAR	N2H8F0S0G0	YHYNGTLLDGTLFDSSYAR-N2H8F0S0G0	0.181952	10.182	0.001
peptidyl-prolyl cis-trans isomerase FKBP9	YHYNGTFLDGTLFDSSHNR	N2H6F0S0G0	YHYNGTFLDGTLFDSSHNR-N2H6F0S0G0	0.13406	10.1341	0.001
peptidyl-prolyl cis-trans isomerase FKBP9	YHYNASLLDGTLLDSTWNLGK	N2H4F1S0G0	YHYNASLLDGTLLDSTWNLGK-N2H4F1S0G0	0.333497	9.3335	0.0014
peptidyl-prolyl cis-trans isomerase FKBP9	YHYNGTLLDGTLFDSSYAR	N2H8F0S0G0	YHYNGTLLDGTLFDSSYAR-N2H8F0S0G0	0.252923	9.25292	0.0014
peptidyl-prolyl cis-trans isomerase FKBP9	YHYNGTFLDGTLFDSSHNR	N2H6F0S0G0	YHYNGTFLDGTLFDSSHNR-N2H6F0S0G0	0.166982	9.16698	0.0013
peptidyl-prolyl cis-trans isomerase FKBP9	YHYNGTLLDGTLFDSSYAR	N2H8F0S0G0	YHYNGTLLDGTLFDSSYAR-N2H8F0S0G0	0.317727	8.31773	0.0013
peptidyl-prolyl cis-trans isomerase FKBP9	YHYNGTLLDGTLFDSSYAR	N2H7F0S0G0	YHYNGTLLDGTLFDSSYAR-N2H7F0S0G0	0.331951	7.33195	0.005
peroxidasin homolog	VYCNLSAAYTFEDLKNEIK	N2H9F0S0G0	VYCNLSAAYTFEDLKNEIK-N2H9F0S0G0	0.354269	22.3543	0
peroxidasin homolog	VYCNLSAAYTFEDLKNEIK	N2H9F0S0G0	VYCNLSAAYTFEDLKNEIK-N2H9F0S0G0	0.409291	17.4093	0
peroxidasin homolog	ILCDNSDNITR	N2H6F0S0G0	ILCDNSDNITR-N2H6F0S0G0	0.366725	12.3667	0
phospholipase D3	YNQETPMEICLNGTPALAYLASAPPPLCPSGR	N2H9F0S0G0	YNQETPMEICLNGTPALAYLASAPPPLCPSGR-N2H9F0S0G0	0.38422	9.38422	0.0014
pituitary tumor-transforming gene 1 protein-interacting protein	NVSCLWCNENK	N2H6F0S0G0	NVSCLWCNENK-N2H6F0S0G0	0.464671	11.4647	0
plexin-B2	LSHDTNETLPLHLYVK	N4H5F0S0G0	LSHDTNETLPLHLYVK-N4H5F0S0G0	0.30814	18.3081	0
plexin-B2	SINVTGQGFSLIQK	N2H9F0S0G0	SINVTGQGFSLIQK-N2H9F0S0G0	0.279446	17.2794	0
plexin-B2	TEAGAFEYVADPTFENFTGGVK	N4H5F0S0G0	TEAGAFEYVADPTFENFTGGVK-N4H5F0S0G0	0.22303	15.223	0
plexin-B2	SINVTGQGFSLIQK	N2H8F0S0G0	SINVTGQGFSLIQK-N2H8F0S0G0	0.472705	14.4727	0
plexin-B2	LQVTLYNCSFGR	N2H5F0S0G0	LQVTLYNCSFGR-N2H5F0S0G0	0.444944	11.4449	0
plexin-B2	SINVTGQGFSLIQK	N2H8F0S0G0	SINVTGQGFSLIQK-N2H8F0S0G0	0.436751	11.4368	0
plexin-B2	VVFLSPAVPEEPEAYNLTALIQMDGHR	N4H5F0S0G0	VVFLSPAVPEEPEAYNLTALIQMDGHR-N4H5F0S0G0	0.266463	10.2665	0
plexin-B2	LSHDTNETLPLHLYVK	N4H5F0S1G0	LSHDTNETLPLHLYVK-N4H5F0S1G0	0.241116	10.2411	0
plexin-B2	LSHDTNETLPLHLYVK	N4H5F0S1G0	LSHDTNETLPLHLYVK-N4H5F0S1G0	0.214811	10.2148	0.0005
prenylcysteine oxidase 1	GELNSTLFSSRPK	N2H8F0S0G0	GELNSTLFSSRPK-N2H8F0S0G0	0.437453	19.4375	0
prenylcysteine oxidase 1	GELNSTLFSSRPK	N2H6F0S0G0	GELNSTLFSSRPK-N2H6F0S0G0	0.433551	19.4336	0
prenylcysteine oxidase 1	GELNSTLFSSRPK	N2H7F0S0G0	GELNSTLFSSRPK-N2H7F0S0G0	0.423569	19.4236	0
prenylcysteine oxidase 1	GELNSTLFSSRPK	N2H7F0S0G0	GELNSTLFSSRPK-N2H7F0S0G0	0.415255	18.4153	0
prenylcysteine oxidase 1	GELNSTLFSSRPK	N2H9F0S0G0	GELNSTLFSSRPK-N2H9F0S0G0	0.408032	18.408	0
prenylcysteine oxidase 1	LLNQTLR	N2H6F0S0G0	LLNQTLR-N2H6F0S0G0	0.405647	14.4056	0
pro-cathepsin H	DVANITLNDEK	N2H9F0S0G0	DVANITLNDEK-N2H9F0S0G0	0.492287	19.4923	0
pro-cathepsin H	DVANITLNDEK	N2H8F0S0G0	DVANITLNDEK-N2H8F0S0G0	0.479865	13.4799	0
procollagen galactosyltransferase 1	AMNTSQVEALGIQMLPGYR	N2H6F0S0G0	AMNTSQVEALGIQMLPGYR-N2H6F0S0G0	0.372905	26.3729	0
procollagen galactosyltransferase 1	VATDHNTDNTSAILR	N2H6F0S0G0	VATDHNTDNTSAILR-N2H6F0S0G0	0.361147	22.3611	0
procollagen galactosyltransferase 1	AMNTSQVEALGIQMLPGYR	N2H6F0S0G0	AMNTSQVEALGIQMLPGYR-N2H6F0S0G0	0.309205	22.3092	0
procollagen galactosyltransferase 1	AMNTSQVEALGIQMLPGYR	N2H5F0S0G0	AMNTSQVEALGIQMLPGYR-N2H5F0S0G0	0.2813	22.2813	0
procollagen galactosyltransferase 1	AMNTSQVEALGIQMLPGYR	N2H5F0S0G0	AMNTSQVEALGIQMLPGYR-N2H5F0S0G0	0.336916	21.3369	0
procollagen galactosyltransferase 1	AMNTSQVEALGIQMLPGYR	N2H4F0S0G0	AMNTSQVEALGIQMLPGYR-N2H4F0S0G0	0.282438	20.2824	0
procollagen galactosyltransferase 1	AMNTSQVEALGIQMLPGYR	N2H6F0S0G0	AMNTSQVEALGIQMLPGYR-N2H6F0S0G0	0.35869	17.3587	0
procollagen galactosyltransferase 1	VATDHNTDNTSAILR	N2H9F0S0G0	VATDHNTDNTSAILR-N2H9F0S0G0	0.346945	17.3469	0
procollagen galactosyltransferase 1	AMNTSQVEALGIQMLPGYR	N2H6F0S0G0	AMNTSQVEALGIQMLPGYR-N2H6F0S0G0	0.435623	16.4356	0
procollagen galactosyltransferase 1	AMNTSQVEALGIQMLPGYR	N2H4F0S0G0	AMNTSQVEALGIQMLPGYR-N2H4F0S0G0	0.393852	16.3939	0
procollagen galactosyltransferase 1	AMNTSQVEALGIQMLPGYR	N2H5F0S0G0	AMNTSQVEALGIQMLPGYR-N2H5F0S0G0	0.362257	12.3623	0
procollagen galactosyltransferase 1	AMNTSQVEALGIQMLPGYR	N2H6F0S0G0	AMNTSQVEALGIQMLPGYR-N2H6F0S0G0	0.487544	11.4875	0
procollagen galactosyltransferase 1	AMNTSQVEALGIQMLPGYR	N2H6F0S0G0	AMNTSQVEALGIQMLPGYR-N2H6F0S0G0	0.363206	8.36321	0.0013
procollagen-lysine,2-oxoglutarate 5-dioxygenase 1	EQINISLDHR	N2H5F0S0G0	EQINISLDHR-N2H5F0S0G0	0.424714	21.4247	0
procollagen-lysine,2-oxoglutarate 5-dioxygenase 1	EQINISLDHR	N2H6F0S0G0	EQINISLDHR-N2H6F0S0G0	0.429363	20.4294	0
procollagen-lysine,2-oxoglutarate 5-dioxygenase 1	EQINISLDHR	N2H7F0S0G0	EQINISLDHR-N2H7F0S0G0	0.436981	18.437	0
procollagen-lysine,2-oxoglutarate 5-dioxygenase 1	EQINISLDHR	N2H4F0S0G0	EQINISLDHR-N2H4F0S0G0	0.391124	18.3911	0
procollagen-lysine,2-oxoglutarate 5-dioxygenase 1	EQINISLDHR	N2H9F0S0G0	EQINISLDHR-N2H9F0S0G0	0.389525	16.3895	0
procollagen-lysine,2-oxoglutarate 5-dioxygenase 1	EQINISLDHR	N2H5F1S0G0	EQINISLDHR-N2H5F1S0G0	0.364492	16.3645	0
procollagen-lysine,2-oxoglutarate 5-dioxygenase 1	EQINISLDHR	N2H8F0S0G0	EQINISLDHR-N2H8F0S0G0	0.301848	13.3018	0
procollagen-lysine,2-oxoglutarate 5-dioxygenase 2	EAFNITLDHK	N2H6F0S0G0	EAFNITLDHK-N2H6F0S0G0	0.27844	12.2784	0
procollagen-lysine,2-oxoglutarate 5-dioxygenase 2	EAFNITLDHK	N2H8F0S0G0	EAFNITLDHK-N2H8F0S0G0	0.25389	10.2539	0
procollagen-lysine,2-oxoglutarate 5-dioxygenase 2	YFNYTVK	N2H5F0S0G0	YFNYTVK-N2H5F0S0G0	0.429576	9.42958	0.0014
prolow-density lipoprotein receptor-related protein 1	TCVSNCTASQFVCK	N4H5F0S0G0	TCVSNCTASQFVCK-N4H5F0S0G0	0.432873	24.4329	0
prolow-density lipoprotein receptor-related protein 1	FGHSPLINLTGSLSHASDVVLYHQHK	N4H5F0S0G0	FGHSPLINLTGSLSHASDVVLYHQHK-N4H5F0S0G0	0.352464	24.3525	0
prolow-density lipoprotein receptor-related protein 1	FGHSPLINLTGSLSHASDVVLYHQHK	N4H5F0S1G0	FGHSPLINLTGSLSHASDVVLYHQHK-N4H5F0S1G0	0.317942	21.3179	0
prolow-density lipoprotein receptor-related protein 1	FGHSPLINLTGSLSHASDVVLYHQHK	N2H9F0S0G0	FGHSPLINLTGSLSHASDVVLYHQHK-N2H9F0S0G0	0.299662	20.2997	0
prolow-density lipoprotein receptor-related protein 1	TCVSNCTASQFVCK	N2H9F0S0G0	TCVSNCTASQFVCK-N2H9F0S0G0	0.445363	19.4454	0
prolow-density lipoprotein receptor-related protein 1	TCVSNCTASQFVCK	N2H9F0S0G0	TCVSNCTASQFVCK-N2H9F0S0G0	0.401823	18.4018	0
prolow-density lipoprotein receptor-related protein 1	LYWISSGNHTINR	N2H5F0S0G0	LYWISSGNHTINR-N2H5F0S0G0	0.337087	18.3371	0
prolow-density lipoprotein receptor-related protein 1	GVTHLNISGLK	N4H5F0S0G0	GVTHLNISGLK-N4H5F0S0G0	0.343148	17.3431	0
prolow-density lipoprotein receptor-related protein 1	LYWISSGNHTINR	N2H6F0S0G0	LYWISSGNHTINR-N2H6F0S0G0	0.336356	17.3364	0
prolow-density lipoprotein receptor-related protein 1	MHLNGSNVQVLHR	N4H5F0S0G0	MHLNGSNVQVLHR-N4H5F0S0G0	0.315798	17.3158	0
prolow-density lipoprotein receptor-related protein 1	LTSCATNASICGDEAR	N4H5F0S0G0	LTSCATNASICGDEAR-N4H5F0S0G0	0.41767	16.4177	0
prolow-density lipoprotein receptor-related protein 1	WTGHNVTVVQR	N4H5F0S0G0	WTGHNVTVVQR-N4H5F0S0G0	0.356635	16.3566	0
prolow-density lipoprotein receptor-related protein 1	GVTHLNISGLK	N4H5F0S1G0	GVTHLNISGLK-N4H5F0S1G0	0.342997	16.343	0
prolow-density lipoprotein receptor-related protein 1	FGHSPLINLTGSLSHASDVVLYHQHK	N4H5F2S1G0	FGHSPLINLTGSLSHASDVVLYHQHK-N4H5F2S1G0	0.258739	16.2587	0
prolow-density lipoprotein receptor-related protein 1	TCVSNCTASQFVCK	N4H5F0S1G0	TCVSNCTASQFVCK-N4H5F0S1G0	0.411484	15.4115	0
prolow-density lipoprotein receptor-related protein 1	WTGHNVTVVQR	N2H9F0S0G0	WTGHNVTVVQR-N2H9F0S0G0	0.362023	15.362	0
prolow-density lipoprotein receptor-related protein 1	GPCSHLCLINYNR	N2H5F0S0G0	GPCSHLCLINYNR-N2H5F0S0G0	0.269806	15.2698	0
prolow-density lipoprotein receptor-related protein 1	MGCQHHCVPTPSGPTCFCNSSFQLQADGK	N4H5F0S1G0	MGCQHHCVPTPSGPTCFCNSSFQLQADGK-N4H5F0S1G0	0.268963	15.269	0
prolow-density lipoprotein receptor-related protein 1	LYWISSGNHTINR	N2H9F0S0G0	LYWISSGNHTINR-N2H9F0S0G0	0.363738	14.3637	0
prolow-density lipoprotein receptor-related protein 1	MHLNGSNVQVLHR	N4H5F0S1G0	MHLNGSNVQVLHR-N4H5F0S1G0	0.262467	14.2625	0
prolow-density lipoprotein receptor-related protein 1	MHLNGSNVQVLHR	N4H5F0S1G0	MHLNGSNVQVLHR-N4H5F0S1G0	0.401531	13.4015	0
prolow-density lipoprotein receptor-related protein 1	GPCSHLCLINYNR	N4H5F0S0G0	GPCSHLCLINYNR-N4H5F0S0G0	0.32203	13.322	0
prolow-density lipoprotein receptor-related protein 1	FGHSPLINLTGSLSHASDVVLYHQHK	N4H5F0S0G0	FGHSPLINLTGSLSHASDVVLYHQHK-N4H5F0S0G0	0.305081	13.3051	0
prolow-density lipoprotein receptor-related protein 1	LTSCATNASICGDEAR	N4H5F0S1G0	LTSCATNASICGDEAR-N4H5F0S1G0	0.299356	13.2994	0
prolow-density lipoprotein receptor-related protein 1	MHLNGSNVQVLHR	N2H9F0S0G0	MHLNGSNVQVLHR-N2H9F0S0G0	0.280816	13.2808	0
prolow-density lipoprotein receptor-related protein 1	FGHSPLINLTGSLSHASDVVLYHQHK	N4H5F2S0G0	FGHSPLINLTGSLSHASDVVLYHQHK-N4H5F2S0G0	0.240345	13.2403	0
prolow-density lipoprotein receptor-related protein 1	LYWISSGNHTINR	N2H9F0S0G0	LYWISSGNHTINR-N2H9F0S0G0	0.372449	12.3724	0
prolow-density lipoprotein receptor-related protein 1	KLNLDGSNYTLLK	N2H9F0S0G0	KLNLDGSNYTLLK-N2H9F0S0G0	0.370692	12.3707	0
prolow-density lipoprotein receptor-related protein 1	GPCSHLCLINYNR	N2H9F0S0G0	GPCSHLCLINYNR-N2H9F0S0G0	0.297452	12.2975	0
prolow-density lipoprotein receptor-related protein 1	MGCQHHCVPTPSGPTCFCNSSFQLQADGK	N4H5F0S0G0	MGCQHHCVPTPSGPTCFCNSSFQLQADGK-N4H5F0S0G0	0.280357	12.2804	0
prolow-density lipoprotein receptor-related protein 1	KLNLDGSNYTLLK	N2H9F0S0G0	KLNLDGSNYTLLK-N2H9F0S0G0	0.342776	11.3428	0
prolow-density lipoprotein receptor-related protein 1	KLNLDGSNYTLLK	N4H5F0S1G0	KLNLDGSNYTLLK-N4H5F0S1G0	0.307029	11.307	0
prolow-density lipoprotein receptor-related protein 1	VDIPQQPMGIIAVANDTNSCELSPCR	N4H5F0S1G0	VDIPQQPMGIIAVANDTNSCELSPCR-N4H5F0S1G0	0.202192	11.2022	0
prolow-density lipoprotein receptor-related protein 1	TCVSNCTASQFVCK	N4H5F0S1G0	TCVSNCTASQFVCK-N4H5F0S1G0	0.324305	7.3243	0.005
prolow-density lipoprotein receptor-related protein 1	LTSCATNASICGDEAR	N2H9F0S0G0	LTSCATNASICGDEAR-N2H9F0S0G0	0.231794	7.23179	0.0049
prolyl 3-hydroxylase 1	VPLQSAHMYYNVTEK	N2H6F0S0G0	VPLQSAHMYYNVTEK-N2H6F0S0G0	0.34759	23.3476	0
prolyl 3-hydroxylase 1	VPLQSAHMYYNVTEK	N2H8F0S0G0	VPLQSAHMYYNVTEK-N2H8F0S0G0	0.363282	22.3633	0
prolyl 3-hydroxylase 1	VPLQSAHMYYNVTEK	N2H4F0S0G0	VPLQSAHMYYNVTEK-N2H4F0S0G0	0.330407	22.3304	0
prolyl 3-hydroxylase 1	VPLQSAHMYYNVTEK	N2H5F0S0G0	VPLQSAHMYYNVTEK-N2H5F0S0G0	0.314612	21.3146	0
prolyl 3-hydroxylase 1	VPLQSAHMYYNVTEK	N2H9F0S0G0	VPLQSAHMYYNVTEK-N2H9F0S0G0	0.297238	18.2972	0
prolyl 3-hydroxylase 1	VPLQSAHMYYNVTEK	N2H9F0S0G0	VPLQSAHMYYNVTEK-N2H9F0S0G0	0.499514	15.4995	0
prolyl 3-hydroxylase 1	VPLQSAHMYYNVTEK	N2H5F0S0G0	VPLQSAHMYYNVTEK-N2H5F0S0G0	0.235896	13.2359	0
prolyl 3-hydroxylase 1	VPLQSAHMYYNVTEK	N2H8F0S0G0	VPLQSAHMYYNVTEK-N2H8F0S0G0	0.166833	9.16683	0.0013
prolyl 3-hydroxylase 3	LQEAYAQVGNVSK	N2H6F0S0G0	LQEAYAQVGNVSK-N2H6F0S0G0	0.444093	23.4441	0
prolyl 3-hydroxylase 3	RLQEAYAQVGNVSK	N2H5F0S0G0	RLQEAYAQVGNVSK-N2H5F0S0G0	0.420137	22.4201	0
prolyl 3-hydroxylase 3	DVLLLEGVTLTQDAQQLNGSDR	N2H6F0S0G0	DVLLLEGVTLTQDAQQLNGSDR-N2H6F0S0G0	0.287832	21.2878	0
prolyl 3-hydroxylase 3	RLQEAYAQVGNVSK	N2H6F0S0G0	RLQEAYAQVGNVSK-N2H6F0S0G0	0.354582	17.3546	0
prolyl 3-hydroxylase 3	DVLLLEGVTLTQDAQQLNGSDR	N2H6F0S0G0	DVLLLEGVTLTQDAQQLNGSDR-N2H6F0S0G0	0.307648	14.3076	0
prolyl 3-hydroxylase 3	LQEAYAQVGNVSK	N2H5F0S0G0	LQEAYAQVGNVSK-N2H5F0S0G0	0.274821	12.2748	0
prolyl 3-hydroxylase 3	LQEAYAQVGNVSK	N2H5F0S0G0	LQEAYAQVGNVSK-N2H5F0S0G0	0.242675	11.2427	0
prolyl 3-hydroxylase 3	DVLLLEGVTLTQDAQQLNGSDR	N2H5F0S0G0	DVLLLEGVTLTQDAQQLNGSDR-N2H5F0S0G0	0.268961	9.26896	0.0014
prolyl 3-hydroxylase 3	DVLLLEGVTLTQDAQQLNGSDR	N2H4F0S0G0	DVLLLEGVTLTQDAQQLNGSDR-N2H4F0S0G0	0.370509	8.37051	0.0013
prolyl 4-hydroxylase subunit alpha-1	DMSDGFISNLTIQR	N2H9F0S0G0	DMSDGFISNLTIQR-N2H9F0S0G0	0.367734	16.3677	0
prolyl 4-hydroxylase subunit alpha-1	DMSDGFISNLTIQR	N2H9F0S0G0	DMSDGFISNLTIQR-N2H9F0S0G0	0.487814	11.4878	0
prolyl 4-hydroxylase subunit alpha-1	DMSDGFISNLTIQR	N2H4F0S0G0	DMSDGFISNLTIQR-N2H4F0S0G0	0.373214	11.3732	0
prolyl 4-hydroxylase subunit alpha-1	DMSDGFISNLTIQR	N2H8F0S0G0	DMSDGFISNLTIQR-N2H8F0S0G0	0.371995	8.37199	0.0013
prolyl 4-hydroxylase subunit alpha-2	SLFNQTEAGLATQENVYERPVDYLPER	N2H5F0S0G0	SLFNQTEAGLATQENVYERPVDYLPER-N2H5F0S0G0	0.389435	16.3894	0
prosaposin	NSTKEEILAALEK	N2H4F0S0G0	NSTKEEILAALEK-N2H4F0S0G0	0.494681	32.4947	0
prosaposin	NSTKEEILAALEK	N2H3F0S0G0	NSTKEEILAALEK-N2H3F0S0G0	0.459877	29.4599	0
prosaposin	TNVTFVQGLVEHVK	N2H8F0S0G0	TNVTFVQGLVEHVK-N2H8F0S0G0	0.451842	26.4518	0
prosaposin	LVSYLEHNLEKNSTKEEILAALEK	N2H3F0S0G0	LVSYLEHNLEKNSTKEEILAALEK-N2H3F0S0G0	0.391543	26.3915	0
prosaposin	TNVTFVQGLVEHVK	N2H5F0S0G0	TNVTFVQGLVEHVK-N2H5F0S0G0	0.396056	23.3961	0
prosaposin	ACEWIHDSSLQNSCK	N2H3F0S0G0	ACEWIHDSSLQNSCK-N2H3F0S0G0	0.389881	23.3899	0
prosaposin	LVSYLEHNLEKNSTKEEILAALEK	N2H4F0S0G0	LVSYLEHNLEKNSTKEEILAALEK-N2H4F0S0G0	0.373032	23.373	0
prosaposin	TNVTFVQGLVEHVK	N2H3F0S0G0	TNVTFVQGLVEHVK-N2H3F0S0G0	0.391579	22.3916	0
prosaposin	NSTKEEILAALEK	N2H8F0S0G0	NSTKEEILAALEK-N2H8F0S0G0	0.497567	21.4976	0
prosaposin	TNVTFVQGLVEHVK	N2H9F0S0G0	TNVTFVQGLVEHVK-N2H9F0S0G0	0.404889	21.4049	0
prosaposin	NSTKEEILAALEK	N2H6F0S0G0	NSTKEEILAALEK-N2H6F0S0G0	0.387334	21.3873	0
prosaposin	TNVTFVQGLVEHVK	N2H3F0S0G0	TNVTFVQGLVEHVK-N2H3F0S0G0	0.384335	21.3843	0
prosaposin	TNVTFVQGLVEHVK	N2H4F0S0G0	TNVTFVQGLVEHVK-N2H4F0S0G0	0.377958	21.378	0
prosaposin	TNVTFVQGLVEHVK	N2H6F0S0G0	TNVTFVQGLVEHVK-N2H6F0S0G0	0.339481	20.3395	0
prosaposin	TNVTFVQGLVEHVK	N2H7F0S0G0	TNVTFVQGLVEHVK-N2H7F0S0G0	0.455331	18.4553	0
prosaposin	TNVTFVQGLVEHVK	N2H7F0S0G0	TNVTFVQGLVEHVK-N2H7F0S0G0	0.35612	17.3561	0
prosaposin	NNATQEEILR	N2H8F0S0G0	NNATQEEILR-N2H8F0S0G0	0.428291	16.4283	0
prosaposin	NNATQEEILR	N2H9F0S0G0	NNATQEEILR-N2H9F0S0G0	0.516064	15.5161	0
prosaposin	NNATQEEILR	N2H6F0S0G0	NNATQEEILR-N2H6F0S0G0	0.451278	15.4513	0
prosaposin	NNATQEEILR	N2H3F0S0G0	NNATQEEILR-N2H3F0S0G0	0.413966	15.414	0
prosaposin	NSTKEEILAALEK	N2H7F0S0G0	NSTKEEILAALEK-N2H7F0S0G0	0.407278	15.4073	0
prosaposin	TNVTFVQGLVEHVK	N5H5F0S0G0	TNVTFVQGLVEHVK-N5H5F0S0G0	0.511972	14.512	0
prosaposin	NNATQEEILR	N2H4F0S0G0	NNATQEEILR-N2H4F0S0G0	0.458849	14.4588	0
prosaposin	NNATQEEILR	N2H5F0S0G0	NNATQEEILR-N2H5F0S0G0	0.451296	14.4513	0
prosaposin	NNATQEEILR	N2H3F0S0G0	NNATQEEILR-N2H3F0S0G0	0.423546	14.4235	0
prosaposin	TNVTFVQGLVEHVK	N5H5F0S0G0	TNVTFVQGLVEHVK-N5H5F0S0G0	0.47914	13.4791	0
prosaposin	TNVTFVQGLVEHVK	N4H5F0S0G0	TNVTFVQGLVEHVK-N4H5F0S0G0	0.3544	13.3544	0
prosaposin	NSTKEEILAALEK	N2H9F0S0G0	NSTKEEILAALEK-N2H9F0S0G0	0.388607	12.3886	0
prosaposin	NNATQEEILR	N3H3F0S0G0	NNATQEEILR-N3H3F0S0G0	0.469376	11.4694	0
prosaposin	NNATQEEILR	N2H7F0S0G0	NNATQEEILR-N2H7F0S0G0	0.448412	11.4484	0
prosaposin	TNVTFVQGLVEHVK	N4H5F0S1G0	TNVTFVQGLVEHVK-N4H5F0S1G0	0.310881	10.3109	0
prostaglandin G/H synthase 2	TGFYGENCTIPEFLTR	N2H9F0S0G0	TGFYGENCTIPEFLTR-N2H9F0S0G0	0.359976	9.35998	0.0014
protein canopy homolog 3	VVMDIPYELWNETSAEVADLKK	N2H6F0S0G0	VVMDIPYELWNETSAEVADLKK-N2H6F0S0G0	0.302318	21.3023	0
protein canopy homolog 3	VVMDIPYELWNETSAEVADLKK	N2H5F0S0G0	VVMDIPYELWNETSAEVADLKK-N2H5F0S0G0	0.227413	13.2274	0
protein disulfide-isomerase TMX3	LVAIAVIDEKNTSLEHTR	N2H7F0S0G0	LVAIAVIDEKNTSLEHTR-N2H7F0S0G0	0.278405	15.2784	0
protein disulfide-isomerase TMX3	LVAIAVIDEKNTSLEHTR	N2H6F0S0G0	LVAIAVIDEKNTSLEHTR-N2H6F0S0G0	0.256256	15.2563	0
protein disulfide-isomerase TMX3	LVAIAVIDEKNTSLEHTR	N2H8F0S0G0	LVAIAVIDEKNTSLEHTR-N2H8F0S0G0	0.262752	14.2628	0
protein disulfide-isomerase TMX3	LVAIAVIDEKNTSLEHTR	N2H5F0S0G0	LVAIAVIDEKNTSLEHTR-N2H5F0S0G0	0.337052	13.3371	0
protein disulfide-isomerase TMX3	LVAIAVIDEKNTSLEHTR	N2H6F0S0G0	LVAIAVIDEKNTSLEHTR-N2H6F0S0G0	0.32157	12.3216	0
protein disulfide-isomerase TMX3	LVAIAVIDEKNTSLEHTR	N2H4F0S0G0	LVAIAVIDEKNTSLEHTR-N2H4F0S0G0	0.277263	11.2773	0
protein disulfide-isomerase TMX3	LVAIAVIDEKNTSLEHTR	N2H5F0S0G0	LVAIAVIDEKNTSLEHTR-N2H5F0S0G0	0.200209	8.20021	0.0012
protein O-linked-mannose beta-1,4-N-acetylglucosaminyltransferase 2	LNVSHAGAPLGEEYILVFSR	N2H6F0S0G0	LNVSHAGAPLGEEYILVFSR-N2H6F0S0G0	0.470056	19.4701	0
protein O-mannosyl-transferase 1	FMHVNTSAILK	N2H6F0S0G0	FMHVNTSAILK-N2H6F0S0G0	0.302904	15.3029	0
protein sel-1 homolog 1	MYSEGSDIVPQSNETALHYFK	N2H6F0S0G0	MYSEGSDIVPQSNETALHYFK-N2H6F0S0G0	0.240161	17.2402	0
protein sel-1 homolog 1	GQTALGFLYASGLGVNSSQAK	N2H9F0S0G0	GQTALGFLYASGLGVNSSQAK-N2H9F0S0G0	0.263171	15.2632	0
protein sel-1 homolog 1	EATIVGENETYPR	N2H6F0S0G0	EATIVGENETYPR-N2H6F0S0G0	0.359882	14.3599	0
protein sel-1 homolog 1	MYSEGSDIVPQSNETALHYFK	N2H9F0S0G0	MYSEGSDIVPQSNETALHYFK-N2H9F0S0G0	0.242652	14.2427	0
protein sel-1 homolog 1	EATIVGENETYPR	N2H5F0S0G0	EATIVGENETYPR-N2H5F0S0G0	0.40301	10.403	0
protein sel-1 homolog 1	MYSEGSDIVPQSNETALHYFK	N2H9F0S0G0	MYSEGSDIVPQSNETALHYFK-N2H9F0S0G0	0.342997	9.343	0.0014
protein sel-1 homolog 1	MYSEGSDIVPQSNETALHYFK	N2H5F0S0G0	MYSEGSDIVPQSNETALHYFK-N2H5F0S0G0	0.255363	9.25536	0.0014
protein sel-1 homolog 1	MYSEGSDIVPQSNETALHYFK	N2H4F0S0G0	MYSEGSDIVPQSNETALHYFK-N2H4F0S0G0	0.163476	9.16348	0.0013
protein sel-1 homolog 1	MYSEGSDIVPQSNETALHYFK	N2H7F0S0G0	MYSEGSDIVPQSNETALHYFK-N2H7F0S0G0	0.295141	8.29514	0.0013
protein sel-1 homolog 1	GQTALGFLYASGLGVNSSQAK	N2H8F0S0G0	GQTALGFLYASGLGVNSSQAK-N2H8F0S0G0	0.161319	7.16132	0.0052
protein sel-1 homolog 3	NLTLAGEYFHK	N2H9F0S0G0	NLTLAGEYFHK-N2H9F0S0G0	0.388604	17.3886	0
protein sel-1 homolog 3	NYTLLQTVPPFERPFK	N2H6F0S0G0	NYTLLQTVPPFERPFK-N2H6F0S0G0	0.400551	11.4006	0
protein SON	SEGQLNGETNAPIEGSQAGDTAASTR	N2H5F0S0G0	SEGQLNGETNAPIEGSQAGDTAASTR-N2H5F0S0G0	0.445237	19.4452	0
putative phospholipase B-like 2	SDLNPANGSYPFQALYQRPHGGIDVK	N2H6F0S0G0	SDLNPANGSYPFQALYQRPHGGIDVK-N2H6F0S0G0	0.249291	19.2493	0
putative phospholipase B-like 2	SDLNPANGSYPFQALYQRPHGGIDVK	N2H4F0S0G0	SDLNPANGSYPFQALYQRPHGGIDVK-N2H4F0S0G0	0.242815	19.2428	0
putative phospholipase B-like 2	SDLNPANGSYPFQALYQRPHGGIDVK	N2H6F0S0G0	SDLNPANGSYPFQALYQRPHGGIDVK-N2H6F0S0G0	0.206737	18.2067	0
putative phospholipase B-like 2	SDLNPANGSYPFQALYQRPHGGIDVK	N2H3F0S0G0	SDLNPANGSYPFQALYQRPHGGIDVK-N2H3F0S0G0	0.219544	17.2195	0
putative phospholipase B-like 2	SDLNPANGSYPFQALYQRPHGGIDVK	N2H5F0S0G0	SDLNPANGSYPFQALYQRPHGGIDVK-N2H5F0S0G0	0.188426	16.1884	0
putative phospholipase B-like 2	LVDGIHPYAVAWANLTNAIR	N2H5F0S0G0	LVDGIHPYAVAWANLTNAIR-N2H5F0S0G0	0.274863	15.2749	0
putative phospholipase B-like 2	SDLNPANGSYPFQALYQRPHGGIDVK	N2H8F0S0G0	SDLNPANGSYPFQALYQRPHGGIDVK-N2H8F0S0G0	0.218965	7.21897	0.0049
receptor tyrosine-protein kinase erbB-2	HCLPCHPECQPQNNTETCIGSEADQCTACAHYK	N4H5F2S0G0	HCLPCHPECQPQNNTETCIGSEADQCTACAHYK-N4H5F2S0G0	0.186653	8.18665	0.0012
receptor tyrosine-protein kinase erbB-2	HCLPCHPECQPQNNTETCIGSEADQCTACAHYK	N4H5F0S2G0	HCLPCHPECQPQNNTETCIGSEADQCTACAHYK-N4H5F0S2G0	0.243347	7.24335	0.005
reticulocalbin-1-like	VVRPDSELGERPPEDNQSFQYDHEAFLGK	N2H5F0S0G0	VVRPDSELGERPPEDNQSFQYDHEAFLGK-N2H5F0S0G0	0.26964	21.2696	0
reticulocalbin-1-like	VVRPDSELGERPPEDNQSFQYDHEAFLGKEDSK	N2H3F0S0G0	VVRPDSELGERPPEDNQSFQYDHEAFLGKEDSK-N2H3F0S0G0	0.250461	21.2505	0
reticulocalbin-1-like	VVRPDSELGERPPEDNQSFQYDHEAFLGKEDSK	N2H3F0S0G0	VVRPDSELGERPPEDNQSFQYDHEAFLGKEDSK-N2H3F0S0G0	0.245653	21.2457	0
reticulocalbin-1-like	VVRPDSELGERPPEDNQSFQYDHEAFLGKEDSK	N2H6F0S0G0	VVRPDSELGERPPEDNQSFQYDHEAFLGKEDSK-N2H6F0S0G0	0.241615	19.2416	0
reticulocalbin-1-like	VVRPDSELGERPPEDNQSFQYDHEAFLGKEDSK	N2H5F0S0G0	VVRPDSELGERPPEDNQSFQYDHEAFLGKEDSK-N2H5F0S0G0	0.222849	18.2228	0
reticulocalbin-1-like	VVRPDSELGERPPEDNQSFQYDHEAFLGKEDSK	N3H3F0S0G0	VVRPDSELGERPPEDNQSFQYDHEAFLGKEDSK-N3H3F0S0G0	0.200604	18.2006	0
reticulocalbin-1-like	VVRPDSELGERPPEDNQSFQYDHEAFLGKEDSK	N2H5F0S0G0	VVRPDSELGERPPEDNQSFQYDHEAFLGKEDSK-N2H5F0S0G0	0.213962	17.214	0
reticulocalbin-1-like	VVRPDSELGERPPEDNQSFQYDHEAFLGKEDSK	N2H6F0S0G0	VVRPDSELGERPPEDNQSFQYDHEAFLGKEDSK-N2H6F0S0G0	0.200139	16.2001	0
reticulocalbin-1-like	VVRPDSELGERPPEDNQSFQYDHEAFLGKEDSK	N2H4F0S0G0	VVRPDSELGERPPEDNQSFQYDHEAFLGKEDSK-N2H4F0S0G0	0.194201	16.1942	0
reticulocalbin-1-like	VVRPDSELGERPPEDNQSFQYDHEAFLGK	N2H6F0S0G0	VVRPDSELGERPPEDNQSFQYDHEAFLGK-N2H6F0S0G0	0.25601	15.256	0
reticulocalbin-1-like	VVRPDSELGERPPEDNQSFQYDHEAFLGK	N2H3F0S0G0	VVRPDSELGERPPEDNQSFQYDHEAFLGK-N2H3F0S0G0	0.188612	14.1886	0
reticulocalbin-1-like	VVRPDSELGERPPEDNQSFQYDHEAFLGK	N2H3F0S0G0	VVRPDSELGERPPEDNQSFQYDHEAFLGK-N2H3F0S0G0	0.184421	14.1844	0
reticulocalbin-1-like	VVRPDSELGERPPEDNQSFQYDHEAFLGK	N3H3F0S0G0	VVRPDSELGERPPEDNQSFQYDHEAFLGK-N3H3F0S0G0	0.181923	14.1819	0
reticulocalbin-1-like	VVRPDSELGERPPEDNQSFQYDHEAFLGKEDSK	N2H4F0S0G0	VVRPDSELGERPPEDNQSFQYDHEAFLGKEDSK-N2H4F0S0G0	0.134656	12.1347	0
reticulocalbin-1-like	VVRPDSELGERPPEDNQSFQYDHEAFLGK	N2H4F0S0G0	VVRPDSELGERPPEDNQSFQYDHEAFLGK-N2H4F0S0G0	0.153447	10.1534	0.001
reticulocalbin-3	NATYGHYEPGEEFHDVEDAETYKK	N2H3F0S0G0	NATYGHYEPGEEFHDVEDAETYKK-N2H3F0S0G0	0.406734	32.4067	0
reticulocalbin-3	NATYGHYEPGEEFHDVEDAETYKK	N2H6F0S0G0	NATYGHYEPGEEFHDVEDAETYKK-N2H6F0S0G0	0.446639	31.4466	0
reticulocalbin-3	NATYGHYEPGEEFHDVEDAETYKK	N2H3F0S0G0	NATYGHYEPGEEFHDVEDAETYKK-N2H3F0S0G0	0.395181	28.3952	0
reticulocalbin-3	NATYGHYEPGEEFHDVEDAETYKK	N2H3F0S0G0	NATYGHYEPGEEFHDVEDAETYKK-N2H3F0S0G0	0.327855	26.3279	0
reticulocalbin-3	NATYGHYEPGEEFHDVEDAETYK	N2H5F0S0G0	NATYGHYEPGEEFHDVEDAETYK-N2H5F0S0G0	0.346626	25.3466	0
reticulocalbin-3	NATYGHYEPGEEFHDVEDAETYK	N2H6F0S0G0	NATYGHYEPGEEFHDVEDAETYK-N2H6F0S0G0	0.343415	24.3434	0
reticulocalbin-3	NATYGHYEPGEEFHDVEDAETYKK	N2H5F0S0G0	NATYGHYEPGEEFHDVEDAETYKK-N2H5F0S0G0	0.324592	23.3246	0
reticulocalbin-3	NATYGHYEPGEEFHDVEDAETYKK	N2H5F0S0G0	NATYGHYEPGEEFHDVEDAETYKK-N2H5F0S0G0	0.399621	22.3996	0
reticulocalbin-3	NATYGHYEPGEEFHDVEDAETYKK	N2H4F0S0G0	NATYGHYEPGEEFHDVEDAETYKK-N2H4F0S0G0	0.30218	22.3022	0
reticulocalbin-3	NATYGHYEPGEEFHDVEDAETYK	N2H3F0S0G0	NATYGHYEPGEEFHDVEDAETYK-N2H3F0S0G0	0.428488	20.4285	0
reticulocalbin-3	NATYGHYEPGEEFHDVEDAETYKK	N3H3F0S0G0	NATYGHYEPGEEFHDVEDAETYKK-N3H3F0S0G0	0.281068	19.2811	0
reticulocalbin-3	NATYGHYEPGEEFHDVEDAETYKK	N2H4F0S0G0	NATYGHYEPGEEFHDVEDAETYKK-N2H4F0S0G0	0.234151	19.2342	0
reticulocalbin-3	NATYGHYEPGEEFHDVEDAETYKK	N2H4F0S0G0	NATYGHYEPGEEFHDVEDAETYKK-N2H4F0S0G0	0.230028	19.23	0
reticulocalbin-3	NATYGHYEPGEEFHDVEDAETYKK	N2H5F0S0G0	NATYGHYEPGEEFHDVEDAETYKK-N2H5F0S0G0	0.185146	18.1851	0
reticulocalbin-3	NATYGHYEPGEEFHDVEDAETYK	N3H3F0S0G0	NATYGHYEPGEEFHDVEDAETYK-N3H3F0S0G0	0.271786	15.2718	0
reticulocalbin-3	NATYGHYEPGEEFHDVEDAETYKK	N2H5F0S0G0	NATYGHYEPGEEFHDVEDAETYKK-N2H5F0S0G0	0.164016	15.164	0
reticulocalbin-3	NATYGHYEPGEEFHDVEDAETYKK	N2H8F0S0G0	NATYGHYEPGEEFHDVEDAETYKK-N2H8F0S0G0	0.222437	14.2224	0
reticulocalbin-3	NATYGHYEPGEEFHDVEDAETYKK	N2H6F0S0G0	NATYGHYEPGEEFHDVEDAETYKK-N2H6F0S0G0	0.175993	13.176	0
ribonuclease T2	AEDCNQSWHFNLDEIKDLLR	N2H6F0S0G0	AEDCNQSWHFNLDEIKDLLR-N2H6F0S0G0	0.31537	12.3154	0
ribonuclease T2	AEDCNQSWHFNLDEIK	N2H6F0S0G0	AEDCNQSWHFNLDEIK-N2H6F0S0G0	0.357017	8.35702	0.0013
selenoprotein N	NWTTAASPTAEFAAR	N2H5F0S0G0	NWTTAASPTAEFAAR-N2H5F0S0G0	0.439847	13.4398	0
selenoprotein N	NWTTAASPTAEFAAR	N2H5F0S0G0	NWTTAASPTAEFAAR-N2H5F0S0G0	0.431856	12.4319	0
sialidase-1	NLSVDIGTEMFAPGPGSGIQK	N4H5F0S1G0	NLSVDIGTEMFAPGPGSGIQK-N4H5F0S1G0	0.278076	8.27808	0.0013
sialidase-1-like	WSFSNGTSWQK	N2H7F0S0G0	WSFSNGTSWQK-N2H7F0S0G0	0.475118	9.47512	0.0014
signal peptide peptidase-like 2A	VAQQGGAEALLIANSSVLLPSSR	N2H6F0S0G0	VAQQGGAEALLIANSSVLLPSSR-N2H6F0S0G0	0.354908	19.3549	0
signal peptide peptidase-like 2A	VAQQGGAEALLIANSSVLLPSSR	N2H8F0S0G0	VAQQGGAEALLIANSSVLLPSSR-N2H8F0S0G0	0.3466	17.3466	0
signal peptide peptidase-like 2A	VAQQGGAEALLIANSSVLLPSSR	N2H9F0S0G0	VAQQGGAEALLIANSSVLLPSSR-N2H9F0S0G0	0.345595	16.3456	0
signal peptide peptidase-like 2A	VAQQGGAEALLIANSSVLLPSSR	N2H7F0S0G0	VAQQGGAEALLIANSSVLLPSSR-N2H7F0S0G0	0.332454	14.3325	0
signal peptide peptidase-like 2A	VAQQGGAEALLIANSSVLLPSSR	N2H4F0S0G0	VAQQGGAEALLIANSSVLLPSSR-N2H4F0S0G0	0.381628	12.3816	0
signal peptide peptidase-like 2A	VAQQGGAEALLIANSSVLLPSSR	N2H6F0S0G0	VAQQGGAEALLIANSSVLLPSSR-N2H6F0S0G0	0.334158	10.3342	0
sodium/potassium-transporting ATPase subunit beta-3	FLEPYSLEEQKNLTNCPDGAPFK	N4H5F0S1G0	FLEPYSLEEQKNLTNCPDGAPFK-N4H5F0S1G0	0.246383	15.2464	0
sodium/potassium-transporting ATPase subunit beta-3	FLEPYSLEEQKNLTNCPDGAPFK	N4H5F0S0G0	FLEPYSLEEQKNLTNCPDGAPFK-N4H5F0S0G0	0.320364	14.3204	0
sodium/potassium-transporting ATPase subunit beta-3	FLEPYSLEEQKNLTNCPDGAPFK	N2H8F0S0G0	FLEPYSLEEQKNLTNCPDGAPFK-N2H8F0S0G0	0.299436	12.2994	0
sodium/potassium-transporting ATPase subunit beta-3	FLEPYSLEEQKNLTNCPDGAPFK	N4H5F0S2G0	FLEPYSLEEQKNLTNCPDGAPFK-N4H5F0S2G0	0.247912	12.2479	0
sodium/potassium-transporting ATPase subunit beta-3	FLEPYSLEEQKNLTNCPDGAPFK	N4H5F2S0G0	FLEPYSLEEQKNLTNCPDGAPFK-N4H5F2S0G0	0.323567	11.3236	0
sodium/potassium-transporting ATPase subunit beta-3	FLEPYSLEEQKNLTNCPDGAPFK	N5H6F0S1G0	FLEPYSLEEQKNLTNCPDGAPFK-N5H6F0S1G0	0.201746	7.20175	0.0049
soluble scavenger receptor cysteine-rich domain-containing protein SSC5D	TPHPTPTSQPPANLTHASPAPTTPTK	N2H6F0S0G0	TPHPTPTSQPPANLTHASPAPTTPTK-N2H6F0S0G0	0.262931	18.2629	0
sortilin	HLYTTTGGETDFTNVTSLR	N2H10F0S0G0	HLYTTTGGETDFTNVTSLR-N2H10F0S0G0	0.298466	16.2985	0
sortilin	HLYTTTGGETDFTNVTSLR	N2H10F0S0G0	HLYTTTGGETDFTNVTSLR-N2H10F0S0G0	0.271142	13.2711	0
sphingomyelin phosphodiesterase	VYQIDGNYPGSSHVVLDHETYILNLTQANAPEATPHWK	N2H5F0S0G0	VYQIDGNYPGSSHVVLDHETYILNLTQANAPEATPHWK-N2H5F0S0G0	0.2886	14.2886	0
sphingomyelin phosphodiesterase	VYQIDGNYPGSSHVVLDHETYILNLTQANAPEATPHWK	N2H6F0S0G0	VYQIDGNYPGSSHVVLDHETYILNLTQANAPEATPHWK-N2H6F0S0G0	0.37923	12.3792	0
sphingomyelin phosphodiesterase	VYQIDGNYPGSSHVVLDHETYILNLTQANAPEATPHWK	N2H6F0S0G0	VYQIDGNYPGSSHVVLDHETYILNLTQANAPEATPHWK-N2H6F0S0G0	0.350476	11.3505	0
stromal interaction molecule 1	LAVTNTTMTGTVLK	N2H6F0S0G0	LAVTNTTMTGTVLK-N2H6F0S0G0	0.365821	16.3658	0
stromal interaction molecule 1	LAVTNTTMTGTVLK	N2H8F0S0G0	LAVTNTTMTGTVLK-N2H8F0S0G0	0.272731	8.27273	0.0013
sulfatase-modifying factor 1	FVNSTGYLTEAEK	N2H6F0S0G0	FVNSTGYLTEAEK-N2H6F0S0G0	0.416555	21.4166	0
sulfatase-modifying factor 1	FVNSTGYLTEAEK	N2H5F0S0G0	FVNSTGYLTEAEK-N2H5F0S0G0	0.38853	12.3885	0
SUN domain-containing protein 1	TLSPTGNISSAPR	N2H6F0S0G0	TLSPTGNISSAPR-N2H6F0S0G0	0.337557	17.3376	0
SUN domain-containing protein 1	TLSPTGNISSAPR	N2H5F0S0G0	TLSPTGNISSAPR-N2H5F0S0G0	0.410623	13.4106	0
SUN domain-containing protein 1	LMFSEDQHNGSLEWLLQK	N2H6F0S0G0	LMFSEDQHNGSLEWLLQK-N2H6F0S0G0	0.296739	10.2967	0
SUN domain-containing protein 2	ALSPNSTISSAPK	N2H5F0S0G0	ALSPNSTISSAPK-N2H5F0S0G0	0.382435	21.3824	0
SUN domain-containing protein 2	ALSPNSTISSAPK	N2H6F0S0G0	ALSPNSTISSAPK-N2H6F0S0G0	0.385413	20.3854	0
SUN domain-containing protein 2	ALSPNSTISSAPK	N2H7F0S0G0	ALSPNSTISSAPK-N2H7F0S0G0	0.422944	15.4229	0
synaptonemal complex protein SC65	EEAMLYHNQTSELR	N2H9F0S0G0	EEAMLYHNQTSELR-N2H9F0S0G0	0.26907	15.2691	0
synaptonemal complex protein SC65	EEAMLYHNQTSELR	N2H6F0S0G0	EEAMLYHNQTSELR-N2H6F0S0G0	0.287665	13.2877	0
synaptonemal complex protein SC65	EEAMLYHNQTSELR	N2H8F0S0G0	EEAMLYHNQTSELR-N2H8F0S0G0	0.22612	13.2261	0
tetraspanin-3	NQSVPLSCCR	N2H5F0S0G0	NQSVPLSCCR-N2H5F0S0G0	0.369023	12.369	0
tetraspanin-3	NQSVPLSCCR	N2H6F0S0G0	NQSVPLSCCR-N2H6F0S0G0	0.419732	10.4197	0
tetraspanin-3	NQSVPLSCCR	N2H7F0S0G0	NQSVPLSCCR-N2H7F0S0G0	0.403382	10.4034	0
thioredoxin domain-containing protein 15	TFIFNQTGIEAR	N8H9F1S0G0	TFIFNQTGIEAR-N8H9F1S0G0	0.409635	16.4096	0
thrombospondin-1	VVNSTTGPGEHLR	N4H5F0S0G0	VVNSTTGPGEHLR-N4H5F0S0G0	0.463639	21.4636	0
thrombospondin-1	VVNSTTGPGEHLR	N2H6F0S0G0	VVNSTTGPGEHLR-N2H6F0S0G0	0.434705	21.4347	0
thrombospondin-1	VVNSTTGPGEHLR	N2H9F0S0G0	VVNSTTGPGEHLR-N2H9F0S0G0	0.434513	20.4345	0
thrombospondin-1	VVNSTTGPGEHLR	N2H8F0S0G0	VVNSTTGPGEHLR-N2H8F0S0G0	0.434009	20.434	0
thrombospondin-1	VVNSTTGPGEHLR	N2H8F0S0G0	VVNSTTGPGEHLR-N2H8F0S0G0	0.455615	18.4556	0
thrombospondin-1	VVNSTTGPGEHLR	N2H7F0S0G0	VVNSTTGPGEHLR-N2H7F0S0G0	0.438671	18.4387	0
thrombospondin-1	VVNSTTGPGEHLR	N2H4F0S0G0	VVNSTTGPGEHLR-N2H4F0S0G0	0.314944	18.3149	0
thrombospondin-1	VSCPIMPCSNATVPDGECCPR	N2H8F0S0G0	VSCPIMPCSNATVPDGECCPR-N2H8F0S0G0	0.314913	17.3149	0
thrombospondin-1	GCSSSATNVLLTLDNNVVNGSSPAIR	N2H8F0S0G0	GCSSSATNVLLTLDNNVVNGSSPAIR-N2H8F0S0G0	0.283487	17.2835	0
thrombospondin-1	KVSCPIMPCSNATVPDGECCPR	N2H6F0S0G0	KVSCPIMPCSNATVPDGECCPR-N2H6F0S0G0	0.399776	15.3998	0
thrombospondin-1	VVNSTTGPGEHLR	N4H5F2S1G0	VVNSTTGPGEHLR-N4H5F2S1G0	0.328663	13.3287	0
thrombospondin-1	KVSCPIMPCSNATVPDGECCPR	N2H8F0S0G0	KVSCPIMPCSNATVPDGECCPR-N2H8F0S0G0	0.247237	13.2472	0
thrombospondin-1	VSCPIMPCSNATVPDGECCPR	N2H8F0S0G0	VSCPIMPCSNATVPDGECCPR-N2H8F0S0G0	0.308469	11.3085	0
thrombospondin-1	VSCPIMPCSNATVPDGECCPR	N2H6F0S0G0	VSCPIMPCSNATVPDGECCPR-N2H6F0S0G0	0.274018	7.27402	0.005
thrombospondin-3	LGFLGNQSQGCLPAR	N2H6F0S0G0	LGFLGNQSQGCLPAR-N2H6F0S0G0	0.604284	12.6043	0
tissue alpha-L-fucosidase	NITVVWYTSK	N2H6F0S0G0	NITVVWYTSK-N2H6F0S0G0	0.393649	8.39365	0.0013
TM2 domain-containing protein 1	DYSGNETHFTGSEVGFYKPISCR	N2H6F0S0G0	DYSGNETHFTGSEVGFYKPISCR-N2H6F0S0G0	0.216672	14.2167	0
TM2 domain-containing protein 3	FCWQLPETDYECTNSTSCMTVACPR	N2H9F0S0G0	FCWQLPETDYECTNSTSCMTVACPR-N2H9F0S0G0	0.316209	7.31621	0.005
torsin-1A-interacting protein 1	HLNSSVPRPQPAILLLTAAQDAK	N2H6F0S0G0	HLNSSVPRPQPAILLLTAAQDAK-N2H6F0S0G0	0.384565	21.3846	0
torsin-1A-interacting protein 1	HLNSSVPRPQPAILLLTAAQDAK	N2H5F0S0G0	HLNSSVPRPQPAILLLTAAQDAK-N2H5F0S0G0	0.346404	18.3464	0
torsin-1A-interacting protein 1	HLNSSVPRPQPAILLLTAAQDAK	N2H8F0S0G0	HLNSSVPRPQPAILLLTAAQDAK-N2H8F0S0G0	0.3341	18.3341	0
torsin-1A-interacting protein 1	HLNSSVPRPQPAILLLTAAQDAK	N2H7F0S0G0	HLNSSVPRPQPAILLLTAAQDAK-N2H7F0S0G0	0.322135	16.3221	0
torsin-1A-interacting protein 1	HLNSSVPRPQPAILLLTAAQDAK	N2H7F0S0G0	HLNSSVPRPQPAILLLTAAQDAK-N2H7F0S0G0	0.311143	13.3111	0
torsin-1A-interacting protein 2	HLNVSNPTEPATIIFTAAQEGK	N2H8F0S0G0	HLNVSNPTEPATIIFTAAQEGK-N2H8F0S0G0	0.334967	21.335	0
torsin-1A-interacting protein 2	HLNVSNPTEPATIIFTAAQEGK	N2H7F0S0G0	HLNVSNPTEPATIIFTAAQEGK-N2H7F0S0G0	0.368435	20.3684	0
torsin-1A-interacting protein 2	HLNVSNPTEPATIIFTAAQEGK	N2H8F0S0G0	HLNVSNPTEPATIIFTAAQEGK-N2H8F0S0G0	0.327761	20.3278	0
torsin-1A-interacting protein 2	HLNVSNPTEPATIIFTAAQEGK	N2H7F0S0G0	HLNVSNPTEPATIIFTAAQEGK-N2H7F0S0G0	0.318305	19.3183	0
torsin-1A-interacting protein 2	HLNVSNPTEPATIIFTAAQEGK	N2H6F0S0G0	HLNVSNPTEPATIIFTAAQEGK-N2H6F0S0G0	0.315791	13.3158	0
torsin-1A-interacting protein 2	HLNVSNPTEPATIIFTAAQEGK	N2H6F0S0G0	HLNVSNPTEPATIIFTAAQEGK-N2H6F0S0G0	0.229548	12.2295	0
torsin-3A	ISNNFTGLESDLR	N2H6F0S0G0	ISNNFTGLESDLR-N2H6F0S0G0	0.444185	17.4442	0
translocon-associated protein subunit alpha	YPQDYQFYIQNFTALPLNTIVPPQR	N2H8F0S0G0	YPQDYQFYIQNFTALPLNTIVPPQR-N2H8F0S0G0	0.355059	22.3551	0
translocon-associated protein subunit alpha	YPQDYQFYIQNFTALPLNTIVPPQR	N2H9F0S0G0	YPQDYQFYIQNFTALPLNTIVPPQR-N2H9F0S0G0	0.343821	20.3438	0
translocon-associated protein subunit alpha	DLNGNVFQDAVFNQTVTVIER	N2H9F0S0G0	DLNGNVFQDAVFNQTVTVIER-N2H9F0S0G0	0.35065	17.3507	0
translocon-associated protein subunit alpha	DLNGNVFQDAVFNQTVTVIER	N2H8F0S0G0	DLNGNVFQDAVFNQTVTVIER-N2H8F0S0G0	0.327995	10.328	0
translocon-associated protein subunit beta	IAPASNVSHTVVLRPLK	N2H4F0S0G0	IAPASNVSHTVVLRPLK-N2H4F0S0G0	0.317689	20.3177	0
translocon-associated protein subunit beta	IAPASNVSHTVVLRPLK	N2H5F0S0G0	IAPASNVSHTVVLRPLK-N2H5F0S0G0	0.314319	18.3143	0
translocon-associated protein subunit beta	IAPASNVSHTVVLRPLK	N2H6F0S0G0	IAPASNVSHTVVLRPLK-N2H6F0S0G0	0.314079	18.3141	0
translocon-associated protein subunit beta	IAPASNVSHTVVLRPLK	N2H6F0S0G0	IAPASNVSHTVVLRPLK-N2H6F0S0G0	0.30782	18.3078	0
translocon-associated protein subunit beta	IAPASNVSHTVVLRPLK	N2H5F0S0G0	IAPASNVSHTVVLRPLK-N2H5F0S0G0	0.289358	18.2894	0
translocon-associated protein subunit beta	IAPASNVSHTVVLRPLK	N2H4F0S0G0	IAPASNVSHTVVLRPLK-N2H4F0S0G0	0.284012	16.284	0
translocon-associated protein subunit beta	IAPASNVSHTVVLRPLK	N2H3F0S0G0	IAPASNVSHTVVLRPLK-N2H3F0S0G0	0.244138	15.2441	0
translocon-associated protein subunit beta	IAPASNVSHTVVLRPLK	N2H9F0S0G0	IAPASNVSHTVVLRPLK-N2H9F0S0G0	0.253222	14.2532	0
translocon-associated protein subunit beta	IAPASNVSHTVVLRPLK	N2H8F0S0G0	IAPASNVSHTVVLRPLK-N2H8F0S0G0	0.253195	14.2532	0
translocon-associated protein subunit beta	IAPASNVSHTVVLRPLK	N2H8F0S0G0	IAPASNVSHTVVLRPLK-N2H8F0S0G0	0.20948	13.2095	0
translocon-associated protein subunit beta	IAPASNVSHTVVLRPLK	N5H5F0S0G0	IAPASNVSHTVVLRPLK-N5H5F0S0G0	0.307852	12.3079	0
translocon-associated protein subunit beta	IAPASNVSHTVVLRPLK	N2H5F1S0G0	IAPASNVSHTVVLRPLK-N2H5F1S0G0	0.171847	9.17185	0.0013
transmembrane and TPR repeat-containing protein 3	ANESRLEEADQLYR	N2H5F0S0G0	ANESRLEEADQLYR-N2H5F0S0G0	0.357158	13.3572	0
transmembrane and TPR repeat-containing protein 3	ANESRLEEADQLYR	N2H6F0S0G0	ANESRLEEADQLYR-N2H6F0S0G0	0.34294	13.3429	0
transmembrane and TPR repeat-containing protein 3	ANESRLEEADQLYR	N2H3F0S0G0	ANESRLEEADQLYR-N2H3F0S0G0	0.310583	10.3106	0
transmembrane emp24 domain-containing protein 9	FTFTSHTPGEHQICLHSNSTK	N3H3F0S0G0	FTFTSHTPGEHQICLHSNSTK-N3H3F0S0G0	0.280993	18.281	0
transmembrane emp24 domain-containing protein 9	FTFTSHTPGEHQICLHSNSTK	N2H6F0S0G0	FTFTSHTPGEHQICLHSNSTK-N2H6F0S0G0	0.281948	16.2819	0
transmembrane emp24 domain-containing protein 9	FTFTSHTPGEHQICLHSNSTK	N2H3F0S0G0	FTFTSHTPGEHQICLHSNSTK-N2H3F0S0G0	0.26993	16.2699	0
transmembrane emp24 domain-containing protein 9	FTFTSHTPGEHQICLHSNSTK	N2H3F0S0G0	FTFTSHTPGEHQICLHSNSTK-N2H3F0S0G0	0.246996	16.247	0
transmembrane emp24 domain-containing protein 9	FTFTSHTPGEHQICLHSNSTK	N2H4F0S0G0	FTFTSHTPGEHQICLHSNSTK-N2H4F0S0G0	0.245276	15.2453	0
transmembrane emp24 domain-containing protein 9	FTFTSHTPGEHQICLHSNSTK	N2H5F0S0G0	FTFTSHTPGEHQICLHSNSTK-N2H5F0S0G0	0.242258	14.2423	0
transmembrane emp24 domain-containing protein 9	FTFTSHTPGEHQICLHSNSTK	N4H5F0S0G0	FTFTSHTPGEHQICLHSNSTK-N4H5F0S0G0	0.219176	11.2192	0
transmembrane emp24 domain-containing protein 9	FTFTSHTPGEHQICLHSNSTK	N4H5F0S2G0	FTFTSHTPGEHQICLHSNSTK-N4H5F0S2G0	0.207234	10.2072	0.0005
transmembrane emp24 domain-containing protein 9	FTFTSHTPGEHQICLHSNSTK	N2H8F0S0G0	FTFTSHTPGEHQICLHSNSTK-N2H8F0S0G0	0.242086	9.24209	0.0014
transmembrane glycoprotein NMB	VSVNTANMTLGHQVMEVAVFR	N2H6F0S0G0	VSVNTANMTLGHQVMEVAVFR-N2H6F0S0G0	0.275868	18.2759	0
transmembrane glycoprotein NMB	VSVNTANMTLGHQVMEVAVFR	N2H5F0S0G0	VSVNTANMTLGHQVMEVAVFR-N2H5F0S0G0	0.240755	17.2408	0
transmembrane glycoprotein NMB	VSVNTANMTLGHQVMEVAVFR	N2H6F0S0G0	VSVNTANMTLGHQVMEVAVFR-N2H6F0S0G0	0.277285	16.2773	0
transmembrane glycoprotein NMB	VSVNTANMTLGHQVMEVAVFR	N2H7F0S0G0	VSVNTANMTLGHQVMEVAVFR-N2H7F0S0G0	0.250799	15.2508	0
transmembrane glycoprotein NMB	VSVNTANMTLGHQVMEVAVFR	N2H6F0S0G0	VSVNTANMTLGHQVMEVAVFR-N2H6F0S0G0	0.26665	14.2666	0
transmembrane glycoprotein NMB	VSVNTANMTLGHQVMEVAVFR	N2H5F0S0G0	VSVNTANMTLGHQVMEVAVFR-N2H5F0S0G0	0.241923	14.2419	0
transmembrane glycoprotein NMB	VSVNTANMTLGHQVMEVAVFR	N2H7F0S0G0	VSVNTANMTLGHQVMEVAVFR-N2H7F0S0G0	0.230454	10.2305	0
transmembrane glycoprotein NMB	VSVNTANMTLGHQVMEVAVFR	N2H6F0S0G0	VSVNTANMTLGHQVMEVAVFR-N2H6F0S0G0	0.229749	10.2297	0
transmembrane protein 131	NSAHPLQSPTGFTEGLSR	N2H6F0S0G0	NSAHPLQSPTGFTEGLSR-N2H6F0S0G0	0.393522	19.3935	0
transmembrane protein 131	NSAHPLQSPTGFTEGLSR	N2H8F0S0G0	NSAHPLQSPTGFTEGLSR-N2H8F0S0G0	0.344033	17.344	0
transmembrane protein 131	NSAHPLQSPTGFTEGLSR	N2H8F0S0G0	NSAHPLQSPTGFTEGLSR-N2H8F0S0G0	0.308426	16.3084	0
transmembrane protein 131	NSAHPLQSPTGFTEGLSR	N2H7F0S0G0	NSAHPLQSPTGFTEGLSR-N2H7F0S0G0	0.418181	9.41818	0.0014
transmembrane protein 231	NVTTFLSDPNPVWLVGR	N2H9F0S0G0	NVTTFLSDPNPVWLVGR-N2H9F0S0G0	0.218578	10.2186	0.0005
transmembrane protein 245	ILGDKVNNTAVIEK	N2H8F0S0G0	ILGDKVNNTAVIEK-N2H8F0S0G0	0.36034	14.3603	0
transmembrane protein 245	ILGDKVNNTAVIEK	N2H9F0S0G0	ILGDKVNNTAVIEK-N2H9F0S0G0	0.409118	13.4091	0
transmembrane protein 9	NISGHIYNQNVSQK	N2H6F0S0G0	NISGHIYNQNVSQK-N2H6F0S0G0	0.444143	28.4441	0
tripeptidyl-peptidase 1	SSSHLPPSSYFNASGR	N2H3F0S0G0	SSSHLPPSSYFNASGR-N2H3F0S0G0	0.195917	12.1959	0
trophoblast glycoprotein	VLHNSTLAEWQGLAHVK	N5H6F0S1G0	VLHNSTLAEWQGLAHVK-N5H6F0S1G0	0.219983	10.22	0.0005
tyrosine-protein phosphatase non-receptor type substrate 1	NHTVLILAQQK	N4H5F2S0G0	NHTVLILAQQK-N4H5F2S0G0	0.360469	19.3605	0
tyrosine-protein phosphatase non-receptor type substrate 1	NHTVLILAQQK	N4H5F0S1G0	NHTVLILAQQK-N4H5F0S1G0	0.339171	16.3392	0
tyrosine-protein phosphatase non-receptor type substrate 1	NHTVLILAQQK	N4H5F0S0G0	NHTVLILAQQK-N4H5F0S0G0	0.207168	12.2072	0
tyrosine-protein phosphatase non-receptor type substrate 1	VSPSLDVTQQPTMAENQLNVTCHVQK	N2H7F0S0G0	VSPSLDVTQQPTMAENQLNVTCHVQK-N2H7F0S0G0	0.189091	8.18909	0.0012
tyrosine-protein phosphatase non-receptor type substrate 1	VSPSLDVTQQPTMAENQLNVTCHVQK	N2H9F0S0G0	VSPSLDVTQQPTMAENQLNVTCHVQK-N2H9F0S0G0	0.270253	7.27025	0.005
urokinase plasminogen activator surface receptor	GCGSLPGCPGIAGFHGNHTFHFLR	N4H5F0S0G0	GCGSLPGCPGIAGFHGNHTFHFLR-N4H5F0S0G0	0.175304	14.1753	0
urokinase plasminogen activator surface receptor	GCGSLPGCPGIAGFHGNHTFHFLR	N4H5F0S1G0	GCGSLPGCPGIAGFHGNHTFHFLR-N4H5F0S1G0	0.167574	11.1676	0
urokinase plasminogen activator surface receptor	GCGSLPGCPGIAGFHGNHTFHFLR	N4H5F0S2G0	GCGSLPGCPGIAGFHGNHTFHFLR-N4H5F0S2G0	0.170143	10.1701	0.001
vascular endothelial growth factor D	CGGCCNEESVMCMNTSTSYISK	N5H5F0S0G0	CGGCCNEESVMCMNTSTSYISK-N5H5F0S0G0	0.264977	16.265	0
vascular endothelial growth factor D	CGGCCNEESVMCMNTSTSYISK	N5H5F0S0G0	CGGCCNEESVMCMNTSTSYISK-N5H5F0S0G0	0.22913	14.2291	0
VIP36-like protein	VFPYISAMVNNGSLSYDHER	N2H6F0S0G0	VFPYISAMVNNGSLSYDHER-N2H6F0S0G0	0.213934	15.2139	0
VIP36-like protein	VFPYISAMVNNGSLSYDHER	N2H6F0S0G0	VFPYISAMVNNGSLSYDHER-N2H6F0S0G0	0.211629	12.2116	0
VIP36-like protein	VFPYISAMVNNGSLSYDHER	N2H5F0S0G0	VFPYISAMVNNGSLSYDHER-N2H5F0S0G0	0.159838	8.15984	0.0016
vitamin K-dependent gamma-carboxylase	EKVENGSETGPLPPELQPLLEGEVK	N2H6F0S0G0	EKVENGSETGPLPPELQPLLEGEVK-N2H6F0S0G0	0.323807	16.3238	0
vitamin K-dependent gamma-carboxylase	EKVENGSETGPLPPELQPLLEGEVK	N2H5F0S0G0	EKVENGSETGPLPPELQPLLEGEVK-N2H5F0S0G0	0.309505	12.3095	0
voltage-dependent calcium channel subunit alpha-2/delta-1	VLKDAVNNITAK	N2H8F0S0G0	VLKDAVNNITAK-N2H8F0S0G0	0.410374	17.4104	0
voltage-dependent calcium channel subunit alpha-2/delta-1	VLKDAVNNITAK	N2H9F0S0G0	VLKDAVNNITAK-N2H9F0S0G0	0.284364	12.2844	0
V-type proton ATPase subunit S1	QLLQTQVASHVIHPPVSYNDTAPR	N2H6F0S0G0	QLLQTQVASHVIHPPVSYNDTAPR-N2H6F0S0G0	0.136048	8.13605	0.002
wolframin	CLYGEAYPSCSSGNTSTAEEELCR	N2H4F1S0G0	CLYGEAYPSCSSGNTSTAEEELCR-N2H4F1S0G0	0.258052	12.2581	0
wolframin	CLYGEAYPSCSSGNTSTAEEELCR	N2H5F1S0G0	CLYGEAYPSCSSGNTSTAEEELCR-N2H5F1S0G0	0.13685	7.13685	0.0062

## Sheet: Table S3c
Table S3a Identified intact glycopeptides with sequential enrichment method from FUT8-/- cells
Protein Name	Sequence	NGLYCAN	IGP	IR Score	Morpheus Score	FDR
4F2 cell-surface antigen heavy chain	LEAANLPAGISLPASANLLFSTNSTR	N7H8F1S0G0	LEAANLPAGISLPASANLLFSTNSTR-N7H8F1S0G0	0.138187	12.1382	0
4F2 cell-surface antigen heavy chain	LEAANLPAGISLPASANLLFSTNSTR	N5H6F4S0G0	LEAANLPAGISLPASANLLFSTNSTR-N5H6F4S0G0	0.137901	11.1379	0
4F2 cell-surface antigen heavy chain	YLNATGSHWCSWSVSQAGLLTASVPAQLLR	N5H6F4S0G0	YLNATGSHWCSWSVSQAGLLTASVPAQLLR-N5H6F4S0G0	0.190117	10.1901	0
4F2 cell-surface antigen heavy chain	LEAANLPAGISLPASANLLFSTNSTR	N4H5F0S0G0	LEAANLPAGISLPASANLLFSTNSTR-N4H5F0S0G0	0.135768	10.1358	0
4F2 cell-surface antigen heavy chain	LEAANLPAGISLPASANLLFSTNSTR	N5H6F2S0G0	LEAANLPAGISLPASANLLFSTNSTR-N5H6F2S0G0	0.117583	10.1176	0
4F2 cell-surface antigen heavy chain	LEAANLPAGISLPASANLLFSTNSTR	N5H6F2S0G0	LEAANLPAGISLPASANLLFSTNSTR-N5H6F2S0G0	0.1084	9.1084	0.0004
4F2 cell-surface antigen heavy chain	LEAANLPAGISLPASANLLFSTNSTR	N4H5F2S0G0	LEAANLPAGISLPASANLLFSTNSTR-N4H5F2S0G0	0.101606	9.10161	0.0004
4F2 cell-surface antigen heavy chain	YLNATGSHWCSWSVSQAGLLTASVPAQLLR	N5H6F2S0G0	YLNATGSHWCSWSVSQAGLLTASVPAQLLR-N5H6F2S0G0	0.255515	8.25551	0.0004
4F2 cell-surface antigen heavy chain	YLNATGSHWCSWSVSQAGLLTASVPAQLLR	N6H7F4S0G0	YLNATGSHWCSWSVSQAGLLTASVPAQLLR-N6H7F4S0G0	0.200591	8.20059	0.0004
4F2 cell-surface antigen heavy chain	YLNATGSHWCSWSVSQAGLLTASVPAQLLR	N5H6F2S0G0	YLNATGSHWCSWSVSQAGLLTASVPAQLLR-N5H6F2S0G0	0.286617	7.28662	0.0018
4F2 cell-surface antigen heavy chain	YLNATGSHWCSWSVSQAGLLTASVPAQLLR	N5H6F4S0G0	YLNATGSHWCSWSVSQAGLLTASVPAQLLR-N5H6F4S0G0	0.189979	7.18998	0.0017
4F2 cell-surface antigen heavy chain	YLNATGSHWCSWSVSQAGLLTASVPAQLLR	N5H6F2S0G0	YLNATGSHWCSWSVSQAGLLTASVPAQLLR-N5H6F2S0G0	0.213549	6.21355	0.0087
acid ceramidase	NLSFATIYDVLSTKPVLNK	N2H6F0S0G0	NLSFATIYDVLSTKPVLNK-N2H6F0S0G0	0.306976	13.307	0
acid ceramidase	NLSFATIYDVLSTKPVLNK	N2H6F0S0G0	NLSFATIYDVLSTKPVLNK-N2H6F0S0G0	0.260471	11.2605	0
acid ceramidase	LMAPAYFILGGNK	N2H7F0S0G0	LMAPAYFILGGNK-N2H7F0S0G0	0.259622	11.2596	0
acid ceramidase	LMAPAYFILGGNK	N2H6F0S0G0	LMAPAYFILGGNK-N2H6F0S0G0	0.214537	9.21454	0
adipocyte plasma membrane-associated protein	AGPNGTLFVVDAYK	N2H5F0S0G0	AGPNGTLFVVDAYK-N2H5F0S0G0	0.353603	15.3536	0
adipocyte plasma membrane-associated protein	AGPNGTLFVVDAYK	N2H6F0S0G0	AGPNGTLFVVDAYK-N2H6F0S0G0	0.320176	11.3202	0
adipocyte plasma membrane-associated protein	AGPNGTLFVVDAYK	N2H5F0S0G0	AGPNGTLFVVDAYK-N2H5F0S0G0	0.412188	8.41219	0.0004
alpha-2-macroglobulin receptor-associated protein	KDTQMVHSNSLNEDTQDELGDPR	N4H3F1S0G0	KDTQMVHSNSLNEDTQDELGDPR-N4H3F1S0G0	0.126328	8.12633	0.0007
alpha-2-macroglobulin receptor-associated protein	KDTQMVHSNSLNEDTQDELGDPR	N4H3F1S0G0	KDTQMVHSNSLNEDTQDELGDPR-N4H3F1S0G0	0.116739	8.11674	0.0007
alpha-2-macroglobulin receptor-associated protein	KDTQMVHSNSLNEDTQDELGDPR	N4H3F1S0G0	KDTQMVHSNSLNEDTQDELGDPR-N4H3F1S0G0	0.108564	7.10856	0.0051
alpha-2-macroglobulin receptor-associated protein	VIDLWDLAQTANFTEK	N2H5F0S0G0	VIDLWDLAQTANFTEK-N2H5F0S0G0	0.2559	20.2559	0
alpha-2-macroglobulin receptor-associated protein	VIDLWDLAQTANFTEK	N2H5F0S0G0	VIDLWDLAQTANFTEK-N2H5F0S0G0	0.23702	18.237	0
alpha-2-macroglobulin receptor-associated protein	VIDLWDLAQTANFTEK	N2H5F0S0G0	VIDLWDLAQTANFTEK-N2H5F0S0G0	0.24506	17.2451	0
alpha-2-macroglobulin receptor-associated protein	VIDLWDLAQTANFTEK	N2H6F0S0G0	VIDLWDLAQTANFTEK-N2H6F0S0G0	0.243664	15.2437	0
alpha-2-macroglobulin receptor-associated protein	VIDLWDLAQTANFTEK	N2H5F0S0G0	VIDLWDLAQTANFTEK-N2H5F0S0G0	0.227739	14.2277	0
alpha-2-macroglobulin receptor-associated protein	VIDLWDLAQTANFTEK	N2H8F0S0G0	VIDLWDLAQTANFTEK-N2H8F0S0G0	0.256353	11.2564	0
alpha-2-macroglobulin receptor-associated protein	VIDLWDLAQTANFTEK	N2H6F0S0G0	VIDLWDLAQTANFTEK-N2H6F0S0G0	0.221949	11.2219	0
alpha-2-macroglobulin receptor-associated protein	VIDLWDLAQTANFTEK	N2H8F0S0G0	VIDLWDLAQTANFTEK-N2H8F0S0G0	0.215428	10.2154	0
alpha-2-macroglobulin receptor-associated protein	VIDLWDLAQTANFTEK	N2H7F0S0G0	VIDLWDLAQTANFTEK-N2H7F0S0G0	0.157071	7.15707	0.002
alpha-L-iduronidase	FQVNNTCPPHVQLLR	N2H8F0S0G0	FQVNNTCPPHVQLLR-N2H8F0S0G0	0.37199	14.372	0
alpha-L-iduronidase	FQVNNTCPPHVQLLR	N2H9F0S0G0	FQVNNTCPPHVQLLR-N2H9F0S0G0	0.303602	10.3036	0
alpha-N-acetylgalactosaminidase	VNYTLIANICNLWR	N2H10F0S0G0	VNYTLIANICNLWR-N2H10F0S0G0	0.215939	8.21594	0.0004
alpha-N-acetylgalactosaminidase	VNYTLIANICNLWR	N2H10F0S0G0	VNYTLIANICNLWR-N2H10F0S0G0	0.232086	7.23209	0.0018
amyloid beta A4 protein	EQNYSDDVLANMISEPR	N2H8F0S0G0	EQNYSDDVLANMISEPR-N2H8F0S0G0	0.141758	12.1418	0
amyloid beta A4 protein	EQNYSDDVLANMISEPR	N2H9F0S0G0	EQNYSDDVLANMISEPR-N2H9F0S0G0	0.285864	9.28586	0
basement membrane-specific heparan sulfate proteoglycan core protein	GVNVTMPSQPGVPPLSSTQLQIDPALQEFQLVDLSR	N2H8F0S0G0	GVNVTMPSQPGVPPLSSTQLQIDPALQEFQLVDLSR-N2H8F0S0G0	0.288999	17.289	0
basement membrane-specific heparan sulfate proteoglycan core protein	GVNVTMPSQPGVPPLSSTQLQIDPALQEFQLVDLSR	N2H9F0S0G0	GVNVTMPSQPGVPPLSSTQLQIDPALQEFQLVDLSR-N2H9F0S0G0	0.26058	11.2606	0
basement membrane-specific heparan sulfate proteoglycan core protein	NQELEDNVHISPNGSIITIVGTRPSNHGAYR	N2H8F0S0G0	NQELEDNVHISPNGSIITIVGTRPSNHGAYR-N2H8F0S0G0	0.217024	18.217	0
basement membrane-specific heparan sulfate proteoglycan core protein	NQELEDNVHISPNGSIITIVGTRPSNHGAYR	N2H6F0S0G0	NQELEDNVHISPNGSIITIVGTRPSNHGAYR-N2H6F0S0G0	0.180583	10.1806	0
basement membrane-specific heparan sulfate proteoglycan core protein	NQELEDNVHISPNGSIITIVGTRPSNHGAYR	N4H5F2S0G0	NQELEDNVHISPNGSIITIVGTRPSNHGAYR-N4H5F2S0G0	0.174581	9.17458	0
basement membrane-specific heparan sulfate proteoglycan core protein	NQELEDNVHISPNGSIITIVGTRPSNHGAYR	N2H8F0S0G0	NQELEDNVHISPNGSIITIVGTRPSNHGAYR-N2H8F0S0G0	0.163748	9.16375	0
basement membrane-specific heparan sulfate proteoglycan core protein	NQELEDNVHISPNGSIITIVGTRPSNHGAYR	N2H6F0S0G0	NQELEDNVHISPNGSIITIVGTRPSNHGAYR-N2H6F0S0G0	0.226419	8.22642	0.0004
basigin	THLTCSLNSSGVDIIGHR	N5H6F0S3G0	THLTCSLNSSGVDIIGHR-N5H6F0S3G0	0.195248	9.19525	0
basigin	THLTCSLNSSGVDIIGHR	N5H6F0S3G0	THLTCSLNSSGVDIIGHR-N5H6F0S3G0	0.15216	9.15216	0
basigin	THLTCSLNSSGVDIIGHR	N5H6F2S2G0	THLTCSLNSSGVDIIGHR-N5H6F2S2G0	0.143483	9.14348	0
basigin	THLTCSLNSSGVDIIGHR	N6H7F0S3G0	THLTCSLNSSGVDIIGHR-N6H7F0S3G0	0.129508	9.12951	0
beta-galactosidase	NITQAFLIQR	N2H6F0S0G0	NITQAFLIQR-N2H6F0S0G0	0.460862	14.4609	0
beta-galactosidase	NITQAFLIQR	N2H7F0S0G0	NITQAFLIQR-N2H7F0S0G0	0.280525	13.2805	0
beta-galactosidase	NITQAFLIQR	N2H7F0S0G0	NITQAFLIQR-N2H7F0S0G0	0.230675	12.2307	0
beta-galactosidase	NITQAFLIQR	N2H7F0S0G0	NITQAFLIQR-N2H7F0S0G0	0.220826	11.2208	0
beta-galactosidase	NITQAFLIQR	N2H6F0S0G0	NITQAFLIQR-N2H6F0S0G0	0.2108	11.2108	0
beta-galactosidase	NITQAFLIQR	N2H6F0S0G0	NITQAFLIQR-N2H6F0S0G0	0.178742	11.1787	0
beta-galactosidase	NITQAFLIQR	N2H6F0S0G0	NITQAFLIQR-N2H6F0S0G0	0.160943	8.16094	0.0004
beta-glucuronidase	YGIVVIDECPGVGIVLPQSLGNESLR	N2H6F0S0G0	YGIVVIDECPGVGIVLPQSLGNESLR-N2H6F0S0G0	0.202429	15.2024	0
beta-glucuronidase	YGIVVIDECPGVGIVLPQSLGNESLR	N2H6F0S0G0	YGIVVIDECPGVGIVLPQSLGNESLR-N2H6F0S0G0	0.17753	14.1775	0
beta-glucuronidase	YGIVVIDECPGVGIVLPQSLGNESLR	N2H6F0S0G0	YGIVVIDECPGVGIVLPQSLGNESLR-N2H6F0S0G0	0.154657	11.1547	0
beta-glucuronidase	VTIAINNTLTPHTLPPGSIIYK	N2H9F0S0G0	VTIAINNTLTPHTLPPGSIIYK-N2H9F0S0G0	0.298255	16.2983	0
beta-glucuronidase	VTIAINNTLTPHTLPPGSIIYK	N2H9F0S0G0	VTIAINNTLTPHTLPPGSIIYK-N2H9F0S0G0	0.22557	13.2256	0
beta-glucuronidase	VTIAINNTLTPHTLPPGSIIYK	N2H9F0S0G0	VTIAINNTLTPHTLPPGSIIYK-N2H9F0S0G0	0.270655	8.27065	0.0004
beta-glucuronidase	VTIAINNTLTPHTLPPGSIIYK	N2H9F0S0G0	VTIAINNTLTPHTLPPGSIIYK-N2H9F0S0G0	0.1224	7.1224	0.0033
beta-hexosaminidase subunit beta	VSPELLNIAPENFLISHGPNSTADPSCSLLQEAFR	N2H6F0S0G0	VSPELLNIAPENFLISHGPNSTADPSCSLLQEAFR-N2H6F0S0G0	0.225181	18.2252	0
beta-hexosaminidase subunit beta	VSPELLNIAPENFLISHGPNSTADPSCSLLQEAFR	N2H7F0S0G0	VSPELLNIAPENFLISHGPNSTADPSCSLLQEAFR-N2H7F0S0G0	0.210046	18.21	0
beta-hexosaminidase subunit beta	VSPELLNIAPENFLISHGPNSTADPSCSLLQEAFR	N2H6F0S0G0	VSPELLNIAPENFLISHGPNSTADPSCSLLQEAFR-N2H6F0S0G0	0.164888	10.1649	0
beta-hexosaminidase subunit beta	GLETFSQLVYQDSYGAFTINK	N2H6F0S0G0	GLETFSQLVYQDSYGAFTINK-N2H6F0S0G0	0.144457	11.1445	0
beta-hexosaminidase subunit beta	GLETFSQLVYQDSYGAFTINK	N2H7F0S0G0	GLETFSQLVYQDSYGAFTINK-N2H7F0S0G0	0.159662	10.1597	0
beta-hexosaminidase subunit beta	GLETFSQLVYQDSYGAFTINK	N2H6F0S0G0	GLETFSQLVYQDSYGAFTINK-N2H6F0S0G0	0.11936	10.1194	0
beta-hexosaminidase subunit beta	GLETFSQLVYQDSYGAFTINK	N2H6F0S0G0	GLETFSQLVYQDSYGAFTINK-N2H6F0S0G0	0.116223	10.1162	0
beta-hexosaminidase subunit beta	GLETFSQLVYQDSYGAFTINK	N2H5F0S0G0	GLETFSQLVYQDSYGAFTINK-N2H5F0S0G0	0.135928	9.13593	0
beta-hexosaminidase subunit beta	GLETFSQLVYQDSYGAFTINK	N2H5F0S0G0	GLETFSQLVYQDSYGAFTINK-N2H5F0S0G0	0.156224	8.15622	0.0004
beta-hexosaminidase subunit beta	GLETFSQLVYQDSYGAFTINK	N2H7F0S0G0	GLETFSQLVYQDSYGAFTINK-N2H7F0S0G0	0.132189	8.13219	0.0004
calreticulin	SGTIFDNFLITNDEAYAEEFGNETWGVTK	N2H5F0S0G0	SGTIFDNFLITNDEAYAEEFGNETWGVTK-N2H5F0S0G0	0.232085	18.2321	0
calreticulin	SGTIFDNFLITNDEAYAEEFGNETWGVTK	N2H6F0S0G0	SGTIFDNFLITNDEAYAEEFGNETWGVTK-N2H6F0S0G0	0.15934	11.1593	0
calreticulin	SGTIFDNFLITNDEAYAEEFGNETWGVTK	N2H5F0S0G0	SGTIFDNFLITNDEAYAEEFGNETWGVTK-N2H5F0S0G0	0.107351	8.10735	0.0007
calumenin	NVTYGTYLDDPDPDDGFNYK	N2H5F0S0G0	NVTYGTYLDDPDPDDGFNYK-N2H5F0S0G0	0.307811	14.3078	0
calumenin	NVTYGTYLDDPDPDDGFNYK	N2H6F0S0G0	NVTYGTYLDDPDPDDGFNYK-N2H6F0S0G0	0.185632	9.18563	0
calumenin	NVTYGTYLDDPDPDDGFNYK	N2H3F0S0G0	NVTYGTYLDDPDPDDGFNYK-N2H3F0S0G0	0.207444	8.20744	0.0004
calumenin	NATYGYALDDPDPDDGFNYK	N2H5F0S0G0	NATYGYALDDPDPDDGFNYK-N2H5F0S0G0	0.348406	10.3484	0
calumenin	NATYGYALDDPDPDDGFNYK	N2H6F0S0G0	NATYGYALDDPDPDDGFNYK-N2H6F0S0G0	0.257597	9.2576	0
calumenin	NATYGYALDDPDPDDGFNYK	N2H6F0S0G0	NATYGYALDDPDPDDGFNYK-N2H6F0S0G0	0.129828	7.12983	0.0026
cartilage-associated protein	WGLSDEHFQPRPEAVQFVNVTMLQK	N2H9F0S0G0	WGLSDEHFQPRPEAVQFVNVTMLQK-N2H9F0S0G0	0.307534	15.3075	0
cartilage-associated protein	WGLSDEHFQPRPEAVQFVNVTMLQK	N2H8F0S0G0	WGLSDEHFQPRPEAVQFVNVTMLQK-N2H8F0S0G0	0.265094	14.2651	0
cartilage-associated protein	WGLSDEHFQPRPEAVQFVNVTMLQK	N2H6F0S0G0	WGLSDEHFQPRPEAVQFVNVTMLQK-N2H6F0S0G0	0.107333	11.1073	0
cartilage-associated protein	DKWGLSDEHFQPRPEAVQFVNVTMLQK	N2H6F0S0G0	DKWGLSDEHFQPRPEAVQFVNVTMLQK-N2H6F0S0G0	0.238012	16.238	0
cartilage-associated protein	DKWGLSDEHFQPRPEAVQFVNVTMLQK	N2H7F0S0G0	DKWGLSDEHFQPRPEAVQFVNVTMLQK-N2H7F0S0G0	0.229556	14.2296	0
cartilage-associated protein	DKWGLSDEHFQPRPEAVQFVNVTMLQK	N2H8F0S0G0	DKWGLSDEHFQPRPEAVQFVNVTMLQK-N2H8F0S0G0	0.187417	14.1874	0
cartilage-associated protein	DKWGLSDEHFQPRPEAVQFVNVTMLQK	N2H9F0S0G0	DKWGLSDEHFQPRPEAVQFVNVTMLQK-N2H9F0S0G0	0.224584	13.2246	0
cartilage-associated protein	DKWGLSDEHFQPRPEAVQFVNVTMLQK	N2H8F0S0G0	DKWGLSDEHFQPRPEAVQFVNVTMLQK-N2H8F0S0G0	0.128665	10.1287	0
cartilage-associated protein	DKWGLSDEHFQPRPEAVQFVNVTMLQK	N2H8F0S0G0	DKWGLSDEHFQPRPEAVQFVNVTMLQK-N2H8F0S0G0	0.107008	10.107	0
cartilage-associated protein	DKWGLSDEHFQPRPEAVQFVNVTMLQK	N2H8F0S0G0	DKWGLSDEHFQPRPEAVQFVNVTMLQK-N2H8F0S0G0	0.116216	9.11622	0.0004
cathepsin D	YYEGELSYLNVTR	N2H6F0S0G0	YYEGELSYLNVTR-N2H6F0S0G0	0.208293	9.20829	0
cathepsin D	YYEGELSYLNVTR	N2H4F0S0G0	YYEGELSYLNVTR-N2H4F0S0G0	0.20632	8.20632	0.0004
cathepsin D	YYEGELSYLNVTR	N2H3F0S0G0	YYEGELSYLNVTR-N2H3F0S0G0	0.20295	8.20295	0.0004
cathepsin D	NGTSFDIHYGSGSLSGYLSQDTVSVPCK	N2H3F0S0G0	NGTSFDIHYGSGSLSGYLSQDTVSVPCK-N2H3F0S0G0	0.395394	28.3954	0
cathepsin D	NGTSFDIHYGSGSLSGYLSQDTVSVPCK	N2H5F0S0G0	NGTSFDIHYGSGSLSGYLSQDTVSVPCK-N2H5F0S0G0	0.395043	28.395	0
cathepsin D	NGTSFDIHYGSGSLSGYLSQDTVSVPCK	N2H3F0S0G0	NGTSFDIHYGSGSLSGYLSQDTVSVPCK-N2H3F0S0G0	0.382735	28.3827	0
cathepsin D	NGTSFDIHYGSGSLSGYLSQDTVSVPCK	N2H3F0S0G0	NGTSFDIHYGSGSLSGYLSQDTVSVPCK-N2H3F0S0G0	0.392061	26.3921	0
cathepsin D	NGTSFDIHYGSGSLSGYLSQDTVSVPCK	N2H5F0S0G0	NGTSFDIHYGSGSLSGYLSQDTVSVPCK-N2H5F0S0G0	0.384887	25.3849	0
cathepsin D	NGTSFDIHYGSGSLSGYLSQDTVSVPCK	N2H3F0S0G0	NGTSFDIHYGSGSLSGYLSQDTVSVPCK-N2H3F0S0G0	0.368988	25.369	0
cathepsin D	NGTSFDIHYGSGSLSGYLSQDTVSVPCK	N2H6F0S0G0	NGTSFDIHYGSGSLSGYLSQDTVSVPCK-N2H6F0S0G0	0.363472	23.3635	0
cathepsin D	NGTSFDIHYGSGSLSGYLSQDTVSVPCK	N2H5F0S0G0	NGTSFDIHYGSGSLSGYLSQDTVSVPCK-N2H5F0S0G0	0.333052	20.3331	0
cathepsin D	NGTSFDIHYGSGSLSGYLSQDTVSVPCK	N2H3F0S0G0	NGTSFDIHYGSGSLSGYLSQDTVSVPCK-N2H3F0S0G0	0.315027	20.315	0
cathepsin D	NGTSFDIHYGSGSLSGYLSQDTVSVPCK	N2H5F0S0G0	NGTSFDIHYGSGSLSGYLSQDTVSVPCK-N2H5F0S0G0	0.321013	18.321	0
cathepsin D	NGTSFDIHYGSGSLSGYLSQDTVSVPCK	N2H6F0S0G0	NGTSFDIHYGSGSLSGYLSQDTVSVPCK-N2H6F0S0G0	0.319473	18.3195	0
cathepsin D	NGTSFDIHYGSGSLSGYLSQDTVSVPCK	N2H3F0S0G0	NGTSFDIHYGSGSLSGYLSQDTVSVPCK-N2H3F0S0G0	0.317985	18.318	0
cathepsin D	NGTSFDIHYGSGSLSGYLSQDTVSVPCK	N2H6F0S0G0	NGTSFDIHYGSGSLSGYLSQDTVSVPCK-N2H6F0S0G0	0.316917	16.3169	0
cathepsin D	NGTSFDIHYGSGSLSGYLSQDTVSVPCK	N2H3F0S0G0	NGTSFDIHYGSGSLSGYLSQDTVSVPCK-N2H3F0S0G0	0.365247	15.3652	0
cathepsin D	NGTSFDIHYGSGSLSGYLSQDTVSVPCK	N2H4F0S0G0	NGTSFDIHYGSGSLSGYLSQDTVSVPCK-N2H4F0S0G0	0.331985	15.332	0
cathepsin D	NGTSFDIHYGSGSLSGYLSQDTVSVPCK	N2H3F0S0G0	NGTSFDIHYGSGSLSGYLSQDTVSVPCK-N2H3F0S0G0	0.293936	15.2939	0
cathepsin D	NGTSFDIHYGSGSLSGYLSQDTVSVPCK	N2H3F0S0G0	NGTSFDIHYGSGSLSGYLSQDTVSVPCK-N2H3F0S0G0	0.378386	13.3784	0
cathepsin D	NGTSFDIHYGSGSLSGYLSQDTVSVPCK	N2H6F0S0G0	NGTSFDIHYGSGSLSGYLSQDTVSVPCK-N2H6F0S0G0	0.26808	13.2681	0
cathepsin D	NGTSFDIHYGSGSLSGYLSQDTVSVPCK	N2H7F0S0G0	NGTSFDIHYGSGSLSGYLSQDTVSVPCK-N2H7F0S0G0	0.213969	11.214	0
cathepsin D	NGTSFDIHYGSGSLSGYLSQDTVSVPCK	N2H3F0S0G0	NGTSFDIHYGSGSLSGYLSQDTVSVPCK-N2H3F0S0G0	0.26963	10.2696	0
cathepsin D	NGTSFDIHYGSGSLSGYLSQDTVSVPCK	N2H5F0S0G0	NGTSFDIHYGSGSLSGYLSQDTVSVPCK-N2H5F0S0G0	0.29534	9.29534	0
cathepsin D	NGTSFDIHYGSGSLSGYLSQDTVSVPCK	N2H9F0S0G0	NGTSFDIHYGSGSLSGYLSQDTVSVPCK-N2H9F0S0G0	0.287876	9.28788	0
cathepsin D	NGTSFDIHYGSGSLSGYLSQDTVSVPCK	N2H8F0S0G0	NGTSFDIHYGSGSLSGYLSQDTVSVPCK-N2H8F0S0G0	0.22933	8.22933	0.0004
cathepsin D	NGTSFDIHYGSGSLSGYLSQDTVSVPCK	N2H3F0S0G0	NGTSFDIHYGSGSLSGYLSQDTVSVPCK-N2H3F0S0G0	0.187038	8.18704	0.0004
cathepsin D	NGTSFDIHYGSGSLSGYLSQDTVSVPCK	N6H5F0S0G0	NGTSFDIHYGSGSLSGYLSQDTVSVPCK-N6H5F0S0G0	0.237836	7.23784	0.0018
cathepsin D	NGTSFDIHYGSGSLSGYLSQDTVSVPCK	N2H9F0S0G0	NGTSFDIHYGSGSLSGYLSQDTVSVPCK-N2H9F0S0G0	0.227458	6.22746	0.0087
cathepsin D	NGTSFDIHYGSGSLSGYLSQDTVSVPCK	N2H4F0S0G0	NGTSFDIHYGSGSLSGYLSQDTVSVPCK-N2H4F0S0G0	0.176108	6.17611	0.0086
cathepsin L1	YKPEFAAANDTGYVDIPQLEK	N2H6F0S0G0	YKPEFAAANDTGYVDIPQLEK-N2H6F0S0G0	0.295814	12.2958	0
cathepsin L1	YKPEFAAANDTGYVDIPQLEK	N2H5F0S0G0	YKPEFAAANDTGYVDIPQLEK-N2H5F0S0G0	0.270665	10.2707	0
cathepsin L1	YKPEFAAANDTGYVDIPQLEK	N2H5F0S0G0	YKPEFAAANDTGYVDIPQLEK-N2H5F0S0G0	0.186247	9.18625	0
cathepsin L1	YKPEFAAANDTGYVDIPQLEK	N2H6F0S0G0	YKPEFAAANDTGYVDIPQLEK-N2H6F0S0G0	0.179442	9.17944	0
cathepsin L1	YKPEFAAANDTGYVDIPQLEK	N2H7F0S0G0	YKPEFAAANDTGYVDIPQLEK-N2H7F0S0G0	0.256285	8.25628	0.0004
cathepsin L1	YKPEFAAANDTGYVDIPQLEK	N2H6F0S0G0	YKPEFAAANDTGYVDIPQLEK-N2H6F0S0G0	0.200315	8.20031	0.0004
cathepsin L1	YKPEFAAANDTGYVDIPQLEK	N2H6F0S0G0	YKPEFAAANDTGYVDIPQLEK-N2H6F0S0G0	0.173852	7.17385	0.0017
cathepsin L1	YKPEFAAANDTGYVDIPQLEK	N2H5F0S0G0	YKPEFAAANDTGYVDIPQLEK-N2H5F0S0G0	0.126746	7.12675	0.003
cathepsin L1	YKPEFAAANDTGYVDIPQLEK	N2H6F0S0G0	YKPEFAAANDTGYVDIPQLEK-N2H6F0S0G0	0.102853	7.10285	0.0075
cathepsin L1	YKPEFAAANDTGYVDIPQLEK	N2H7F0S0G0	YKPEFAAANDTGYVDIPQLEK-N2H7F0S0G0	0.173575	6.17358	0.0085
cathepsin L1	YKPEFAAANDTGYVDIPQLEK	N2H7F0S0G0	YKPEFAAANDTGYVDIPQLEK-N2H7F0S0G0	0.166085	6.16608	0.0085
cation-independent mannose-6-phosphate receptor	TGPVVEESGSLLLEYVNGSACTTSDGR	N4H5F2S1G0	TGPVVEESGSLLLEYVNGSACTTSDGR-N4H5F2S1G0	0.242603	19.2426	0
cation-independent mannose-6-phosphate receptor	TGPVVEESGSLLLEYVNGSACTTSDGR	N4H5F2S1G0	TGPVVEESGSLLLEYVNGSACTTSDGR-N4H5F2S1G0	0.157747	10.1577	0
cation-independent mannose-6-phosphate receptor	TQGCSVTDEQLLYSFNLTSLSTSTFK	N2H3F0S0G0	TQGCSVTDEQLLYSFNLTSLSTSTFK-N2H3F0S0G0	0.127339	8.12734	0.0007
cation-independent mannose-6-phosphate receptor	TQGCSVTDEQLLYSFNLTSLSTSTFK	N2H3F0S0G0	TQGCSVTDEQLLYSFNLTSLSTSTFK-N2H3F0S0G0	0.108811	7.10881	0.0051
cation-independent mannose-6-phosphate receptor	ITTNITLVCKPGDLESAPVLR	N4H5F0S0G0	ITTNITLVCKPGDLESAPVLR-N4H5F0S0G0	0.409413	15.4094	0
cation-independent mannose-6-phosphate receptor	ITTNITLVCKPGDLESAPVLR	N4H5F2S0G0	ITTNITLVCKPGDLESAPVLR-N4H5F2S0G0	0.261936	15.2619	0
cation-independent mannose-6-phosphate receptor	NSTHDDCQVTNPSTGHLFDLSSLSGK	N2H9F0S0G0	NSTHDDCQVTNPSTGHLFDLSSLSGK-N2H9F0S0G0	0.272454	11.2725	0
cation-independent mannose-6-phosphate receptor	NSTHDDCQVTNPSTGHLFDLSSLSGK	N4H5F2S0G0	NSTHDDCQVTNPSTGHLFDLSSLSGK-N4H5F2S0G0	0.11128	10.1113	0
cation-independent mannose-6-phosphate receptor	ITTNITLVCKPGDLESAPVLR	N4H5F0S0G0	ITTNITLVCKPGDLESAPVLR-N4H5F0S0G0	0.184451	9.18445	0
cation-independent mannose-6-phosphate receptor	NSTHDDCQVTNPSTGHLFDLSSLSGK	N4H5F0S1G0	NSTHDDCQVTNPSTGHLFDLSSLSGK-N4H5F0S1G0	0.111264	8.11126	0.0007
cation-independent mannose-6-phosphate receptor	NGSSIIDLSPLIHR	N4H5F2S1G0	NGSSIIDLSPLIHR-N4H5F2S1G0	0.313556	14.3136	0
cation-independent mannose-6-phosphate receptor	NGSSIIDLSPLIHR	N2H9F0S0G0	NGSSIIDLSPLIHR-N2H9F0S0G0	0.39848	13.3985	0
cation-independent mannose-6-phosphate receptor	NGSSIIDLSPLIHR	N4H5F2S1G0	NGSSIIDLSPLIHR-N4H5F2S1G0	0.284872	12.2849	0
cation-independent mannose-6-phosphate receptor	NGSSIIDLSPLIHR	N2H10F0S0G0	NGSSIIDLSPLIHR-N2H10F0S0G0	0.370156	10.3702	0
cation-independent mannose-6-phosphate receptor	NGSSIIDLSPLIHR	N4H5F0S1G0	NGSSIIDLSPLIHR-N4H5F0S1G0	0.30648	10.3065	0
cation-independent mannose-6-phosphate receptor	NGSSIIDLSPLIHR	N4H5F0S1G0	NGSSIIDLSPLIHR-N4H5F0S1G0	0.280521	9.28052	0
CD166 antigen	EGDNITLQCLGNGNPPPEEFMFYLPGQPEGIR	N7H8F1S0G0	EGDNITLQCLGNGNPPPEEFMFYLPGQPEGIR-N7H8F1S0G0	0.17581	8.17581	0.0004
CD166 antigen	EGDNITLQCLGNGNPPPEEFMFYLPGQPEGIR	N5H6F2S2G0	EGDNITLQCLGNGNPPPEEFMFYLPGQPEGIR-N5H6F2S2G0	0.159734	7.15973	0.0017
CD166 antigen	NATVVWMK	N4H5F0S2G0	NATVVWMK-N4H5F0S2G0	0.276869	14.2769	0
CD166 antigen	DSYPDGNITWYR	N4H5F2S0G0	DSYPDGNITWYR-N4H5F2S0G0	0.233028	12.233	0
CD166 antigen	DSYPDGNITWYR	N4H5F0S0G0	DSYPDGNITWYR-N4H5F0S0G0	0.245451	10.2455	0
CD166 antigen	DSYPDGNITWYR	N4H5F0S2G0	DSYPDGNITWYR-N4H5F0S2G0	0.156258	10.1563	0
CD166 antigen	NATVVWMK	N4H5F2S1G0	NATVVWMK-N4H5F2S1G0	0.181771	9.18177	0
CD166 antigen	NATVVWMK	N4H5F2S1G0	NATVVWMK-N4H5F2S1G0	0.134636	7.13464	0.0027
CD166 antigen	LSLSENYTLSINNAK	N4H5F2S1G0	LSLSENYTLSINNAK-N4H5F2S1G0	0.266487	13.2665	0
CD166 antigen	LSLSENYTLSINNAK	N4H5F2S1G0	LSLSENYTLSINNAK-N4H5F2S1G0	0.239724	12.2397	0
CD166 antigen	LSLSENYTLSINNAK	N4H5F2S0G0	LSLSENYTLSINNAK-N4H5F2S0G0	0.183863	10.1839	0
CD166 antigen	LSLSENYTLSINNAK	N4H5F0S1G0	LSLSENYTLSINNAK-N4H5F0S1G0	0.215307	9.21531	0
CD166 antigen	LSLSENYTLSINNAK	N4H5F2S0G0	LSLSENYTLSINNAK-N4H5F2S0G0	0.17045	9.17045	0
CD166 antigen	LSLSENYTLSINNAK	N4H5F2S1G0	LSLSENYTLSINNAK-N4H5F2S1G0	0.235516	8.23552	0.0004
CD166 antigen	IIISPEENVTLTCAAENQLER	N4H5F2S1G0	IIISPEENVTLTCAAENQLER-N4H5F2S1G0	0.306171	21.3062	0
CD166 antigen	IIISPEENVTLTCAAENQLER	N5H6F0S2G0	IIISPEENVTLTCAAENQLER-N5H6F0S2G0	0.24099	17.241	0
CD166 antigen	IIISPEENVTLTCAAENQLER	N4H5F0S0G0	IIISPEENVTLTCAAENQLER-N4H5F0S0G0	0.363452	14.3635	0
CD166 antigen	IIISPEENVTLTCAAENQLER	N5H6F2S0G0	IIISPEENVTLTCAAENQLER-N5H6F2S0G0	0.244579	14.2446	0
CD166 antigen	IIISPEENVTLTCAAENQLER	N4H5F2S0G0	IIISPEENVTLTCAAENQLER-N4H5F2S0G0	0.173928	14.1739	0
CD166 antigen	IIISPEENVTLTCAAENQLER	N4H5F0S1G0	IIISPEENVTLTCAAENQLER-N4H5F0S1G0	0.154122	13.1541	0
CD166 antigen	IIISPEENVTLTCAAENQLER	N5H6F4S0G0	IIISPEENVTLTCAAENQLER-N5H6F4S0G0	0.184871	12.1849	0
CD166 antigen	IIISPEENVTLTCAAENQLER	N4H5F2S0G0	IIISPEENVTLTCAAENQLER-N4H5F2S0G0	0.15284	12.1528	0
CD166 antigen	IIISPEENVTLTCAAENQLER	N5H6F0S2G0	IIISPEENVTLTCAAENQLER-N5H6F0S2G0	0.156014	11.156	0
CD166 antigen	IIISPEENVTLTCAAENQLER	N4H5F2S1G0	IIISPEENVTLTCAAENQLER-N4H5F2S1G0	0.144639	11.1446	0
CD166 antigen	IIISPEENVTLTCAAENQLER	N4H5F2S0G0	IIISPEENVTLTCAAENQLER-N4H5F2S0G0	0.138819	11.1388	0
CD166 antigen	IIISPEENVTLTCAAENQLER	N4H5F0S1G0	IIISPEENVTLTCAAENQLER-N4H5F0S1G0	0.133941	11.1339	0
CD166 antigen	IIISPEENVTLTCAAENQLER	N4H5F0S1G0	IIISPEENVTLTCAAENQLER-N4H5F0S1G0	0.132018	11.132	0
CD166 antigen	IIISPEENVTLTCAAENQLER	N7H8F1S0G0	IIISPEENVTLTCAAENQLER-N7H8F1S0G0	0.187644	10.1876	0
CD166 antigen	IIISPEENVTLTCAAENQLER	N5H6F0S2G0	IIISPEENVTLTCAAENQLER-N5H6F0S2G0	0.161941	10.1619	0
CD166 antigen	IIISPEENVTLTCAAENQLER	N4H5F0S1G0	IIISPEENVTLTCAAENQLER-N4H5F0S1G0	0.119109	10.1191	0
CD166 antigen	IIISPEENVTLTCAAENQLER	N5H6F2S1G0	IIISPEENVTLTCAAENQLER-N5H6F2S1G0	0.166405	9.16641	0
CD166 antigen	IIISPEENVTLTCAAENQLER	N4H5F0S0G0	IIISPEENVTLTCAAENQLER-N4H5F0S0G0	0.23715	8.23715	0.0004
CD166 antigen	IIISPEENVTLTCAAENQLER	N8H9F1S0G0	IIISPEENVTLTCAAENQLER-N8H9F1S0G0	0.143328	8.14333	0.0004
CD44 antigen	TEAADLCQAFNSTLPTMEQMQK	N5H6F0S2G0	TEAADLCQAFNSTLPTMEQMQK-N5H6F0S2G0	0.263227	18.2632	0
CD44 antigen	TEAADLCQAFNSTLPTMEQMQK	N5H6F2S2G0	TEAADLCQAFNSTLPTMEQMQK-N5H6F2S2G0	0.206052	16.2061	0
CD44 antigen	TEAADLCQAFNSTLPTMEQMQK	N5H6F2S2G0	TEAADLCQAFNSTLPTMEQMQK-N5H6F2S2G0	0.178445	15.1784	0
CD44 antigen	TEAADLCQAFNSTLPTMEQMQK	N5H6F0S3G0	TEAADLCQAFNSTLPTMEQMQK-N5H6F0S3G0	0.125168	8.12517	0.0007
CD44 antigen	TEAADLCQAFNSTLPTMEQMQK	N6H7F4S0G0	TEAADLCQAFNSTLPTMEQMQK-N6H7F4S0G0	0.119404	7.1194	0.0033
CD44 antigen	TEAADLCQAFNSTLPTMEQMQK	N6H7F2S2G0	TEAADLCQAFNSTLPTMEQMQK-N6H7F2S2G0	0.103595	7.1036	0.0076
chondroitin sulfate proteoglycan 4	LFHAQQGSAEEALVNFTQAEVNAGNILYEHGK	N4H5F2S1G0	LFHAQQGSAEEALVNFTQAEVNAGNILYEHGK-N4H5F2S1G0	0.318061	21.3181	0
chondroitin sulfate proteoglycan 4	LFHAQQGSAEEALVNFTQAEVNAGNILYEHGK	N4H5F2S1G0	LFHAQQGSAEEALVNFTQAEVNAGNILYEHGK-N4H5F2S1G0	0.23587	18.2359	0
chondroitin sulfate proteoglycan 4	LFHAQQGSAEEALVNFTQAEVNAGNILYEHGK	N4H5F2S0G0	LFHAQQGSAEEALVNFTQAEVNAGNILYEHGK-N4H5F2S0G0	0.281774	16.2818	0
chondroitin sulfate proteoglycan 4	LFHAQQGSAEEALVNFTQAEVNAGNILYEHGK	N4H5F2S1G0	LFHAQQGSAEEALVNFTQAEVNAGNILYEHGK-N4H5F2S1G0	0.215505	15.2155	0
chondroitin sulfate proteoglycan 4	LFHAQQGSAEEALVNFTQAEVNAGNILYEHGK	N4H5F2S0G0	LFHAQQGSAEEALVNFTQAEVNAGNILYEHGK-N4H5F2S0G0	0.191672	14.1917	0
chondroitin sulfate proteoglycan 4	LFHAQQGSAEEALVNFTQAEVNAGNILYEHGK	N4H5F0S2G0	LFHAQQGSAEEALVNFTQAEVNAGNILYEHGK-N4H5F0S2G0	0.12383	9.12383	0
chondroitin sulfate proteoglycan 4	LFHAQQGSAEEALVNFTQAEVNAGNILYEHGK	N4H5F0S2G0	LFHAQQGSAEEALVNFTQAEVNAGNILYEHGK-N4H5F0S2G0	0.116333	8.11633	0.0007
cleft lip and palate transmembrane protein 1	DYYPINESLASLPLR	N2H6F0S0G0	DYYPINESLASLPLR-N2H6F0S0G0	0.222971	12.223	0
cleft lip and palate transmembrane protein 1	DYYPINESLASLPLR	N2H8F0S0G0	DYYPINESLASLPLR-N2H8F0S0G0	0.27298	10.273	0
complement component receptor 1-like protein	ESIWNSSVPVCEK	N4H5F2S0G0	ESIWNSSVPVCEK-N4H5F2S0G0	0.282801	15.2828	0
complement component receptor 1-like protein	ESIWNSSVPVCEK	N4H5F0S0G0	ESIWNSSVPVCEK-N4H5F0S0G0	0.14041	10.1404	0
complement component receptor 1-like protein	ESIWNSSVPVCEK	N4H5F0S0G0	ESIWNSSVPVCEK-N4H5F0S0G0	0.131154	10.1312	0
complement component receptor 1-like protein	ESIWNSSVPVCEK	N4H5F0S0G0	ESIWNSSVPVCEK-N4H5F0S0G0	0.123405	9.1234	0
contactin-associated protein 1	VDGQLVNLTLVEFR	N2H9F0S0G0	VDGQLVNLTLVEFR-N2H9F0S0G0	0.305135	16.3051	0
contactin-associated protein 1	VDGQLVNLTLVEFR	N2H9F0S0G0	VDGQLVNLTLVEFR-N2H9F0S0G0	0.305047	15.305	0
cysteine-rich with EGF-like domain protein 1	NSSHLVCSACFGPCAR	N2H5F0S0G0	NSSHLVCSACFGPCAR-N2H5F0S0G0	0.335059	16.3351	0
cysteine-rich with EGF-like domain protein 1	NSSHLVCSACFGPCAR	N2H5F0S0G0	NSSHLVCSACFGPCAR-N2H5F0S0G0	0.325213	12.3252	0
decorin	LGLSFNSISAIDNGTLANTPHLR	N2H8F0S0G0	LGLSFNSISAIDNGTLANTPHLR-N2H8F0S0G0	0.227046	12.227	0
decorin	LGLSFNSISAIDNGTLANTPHLR	N2H8F0S0G0	LGLSFNSISAIDNGTLANTPHLR-N2H8F0S0G0	0.315067	9.31507	0
dipeptidyl peptidase 2	ALVGLVYNSSGMEPCFDIYR	N2H6F0S0G0	ALVGLVYNSSGMEPCFDIYR-N2H6F0S0G0	0.346386	22.3464	0
dipeptidyl peptidase 2	ALVGLVYNSSGMEPCFDIYR	N2H6F0S0G0	ALVGLVYNSSGMEPCFDIYR-N2H6F0S0G0	0.258141	16.2581	0
dipeptidyl peptidase 2	ALVGLVYNSSGMEPCFDIYR	N2H6F0S0G0	ALVGLVYNSSGMEPCFDIYR-N2H6F0S0G0	0.2441	13.2441	0
dipeptidyl peptidase 2	ALVGLVYNSSGMEPCFDIYR	N2H6F0S0G0	ALVGLVYNSSGMEPCFDIYR-N2H6F0S0G0	0.196595	11.1966	0
dipeptidyl peptidase 2	ALVGLVYNSSGMEPCFDIYR	N2H6F0S0G0	ALVGLVYNSSGMEPCFDIYR-N2H6F0S0G0	0.151079	10.1511	0
disintegrin and metalloproteinase domain-containing protein 9	NFQCVNASVLNYDCDIQK	N4H5F0S1G0	NFQCVNASVLNYDCDIQK-N4H5F0S1G0	0.185229	10.1852	0
disintegrin and metalloproteinase domain-containing protein 9	NFQCVNASVLNYDCDIQK	N4H5F0S1G0	NFQCVNASVLNYDCDIQK-N4H5F0S1G0	0.156589	9.15659	0
disintegrin and metalloproteinase domain-containing protein 9	NFQCVNASVLNYDCDIQK	N4H5F2S0G0	NFQCVNASVLNYDCDIQK-N4H5F2S0G0	0.141394	8.14139	0.0004
disintegrin and metalloproteinase domain-containing protein 9	NFQCVNASVLNYDCDIQK	N4H5F0S0G0	NFQCVNASVLNYDCDIQK-N4H5F0S0G0	0.186398	6.1864	0.0086
dolichyl-diphosphooligosaccharide--protein glycosyltransferase subunit 1	DEIGNVSTSHLLILDDSVEMEIRPR	N2H6F0S0G0	DEIGNVSTSHLLILDDSVEMEIRPR-N2H6F0S0G0	0.270768	16.2708	0
dolichyl-diphosphooligosaccharide--protein glycosyltransferase subunit 1	DEIGNVSTSHLLILDDSVEMEIRPR	N2H6F0S0G0	DEIGNVSTSHLLILDDSVEMEIRPR-N2H6F0S0G0	0.256025	14.256	0
dolichyl-diphosphooligosaccharide--protein glycosyltransferase subunit 1	DEIGNVSTSHLLILDDSVEMEIRPR	N2H6F0S0G0	DEIGNVSTSHLLILDDSVEMEIRPR-N2H6F0S0G0	0.231139	14.2311	0
dolichyl-diphosphooligosaccharide--protein glycosyltransferase subunit 1	DEIGNVSTSHLLILDDSVEMEIRPR	N2H6F0S0G0	DEIGNVSTSHLLILDDSVEMEIRPR-N2H6F0S0G0	0.208978	12.209	0
dolichyl-diphosphooligosaccharide--protein glycosyltransferase subunit 1	DEIGNVSTSHLLILDDSVEMEIRPR	N2H6F0S0G0	DEIGNVSTSHLLILDDSVEMEIRPR-N2H6F0S0G0	0.177754	10.1778	0
dolichyl-diphosphooligosaccharide--protein glycosyltransferase subunit 1	DEIGNVSTSHLLILDDSVEMEIRPR	N2H6F0S0G0	DEIGNVSTSHLLILDDSVEMEIRPR-N2H6F0S0G0	0.161026	10.161	0
dolichyl-diphosphooligosaccharide--protein glycosyltransferase subunit 1	DEIGNVSTSHLLILDDSVEMEIRPR	N2H6F0S0G0	DEIGNVSTSHLLILDDSVEMEIRPR-N2H6F0S0G0	0.126233	9.12623	0
dolichyl-diphosphooligosaccharide--protein glycosyltransferase subunit 1	DEIGNVSTSHLLILDDSVEMEIRPR	N2H6F0S0G0	DEIGNVSTSHLLILDDSVEMEIRPR-N2H6F0S0G0	0.1978	8.1978	0.0004
dolichyl-diphosphooligosaccharide--protein glycosyltransferase subunit 1	DEIGNVSTSHLLILDDSVEMEIRPR	N2H6F0S0G0	DEIGNVSTSHLLILDDSVEMEIRPR-N2H6F0S0G0	0.141136	7.14114	0.0023
dolichyl-diphosphooligosaccharide--protein glycosyltransferase subunit 2	SNLDPSNVDSLFYAAQSSQVLSGCEISVSNETK	N2H5F0S0G0	SNLDPSNVDSLFYAAQSSQVLSGCEISVSNETK-N2H5F0S0G0	0.250725	19.2507	0
dolichyl-diphosphooligosaccharide--protein glycosyltransferase subunit 2	SNLDPSNVDSLFYAAQSSQVLSGCEISVSNETK	N2H6F0S0G0	SNLDPSNVDSLFYAAQSSQVLSGCEISVSNETK-N2H6F0S0G0	0.222072	17.2221	0
dolichyl-diphosphooligosaccharide--protein glycosyltransferase subunit 2	SNLDPSNVDSLFYAAQSSQVLSGCEISVSNETK	N2H6F0S0G0	SNLDPSNVDSLFYAAQSSQVLSGCEISVSNETK-N2H6F0S0G0	0.164498	13.1645	0
dolichyl-diphosphooligosaccharide--protein glycosyltransferase subunit 2	SNLDPSNVDSLFYAAQSSQVLSGCEISVSNETK	N2H6F0S0G0	SNLDPSNVDSLFYAAQSSQVLSGCEISVSNETK-N2H6F0S0G0	0.143149	11.1431	0
dolichyl-diphosphooligosaccharide--protein glycosyltransferase subunit 2	SNLDPSNVDSLFYAAQSSQVLSGCEISVSNETK	N2H5F0S0G0	SNLDPSNVDSLFYAAQSSQVLSGCEISVSNETK-N2H5F0S0G0	0.128589	11.1286	0
dolichyl-diphosphooligosaccharide--protein glycosyltransferase subunit 2	SNLDPSNVDSLFYAAQSSQVLSGCEISVSNETK	N2H5F0S0G0	SNLDPSNVDSLFYAAQSSQVLSGCEISVSNETK-N2H5F0S0G0	0.142458	10.1425	0
dolichyl-diphosphooligosaccharide--protein glycosyltransferase subunit STT3A	TILVDNNTWNNTHISR	N2H9F0S0G0	TILVDNNTWNNTHISR-N2H9F0S0G0	0.385587	16.3856	0
dolichyl-diphosphooligosaccharide--protein glycosyltransferase subunit STT3A	VMSWWDYGYQITAMANR	N2H9F0S0G0	VMSWWDYGYQITAMANR-N2H9F0S0G0	0.192432	16.1924	0
dolichyl-diphosphooligosaccharide--protein glycosyltransferase subunit STT3A	VMSWWDYGYQITAMANR	N2H10F0S0G0	VMSWWDYGYQITAMANR-N2H10F0S0G0	0.186142	16.1861	0
dolichyl-diphosphooligosaccharide--protein glycosyltransferase subunit STT3A	TILVDNNTWNNTHISR	N2H9F0S0G0	TILVDNNTWNNTHISR-N2H9F0S0G0	0.203553	9.20355	0
dolichyl-diphosphooligosaccharide--protein glycosyltransferase subunit STT3B	TTLVDNNTWNNSHIALVGK	N2H9F0S0G0	TTLVDNNTWNNSHIALVGK-N2H9F0S0G0	0.352305	21.3523	0
dolichyl-diphosphooligosaccharide--protein glycosyltransferase subunit STT3B	TTLVDNNTWNNSHIALVGK	N2H8F0S0G0	TTLVDNNTWNNSHIALVGK-N2H8F0S0G0	0.336417	21.3364	0
dolichyl-diphosphooligosaccharide--protein glycosyltransferase subunit STT3B	VMSWWDYGYQIAGMANR	N2H9F0S0G0	VMSWWDYGYQIAGMANR-N2H9F0S0G0	0.235633	20.2356	0
dolichyl-diphosphooligosaccharide--protein glycosyltransferase subunit STT3B	VMSWWDYGYQIAGMANR	N2H9F0S0G0	VMSWWDYGYQIAGMANR-N2H9F0S0G0	0.238561	17.2386	0
dolichyl-diphosphooligosaccharide--protein glycosyltransferase subunit STT3B	TTLVDNNTWNNSHIALVGK	N2H8F0S0G0	TTLVDNNTWNNSHIALVGK-N2H8F0S0G0	0.258209	14.2582	0
dolichyl-diphosphooligosaccharide--protein glycosyltransferase subunit STT3B	VMSWWDYGYQIAGMANR	N2H10F0S0G0	VMSWWDYGYQIAGMANR-N2H10F0S0G0	0.157114	11.1571	0
dolichyl-diphosphooligosaccharide--protein glycosyltransferase subunit STT3B	TTLVDNNTWNNSHIALVGK	N2H9F0S0G0	TTLVDNNTWNNSHIALVGK-N2H9F0S0G0	0.232381	9.23238	0
dolichyl-diphosphooligosaccharide--protein glycosyltransferase subunit STT3B	TTLVDNNTWNNSHIALVGK	N2H9F0S0G0	TTLVDNNTWNNSHIALVGK-N2H9F0S0G0	0.107299	9.1073	0.0004
dolichyl-diphosphooligosaccharide--protein glycosyltransferase subunit STT3B	VMSWWDYGYQIAGMANR	N2H8F0S0G0	VMSWWDYGYQIAGMANR-N2H8F0S0G0	0.136401	8.1364	0.0004
dolichyl-diphosphooligosaccharide--protein glycosyltransferase subunit STT3B	VMSWWDYGYQIAGMANR	N2H8F0S0G0	VMSWWDYGYQIAGMANR-N2H8F0S0G0	0.100663	7.10066	0.0084
dystroglycan	GSIVVEWTNNTLPLEPCPK	N4H5F0S0G0	GSIVVEWTNNTLPLEPCPK-N4H5F0S0G0	0.188279	9.18828	0
dystroglycan	GSIVVEWTNNTLPLEPCPK	N5H4F1S0G0	GSIVVEWTNNTLPLEPCPK-N5H4F1S0G0	0.214179	6.21418	0.0087
dystroglycan	GSIVVEWTNNTLPLEPCPK	N4H5F0S0G0	GSIVVEWTNNTLPLEPCPK-N4H5F0S0G0	0.150386	6.15039	0.0097
endoglin	SEVTYTTSQVSEGCIAQVANATHDVHVLFLDFSK	N4H5F0S2G0	SEVTYTTSQVSEGCIAQVANATHDVHVLFLDFSK-N4H5F0S2G0	0.172194	12.1722	0
endoglin	SEVTYTTSQVSEGCIAQVANATHDVHVLFLDFSK	N4H5F2S1G0	SEVTYTTSQVSEGCIAQVANATHDVHVLFLDFSK-N4H5F2S1G0	0.14649	9.14649	0
endoglin	SEVTYTTSQVSEGCIAQVANATHDVHVLFLDFSK	N4H5F2S0G0	SEVTYTTSQVSEGCIAQVANATHDVHVLFLDFSK-N4H5F2S0G0	0.116269	7.11627	0.0032
endoglin	KLNASIVASFVELPLASDVSLR	N4H5F2S0G0	KLNASIVASFVELPLASDVSLR-N4H5F2S0G0	0.356241	21.3562	0
endoglin	KLNASIVASFVELPLASDVSLR	N4H5F2S1G0	KLNASIVASFVELPLASDVSLR-N4H5F2S1G0	0.30132	19.3013	0
endoglin	KLNASIVASFVELPLASDVSLR	N4H5F2S1G0	KLNASIVASFVELPLASDVSLR-N4H5F2S1G0	0.30063	17.3006	0
endoglin	KLNASIVASFVELPLASDVSLR	N5H6F4S0G0	KLNASIVASFVELPLASDVSLR-N5H6F4S0G0	0.2811	15.2811	0
endoglin	KLNASIVASFVELPLASDVSLR	N4H5F0S1G0	KLNASIVASFVELPLASDVSLR-N4H5F0S1G0	0.211878	13.2119	0
endoglin	KLNASIVASFVELPLASDVSLR	N4H5F0S1G0	KLNASIVASFVELPLASDVSLR-N4H5F0S1G0	0.151271	13.1513	0
endoglin	KLNASIVASFVELPLASDVSLR	N4H5F0S1G0	KLNASIVASFVELPLASDVSLR-N4H5F0S1G0	0.166102	11.1661	0
endoglin	KLNASIVASFVELPLASDVSLR	N4H5F2S1G0	KLNASIVASFVELPLASDVSLR-N4H5F2S1G0	0.165187	11.1652	0
endoglin	KLNASIVASFVELPLASDVSLR	N4H5F0S2G0	KLNASIVASFVELPLASDVSLR-N4H5F0S2G0	0.158356	10.1584	0
endoglin	KLNASIVASFVELPLASDVSLR	N4H5F2S1G0	KLNASIVASFVELPLASDVSLR-N4H5F2S1G0	0.231335	9.23133	0
endoglin	KLNASIVASFVELPLASDVSLR	N4H5F0S1G0	KLNASIVASFVELPLASDVSLR-N4H5F0S1G0	0.126632	9.12663	0
endoglin	KLNASIVASFVELPLASDVSLR	N4H5F0S1G0	KLNASIVASFVELPLASDVSLR-N4H5F0S1G0	0.198946	8.19895	0.0004
endoglin	KLNASIVASFVELPLASDVSLR	N5H6F4S0G0	KLNASIVASFVELPLASDVSLR-N5H6F4S0G0	0.114168	7.11417	0.0032
endoplasmic reticulum aminopeptidase 1	CFNAMEVDAFNSSHPVSTPVENPAQIR	N2H6F0S0G0	CFNAMEVDAFNSSHPVSTPVENPAQIR-N2H6F0S0G0	0.227702	14.2277	0
endoplasmic reticulum aminopeptidase 1	CFNAMEVDAFNSSHPVSTPVENPAQIR	N2H6F0S0G0	CFNAMEVDAFNSSHPVSTPVENPAQIR-N2H6F0S0G0	0.260627	12.2606	0
endoplasmic reticulum aminopeptidase 1	CFNAMEVDAFNSSHPVSTPVENPAQIR	N2H6F0S0G0	CFNAMEVDAFNSSHPVSTPVENPAQIR-N2H6F0S0G0	0.213329	12.2133	0
endoplasmic reticulum aminopeptidase 1	CFNAMEVDAFNSSHPVSTPVENPAQIR	N2H6F0S0G0	CFNAMEVDAFNSSHPVSTPVENPAQIR-N2H6F0S0G0	0.193982	12.194	0
endoplasmic reticulum aminopeptidase 1	CFNAMEVDAFNSSHPVSTPVENPAQIR	N2H6F0S0G0	CFNAMEVDAFNSSHPVSTPVENPAQIR-N2H6F0S0G0	0.31495	9.31495	0
endoplasmic reticulum aminopeptidase 1	CFNAMEVDAFNSSHPVSTPVENPAQIR	N2H5F1S0G0	CFNAMEVDAFNSSHPVSTPVENPAQIR-N2H5F1S0G0	0.11161	7.11161	0.0039
endoplasmic reticulum-Golgi intermediate compartment protein 3	SFQQSHVHVHDLQSFGLDNINMTHYIK	N4H5F2S0G0	SFQQSHVHVHDLQSFGLDNINMTHYIK-N4H5F2S0G0	0.265805	18.2658	0
endoplasmic reticulum-Golgi intermediate compartment protein 3	SFQQSHVHVHDLQSFGLDNINMTHYIK	N4H5F2S0G0	SFQQSHVHVHDLQSFGLDNINMTHYIK-N4H5F2S0G0	0.186984	16.187	0
endoplasmic reticulum-Golgi intermediate compartment protein 3	SFQQSHVHVHDLQSFGLDNINMTHYIK	N4H5F0S1G0	SFQQSHVHVHDLQSFGLDNINMTHYIK-N4H5F0S1G0	0.156383	13.1564	0
endoplasmic reticulum-Golgi intermediate compartment protein 3	SFQQSHVHVHDLQSFGLDNINMTHYIK	N4H5F0S1G0	SFQQSHVHVHDLQSFGLDNINMTHYIK-N4H5F0S1G0	0.145108	13.1451	0
endoplasmic reticulum-Golgi intermediate compartment protein 3	SFQQSHVHVHDLQSFGLDNINMTHYIK	N4H5F2S1G0	SFQQSHVHVHDLQSFGLDNINMTHYIK-N4H5F2S1G0	0.176138	11.1761	0
endoplasmic reticulum-Golgi intermediate compartment protein 3	SFQQSHVHVHDLQSFGLDNINMTHYIK	N4H5F2S1G0	SFQQSHVHVHDLQSFGLDNINMTHYIK-N4H5F2S1G0	0.183127	9.18313	0
endoplasmic reticulum-Golgi intermediate compartment protein 3	SFQQSHVHVHDLQSFGLDNINMTHYIK	N4H5F0S0G0	SFQQSHVHVHDLQSFGLDNINMTHYIK-N4H5F0S0G0	0.140677	8.14068	0.0004
endoplasmic reticulum-Golgi intermediate compartment protein 3	HLSFGEDYPGIVNPLDHTNVTAPQASMMFQYFVK	N2H9F0S0G0	HLSFGEDYPGIVNPLDHTNVTAPQASMMFQYFVK-N2H9F0S0G0	0.32908	21.3291	0
endoplasmic reticulum-Golgi intermediate compartment protein 3	HLSFGEDYPGIVNPLDHTNVTAPQASMMFQYFVK	N2H8F0S0G0	HLSFGEDYPGIVNPLDHTNVTAPQASMMFQYFVK-N2H8F0S0G0	0.241347	16.2413	0
endoplasmic reticulum-Golgi intermediate compartment protein 3	HLSFGEDYPGIVNPLDHTNVTAPQASMMFQYFVK	N2H8F0S0G0	HLSFGEDYPGIVNPLDHTNVTAPQASMMFQYFVK-N2H8F0S0G0	0.217608	16.2176	0
endoplasmic reticulum-Golgi intermediate compartment protein 3	HLSFGEDYPGIVNPLDHTNVTAPQASMMFQYFVK	N2H8F0S0G0	HLSFGEDYPGIVNPLDHTNVTAPQASMMFQYFVK-N2H8F0S0G0	0.215486	16.2155	0
endoplasmic reticulum-Golgi intermediate compartment protein 3	HLSFGEDYPGIVNPLDHTNVTAPQASMMFQYFVK	N2H9F0S0G0	HLSFGEDYPGIVNPLDHTNVTAPQASMMFQYFVK-N2H9F0S0G0	0.215143	14.2151	0
endoplasmic reticulum-Golgi intermediate compartment protein 3	HLSFGEDYPGIVNPLDHTNVTAPQASMMFQYFVK	N2H8F0S0G0	HLSFGEDYPGIVNPLDHTNVTAPQASMMFQYFVK-N2H8F0S0G0	0.187125	14.1871	0
endoplasmic reticulum-Golgi intermediate compartment protein 3	HLSFGEDYPGIVNPLDHTNVTAPQASMMFQYFVK	N2H9F0S0G0	HLSFGEDYPGIVNPLDHTNVTAPQASMMFQYFVK-N2H9F0S0G0	0.168518	12.1685	0
endoplasmic reticulum-Golgi intermediate compartment protein 3	HLSFGEDYPGIVNPLDHTNVTAPQASMMFQYFVK	N2H8F0S0G0	HLSFGEDYPGIVNPLDHTNVTAPQASMMFQYFVK-N2H8F0S0G0	0.157338	12.1573	0
endoplasmic reticulum-Golgi intermediate compartment protein 3	HLSFGEDYPGIVNPLDHTNVTAPQASMMFQYFVK	N2H8F0S0G0	HLSFGEDYPGIVNPLDHTNVTAPQASMMFQYFVK-N2H8F0S0G0	0.209417	11.2094	0
endoplasmic reticulum-Golgi intermediate compartment protein 3	HLSFGEDYPGIVNPLDHTNVTAPQASMMFQYFVK	N2H9F0S0G0	HLSFGEDYPGIVNPLDHTNVTAPQASMMFQYFVK-N2H9F0S0G0	0.177382	11.1774	0
endoplasmic reticulum-Golgi intermediate compartment protein 3	HLSFGEDYPGIVNPLDHTNVTAPQASMMFQYFVK	N2H8F0S0G0	HLSFGEDYPGIVNPLDHTNVTAPQASMMFQYFVK-N2H8F0S0G0	0.115283	8.11528	0.0007
endoplasmic reticulum-Golgi intermediate compartment protein 3	HLSFGEDYPGIVNPLDHTNVTAPQASMMFQYFVK	N2H7F0S0G0	HLSFGEDYPGIVNPLDHTNVTAPQASMMFQYFVK-N2H7F0S0G0	0.14079	7.14079	0.0027
endoplasmin	EEEAIQLDGLNASQIR	N2H5F0S0G0	EEEAIQLDGLNASQIR-N2H5F0S0G0	0.277983	19.278	0
endoplasmin	EEEAIQLDGLNASQIR	N2H6F0S0G0	EEEAIQLDGLNASQIR-N2H6F0S0G0	0.247926	17.2479	0
endoplasmin	EEEAIQLDGLNASQIR	N2H9F0S0G0	EEEAIQLDGLNASQIR-N2H9F0S0G0	0.144618	9.14462	0
endoplasmin	EEEAIQLDGLNASQIR	N2H8F0S0G0	EEEAIQLDGLNASQIR-N2H8F0S0G0	0.213163	8.21316	0.0004
endoplasmin	TDDEVVQREEEAIQLDGLNASQIR	N2H6F0S0G0	TDDEVVQREEEAIQLDGLNASQIR-N2H6F0S0G0	0.331861	22.3319	0
endoplasmin	TDDEVVQREEEAIQLDGLNASQIR	N2H6F0S0G0	TDDEVVQREEEAIQLDGLNASQIR-N2H6F0S0G0	0.329067	22.3291	0
endoplasmin	TDDEVVQREEEAIQLDGLNASQIR	N2H8F0S0G0	TDDEVVQREEEAIQLDGLNASQIR-N2H8F0S0G0	0.295485	20.2955	0
endoplasmin	TDDEVVQREEEAIQLDGLNASQIR	N2H7F0S0G0	TDDEVVQREEEAIQLDGLNASQIR-N2H7F0S0G0	0.296623	18.2966	0
endoplasmin	TDDEVVQREEEAIQLDGLNASQIR	N2H8F0S0G0	TDDEVVQREEEAIQLDGLNASQIR-N2H8F0S0G0	0.280971	18.281	0
endoplasmin	TDDEVVQREEEAIQLDGLNASQIR	N2H8F0S0G0	TDDEVVQREEEAIQLDGLNASQIR-N2H8F0S0G0	0.235268	17.2353	0
endoplasmin	TDDEVVQREEEAIQLDGLNASQIR	N2H8F0S0G0	TDDEVVQREEEAIQLDGLNASQIR-N2H8F0S0G0	0.269262	14.2693	0
endoplasmin	TDDEVVQREEEAIQLDGLNASQIR	N2H9F0S0G0	TDDEVVQREEEAIQLDGLNASQIR-N2H9F0S0G0	0.277593	12.2776	0
endoplasmin	TDDEVVQREEEAIQLDGLNASQIR	N2H8F0S0G0	TDDEVVQREEEAIQLDGLNASQIR-N2H8F0S0G0	0.223233	10.2232	0
endoplasmin	TDDEVVQREEEAIQLDGLNASQIR	N2H6F0S0G0	TDDEVVQREEEAIQLDGLNASQIR-N2H6F0S0G0	0.258248	9.25825	0
endoplasmin	TDDEVVQREEEAIQLDGLNASQIR	N2H6F0S0G0	TDDEVVQREEEAIQLDGLNASQIR-N2H6F0S0G0	0.156135	9.15613	0
endoplasmin	TDDEVVQREEEAIQLDGLNASQIR	N2H6F0S0G0	TDDEVVQREEEAIQLDGLNASQIR-N2H6F0S0G0	0.102954	7.10295	0.0075
endoplasmin	HNNDTQHIWESDSNEFSVIADPR	N2H6F0S0G0	HNNDTQHIWESDSNEFSVIADPR-N2H6F0S0G0	0.348696	22.3487	0
endoplasmin	HNNDTQHIWESDSNEFSVIADPR	N2H8F0S0G0	HNNDTQHIWESDSNEFSVIADPR-N2H8F0S0G0	0.340712	18.3407	0
endoplasmin	HNNDTQHIWESDSNEFSVIADPR	N2H5F0S0G0	HNNDTQHIWESDSNEFSVIADPR-N2H5F0S0G0	0.303869	18.3039	0
endoplasmin	HNNDTQHIWESDSNEFSVIADPR	N2H6F0S0G0	HNNDTQHIWESDSNEFSVIADPR-N2H6F0S0G0	0.299802	17.2998	0
endoplasmin	HNNDTQHIWESDSNEFSVIADPR	N2H6F0S0G0	HNNDTQHIWESDSNEFSVIADPR-N2H6F0S0G0	0.299202	17.2992	0
endoplasmin	HNNDTQHIWESDSNEFSVIADPR	N2H6F0S0G0	HNNDTQHIWESDSNEFSVIADPR-N2H6F0S0G0	0.290075	17.2901	0
endoplasmin	HNNDTQHIWESDSNEFSVIADPR	N2H5F0S0G0	HNNDTQHIWESDSNEFSVIADPR-N2H5F0S0G0	0.28674	17.2867	0
endoplasmin	HNNDTQHIWESDSNEFSVIADPR	N2H6F0S0G0	HNNDTQHIWESDSNEFSVIADPR-N2H6F0S0G0	0.319152	16.3192	0
endoplasmin	HNNDTQHIWESDSNEFSVIADPR	N2H6F0S0G0	HNNDTQHIWESDSNEFSVIADPR-N2H6F0S0G0	0.300894	16.3009	0
endoplasmin	HNNDTQHIWESDSNEFSVIADPR	N2H6F0S0G0	HNNDTQHIWESDSNEFSVIADPR-N2H6F0S0G0	0.299686	16.2997	0
endoplasmin	HNNDTQHIWESDSNEFSVIADPR	N2H6F0S0G0	HNNDTQHIWESDSNEFSVIADPR-N2H6F0S0G0	0.291524	16.2915	0
endoplasmin	HNNDTQHIWESDSNEFSVIADPR	N2H6F0S0G0	HNNDTQHIWESDSNEFSVIADPR-N2H6F0S0G0	0.289652	16.2897	0
endoplasmin	HNNDTQHIWESDSNEFSVIADPR	N2H6F0S0G0	HNNDTQHIWESDSNEFSVIADPR-N2H6F0S0G0	0.286818	16.2868	0
endoplasmin	HNNDTQHIWESDSNEFSVIADPR	N2H5F0S0G0	HNNDTQHIWESDSNEFSVIADPR-N2H5F0S0G0	0.285639	16.2856	0
endoplasmin	HNNDTQHIWESDSNEFSVIADPR	N2H6F0S0G0	HNNDTQHIWESDSNEFSVIADPR-N2H6F0S0G0	0.28192	16.2819	0
endoplasmin	HNNDTQHIWESDSNEFSVIADPR	N2H6F0S0G0	HNNDTQHIWESDSNEFSVIADPR-N2H6F0S0G0	0.276257	16.2763	0
endoplasmin	HNNDTQHIWESDSNEFSVIADPR	N2H6F0S0G0	HNNDTQHIWESDSNEFSVIADPR-N2H6F0S0G0	0.304441	15.3044	0
endoplasmin	HNNDTQHIWESDSNEFSVIADPR	N2H6F0S0G0	HNNDTQHIWESDSNEFSVIADPR-N2H6F0S0G0	0.30281	15.3028	0
endoplasmin	HNNDTQHIWESDSNEFSVIADPR	N2H6F0S0G0	HNNDTQHIWESDSNEFSVIADPR-N2H6F0S0G0	0.292716	15.2927	0
endoplasmin	HNNDTQHIWESDSNEFSVIADPR	N2H6F0S0G0	HNNDTQHIWESDSNEFSVIADPR-N2H6F0S0G0	0.29118	15.2912	0
endoplasmin	HNNDTQHIWESDSNEFSVIADPR	N2H6F0S0G0	HNNDTQHIWESDSNEFSVIADPR-N2H6F0S0G0	0.289064	15.2891	0
endoplasmin	HNNDTQHIWESDSNEFSVIADPR	N2H5F0S0G0	HNNDTQHIWESDSNEFSVIADPR-N2H5F0S0G0	0.28904	15.289	0
endoplasmin	HNNDTQHIWESDSNEFSVIADPR	N2H5F0S0G0	HNNDTQHIWESDSNEFSVIADPR-N2H5F0S0G0	0.28745	15.2874	0
endoplasmin	HNNDTQHIWESDSNEFSVIADPR	N2H6F0S0G0	HNNDTQHIWESDSNEFSVIADPR-N2H6F0S0G0	0.278458	15.2785	0
endoplasmin	HNNDTQHIWESDSNEFSVIADPR	N2H6F0S0G0	HNNDTQHIWESDSNEFSVIADPR-N2H6F0S0G0	0.276753	15.2768	0
endoplasmin	HNNDTQHIWESDSNEFSVIADPR	N2H5F0S0G0	HNNDTQHIWESDSNEFSVIADPR-N2H5F0S0G0	0.276187	15.2762	0
endoplasmin	HNNDTQHIWESDSNEFSVIADPR	N2H5F0S0G0	HNNDTQHIWESDSNEFSVIADPR-N2H5F0S0G0	0.273052	15.2731	0
endoplasmin	HNNDTQHIWESDSNEFSVIADPR	N2H6F0S0G0	HNNDTQHIWESDSNEFSVIADPR-N2H6F0S0G0	0.310972	14.311	0
endoplasmin	HNNDTQHIWESDSNEFSVIADPR	N2H6F0S0G0	HNNDTQHIWESDSNEFSVIADPR-N2H6F0S0G0	0.292847	14.2928	0
endoplasmin	HNNDTQHIWESDSNEFSVIADPR	N2H5F0S0G0	HNNDTQHIWESDSNEFSVIADPR-N2H5F0S0G0	0.281964	14.282	0
endoplasmin	HNNDTQHIWESDSNEFSVIADPR	N2H6F0S0G0	HNNDTQHIWESDSNEFSVIADPR-N2H6F0S0G0	0.278289	14.2783	0
endoplasmin	HNNDTQHIWESDSNEFSVIADPR	N2H5F0S0G0	HNNDTQHIWESDSNEFSVIADPR-N2H5F0S0G0	0.274342	14.2743	0
endoplasmin	HNNDTQHIWESDSNEFSVIADPR	N2H5F0S0G0	HNNDTQHIWESDSNEFSVIADPR-N2H5F0S0G0	0.269419	14.2694	0
endoplasmin	HNNDTQHIWESDSNEFSVIADPR	N2H5F0S0G0	HNNDTQHIWESDSNEFSVIADPR-N2H5F0S0G0	0.263246	14.2632	0
endoplasmin	HNNDTQHIWESDSNEFSVIADPR	N2H6F0S0G0	HNNDTQHIWESDSNEFSVIADPR-N2H6F0S0G0	0.310096	13.3101	0
endoplasmin	HNNDTQHIWESDSNEFSVIADPR	N2H6F0S0G0	HNNDTQHIWESDSNEFSVIADPR-N2H6F0S0G0	0.292904	13.2929	0
endoplasmin	HNNDTQHIWESDSNEFSVIADPR	N2H6F0S0G0	HNNDTQHIWESDSNEFSVIADPR-N2H6F0S0G0	0.292658	13.2927	0
endoplasmin	HNNDTQHIWESDSNEFSVIADPR	N2H5F0S0G0	HNNDTQHIWESDSNEFSVIADPR-N2H5F0S0G0	0.28617	13.2862	0
endoplasmin	HNNDTQHIWESDSNEFSVIADPR	N2H6F0S0G0	HNNDTQHIWESDSNEFSVIADPR-N2H6F0S0G0	0.281396	13.2814	0
endoplasmin	HNNDTQHIWESDSNEFSVIADPR	N2H6F0S0G0	HNNDTQHIWESDSNEFSVIADPR-N2H6F0S0G0	0.279159	13.2792	0
endoplasmin	HNNDTQHIWESDSNEFSVIADPR	N2H6F0S0G0	HNNDTQHIWESDSNEFSVIADPR-N2H6F0S0G0	0.266073	13.2661	0
endoplasmin	HNNDTQHIWESDSNEFSVIADPR	N2H6F0S0G0	HNNDTQHIWESDSNEFSVIADPR-N2H6F0S0G0	0.261446	13.2614	0
endoplasmin	HNNDTQHIWESDSNEFSVIADPR	N2H4F0S0G0	HNNDTQHIWESDSNEFSVIADPR-N2H4F0S0G0	0.246015	13.246	0
endoplasmin	HNNDTQHIWESDSNEFSVIADPR	N2H6F0S0G0	HNNDTQHIWESDSNEFSVIADPR-N2H6F0S0G0	0.233608	13.2336	0
endoplasmin	HNNDTQHIWESDSNEFSVIADPR	N2H6F0S0G0	HNNDTQHIWESDSNEFSVIADPR-N2H6F0S0G0	0.300913	12.3009	0
endoplasmin	HNNDTQHIWESDSNEFSVIADPR	N2H6F0S0G0	HNNDTQHIWESDSNEFSVIADPR-N2H6F0S0G0	0.291331	12.2913	0
endoplasmin	HNNDTQHIWESDSNEFSVIADPR	N2H6F0S0G0	HNNDTQHIWESDSNEFSVIADPR-N2H6F0S0G0	0.280909	12.2809	0
endoplasmin	HNNDTQHIWESDSNEFSVIADPR	N2H6F0S0G0	HNNDTQHIWESDSNEFSVIADPR-N2H6F0S0G0	0.279909	12.2799	0
endoplasmin	HNNDTQHIWESDSNEFSVIADPR	N2H6F0S0G0	HNNDTQHIWESDSNEFSVIADPR-N2H6F0S0G0	0.275098	12.2751	0
endoplasmin	HNNDTQHIWESDSNEFSVIADPR	N2H7F0S0G0	HNNDTQHIWESDSNEFSVIADPR-N2H7F0S0G0	0.273958	12.274	0
endoplasmin	HNNDTQHIWESDSNEFSVIADPR	N2H6F0S0G0	HNNDTQHIWESDSNEFSVIADPR-N2H6F0S0G0	0.273807	12.2738	0
endoplasmin	HNNDTQHIWESDSNEFSVIADPR	N2H6F0S0G0	HNNDTQHIWESDSNEFSVIADPR-N2H6F0S0G0	0.271767	12.2718	0
endoplasmin	HNNDTQHIWESDSNEFSVIADPR	N2H6F0S0G0	HNNDTQHIWESDSNEFSVIADPR-N2H6F0S0G0	0.268307	12.2683	0
endoplasmin	HNNDTQHIWESDSNEFSVIADPR	N2H6F0S0G0	HNNDTQHIWESDSNEFSVIADPR-N2H6F0S0G0	0.263157	12.2632	0
endoplasmin	HNNDTQHIWESDSNEFSVIADPR	N2H5F0S0G0	HNNDTQHIWESDSNEFSVIADPR-N2H5F0S0G0	0.259299	12.2593	0
endoplasmin	HNNDTQHIWESDSNEFSVIADPR	N2H5F0S0G0	HNNDTQHIWESDSNEFSVIADPR-N2H5F0S0G0	0.25357	12.2536	0
endoplasmin	HNNDTQHIWESDSNEFSVIADPR	N2H6F0S0G0	HNNDTQHIWESDSNEFSVIADPR-N2H6F0S0G0	0.252578	12.2526	0
endoplasmin	HNNDTQHIWESDSNEFSVIADPR	N2H5F0S0G0	HNNDTQHIWESDSNEFSVIADPR-N2H5F0S0G0	0.234672	12.2347	0
endoplasmin	HNNDTQHIWESDSNEFSVIADPR	N2H6F0S0G0	HNNDTQHIWESDSNEFSVIADPR-N2H6F0S0G0	0.233424	12.2334	0
endoplasmin	HNNDTQHIWESDSNEFSVIADPR	N2H6F0S0G0	HNNDTQHIWESDSNEFSVIADPR-N2H6F0S0G0	0.230745	12.2307	0
endoplasmin	HNNDTQHIWESDSNEFSVIADPR	N2H6F0S0G0	HNNDTQHIWESDSNEFSVIADPR-N2H6F0S0G0	0.316417	11.3164	0
endoplasmin	HNNDTQHIWESDSNEFSVIADPR	N2H6F0S0G0	HNNDTQHIWESDSNEFSVIADPR-N2H6F0S0G0	0.307005	11.307	0
endoplasmin	HNNDTQHIWESDSNEFSVIADPR	N2H6F0S0G0	HNNDTQHIWESDSNEFSVIADPR-N2H6F0S0G0	0.306031	11.306	0
endoplasmin	HNNDTQHIWESDSNEFSVIADPR	N2H6F0S0G0	HNNDTQHIWESDSNEFSVIADPR-N2H6F0S0G0	0.292906	11.2929	0
endoplasmin	HNNDTQHIWESDSNEFSVIADPR	N2H6F0S0G0	HNNDTQHIWESDSNEFSVIADPR-N2H6F0S0G0	0.289344	11.2893	0
endoplasmin	HNNDTQHIWESDSNEFSVIADPR	N2H6F0S0G0	HNNDTQHIWESDSNEFSVIADPR-N2H6F0S0G0	0.287969	11.288	0
endoplasmin	HNNDTQHIWESDSNEFSVIADPR	N2H6F0S0G0	HNNDTQHIWESDSNEFSVIADPR-N2H6F0S0G0	0.281311	11.2813	0
endoplasmin	HNNDTQHIWESDSNEFSVIADPR	N2H6F0S0G0	HNNDTQHIWESDSNEFSVIADPR-N2H6F0S0G0	0.281219	11.2812	0
endoplasmin	HNNDTQHIWESDSNEFSVIADPR	N2H6F0S0G0	HNNDTQHIWESDSNEFSVIADPR-N2H6F0S0G0	0.27355	11.2735	0
endoplasmin	HNNDTQHIWESDSNEFSVIADPR	N2H6F0S0G0	HNNDTQHIWESDSNEFSVIADPR-N2H6F0S0G0	0.268563	11.2686	0
endoplasmin	HNNDTQHIWESDSNEFSVIADPR	N2H6F0S0G0	HNNDTQHIWESDSNEFSVIADPR-N2H6F0S0G0	0.257842	11.2578	0
endoplasmin	HNNDTQHIWESDSNEFSVIADPR	N2H6F0S0G0	HNNDTQHIWESDSNEFSVIADPR-N2H6F0S0G0	0.252926	11.2529	0
endoplasmin	HNNDTQHIWESDSNEFSVIADPR	N2H6F0S0G0	HNNDTQHIWESDSNEFSVIADPR-N2H6F0S0G0	0.250894	11.2509	0
endoplasmin	HNNDTQHIWESDSNEFSVIADPR	N2H6F0S0G0	HNNDTQHIWESDSNEFSVIADPR-N2H6F0S0G0	0.249468	11.2495	0
endoplasmin	HNNDTQHIWESDSNEFSVIADPR	N2H6F0S0G0	HNNDTQHIWESDSNEFSVIADPR-N2H6F0S0G0	0.249119	11.2491	0
endoplasmin	HNNDTQHIWESDSNEFSVIADPR	N2H5F0S0G0	HNNDTQHIWESDSNEFSVIADPR-N2H5F0S0G0	0.247306	11.2473	0
endoplasmin	HNNDTQHIWESDSNEFSVIADPR	N2H5F0S0G0	HNNDTQHIWESDSNEFSVIADPR-N2H5F0S0G0	0.247238	11.2472	0
endoplasmin	HNNDTQHIWESDSNEFSVIADPR	N2H5F0S0G0	HNNDTQHIWESDSNEFSVIADPR-N2H5F0S0G0	0.244955	11.245	0
endoplasmin	HNNDTQHIWESDSNEFSVIADPR	N2H6F0S0G0	HNNDTQHIWESDSNEFSVIADPR-N2H6F0S0G0	0.241536	11.2415	0
endoplasmin	HNNDTQHIWESDSNEFSVIADPR	N2H5F1S0G0	HNNDTQHIWESDSNEFSVIADPR-N2H5F1S0G0	0.23676	11.2368	0
endoplasmin	HNNDTQHIWESDSNEFSVIADPR	N2H5F0S0G0	HNNDTQHIWESDSNEFSVIADPR-N2H5F0S0G0	0.235938	11.2359	0
endoplasmin	HNNDTQHIWESDSNEFSVIADPR	N2H6F0S0G0	HNNDTQHIWESDSNEFSVIADPR-N2H6F0S0G0	0.231614	11.2316	0
endoplasmin	HNNDTQHIWESDSNEFSVIADPR	N2H6F0S0G0	HNNDTQHIWESDSNEFSVIADPR-N2H6F0S0G0	0.227056	11.2271	0
endoplasmin	HNNDTQHIWESDSNEFSVIADPR	N2H6F0S0G0	HNNDTQHIWESDSNEFSVIADPR-N2H6F0S0G0	0.222565	11.2226	0
endoplasmin	HNNDTQHIWESDSNEFSVIADPR	N2H6F0S0G0	HNNDTQHIWESDSNEFSVIADPR-N2H6F0S0G0	0.314075	10.3141	0
endoplasmin	HNNDTQHIWESDSNEFSVIADPR	N2H6F0S0G0	HNNDTQHIWESDSNEFSVIADPR-N2H6F0S0G0	0.296476	10.2965	0
endoplasmin	HNNDTQHIWESDSNEFSVIADPR	N2H6F0S0G0	HNNDTQHIWESDSNEFSVIADPR-N2H6F0S0G0	0.290844	10.2908	0
endoplasmin	HNNDTQHIWESDSNEFSVIADPR	N2H6F0S0G0	HNNDTQHIWESDSNEFSVIADPR-N2H6F0S0G0	0.289606	10.2896	0
endoplasmin	HNNDTQHIWESDSNEFSVIADPR	N2H6F0S0G0	HNNDTQHIWESDSNEFSVIADPR-N2H6F0S0G0	0.285613	10.2856	0
endoplasmin	HNNDTQHIWESDSNEFSVIADPR	N2H6F0S0G0	HNNDTQHIWESDSNEFSVIADPR-N2H6F0S0G0	0.278918	10.2789	0
endoplasmin	HNNDTQHIWESDSNEFSVIADPR	N2H6F0S0G0	HNNDTQHIWESDSNEFSVIADPR-N2H6F0S0G0	0.275375	10.2754	0
endoplasmin	HNNDTQHIWESDSNEFSVIADPR	N2H6F0S0G0	HNNDTQHIWESDSNEFSVIADPR-N2H6F0S0G0	0.26899	10.269	0
endoplasmin	HNNDTQHIWESDSNEFSVIADPR	N2H5F0S0G0	HNNDTQHIWESDSNEFSVIADPR-N2H5F0S0G0	0.268857	10.2689	0
endoplasmin	HNNDTQHIWESDSNEFSVIADPR	N2H6F0S0G0	HNNDTQHIWESDSNEFSVIADPR-N2H6F0S0G0	0.261875	10.2619	0
endoplasmin	HNNDTQHIWESDSNEFSVIADPR	N2H6F0S0G0	HNNDTQHIWESDSNEFSVIADPR-N2H6F0S0G0	0.261545	10.2615	0
endoplasmin	HNNDTQHIWESDSNEFSVIADPR	N2H6F0S0G0	HNNDTQHIWESDSNEFSVIADPR-N2H6F0S0G0	0.261422	10.2614	0
endoplasmin	HNNDTQHIWESDSNEFSVIADPR	N2H6F0S0G0	HNNDTQHIWESDSNEFSVIADPR-N2H6F0S0G0	0.259573	10.2596	0
endoplasmin	HNNDTQHIWESDSNEFSVIADPR	N2H6F0S0G0	HNNDTQHIWESDSNEFSVIADPR-N2H6F0S0G0	0.258651	10.2587	0
endoplasmin	HNNDTQHIWESDSNEFSVIADPR	N2H6F0S0G0	HNNDTQHIWESDSNEFSVIADPR-N2H6F0S0G0	0.257539	10.2575	0
endoplasmin	HNNDTQHIWESDSNEFSVIADPR	N2H6F0S0G0	HNNDTQHIWESDSNEFSVIADPR-N2H6F0S0G0	0.256292	10.2563	0
endoplasmin	HNNDTQHIWESDSNEFSVIADPR	N2H6F0S0G0	HNNDTQHIWESDSNEFSVIADPR-N2H6F0S0G0	0.254766	10.2548	0
endoplasmin	HNNDTQHIWESDSNEFSVIADPR	N2H6F0S0G0	HNNDTQHIWESDSNEFSVIADPR-N2H6F0S0G0	0.252407	10.2524	0
endoplasmin	HNNDTQHIWESDSNEFSVIADPR	N2H6F0S0G0	HNNDTQHIWESDSNEFSVIADPR-N2H6F0S0G0	0.249482	10.2495	0
endoplasmin	HNNDTQHIWESDSNEFSVIADPR	N2H6F0S0G0	HNNDTQHIWESDSNEFSVIADPR-N2H6F0S0G0	0.243212	10.2432	0
endoplasmin	HNNDTQHIWESDSNEFSVIADPR	N2H6F0S0G0	HNNDTQHIWESDSNEFSVIADPR-N2H6F0S0G0	0.242675	10.2427	0
endoplasmin	HNNDTQHIWESDSNEFSVIADPR	N2H6F0S0G0	HNNDTQHIWESDSNEFSVIADPR-N2H6F0S0G0	0.237476	10.2375	0
endoplasmin	HNNDTQHIWESDSNEFSVIADPR	N2H6F0S0G0	HNNDTQHIWESDSNEFSVIADPR-N2H6F0S0G0	0.237338	10.2373	0
endoplasmin	HNNDTQHIWESDSNEFSVIADPR	N2H5F0S0G0	HNNDTQHIWESDSNEFSVIADPR-N2H5F0S0G0	0.236513	10.2365	0
endoplasmin	HNNDTQHIWESDSNEFSVIADPR	N2H6F0S0G0	HNNDTQHIWESDSNEFSVIADPR-N2H6F0S0G0	0.23497	10.235	0
endoplasmin	HNNDTQHIWESDSNEFSVIADPR	N2H6F0S0G0	HNNDTQHIWESDSNEFSVIADPR-N2H6F0S0G0	0.233912	10.2339	0
endoplasmin	HNNDTQHIWESDSNEFSVIADPR	N2H6F0S0G0	HNNDTQHIWESDSNEFSVIADPR-N2H6F0S0G0	0.233614	10.2336	0
endoplasmin	HNNDTQHIWESDSNEFSVIADPR	N2H6F0S0G0	HNNDTQHIWESDSNEFSVIADPR-N2H6F0S0G0	0.231031	10.231	0
endoplasmin	HNNDTQHIWESDSNEFSVIADPR	N2H6F0S0G0	HNNDTQHIWESDSNEFSVIADPR-N2H6F0S0G0	0.219942	10.2199	0
endoplasmin	HNNDTQHIWESDSNEFSVIADPR	N2H5F0S0G0	HNNDTQHIWESDSNEFSVIADPR-N2H5F0S0G0	0.218621	10.2186	0
endoplasmin	HNNDTQHIWESDSNEFSVIADPR	N2H6F0S0G0	HNNDTQHIWESDSNEFSVIADPR-N2H6F0S0G0	0.218056	10.2181	0
endoplasmin	HNNDTQHIWESDSNEFSVIADPR	N2H5F0S0G0	HNNDTQHIWESDSNEFSVIADPR-N2H5F0S0G0	0.213066	10.2131	0
endoplasmin	HNNDTQHIWESDSNEFSVIADPR	N2H5F0S0G0	HNNDTQHIWESDSNEFSVIADPR-N2H5F0S0G0	0.212018	10.212	0
endoplasmin	HNNDTQHIWESDSNEFSVIADPR	N2H6F0S0G0	HNNDTQHIWESDSNEFSVIADPR-N2H6F0S0G0	0.206899	10.2069	0
endoplasmin	HNNDTQHIWESDSNEFSVIADPR	N2H6F0S0G0	HNNDTQHIWESDSNEFSVIADPR-N2H6F0S0G0	0.194498	10.1945	0
endoplasmin	HNNDTQHIWESDSNEFSVIADPR	N2H5F0S0G0	HNNDTQHIWESDSNEFSVIADPR-N2H5F0S0G0	0.177884	10.1779	0
endoplasmin	HNNDTQHIWESDSNEFSVIADPR	N2H6F0S0G0	HNNDTQHIWESDSNEFSVIADPR-N2H6F0S0G0	0.169863	10.1699	0
endoplasmin	HNNDTQHIWESDSNEFSVIADPR	N2H4F0S0G0	HNNDTQHIWESDSNEFSVIADPR-N2H4F0S0G0	0.323007	9.32301	0
endoplasmin	HNNDTQHIWESDSNEFSVIADPR	N2H8F0S0G0	HNNDTQHIWESDSNEFSVIADPR-N2H8F0S0G0	0.306484	9.30648	0
endoplasmin	HNNDTQHIWESDSNEFSVIADPR	N2H6F0S0G0	HNNDTQHIWESDSNEFSVIADPR-N2H6F0S0G0	0.299131	9.29913	0
endoplasmin	HNNDTQHIWESDSNEFSVIADPR	N2H6F0S0G0	HNNDTQHIWESDSNEFSVIADPR-N2H6F0S0G0	0.298608	9.29861	0
endoplasmin	HNNDTQHIWESDSNEFSVIADPR	N2H5F0S0G0	HNNDTQHIWESDSNEFSVIADPR-N2H5F0S0G0	0.294422	9.29442	0
endoplasmin	HNNDTQHIWESDSNEFSVIADPR	N2H6F0S0G0	HNNDTQHIWESDSNEFSVIADPR-N2H6F0S0G0	0.287143	9.28714	0
endoplasmin	HNNDTQHIWESDSNEFSVIADPR	N2H5F0S0G0	HNNDTQHIWESDSNEFSVIADPR-N2H5F0S0G0	0.275143	9.27514	0
endoplasmin	HNNDTQHIWESDSNEFSVIADPR	N2H5F0S0G0	HNNDTQHIWESDSNEFSVIADPR-N2H5F0S0G0	0.265343	9.26534	0
endoplasmin	HNNDTQHIWESDSNEFSVIADPR	N2H6F0S0G0	HNNDTQHIWESDSNEFSVIADPR-N2H6F0S0G0	0.261073	9.26107	0
endoplasmin	HNNDTQHIWESDSNEFSVIADPR	N2H6F0S0G0	HNNDTQHIWESDSNEFSVIADPR-N2H6F0S0G0	0.259883	9.25988	0
endoplasmin	HNNDTQHIWESDSNEFSVIADPR	N2H6F0S0G0	HNNDTQHIWESDSNEFSVIADPR-N2H6F0S0G0	0.256931	9.25693	0
endoplasmin	HNNDTQHIWESDSNEFSVIADPR	N2H5F0S0G0	HNNDTQHIWESDSNEFSVIADPR-N2H5F0S0G0	0.253533	9.25353	0
endoplasmin	HNNDTQHIWESDSNEFSVIADPR	N2H5F0S0G0	HNNDTQHIWESDSNEFSVIADPR-N2H5F0S0G0	0.250685	9.25068	0
endoplasmin	HNNDTQHIWESDSNEFSVIADPR	N2H5F0S0G0	HNNDTQHIWESDSNEFSVIADPR-N2H5F0S0G0	0.246324	9.24632	0
endoplasmin	HNNDTQHIWESDSNEFSVIADPR	N2H5F0S0G0	HNNDTQHIWESDSNEFSVIADPR-N2H5F0S0G0	0.245364	9.24536	0
endoplasmin	HNNDTQHIWESDSNEFSVIADPR	N2H5F0S0G0	HNNDTQHIWESDSNEFSVIADPR-N2H5F0S0G0	0.24101	9.24101	0
endoplasmin	HNNDTQHIWESDSNEFSVIADPR	N2H5F0S0G0	HNNDTQHIWESDSNEFSVIADPR-N2H5F0S0G0	0.240349	9.24035	0
endoplasmin	HNNDTQHIWESDSNEFSVIADPR	N2H6F0S0G0	HNNDTQHIWESDSNEFSVIADPR-N2H6F0S0G0	0.238742	9.23874	0
endoplasmin	HNNDTQHIWESDSNEFSVIADPR	N2H6F0S0G0	HNNDTQHIWESDSNEFSVIADPR-N2H6F0S0G0	0.23697	9.23697	0
endoplasmin	HNNDTQHIWESDSNEFSVIADPR	N2H6F0S0G0	HNNDTQHIWESDSNEFSVIADPR-N2H6F0S0G0	0.236771	9.23677	0
endoplasmin	HNNDTQHIWESDSNEFSVIADPR	N2H6F0S0G0	HNNDTQHIWESDSNEFSVIADPR-N2H6F0S0G0	0.234884	9.23488	0
endoplasmin	HNNDTQHIWESDSNEFSVIADPR	N2H6F0S0G0	HNNDTQHIWESDSNEFSVIADPR-N2H6F0S0G0	0.22622	9.22622	0
endoplasmin	HNNDTQHIWESDSNEFSVIADPR	N2H6F0S0G0	HNNDTQHIWESDSNEFSVIADPR-N2H6F0S0G0	0.223793	9.22379	0
endoplasmin	HNNDTQHIWESDSNEFSVIADPR	N2H6F0S0G0	HNNDTQHIWESDSNEFSVIADPR-N2H6F0S0G0	0.223442	9.22344	0
endoplasmin	HNNDTQHIWESDSNEFSVIADPR	N2H5F0S0G0	HNNDTQHIWESDSNEFSVIADPR-N2H5F0S0G0	0.217231	9.21723	0
endoplasmin	HNNDTQHIWESDSNEFSVIADPR	N2H5F0S0G0	HNNDTQHIWESDSNEFSVIADPR-N2H5F0S0G0	0.215594	9.21559	0
endoplasmin	HNNDTQHIWESDSNEFSVIADPR	N2H5F0S0G0	HNNDTQHIWESDSNEFSVIADPR-N2H5F0S0G0	0.206079	9.20608	0
endoplasmin	HNNDTQHIWESDSNEFSVIADPR	N2H6F0S0G0	HNNDTQHIWESDSNEFSVIADPR-N2H6F0S0G0	0.204016	9.20402	0
endoplasmin	HNNDTQHIWESDSNEFSVIADPR	N2H5F0S0G0	HNNDTQHIWESDSNEFSVIADPR-N2H5F0S0G0	0.196164	9.19616	0
endoplasmin	HNNDTQHIWESDSNEFSVIADPR	N2H6F0S0G0	HNNDTQHIWESDSNEFSVIADPR-N2H6F0S0G0	0.178178	9.17818	0
endoplasmin	HNNDTQHIWESDSNEFSVIADPR	N2H5F0S0G0	HNNDTQHIWESDSNEFSVIADPR-N2H5F0S0G0	0.157346	9.15735	0
endoplasmin	HNNDTQHIWESDSNEFSVIADPR	N2H6F0S0G0	HNNDTQHIWESDSNEFSVIADPR-N2H6F0S0G0	0.150556	9.15056	0
endoplasmin	HNNDTQHIWESDSNEFSVIADPR	N2H6F0S0G0	HNNDTQHIWESDSNEFSVIADPR-N2H6F0S0G0	0.144515	9.14452	0
endoplasmin	HNNDTQHIWESDSNEFSVIADPR	N2H6F0S0G0	HNNDTQHIWESDSNEFSVIADPR-N2H6F0S0G0	0.323569	8.32357	0.0004
endoplasmin	HNNDTQHIWESDSNEFSVIADPR	N2H5F0S0G0	HNNDTQHIWESDSNEFSVIADPR-N2H5F0S0G0	0.28266	8.28266	0.0004
endoplasmin	HNNDTQHIWESDSNEFSVIADPR	N2H5F0S0G0	HNNDTQHIWESDSNEFSVIADPR-N2H5F0S0G0	0.282144	8.28214	0.0004
endoplasmin	HNNDTQHIWESDSNEFSVIADPR	N2H5F0S0G0	HNNDTQHIWESDSNEFSVIADPR-N2H5F0S0G0	0.280295	8.28029	0.0004
endoplasmin	HNNDTQHIWESDSNEFSVIADPR	N2H5F0S0G0	HNNDTQHIWESDSNEFSVIADPR-N2H5F0S0G0	0.280033	8.28003	0.0004
endoplasmin	HNNDTQHIWESDSNEFSVIADPR	N2H3F0S0G0	HNNDTQHIWESDSNEFSVIADPR-N2H3F0S0G0	0.278121	8.27812	0.0004
endoplasmin	HNNDTQHIWESDSNEFSVIADPR	N2H5F0S0G0	HNNDTQHIWESDSNEFSVIADPR-N2H5F0S0G0	0.26571	8.26571	0.0004
endoplasmin	HNNDTQHIWESDSNEFSVIADPR	N2H6F0S0G0	HNNDTQHIWESDSNEFSVIADPR-N2H6F0S0G0	0.264381	8.26438	0.0004
endoplasmin	HNNDTQHIWESDSNEFSVIADPR	N2H6F0S0G0	HNNDTQHIWESDSNEFSVIADPR-N2H6F0S0G0	0.260087	8.26009	0.0004
endoplasmin	HNNDTQHIWESDSNEFSVIADPR	N2H6F0S0G0	HNNDTQHIWESDSNEFSVIADPR-N2H6F0S0G0	0.259207	8.25921	0.0004
endoplasmin	HNNDTQHIWESDSNEFSVIADPR	N2H5F0S0G0	HNNDTQHIWESDSNEFSVIADPR-N2H5F0S0G0	0.247332	8.24733	0.0004
endoplasmin	HNNDTQHIWESDSNEFSVIADPR	N2H6F0S0G0	HNNDTQHIWESDSNEFSVIADPR-N2H6F0S0G0	0.246483	8.24648	0.0004
endoplasmin	HNNDTQHIWESDSNEFSVIADPR	N2H6F0S0G0	HNNDTQHIWESDSNEFSVIADPR-N2H6F0S0G0	0.24219	8.24219	0.0004
endoplasmin	HNNDTQHIWESDSNEFSVIADPR	N2H5F0S0G0	HNNDTQHIWESDSNEFSVIADPR-N2H5F0S0G0	0.241765	8.24177	0.0004
endoplasmin	HNNDTQHIWESDSNEFSVIADPR	N2H3F0S0G0	HNNDTQHIWESDSNEFSVIADPR-N2H3F0S0G0	0.241436	8.24144	0.0004
endoplasmin	HNNDTQHIWESDSNEFSVIADPR	N2H5F0S0G0	HNNDTQHIWESDSNEFSVIADPR-N2H5F0S0G0	0.240399	8.2404	0.0004
endoplasmin	HNNDTQHIWESDSNEFSVIADPR	N2H5F0S0G0	HNNDTQHIWESDSNEFSVIADPR-N2H5F0S0G0	0.240267	8.24027	0.0004
endoplasmin	HNNDTQHIWESDSNEFSVIADPR	N2H5F0S0G0	HNNDTQHIWESDSNEFSVIADPR-N2H5F0S0G0	0.23644	8.23644	0.0004
endoplasmin	HNNDTQHIWESDSNEFSVIADPR	N2H5F0S0G0	HNNDTQHIWESDSNEFSVIADPR-N2H5F0S0G0	0.234815	8.23482	0.0004
endoplasmin	HNNDTQHIWESDSNEFSVIADPR	N2H6F0S0G0	HNNDTQHIWESDSNEFSVIADPR-N2H6F0S0G0	0.234013	8.23401	0.0004
endoplasmin	HNNDTQHIWESDSNEFSVIADPR	N2H5F0S0G0	HNNDTQHIWESDSNEFSVIADPR-N2H5F0S0G0	0.232974	8.23297	0.0004
endoplasmin	HNNDTQHIWESDSNEFSVIADPR	N2H6F0S0G0	HNNDTQHIWESDSNEFSVIADPR-N2H6F0S0G0	0.232823	8.23282	0.0004
endoplasmin	HNNDTQHIWESDSNEFSVIADPR	N2H5F0S0G0	HNNDTQHIWESDSNEFSVIADPR-N2H5F0S0G0	0.230759	8.23076	0.0004
endoplasmin	HNNDTQHIWESDSNEFSVIADPR	N2H6F0S0G0	HNNDTQHIWESDSNEFSVIADPR-N2H6F0S0G0	0.227438	8.22744	0.0004
endoplasmin	HNNDTQHIWESDSNEFSVIADPR	N2H6F0S0G0	HNNDTQHIWESDSNEFSVIADPR-N2H6F0S0G0	0.22469	8.22469	0.0004
endoplasmin	HNNDTQHIWESDSNEFSVIADPR	N2H5F0S0G0	HNNDTQHIWESDSNEFSVIADPR-N2H5F0S0G0	0.223505	8.2235	0.0004
endoplasmin	HNNDTQHIWESDSNEFSVIADPR	N2H6F0S0G0	HNNDTQHIWESDSNEFSVIADPR-N2H6F0S0G0	0.218529	8.21853	0.0004
endoplasmin	HNNDTQHIWESDSNEFSVIADPR	N2H6F0S0G0	HNNDTQHIWESDSNEFSVIADPR-N2H6F0S0G0	0.208252	8.20825	0.0004
endoplasmin	HNNDTQHIWESDSNEFSVIADPR	N2H5F0S0G0	HNNDTQHIWESDSNEFSVIADPR-N2H5F0S0G0	0.201987	8.20199	0.0004
endoplasmin	HNNDTQHIWESDSNEFSVIADPR	N2H6F0S0G0	HNNDTQHIWESDSNEFSVIADPR-N2H6F0S0G0	0.200153	8.20015	0.0004
endoplasmin	HNNDTQHIWESDSNEFSVIADPR	N2H5F0S0G0	HNNDTQHIWESDSNEFSVIADPR-N2H5F0S0G0	0.183315	8.18331	0.0004
endoplasmin	HNNDTQHIWESDSNEFSVIADPR	N2H7F0S0G0	HNNDTQHIWESDSNEFSVIADPR-N2H7F0S0G0	0.286751	7.28675	0.0018
endoplasmin	HNNDTQHIWESDSNEFSVIADPR	N2H6F0S0G0	HNNDTQHIWESDSNEFSVIADPR-N2H6F0S0G0	0.268667	7.26867	0.0018
endoplasmin	HNNDTQHIWESDSNEFSVIADPR	N2H6F0S0G0	HNNDTQHIWESDSNEFSVIADPR-N2H6F0S0G0	0.266446	7.26645	0.0018
endoplasmin	HNNDTQHIWESDSNEFSVIADPR	N2H5F0S0G0	HNNDTQHIWESDSNEFSVIADPR-N2H5F0S0G0	0.262097	7.2621	0.0018
endoplasmin	HNNDTQHIWESDSNEFSVIADPR	N2H5F0S0G0	HNNDTQHIWESDSNEFSVIADPR-N2H5F0S0G0	0.251179	7.25118	0.0018
endoplasmin	HNNDTQHIWESDSNEFSVIADPR	N2H5F0S0G0	HNNDTQHIWESDSNEFSVIADPR-N2H5F0S0G0	0.248544	7.24854	0.0018
endoplasmin	HNNDTQHIWESDSNEFSVIADPR	N2H6F0S0G0	HNNDTQHIWESDSNEFSVIADPR-N2H6F0S0G0	0.248138	7.24814	0.0018
endoplasmin	HNNDTQHIWESDSNEFSVIADPR	N2H5F0S0G0	HNNDTQHIWESDSNEFSVIADPR-N2H5F0S0G0	0.247405	7.2474	0.0018
endoplasmin	HNNDTQHIWESDSNEFSVIADPR	N2H5F0S0G0	HNNDTQHIWESDSNEFSVIADPR-N2H5F0S0G0	0.242416	7.24242	0.0018
endoplasmin	HNNDTQHIWESDSNEFSVIADPR	N2H5F0S0G0	HNNDTQHIWESDSNEFSVIADPR-N2H5F0S0G0	0.23095	7.23095	0.0018
endoplasmin	HNNDTQHIWESDSNEFSVIADPR	N2H5F0S0G0	HNNDTQHIWESDSNEFSVIADPR-N2H5F0S0G0	0.227487	7.22749	0.0018
endoplasmin	HNNDTQHIWESDSNEFSVIADPR	N2H4F1S0G0	HNNDTQHIWESDSNEFSVIADPR-N2H4F1S0G0	0.225812	7.22581	0.0018
endoplasmin	HNNDTQHIWESDSNEFSVIADPR	N2H5F0S0G0	HNNDTQHIWESDSNEFSVIADPR-N2H5F0S0G0	0.225183	7.22518	0.0018
endoplasmin	HNNDTQHIWESDSNEFSVIADPR	N2H5F0S0G0	HNNDTQHIWESDSNEFSVIADPR-N2H5F0S0G0	0.225161	7.22516	0.0017
endoplasmin	HNNDTQHIWESDSNEFSVIADPR	N2H4F1S0G0	HNNDTQHIWESDSNEFSVIADPR-N2H4F1S0G0	0.224235	7.22423	0.0017
endoplasmin	HNNDTQHIWESDSNEFSVIADPR	N2H5F0S0G0	HNNDTQHIWESDSNEFSVIADPR-N2H5F0S0G0	0.214995	7.215	0.0017
endoplasmin	HNNDTQHIWESDSNEFSVIADPR	N2H6F0S0G0	HNNDTQHIWESDSNEFSVIADPR-N2H6F0S0G0	0.213056	7.21306	0.0017
endoplasmin	HNNDTQHIWESDSNEFSVIADPR	N2H5F0S0G0	HNNDTQHIWESDSNEFSVIADPR-N2H5F0S0G0	0.209825	7.20982	0.0017
endoplasmin	HNNDTQHIWESDSNEFSVIADPR	N2H5F0S0G0	HNNDTQHIWESDSNEFSVIADPR-N2H5F0S0G0	0.208674	7.20867	0.0017
endoplasmin	HNNDTQHIWESDSNEFSVIADPR	N2H5F0S0G0	HNNDTQHIWESDSNEFSVIADPR-N2H5F0S0G0	0.206715	7.20671	0.0017
endoplasmin	HNNDTQHIWESDSNEFSVIADPR	N2H8F0S0G0	HNNDTQHIWESDSNEFSVIADPR-N2H8F0S0G0	0.199125	7.19913	0.0017
endoplasmin	HNNDTQHIWESDSNEFSVIADPR	N2H5F0S0G0	HNNDTQHIWESDSNEFSVIADPR-N2H5F0S0G0	0.198388	7.19839	0.0017
endoplasmin	HNNDTQHIWESDSNEFSVIADPR	N2H5F0S0G0	HNNDTQHIWESDSNEFSVIADPR-N2H5F0S0G0	0.197303	7.1973	0.0017
endoplasmin	HNNDTQHIWESDSNEFSVIADPR	N2H6F0S0G0	HNNDTQHIWESDSNEFSVIADPR-N2H6F0S0G0	0.189121	7.18912	0.0017
endoplasmin	HNNDTQHIWESDSNEFSVIADPR	N2H5F1S0G0	HNNDTQHIWESDSNEFSVIADPR-N2H5F1S0G0	0.185489	7.18549	0.0017
endoplasmin	HNNDTQHIWESDSNEFSVIADPR	N2H5F0S0G0	HNNDTQHIWESDSNEFSVIADPR-N2H5F0S0G0	0.176268	7.17627	0.0017
endoplasmin	HNNDTQHIWESDSNEFSVIADPR	N2H5F0S0G0	HNNDTQHIWESDSNEFSVIADPR-N2H5F0S0G0	0.163744	7.16374	0.0017
endoplasmin	HNNDTQHIWESDSNEFSVIADPR	N2H5F0S0G0	HNNDTQHIWESDSNEFSVIADPR-N2H5F0S0G0	0.147596	7.1476	0.002
endoplasmin	HNNDTQHIWESDSNEFSVIADPR	N2H6F0S0G0	HNNDTQHIWESDSNEFSVIADPR-N2H6F0S0G0	0.105312	7.10531	0.0063
endoplasmin	HNNDTQHIWESDSNEFSVIADPR	N2H5F0S0G0	HNNDTQHIWESDSNEFSVIADPR-N2H5F0S0G0	0.306488	6.30649	0.0087
endoplasmin	HNNDTQHIWESDSNEFSVIADPR	N2H5F0S0G0	HNNDTQHIWESDSNEFSVIADPR-N2H5F0S0G0	0.287832	6.28783	0.0087
endoplasmin	HNNDTQHIWESDSNEFSVIADPR	N3H3F0S0G0	HNNDTQHIWESDSNEFSVIADPR-N3H3F0S0G0	0.272801	6.2728	0.0087
endoplasmin	HNNDTQHIWESDSNEFSVIADPR	N2H8F0S0G0	HNNDTQHIWESDSNEFSVIADPR-N2H8F0S0G0	0.269526	6.26953	0.0087
endoplasmin	HNNDTQHIWESDSNEFSVIADPR	N2H4F0S0G0	HNNDTQHIWESDSNEFSVIADPR-N2H4F0S0G0	0.225589	6.22559	0.0087
endoplasmin	HNNDTQHIWESDSNEFSVIADPR	N2H5F0S0G0	HNNDTQHIWESDSNEFSVIADPR-N2H5F0S0G0	0.210549	6.21055	0.0087
endoplasmin	HNNDTQHIWESDSNEFSVIADPR	N2H5F1S0G0	HNNDTQHIWESDSNEFSVIADPR-N2H5F1S0G0	0.203787	6.20379	0.0086
endoplasmin	HNNDTQHIWESDSNEFSVIADPR	N2H5F0S0G0	HNNDTQHIWESDSNEFSVIADPR-N2H5F0S0G0	0.200668	6.20067	0.0086
endoplasmin	HNNDTQHIWESDSNEFSVIADPR	N2H5F0S0G0	HNNDTQHIWESDSNEFSVIADPR-N2H5F0S0G0	0.199164	6.19916	0.0086
endoplasmin	HNNDTQHIWESDSNEFSVIADPR	N2H5F0S0G0	HNNDTQHIWESDSNEFSVIADPR-N2H5F0S0G0	0.198303	6.1983	0.0086
endoplasmin	HNNDTQHIWESDSNEFSVIADPR	N2H5F0S0G0	HNNDTQHIWESDSNEFSVIADPR-N2H5F0S0G0	0.194964	6.19496	0.0086
endoplasmin	HNNDTQHIWESDSNEFSVIADPR	N2H5F0S0G0	HNNDTQHIWESDSNEFSVIADPR-N2H5F0S0G0	0.172662	6.17266	0.0085
endoplasmin	HNNDTQHIWESDSNEFSVIADPR	N2H5F0S0G0	HNNDTQHIWESDSNEFSVIADPR-N2H5F0S0G0	0.168487	6.16849	0.0085
endoplasmin	HNNDTQHIWESDSNEFSVIADPR	N2H6F0S0G0	HNNDTQHIWESDSNEFSVIADPR-N2H6F0S0G0	0.154105	6.15411	0.0097
ER membrane protein complex subunit 10	GSEVEDEDLELFNTSVQLRPPGTAPGPETAAFIER	N2H7F0S0G0	GSEVEDEDLELFNTSVQLRPPGTAPGPETAAFIER-N2H7F0S0G0	0.227217	17.2272	0
ER membrane protein complex subunit 10	GSEVEDEDLELFNTSVQLRPPGTAPGPETAAFIER	N2H6F0S0G0	GSEVEDEDLELFNTSVQLRPPGTAPGPETAAFIER-N2H6F0S0G0	0.202272	17.2023	0
gamma-glutamyltransferase 7	GHLVLSPPPPHTGPALISALNILEGFNMTSLVSR	N2H6F0S0G0	GHLVLSPPPPHTGPALISALNILEGFNMTSLVSR-N2H6F0S0G0	0.139366	8.13937	0.0004
gamma-glutamyltransferase 7	GHLVLSPPPPHTGPALISALNILEGFNMTSLVSR	N2H6F0S0G0	GHLVLSPPPPHTGPALISALNILEGFNMTSLVSR-N2H6F0S0G0	0.140501	7.1405	0.0027
gamma-interferon-inducible lysosomal thiol reductase	NVSGTWEFTCQHGELECR	N2H5F0S0G0	NVSGTWEFTCQHGELECR-N2H5F0S0G0	0.383076	17.3831	0
gamma-interferon-inducible lysosomal thiol reductase	NVSGTWEFTCQHGELECR	N2H4F0S0G0	NVSGTWEFTCQHGELECR-N2H4F0S0G0	0.291827	17.2918	0
gamma-interferon-inducible lysosomal thiol reductase	NVSGTWEFTCQHGELECR	N2H4F0S0G0	NVSGTWEFTCQHGELECR-N2H4F0S0G0	0.275012	12.275	0
gamma-interferon-inducible lysosomal thiol reductase	NVSGTWEFTCQHGELECR	N2H4F0S0G0	NVSGTWEFTCQHGELECR-N2H4F0S0G0	0.212744	12.2127	0
gamma-interferon-inducible lysosomal thiol reductase	NVSGTWEFTCQHGELECR	N2H3F0S0G0	NVSGTWEFTCQHGELECR-N2H3F0S0G0	0.404291	11.4043	0
gamma-interferon-inducible lysosomal thiol reductase	NVSGTWEFTCQHGELECR	N2H4F0S0G0	NVSGTWEFTCQHGELECR-N2H4F0S0G0	0.202171	11.2022	0
gamma-interferon-inducible lysosomal thiol reductase	NVSGTWEFTCQHGELECR	N2H4F0S0G0	NVSGTWEFTCQHGELECR-N2H4F0S0G0	0.181949	11.1819	0
GDP-fucose protein O-fucosyltransferase 2	GLNVSCLSVQGSASIIAPVLLK	N2H5F0S0G0	GLNVSCLSVQGSASIIAPVLLK-N2H5F0S0G0	0.319968	20.32	0
GDP-fucose protein O-fucosyltransferase 2	GLNVSCLSVQGSASIIAPVLLK	N2H6F0S0G0	GLNVSCLSVQGSASIIAPVLLK-N2H6F0S0G0	0.29967	18.2997	0
GDP-fucose protein O-fucosyltransferase 2	GLNVSCLSVQGSASIIAPVLLK	N2H5F0S0G0	GLNVSCLSVQGSASIIAPVLLK-N2H5F0S0G0	0.247824	17.2478	0
GDP-fucose protein O-fucosyltransferase 2	GLNVSCLSVQGSASIIAPVLLK	N2H5F0S0G0	GLNVSCLSVQGSASIIAPVLLK-N2H5F0S0G0	0.217245	15.2172	0
GDP-fucose protein O-fucosyltransferase 2	GLNVSCLSVQGSASIIAPVLLK	N2H6F0S0G0	GLNVSCLSVQGSASIIAPVLLK-N2H6F0S0G0	0.255062	12.2551	0
Golgi apparatus protein 1	LCHTHGWNETSELMPPGAVFSCLYR	N4H5F2S1G0	LCHTHGWNETSELMPPGAVFSCLYR-N4H5F2S1G0	0.163264	11.1633	0
Golgi apparatus protein 1	LCHTHGWNETSELMPPGAVFSCLYR	N4H5F0S2G0	LCHTHGWNETSELMPPGAVFSCLYR-N4H5F0S2G0	0.189919	9.18992	0
Golgi apparatus protein 1	LCHTHGWNETSELMPPGAVFSCLYR	N4H5F2S1G0	LCHTHGWNETSELMPPGAVFSCLYR-N4H5F2S1G0	0.163448	8.16345	0.0004
Golgi apparatus protein 1	LCHTHGWNETSELMPPGAVFSCLYR	N4H5F0S2G0	LCHTHGWNETSELMPPGAVFSCLYR-N4H5F0S2G0	0.19309	7.19309	0.0017
Golgi apparatus protein 1	LCHTHGWNETSELMPPGAVFSCLYR	N4H5F0S2G0	LCHTHGWNETSELMPPGAVFSCLYR-N4H5F0S2G0	0.173362	6.17336	0.0085
heterogeneous nuclear ribonucleoproteins A2/B1	GFGDGYNGYGGGPGGNYGSGNYNDFGNYNQQPSNYGPMK	N2H10F0S0G0	GFGDGYNGYGGGPGGNYGSGNYNDFGNYNQQPSNYGPMK-N2H10F0S0G0	0.177257	9.17726	0
heterogeneous nuclear ribonucleoproteins A2/B1	GFGDGYNGYGGGPGGNYGSGNYNDFGNYNQQPSNYGPMK	N12H13F0S0G0	GFGDGYNGYGGGPGGNYGSGNYNDFGNYNQQPSNYGPMK-N12H13F0S0G0	0.142786	7.14279	0.002
hypoxia up-regulated protein 1	LGNTISSLFGGGTSSDAKENGTDAVQEEEESPTEGSK	N2H5F0S0G0	LGNTISSLFGGGTSSDAKENGTDAVQEEEESPTEGSK-N2H5F0S0G0	0.226757	10.2268	0
hypoxia up-regulated protein 1	LGNTISSLFGGGTSSDAKENGTDAVQEEEESPTEGSK	N2H5F0S0G0	LGNTISSLFGGGTSSDAKENGTDAVQEEEESPTEGSK-N2H5F0S0G0	0.22045	7.22045	0.0017
hypoxia up-regulated protein 1	LGNTISSLFGGGTSSDAKENGTDAVQEEEESPTEGSK	N2H5F0S0G0	LGNTISSLFGGGTSSDAKENGTDAVQEEEESPTEGSK-N2H5F0S0G0	0.167186	7.16719	0.0017
hypoxia up-regulated protein 1	VINDTWAWK	N2H6F0S0G0	VINDTWAWK-N2H6F0S0G0	0.310242	13.3102	0
hypoxia up-regulated protein 1	VINDTWAWK	N2H6F0S0G0	VINDTWAWK-N2H6F0S0G0	0.341046	9.34105	0
hypoxia up-regulated protein 1	VINDTWAWK	N2H7F0S0G0	VINDTWAWK-N2H7F0S0G0	0.17076	9.17076	0
hypoxia up-regulated protein 1	VINDTWAWK	N2H5F0S0G0	VINDTWAWK-N2H5F0S0G0	0.396937	7.39694	0.0018
hypoxia up-regulated protein 1	VINDTWAWK	N2H7F0S0G0	VINDTWAWK-N2H7F0S0G0	0.161947	7.16195	0.0017
hypoxia up-regulated protein 1	LSALDNLLNHSSIFLK	N2H6F0S0G0	LSALDNLLNHSSIFLK-N2H6F0S0G0	0.260051	15.2601	0
hypoxia up-regulated protein 1	LSALDNLLNHSSIFLK	N2H6F0S0G0	LSALDNLLNHSSIFLK-N2H6F0S0G0	0.247366	15.2474	0
hypoxia up-regulated protein 1	LSALDNLLNHSSIFLK	N2H6F0S0G0	LSALDNLLNHSSIFLK-N2H6F0S0G0	0.217415	14.2174	0
hypoxia up-regulated protein 1	LSALDNLLNHSSIFLK	N2H6F0S0G0	LSALDNLLNHSSIFLK-N2H6F0S0G0	0.262113	13.2621	0
hypoxia up-regulated protein 1	LSALDNLLNHSSIFLK	N2H9F0S0G0	LSALDNLLNHSSIFLK-N2H9F0S0G0	0.172902	11.1729	0
hypoxia up-regulated protein 1	LSALDNLLNHSSIFLK	N2H9F0S0G0	LSALDNLLNHSSIFLK-N2H9F0S0G0	0.182007	9.18201	0
integrin alpha-3	KLFLSINVTNTPSR	N2H5F0S0G0	KLFLSINVTNTPSR-N2H5F0S0G0	0.395629	11.3956	0
integrin alpha-3	KLFLSINVTNTPSR	N2H5F0S0G0	KLFLSINVTNTPSR-N2H5F0S0G0	0.337816	11.3378	0
integrin alpha-3	LGMRPLDAYPVLNQAQALENHTEVHFQK	N2H6F0S0G0	LGMRPLDAYPVLNQAQALENHTEVHFQK-N2H6F0S0G0	0.276655	19.2767	0
integrin alpha-3	LGMRPLDAYPVLNQAQALENHTEVHFQK	N2H6F0S0G0	LGMRPLDAYPVLNQAQALENHTEVHFQK-N2H6F0S0G0	0.194427	13.1944	0
integrin alpha-3	LGMRPLDAYPVLNQAQALENHTEVHFQK	N2H8F0S0G0	LGMRPLDAYPVLNQAQALENHTEVHFQK-N2H8F0S0G0	0.155889	12.1559	0
integrin alpha-3	LGMRPLDAYPVLNQAQALENHTEVHFQK	N2H6F0S0G0	LGMRPLDAYPVLNQAQALENHTEVHFQK-N2H6F0S0G0	0.188295	11.1883	0
integrin alpha-3	LGMRPLDAYPVLNQAQALENHTEVHFQK	N2H8F0S0G0	LGMRPLDAYPVLNQAQALENHTEVHFQK-N2H8F0S0G0	0.176763	11.1768	0
integrin alpha-3	LGMRPLDAYPVLNQAQALENHTEVHFQK	N2H7F0S0G0	LGMRPLDAYPVLNQAQALENHTEVHFQK-N2H7F0S0G0	0.199625	10.1996	0
integrin alpha-3	LGMRPLDAYPVLNQAQALENHTEVHFQK	N2H8F0S0G0	LGMRPLDAYPVLNQAQALENHTEVHFQK-N2H8F0S0G0	0.149295	9.1493	0
integrin alpha-3	LGMRPLDAYPVLNQAQALENHTEVHFQK	N2H6F0S0G0	LGMRPLDAYPVLNQAQALENHTEVHFQK-N2H6F0S0G0	0.159481	7.15948	0.0017
integrin alpha-5	ANTSQPGVLQGGAVYVCPWDTSPAQCTTIQFDSK	N4H5F2S0G0	ANTSQPGVLQGGAVYVCPWDTSPAQCTTIQFDSK-N4H5F2S0G0	0.201894	10.2019	0
integrin alpha-5	ANTSQPGVLQGGAVYVCPWDTSPAQCTTIQFDSK	N4H5F0S0G0	ANTSQPGVLQGGAVYVCPWDTSPAQCTTIQFDSK-N4H5F0S0G0	0.1166	10.1166	0
integrin alpha-5	ANTSQPGVLQGGAVYVCPWDTSPAQCTTIQFDSK	N4H5F2S0G0	ANTSQPGVLQGGAVYVCPWDTSPAQCTTIQFDSK-N4H5F2S0G0	0.176792	8.17679	0.0004
integrin alpha-5	ANTSQPGVLQGGAVYVCPWDTSPAQCTTIQFDSK	N4H5F0S0G0	ANTSQPGVLQGGAVYVCPWDTSPAQCTTIQFDSK-N4H5F0S0G0	0.153449	7.15345	0.002
integrin alpha-5	NSLNLTFHAQNLGEGGAYEAELR	N2H6F0S0G0	NSLNLTFHAQNLGEGGAYEAELR-N2H6F0S0G0	0.33456	19.3346	0
integrin alpha-5	NSLNLTFHAQNLGEGGAYEAELR	N2H7F0S0G0	NSLNLTFHAQNLGEGGAYEAELR-N2H7F0S0G0	0.33238	16.3324	0
integrin alpha-5	NSLNLTFHAQNLGEGGAYEAELR	N2H6F0S0G0	NSLNLTFHAQNLGEGGAYEAELR-N2H6F0S0G0	0.364732	12.3647	0
integrin alpha-5	NSLNLTFHAQNLGEGGAYEAELR	N2H7F0S0G0	NSLNLTFHAQNLGEGGAYEAELR-N2H7F0S0G0	0.351878	12.3519	0
integrin alpha-5	NSLNLTFHAQNLGEGGAYEAELR	N2H6F0S0G0	NSLNLTFHAQNLGEGGAYEAELR-N2H6F0S0G0	0.328526	12.3285	0
integrin alpha-5	NSLNLTFHAQNLGEGGAYEAELR	N2H7F0S0G0	NSLNLTFHAQNLGEGGAYEAELR-N2H7F0S0G0	0.336844	10.3368	0
integrin alpha-5	NSLNLTFHAQNLGEGGAYEAELR	N2H6F0S0G0	NSLNLTFHAQNLGEGGAYEAELR-N2H6F0S0G0	0.304615	9.30461	0
integrin alpha-5	NSLNLTFHAQNLGEGGAYEAELR	N2H6F0S0G0	NSLNLTFHAQNLGEGGAYEAELR-N2H6F0S0G0	0.237471	9.23747	0
integrin alpha-5	NSLNLTFHAQNLGEGGAYEAELR	N2H7F0S0G0	NSLNLTFHAQNLGEGGAYEAELR-N2H7F0S0G0	0.315172	8.31517	0.0004
integrin alpha-5	NSLNLTFHAQNLGEGGAYEAELR	N2H5F0S0G0	NSLNLTFHAQNLGEGGAYEAELR-N2H5F0S0G0	0.266804	7.2668	0.0018
integrin alpha-V	ANTTQPGIVEGGQVLK	N4H5F0S2G0	ANTTQPGIVEGGQVLK-N4H5F0S2G0	0.1767	10.1767	0
integrin alpha-V	ANTTQPGIVEGGQVLK	N4H5F0S2G0	ANTTQPGIVEGGQVLK-N4H5F0S2G0	0.189061	9.18906	0
integrin alpha-V	TAADVTGLQPILNQFTPANVSR	N2H9F0S0G0	TAADVTGLQPILNQFTPANVSR-N2H9F0S0G0	0.171192	13.1712	0
integrin alpha-V	TAADVTGLQPILNQFTPANVSR	N2H7F0S0G0	TAADVTGLQPILNQFTPANVSR-N2H7F0S0G0	0.157026	11.157	0
integrin alpha-V	TAADVTGLQPILNQFTPANVSR	N2H8F0S0G0	TAADVTGLQPILNQFTPANVSR-N2H8F0S0G0	0.153738	9.15374	0
integrin alpha-V	TAADVTGLQPILNQFTPANVSR	N2H9F0S0G0	TAADVTGLQPILNQFTPANVSR-N2H9F0S0G0	0.118402	9.1184	0.0004
integrin alpha-V	TAADVTGLQPILNQFTPANVSR	N2H10F0S0G0	TAADVTGLQPILNQFTPANVSR-N2H10F0S0G0	0.170829	8.17083	0.0004
integrin alpha-V	TAADVTGLQPILNQFTPANVSR	N2H8F0S0G0	TAADVTGLQPILNQFTPANVSR-N2H8F0S0G0	0.161442	8.16144	0.0004
integrin beta-1	SCGDCIQAGPNCGWCTNTTFLQEGMPTSAR	N2H9F0S0G0	SCGDCIQAGPNCGWCTNTTFLQEGMPTSAR-N2H9F0S0G0	0.36146	20.3615	0
integrin beta-1	SCGDCIQAGPNCGWCTNTTFLQEGMPTSAR	N5H6F2S0G0	SCGDCIQAGPNCGWCTNTTFLQEGMPTSAR-N5H6F2S0G0	0.185405	12.1854	0
integrin beta-1	SCGDCIQAGPNCGWCTNTTFLQEGMPTSAR	N5H6F2S0G0	SCGDCIQAGPNCGWCTNTTFLQEGMPTSAR-N5H6F2S0G0	0.167358	12.1674	0
integrin beta-1	SCGDCIQAGPNCGWCTNTTFLQEGMPTSAR	N4H5F2S0G0	SCGDCIQAGPNCGWCTNTTFLQEGMPTSAR-N4H5F2S0G0	0.245817	10.2458	0
integrin beta-1	SCGDCIQAGPNCGWCTNTTFLQEGMPTSAR	N4H5F2S1G0	SCGDCIQAGPNCGWCTNTTFLQEGMPTSAR-N4H5F2S1G0	0.18117	10.1812	0
integrin beta-1	SCGDCIQAGPNCGWCTNTTFLQEGMPTSAR	N4H5F2S0G0	SCGDCIQAGPNCGWCTNTTFLQEGMPTSAR-N4H5F2S0G0	0.244707	9.24471	0
integrin beta-1	SCGDCIQAGPNCGWCTNTTFLQEGMPTSAR	N4H5F0S1G0	SCGDCIQAGPNCGWCTNTTFLQEGMPTSAR-N4H5F0S1G0	0.243478	9.24348	0
integrin beta-1	SCGDCIQAGPNCGWCTNTTFLQEGMPTSAR	N4H5F0S1G0	SCGDCIQAGPNCGWCTNTTFLQEGMPTSAR-N4H5F0S1G0	0.240792	9.24079	0
integrin beta-1	SCGDCIQAGPNCGWCTNTTFLQEGMPTSAR	N5H6F2S0G0	SCGDCIQAGPNCGWCTNTTFLQEGMPTSAR-N5H6F2S0G0	0.150436	9.15044	0
integrin beta-1	SCGDCIQAGPNCGWCTNTTFLQEGMPTSAR	N5H6F0S1G0	SCGDCIQAGPNCGWCTNTTFLQEGMPTSAR-N5H6F0S1G0	0.118673	9.11867	0.0004
integrin beta-1	SCGDCIQAGPNCGWCTNTTFLQEGMPTSAR	N4H5F0S1G0	SCGDCIQAGPNCGWCTNTTFLQEGMPTSAR-N4H5F0S1G0	0.257289	8.25729	0.0004
integrin beta-1	SCGDCIQAGPNCGWCTNTTFLQEGMPTSAR	N4H5F0S2G0	SCGDCIQAGPNCGWCTNTTFLQEGMPTSAR-N4H5F0S2G0	0.180711	8.18071	0.0004
integrin beta-1	SCGDCIQAGPNCGWCTNTTFLQEGMPTSAR	N5H6F4S0G0	SCGDCIQAGPNCGWCTNTTFLQEGMPTSAR-N5H6F4S0G0	0.166313	8.16631	0.0004
integrin beta-1	SCGDCIQAGPNCGWCTNTTFLQEGMPTSAR	N4H5F0S2G0	SCGDCIQAGPNCGWCTNTTFLQEGMPTSAR-N4H5F0S2G0	0.164619	7.16462	0.0017
integrin beta-1	SCGDCIQAGPNCGWCTNTTFLQEGMPTSAR	N5H6F4S0G0	SCGDCIQAGPNCGWCTNTTFLQEGMPTSAR-N5H6F4S0G0	0.15748	6.15748	0.0097
intercellular adhesion molecule 1	LSGAPPGQVQFTLNASSEDHER	N5H6F4S0G0	LSGAPPGQVQFTLNASSEDHER-N5H6F4S0G0	0.181961	9.18196	0
intercellular adhesion molecule 1	LSGAPPGQVQFTLNASSEDHER	N5H6F0S2G0	LSGAPPGQVQFTLNASSEDHER-N5H6F0S2G0	0.106542	7.10654	0.006
intercellular adhesion molecule 1	TVTWAMNGTYVCHAVSSHGNITR	N2H7F0S0G0	TVTWAMNGTYVCHAVSSHGNITR-N2H7F0S0G0	0.323181	22.3232	0
intercellular adhesion molecule 1	TVTWAMNGTYVCHAVSSHGNITR	N2H7F0S0G0	TVTWAMNGTYVCHAVSSHGNITR-N2H7F0S0G0	0.280986	21.281	0
intercellular adhesion molecule 1	TVTWAMNGTYVCHAVSSHGNITR	N2H8F0S0G0	TVTWAMNGTYVCHAVSSHGNITR-N2H8F0S0G0	0.298985	19.299	0
intercellular adhesion molecule 1	TVTWAMNGTYVCHAVSSHGNITR	N2H7F0S0G0	TVTWAMNGTYVCHAVSSHGNITR-N2H7F0S0G0	0.233352	17.2334	0
intercellular adhesion molecule 1	TVTWAMNGTYVCHAVSSHGNITR	N2H7F0S0G0	TVTWAMNGTYVCHAVSSHGNITR-N2H7F0S0G0	0.204658	15.2047	0
intercellular adhesion molecule 1	TVTWAMNGTYVCHAVSSHGNITR	N2H4F0S0G0	TVTWAMNGTYVCHAVSSHGNITR-N2H4F0S0G0	0.259743	14.2597	0
intercellular adhesion molecule 1	TVTWAMNGTYVCHAVSSHGNITR	N2H9F0S0G0	TVTWAMNGTYVCHAVSSHGNITR-N2H9F0S0G0	0.254378	12.2544	0
intercellular adhesion molecule 1	TVTWAMNGTYVCHAVSSHGNITR	N2H7F0S0G0	TVTWAMNGTYVCHAVSSHGNITR-N2H7F0S0G0	0.14341	12.1434	0
intercellular adhesion molecule 1	TVTWAMNGTYVCHAVSSHGNITR	N2H7F0S0G0	TVTWAMNGTYVCHAVSSHGNITR-N2H7F0S0G0	0.213242	10.2132	0
intercellular adhesion molecule 1	TVTWAMNGTYVCHAVSSHGNITR	N2H8F0S0G0	TVTWAMNGTYVCHAVSSHGNITR-N2H8F0S0G0	0.24083	8.24083	0.0004
intercellular adhesion molecule 1	TLSIYNFSAPVLTLSQQEVSEGSQVTVK	N4H5F2S0G0	TLSIYNFSAPVLTLSQQEVSEGSQVTVK-N4H5F2S0G0	0.313857	24.3139	0
intercellular adhesion molecule 1	TLSIYNFSAPVLTLSQQEVSEGSQVTVK	N8H9F1S0G0	TLSIYNFSAPVLTLSQQEVSEGSQVTVK-N8H9F1S0G0	0.271828	22.2718	0
intercellular adhesion molecule 1	TLSIYNFSAPVLTLSQQEVSEGSQVTVK	N5H6F2S2G0	TLSIYNFSAPVLTLSQQEVSEGSQVTVK-N5H6F2S2G0	0.268459	22.2685	0
intercellular adhesion molecule 1	TLSIYNFSAPVLTLSQQEVSEGSQVTVK	N5H6F2S2G0	TLSIYNFSAPVLTLSQQEVSEGSQVTVK-N5H6F2S2G0	0.262663	22.2627	0
intercellular adhesion molecule 1	TLSIYNFSAPVLTLSQQEVSEGSQVTVK	N4H5F2S1G0	TLSIYNFSAPVLTLSQQEVSEGSQVTVK-N4H5F2S1G0	0.263811	20.2638	0
intercellular adhesion molecule 1	TLSIYNFSAPVLTLSQQEVSEGSQVTVK	N8H9F1S0G0	TLSIYNFSAPVLTLSQQEVSEGSQVTVK-N8H9F1S0G0	0.243957	20.244	0
intercellular adhesion molecule 1	TLSIYNFSAPVLTLSQQEVSEGSQVTVK	N4H5F0S0G0	TLSIYNFSAPVLTLSQQEVSEGSQVTVK-N4H5F0S0G0	0.332068	19.3321	0
intercellular adhesion molecule 1	TLSIYNFSAPVLTLSQQEVSEGSQVTVK	N4H5F2S0G0	TLSIYNFSAPVLTLSQQEVSEGSQVTVK-N4H5F2S0G0	0.233355	16.2334	0
intercellular adhesion molecule 1	TLSIYNFSAPVLTLSQQEVSEGSQVTVK	N5H6F4S0G0	TLSIYNFSAPVLTLSQQEVSEGSQVTVK-N5H6F4S0G0	0.201567	15.2016	0
intercellular adhesion molecule 1	TLSIYNFSAPVLTLSQQEVSEGSQVTVK	N5H6F4S0G0	TLSIYNFSAPVLTLSQQEVSEGSQVTVK-N5H6F4S0G0	0.204721	14.2047	0
intercellular adhesion molecule 1	TLSIYNFSAPVLTLSQQEVSEGSQVTVK	N4H5F2S1G0	TLSIYNFSAPVLTLSQQEVSEGSQVTVK-N4H5F2S1G0	0.191959	14.192	0
intercellular adhesion molecule 1	TLSIYNFSAPVLTLSQQEVSEGSQVTVK	N4H5F0S2G0	TLSIYNFSAPVLTLSQQEVSEGSQVTVK-N4H5F0S2G0	0.158317	14.1583	0
intercellular adhesion molecule 1	TLSIYNFSAPVLTLSQQEVSEGSQVTVK	N4H5F2S0G0	TLSIYNFSAPVLTLSQQEVSEGSQVTVK-N4H5F2S0G0	0.223345	13.2233	0
intercellular adhesion molecule 1	TLSIYNFSAPVLTLSQQEVSEGSQVTVK	N4H5F2S1G0	TLSIYNFSAPVLTLSQQEVSEGSQVTVK-N4H5F2S1G0	0.157976	13.158	0
intercellular adhesion molecule 1	TLSIYNFSAPVLTLSQQEVSEGSQVTVK	N4H5F2S1G0	TLSIYNFSAPVLTLSQQEVSEGSQVTVK-N4H5F2S1G0	0.172754	12.1728	0
intercellular adhesion molecule 1	TLSIYNFSAPVLTLSQQEVSEGSQVTVK	N5H6F2S0G0	TLSIYNFSAPVLTLSQQEVSEGSQVTVK-N5H6F2S0G0	0.17761	10.1776	0
intercellular adhesion molecule 1	TLSIYNFSAPVLTLSQQEVSEGSQVTVK	N5H6F0S2G0	TLSIYNFSAPVLTLSQQEVSEGSQVTVK-N5H6F0S2G0	0.104759	9.10476	0.0004
intercellular adhesion molecule 1	TLSIYNFSAPVLTLSQQEVSEGSQVTVK	N5H6F4S0G0	TLSIYNFSAPVLTLSQQEVSEGSQVTVK-N5H6F4S0G0	0.137544	8.13754	0.0004
intercellular adhesion molecule 1	TLSIYNFSAPVLTLSQQEVSEGSQVTVK	N5H6F2S0G0	TLSIYNFSAPVLTLSQQEVSEGSQVTVK-N5H6F2S0G0	0.129857	7.12986	0.0026
intercellular adhesion molecule 1	TLSIYNFSAPVLTLSQQEVSEGSQVTVK	N4H5F0S0G0	TLSIYNFSAPVLTLSQQEVSEGSQVTVK-N4H5F0S0G0	0.165737	6.16574	0.0085
laminin subunit alpha-5	LSSCVNCTEQSQPVAFPPSTEPAFVTVPQR	N2H8F0S0G0	LSSCVNCTEQSQPVAFPPSTEPAFVTVPQR-N2H8F0S0G0	0.130948	10.1309	0
laminin subunit alpha-5	LSSCVNCTEQSQPVAFPPSTEPAFVTVPQR	N2H6F0S0G0	LSSCVNCTEQSQPVAFPPSTEPAFVTVPQR-N2H6F0S0G0	0.217559	7.21756	0.0017
laminin subunit alpha-5	LVGGPVAGGDPNQTIQGQYCDICTAANSNK	N2H6F0S0G0	LVGGPVAGGDPNQTIQGQYCDICTAANSNK-N2H6F0S0G0	0.315815	18.3158	0
laminin subunit alpha-5	VFDLQQNMGGVNVSIGCTPPQLIQTSR	N2H6F0S0G0	VFDLQQNMGGVNVSIGCTPPQLIQTSR-N2H6F0S0G0	0.23609	15.2361	0
laminin subunit alpha-5	VFDLQQNMGGVNVSIGCTPPQLIQTSR	N2H8F0S0G0	VFDLQQNMGGVNVSIGCTPPQLIQTSR-N2H8F0S0G0	0.219542	13.2195	0
laminin subunit alpha-5	LVGGPVAGGDPNQTIQGQYCDICTAANSNK	N2H9F0S0G0	LVGGPVAGGDPNQTIQGQYCDICTAANSNK-N2H9F0S0G0	0.165816	10.1658	0
laminin subunit alpha-5	LVGGPVAGGDPNQTIQGQYCDICTAANSNK	N2H8F0S0G0	LVGGPVAGGDPNQTIQGQYCDICTAANSNK-N2H8F0S0G0	0.295281	9.29528	0
laminin subunit alpha-5	VFDLQQNMGGVNVSIGCTPPQLIQTSR	N2H6F0S0G0	VFDLQQNMGGVNVSIGCTPPQLIQTSR-N2H6F0S0G0	0.166374	6.16637	0.0085
laminin subunit beta-1	MEMPSTPQQLQNLTEDIR	N2H6F0S0G0	MEMPSTPQQLQNLTEDIR-N2H6F0S0G0	0.247537	14.2475	0
laminin subunit beta-1	MEMPSTPQQLQNLTEDIR	N2H9F0S0G0	MEMPSTPQQLQNLTEDIR-N2H9F0S0G0	0.101791	7.10179	0.0078
laminin subunit beta-1	LSDTASQSNSTAGELAALQAEAK	N2H8F0S0G0	LSDTASQSNSTAGELAALQAEAK-N2H8F0S0G0	0.427137	20.4271	0
laminin subunit beta-1	LSDTASQSNSTAGELAALQAEAK	N2H7F0S0G0	LSDTASQSNSTAGELAALQAEAK-N2H7F0S0G0	0.346862	14.3469	0
laminin subunit beta-1	LSDTASQSNSTAGELAALQAEAK	N2H6F0S0G0	LSDTASQSNSTAGELAALQAEAK-N2H6F0S0G0	0.309519	14.3095	0
laminin subunit beta-1	QADDDIQGTQNLLTSIESETAASEESLSNASQR	N2H6F0S0G0	QADDDIQGTQNLLTSIESETAASEESLSNASQR-N2H6F0S0G0	0.1809	14.1809	0
laminin subunit beta-1	QADDDIQGTQNLLTSIESETAASEESLSNASQR	N2H5F0S0G0	QADDDIQGTQNLLTSIESETAASEESLSNASQR-N2H5F0S0G0	0.178727	14.1787	0
laminin subunit beta-1	QADDDIQGTQNLLTSIESETAASEESLSNASQR	N2H5F0S0G0	QADDDIQGTQNLLTSIESETAASEESLSNASQR-N2H5F0S0G0	0.165938	14.1659	0
laminin subunit beta-1	LSDTASQSNSTAGELAALQAEAK	N2H6F0S0G0	LSDTASQSNSTAGELAALQAEAK-N2H6F0S0G0	0.307088	12.3071	0
laminin subunit beta-1	LSDTASQSNSTAGELAALQAEAK	N2H7F0S0G0	LSDTASQSNSTAGELAALQAEAK-N2H7F0S0G0	0.174571	12.1746	0
laminin subunit beta-1	QADDDIQGTQNLLTSIESETAASEESLSNASQR	N2H5F0S0G0	QADDDIQGTQNLLTSIESETAASEESLSNASQR-N2H5F0S0G0	0.119973	10.12	0
laminin subunit beta-1	QADDDIQGTQNLLTSIESETAASEESLSNASQR	N2H6F0S0G0	QADDDIQGTQNLLTSIESETAASEESLSNASQR-N2H6F0S0G0	0.115978	7.11598	0.0032
laminin subunit gamma-1	VANTANETSTEAYNLLLR	N2H8F0S0G0	VANTANETSTEAYNLLLR-N2H8F0S0G0	0.3694	20.3694	0
laminin subunit gamma-1	VANTANETSTEAYNLLLR	N2H6F0S0G0	VANTANETSTEAYNLLLR-N2H6F0S0G0	0.332985	16.333	0
laminin subunit gamma-1	VANTANETSTEAYNLLLR	N2H9F0S0G0	VANTANETSTEAYNLLLR-N2H9F0S0G0	0.352874	15.3529	0
laminin subunit gamma-1	VANTANETSTEAYNLLLR	N2H9F0S0G0	VANTANETSTEAYNLLLR-N2H9F0S0G0	0.197935	12.1979	0
laminin subunit gamma-1	FLGNQVLSYGQNLSFSFR	N2H9F0S0G0	FLGNQVLSYGQNLSFSFR-N2H9F0S0G0	0.236024	11.236	0
laminin subunit gamma-1	FLGNQVLSYGQNLSFSFR	N2H9F0S0G0	FLGNQVLSYGQNLSFSFR-N2H9F0S0G0	0.151221	9.15122	0
laminin subunit gamma-1	FLGNQVLSYGQNLSFSFR	N2H7F0S0G0	FLGNQVLSYGQNLSFSFR-N2H7F0S0G0	0.17559	8.17559	0.0004
laminin subunit gamma-1	FLGNQVLSYGQNLSFSFR	N2H9F0S0G0	FLGNQVLSYGQNLSFSFR-N2H9F0S0G0	0.141488	8.14149	0.0004
laminin subunit gamma-1	FLGNQVLSYGQNLSFSFR	N2H7F0S0G0	FLGNQVLSYGQNLSFSFR-N2H7F0S0G0	0.136569	8.13657	0.0004
laminin subunit gamma-1	FLGNQVLSYGQNLSFSFR	N2H7F0S0G0	FLGNQVLSYGQNLSFSFR-N2H7F0S0G0	0.120431	7.12043	0.0033
laminin subunit gamma-1	TLEGENQTSLEIEDLNR	N2H6F0S0G0	TLEGENQTSLEIEDLNR-N2H6F0S0G0	0.392729	19.3927	0
laminin subunit gamma-1	TLEGENQTSLEIEDLNR	N2H8F0S0G0	TLEGENQTSLEIEDLNR-N2H8F0S0G0	0.312012	15.312	0
laminin subunit gamma-1	TLEGENQTSLEIEDLNR	N2H8F0S0G0	TLEGENQTSLEIEDLNR-N2H8F0S0G0	0.310887	13.3109	0
laminin subunit gamma-1	TLEGENQTSLEIEDLNR	N2H8F0S0G0	TLEGENQTSLEIEDLNR-N2H8F0S0G0	0.293456	13.2935	0
laminin subunit gamma-1	TLEGENQTSLEIEDLNR	N2H8F0S0G0	TLEGENQTSLEIEDLNR-N2H8F0S0G0	0.236693	13.2367	0
laminin subunit gamma-1	TLEGENQTSLEIEDLNR	N2H5F0S0G0	TLEGENQTSLEIEDLNR-N2H5F0S0G0	0.272754	11.2728	0
laminin subunit gamma-1	TLEGENQTSLEIEDLNR	N2H8F0S0G0	TLEGENQTSLEIEDLNR-N2H8F0S0G0	0.180013	10.18	0
LEM domain-containing protein 2	CIPVLEAQEYIANVTSSPSAR	N2H6F0S0G0	CIPVLEAQEYIANVTSSPSAR-N2H6F0S0G0	0.174131	12.1741	0
LEM domain-containing protein 2	CIPVLEAQEYIANVTSSPSAR	N2H4F1S0G0	CIPVLEAQEYIANVTSSPSAR-N2H4F1S0G0	0.165481	10.1655	0
LEM domain-containing protein 2	CIPVLEAQEYIANVTSSPSAR	N5H4F0S0G0	CIPVLEAQEYIANVTSSPSAR-N5H4F0S0G0	0.17385	6.17385	0.0085
leukocyte surface antigen CD47	QQAVLGNYTCEVTELSR	N2H5F0S0G0	QQAVLGNYTCEVTELSR-N2H5F0S0G0	0.229576	13.2296	0
leukocyte surface antigen CD47	QQAVLGNYTCEVTELSR	N2H6F0S0G0	QQAVLGNYTCEVTELSR-N2H6F0S0G0	0.206384	9.20638	0
lipase maturation factor 1	DRTEVILQGTTSPNASAPDAVWEDYEFK	N2H5F0S0G0	DRTEVILQGTTSPNASAPDAVWEDYEFK-N2H5F0S0G0	0.270462	14.2705	0
lipase maturation factor 1	DRTEVILQGTTSPNASAPDAVWEDYEFK	N2H5F0S0G0	DRTEVILQGTTSPNASAPDAVWEDYEFK-N2H5F0S0G0	0.246465	8.24647	0.0004
lysosomal alpha-glucosidase	KVTVLGVATAPTQVLSNGVPVSNFTYSPESK	N2H8F0S0G0	KVTVLGVATAPTQVLSNGVPVSNFTYSPESK-N2H8F0S0G0	0.200783	13.2008	0
lysosomal alpha-glucosidase	KVTVLGVATAPTQVLSNGVPVSNFTYSPESK	N2H8F0S0G0	KVTVLGVATAPTQVLSNGVPVSNFTYSPESK-N2H8F0S0G0	0.269641	12.2696	0
lysosomal alpha-glucosidase	KVTVLGVATAPTQVLSNGVPVSNFTYSPESK	N2H9F0S0G0	KVTVLGVATAPTQVLSNGVPVSNFTYSPESK-N2H9F0S0G0	0.155163	11.1552	0
lysosomal alpha-glucosidase	KVTVLGVATAPTQVLSNGVPVSNFTYSPESK	N2H9F0S0G0	KVTVLGVATAPTQVLSNGVPVSNFTYSPESK-N2H9F0S0G0	0.218677	10.2187	0
lysosomal alpha-glucosidase	KVTVLGVATAPTQVLSNGVPVSNFTYSPESK	N2H8F0S0G0	KVTVLGVATAPTQVLSNGVPVSNFTYSPESK-N2H8F0S0G0	0.150215	9.15021	0
lysosomal alpha-glucosidase	GVFITNSTGQPLIGK	N2H6F0S0G0	GVFITNSTGQPLIGK-N2H6F0S0G0	0.404625	13.4046	0
lysosomal alpha-glucosidase	GVFITNSTGQPLIGK	N2H5F0S0G0	GVFITNSTGQPLIGK-N2H5F0S0G0	0.37753	13.3775	0
lysosomal alpha-glucosidase	GVFITNSTGQPLIGK	N2H6F0S0G0	GVFITNSTGQPLIGK-N2H6F0S0G0	0.366695	13.3667	0
lysosomal alpha-glucosidase	GVFITNSTGQPLIGK	N2H7F0S0G0	GVFITNSTGQPLIGK-N2H7F0S0G0	0.189102	11.1891	0
lysosomal alpha-glucosidase	GVFITNSTGQPLIGK	N2H6F0S0G0	GVFITNSTGQPLIGK-N2H6F0S0G0	0.319171	10.3192	0
lysosomal alpha-glucosidase	GVFITNSTGQPLIGK	N2H7F0S0G0	GVFITNSTGQPLIGK-N2H7F0S0G0	0.311404	10.3114	0
lysosomal alpha-glucosidase	GVFITNSTGQPLIGK	N2H9F0S0G0	GVFITNSTGQPLIGK-N2H9F0S0G0	0.375949	9.37595	0
lysosomal alpha-glucosidase	GVFITNSTGQPLIGK	N2H7F0S0G0	GVFITNSTGQPLIGK-N2H7F0S0G0	0.264282	9.26428	0
lysosomal alpha-glucosidase	GVFITNSTGQPLIGK	N2H7F0S0G0	GVFITNSTGQPLIGK-N2H7F0S0G0	0.216979	9.21698	0
lysosomal alpha-glucosidase	GVFITNSTGQPLIGK	N2H7F0S0G0	GVFITNSTGQPLIGK-N2H7F0S0G0	0.162227	9.16223	0
lysosomal alpha-glucosidase	GVFITNSTGQPLIGK	N2H9F0S0G0	GVFITNSTGQPLIGK-N2H9F0S0G0	0.320746	8.32075	0.0004
lysosomal alpha-glucosidase	GVFITNSTGQPLIGK	N2H10F0S0G0	GVFITNSTGQPLIGK-N2H10F0S0G0	0.291081	8.29108	0.0004
lysosomal alpha-glucosidase	GVFITNSTGQPLIGK	N2H5F0S0G0	GVFITNSTGQPLIGK-N2H5F0S0G0	0.235412	8.23541	0.0004
lysosomal alpha-glucosidase	LENLSSTEMGYTATLTR	N2H6F0S0G0	LENLSSTEMGYTATLTR-N2H6F0S0G0	0.4359	21.4359	0
lysosomal alpha-glucosidase	LENLSSTEMGYTATLTR	N2H6F0S0G0	LENLSSTEMGYTATLTR-N2H6F0S0G0	0.435404	21.4354	0
lysosomal alpha-glucosidase	LENLSSTEMGYTATLTR	N2H5F0S0G0	LENLSSTEMGYTATLTR-N2H5F0S0G0	0.423165	18.4232	0
lysosomal alpha-glucosidase	LENLSSTEMGYTATLTR	N2H7F0S0G0	LENLSSTEMGYTATLTR-N2H7F0S0G0	0.315422	18.3154	0
lysosomal alpha-glucosidase	LENLSSTEMGYTATLTR	N2H9F0S0G0	LENLSSTEMGYTATLTR-N2H9F0S0G0	0.279967	18.28	0
lysosomal alpha-glucosidase	LENLSSTEMGYTATLTR	N2H9F0S0G0	LENLSSTEMGYTATLTR-N2H9F0S0G0	0.211596	17.2116	0
lysosomal alpha-glucosidase	LENLSSTEMGYTATLTR	N2H10F0S0G0	LENLSSTEMGYTATLTR-N2H10F0S0G0	0.423211	16.4232	0
lysosomal alpha-glucosidase	LENLSSTEMGYTATLTR	N2H7F0S0G0	LENLSSTEMGYTATLTR-N2H7F0S0G0	0.421569	16.4216	0
lysosomal alpha-glucosidase	LENLSSTEMGYTATLTR	N2H8F0S0G0	LENLSSTEMGYTATLTR-N2H8F0S0G0	0.37902	16.379	0
lysosomal alpha-glucosidase	LENLSSTEMGYTATLTR	N2H6F0S0G0	LENLSSTEMGYTATLTR-N2H6F0S0G0	0.202957	15.203	0
lysosomal alpha-glucosidase	LENLSSTEMGYTATLTR	N2H6F0S0G0	LENLSSTEMGYTATLTR-N2H6F0S0G0	0.195964	15.196	0
lysosomal alpha-glucosidase	LENLSSTEMGYTATLTR	N2H6F0S0G0	LENLSSTEMGYTATLTR-N2H6F0S0G0	0.180322	15.1803	0
lysosomal alpha-glucosidase	LENLSSTEMGYTATLTR	N2H6F0S0G0	LENLSSTEMGYTATLTR-N2H6F0S0G0	0.232232	14.2322	0
lysosomal alpha-glucosidase	LENLSSTEMGYTATLTR	N2H9F0S0G0	LENLSSTEMGYTATLTR-N2H9F0S0G0	0.191388	14.1914	0
lysosomal alpha-glucosidase	LENLSSTEMGYTATLTR	N2H10F0S0G0	LENLSSTEMGYTATLTR-N2H10F0S0G0	0.459386	13.4594	0
lysosomal alpha-glucosidase	LENLSSTEMGYTATLTR	N2H5F0S0G0	LENLSSTEMGYTATLTR-N2H5F0S0G0	0.291027	13.291	0
lysosomal alpha-glucosidase	LENLSSTEMGYTATLTR	N2H3F0S0G0	LENLSSTEMGYTATLTR-N2H3F0S0G0	0.416048	12.416	0
lysosomal alpha-glucosidase	LENLSSTEMGYTATLTR	N2H5F0S0G0	LENLSSTEMGYTATLTR-N2H5F0S0G0	0.217232	12.2172	0
lysosomal alpha-glucosidase	LENLSSTEMGYTATLTR	N2H5F0S0G0	LENLSSTEMGYTATLTR-N2H5F0S0G0	0.261485	11.2615	0
lysosomal alpha-glucosidase	LENLSSTEMGYTATLTR	N2H5F0S0G0	LENLSSTEMGYTATLTR-N2H5F0S0G0	0.179919	11.1799	0
lysosomal alpha-glucosidase	LENLSSTEMGYTATLTR	N2H5F0S0G0	LENLSSTEMGYTATLTR-N2H5F0S0G0	0.277308	10.2773	0
lysosomal alpha-glucosidase	LENLSSTEMGYTATLTR	N2H6F0S0G0	LENLSSTEMGYTATLTR-N2H6F0S0G0	0.122914	10.1229	0
lysosomal alpha-glucosidase	LENLSSTEMGYTATLTR	N2H10F0S0G0	LENLSSTEMGYTATLTR-N2H10F0S0G0	0.332208	9.33221	0
lysosomal alpha-glucosidase	LENLSSTEMGYTATLTR	N2H10F0S0G0	LENLSSTEMGYTATLTR-N2H10F0S0G0	0.359913	8.35991	0.0004
lysosomal alpha-glucosidase	LENLSSTEMGYTATLTR	N2H6F0S0G0	LENLSSTEMGYTATLTR-N2H6F0S0G0	0.216754	7.21675	0.0017
lysosomal alpha-mannosidase	TALVQEVHQNFSSWCSQVIR	N2H3F0S0G0	TALVQEVHQNFSSWCSQVIR-N2H3F0S0G0	0.164849	15.1648	0
lysosomal alpha-mannosidase	TALVQEVHQNFSSWCSQVIR	N2H3F0S0G0	TALVQEVHQNFSSWCSQVIR-N2H3F0S0G0	0.210075	12.2101	0
lysosomal alpha-mannosidase	TALVQEVHQNFSSWCSQVIR	N2H3F0S0G0	TALVQEVHQNFSSWCSQVIR-N2H3F0S0G0	0.191384	12.1914	0
lysosomal protective protein	TYVTNDTEVAQNNYEALKDFFR	N2H6F0S0G0	TYVTNDTEVAQNNYEALKDFFR-N2H6F0S0G0	0.240922	17.2409	0
lysosomal protective protein	TYVTNDTEVAQNNYEALKDFFR	N2H6F0S0G0	TYVTNDTEVAQNNYEALKDFFR-N2H6F0S0G0	0.318009	16.318	0
lysosomal protective protein	TYVTNDTEVAQNNYEALK	N2H5F0S0G0	TYVTNDTEVAQNNYEALK-N2H5F0S0G0	0.331796	18.3318	0
lysosomal protective protein	TYVTNDTEVAQNNYEALK	N2H7F0S0G0	TYVTNDTEVAQNNYEALK-N2H7F0S0G0	0.286953	14.287	0
lysosomal protective protein	TYVTNDTEVAQNNYEALK	N2H6F0S0G0	TYVTNDTEVAQNNYEALK-N2H6F0S0G0	0.250226	8.25023	0.0004
lysosome membrane protein 2	TSLDWWTTDECNMINGTDGDSFHPLITK	N2H9F0S0G0	TSLDWWTTDECNMINGTDGDSFHPLITK-N2H9F0S0G0	0.169159	11.1692	0
lysosome membrane protein 2	TSLDWWTTDECNMINGTDGDSFHPLITK	N2H9F0S0G0	TSLDWWTTDECNMINGTDGDSFHPLITK-N2H9F0S0G0	0.100645	9.10064	0.0004
lysosome membrane protein 2	TSLDWWTTDECNMINGTDGDSFHPLITK	N2H8F0S0G0	TSLDWWTTDECNMINGTDGDSFHPLITK-N2H8F0S0G0	0.202661	7.20266	0.0017
lysosome membrane protein 2	TMVFPVMYLNESVLIDK	N2H9F0S0G0	TMVFPVMYLNESVLIDK-N2H9F0S0G0	0.24645	11.2464	0
lysosome membrane protein 2	TMVFPVMYLNESVLIDK	N6H5F0S0G0	TMVFPVMYLNESVLIDK-N6H5F0S0G0	0.256227	9.25623	0
lysosome membrane protein 2	TMVFPVMYLNESVLIDK	N2H8F0S0G0	TMVFPVMYLNESVLIDK-N2H8F0S0G0	0.224189	7.22419	0.0017
lysosome membrane protein 2	TMVFPVMYLNESVLIDK	N2H9F0S0G0	TMVFPVMYLNESVLIDK-N2H9F0S0G0	0.149346	7.14935	0.002
lysosome membrane protein 2	TMVFPVMYLNESVLIDK	N2H9F0S0G0	TMVFPVMYLNESVLIDK-N2H9F0S0G0	0.147624	7.14762	0.002
lysosome-associated membrane glycoprotein 1	ALNISPNDTASGSCSPHVVTLTVESK	N13H14F12S0G0	ALNISPNDTASGSCSPHVVTLTVESK-N13H14F12S0G0	0.3752	24.3752	0
lysosome-associated membrane glycoprotein 1	ALNISPNDTASGSCSPHVVTLTVESK	N6H7F0S0G0	ALNISPNDTASGSCSPHVVTLTVESK-N6H7F0S0G0	0.333506	22.3335	0
lysosome-associated membrane glycoprotein 1	ALNISPNDTASGSCSPHVVTLTVESK	N5H6F2S0G0	ALNISPNDTASGSCSPHVVTLTVESK-N5H6F2S0G0	0.322795	21.3228	0
lysosome-associated membrane glycoprotein 1	ALNISPNDTASGSCSPHVVTLTVESK	N5H6F0S0G0	ALNISPNDTASGSCSPHVVTLTVESK-N5H6F0S0G0	0.322617	18.3226	0
lysosome-associated membrane glycoprotein 1	ALNISPNDTASGSCSPHVVTLTVESK	N6H7F2S0G0	ALNISPNDTASGSCSPHVVTLTVESK-N6H7F2S0G0	0.292318	17.2923	0
lysosome-associated membrane glycoprotein 1	ALNISPNDTASGSCSPHVVTLTVESK	N5H6F2S0G0	ALNISPNDTASGSCSPHVVTLTVESK-N5H6F2S0G0	0.227041	13.227	0
lysosome-associated membrane glycoprotein 1	ALNISPNDTASGSCSPHVVTLTVESK	N4H5F0S0G0	ALNISPNDTASGSCSPHVVTLTVESK-N4H5F0S0G0	0.21691	9.21691	0
lysosome-associated membrane glycoprotein 1	ALNISPNDTASGSCSPHVVTLTVESK	N5H6F2S0G0	ALNISPNDTASGSCSPHVVTLTVESK-N5H6F2S0G0	0.154294	8.15429	0.0004
lysosome-associated membrane glycoprotein 1	FGMNGSSSLFFLQEVR	N4H5F0S0G0	FGMNGSSSLFFLQEVR-N4H5F0S0G0	0.3857	17.3857	0
lysosome-associated membrane glycoprotein 1	FGMNGSSSLFFLQEVR	N4H5F2S0G0	FGMNGSSSLFFLQEVR-N4H5F2S0G0	0.339215	16.3392	0
lysosome-associated membrane glycoprotein 1	FGMNGSSSLFFLQEVR	N4H5F2S0G0	FGMNGSSSLFFLQEVR-N4H5F2S0G0	0.298836	15.2988	0
lysosome-associated membrane glycoprotein 1	FGMNGSSSLFFLQEVR	N2H8F0S0G0	FGMNGSSSLFFLQEVR-N2H8F0S0G0	0.182571	14.1826	0
lysosome-associated membrane glycoprotein 1	FGMNGSSSLFFLQEVR	N2H6F0S0G0	FGMNGSSSLFFLQEVR-N2H6F0S0G0	0.300622	13.3006	0
lysosome-associated membrane glycoprotein 1	FGMNGSSSLFFLQEVR	N4H5F2S0G0	FGMNGSSSLFFLQEVR-N4H5F2S0G0	0.214343	13.2143	0
lysosome-associated membrane glycoprotein 1	FGMNGSSSLFFLQEVR	N4H5F0S0G0	FGMNGSSSLFFLQEVR-N4H5F0S0G0	0.277101	12.2771	0
lysosome-associated membrane glycoprotein 1	FGMNGSSSLFFLQEVR	N4H5F0S1G0	FGMNGSSSLFFLQEVR-N4H5F0S1G0	0.164378	11.1644	0
lysosome-associated membrane glycoprotein 1	FGMNGSSSLFFLQEVR	N4H5F0S0G0	FGMNGSSSLFFLQEVR-N4H5F0S0G0	0.26903	10.269	0
lysosome-associated membrane glycoprotein 1	FGMNGSSSLFFLQEVR	N2H5F0S0G0	FGMNGSSSLFFLQEVR-N2H5F0S0G0	0.203628	10.2036	0
lysosome-associated membrane glycoprotein 1	FGMNGSSSLFFLQEVR	N4H5F0S1G0	FGMNGSSSLFFLQEVR-N4H5F0S1G0	0.173648	10.1736	0
lysosome-associated membrane glycoprotein 1	FGMNGSSSLFFLQEVR	N4H5F2S0G0	FGMNGSSSLFFLQEVR-N4H5F2S0G0	0.199644	9.19964	0
lysosome-associated membrane glycoprotein 1	FGMNGSSSLFFLQEVR	N4H5F1S0G0	FGMNGSSSLFFLQEVR-N4H5F1S0G0	0.167756	9.16776	0
lysosome-associated membrane glycoprotein 1	FGMNGSSSLFFLQEVR	N4H5F0S0G0	FGMNGSSSLFFLQEVR-N4H5F0S0G0	0.229034	8.22903	0.0004
lysosome-associated membrane glycoprotein 2	VPFIFNINPSTTNFTGSCHPQTAQLR	N5H6F0S0G0	VPFIFNINPSTTNFTGSCHPQTAQLR-N5H6F0S0G0	0.332557	21.3326	0
lysosome-associated membrane glycoprotein 2	VPFIFNINPSTTNFTGSCHPQTAQLR	N4H5F0S0G0	VPFIFNINPSTTNFTGSCHPQTAQLR-N4H5F0S0G0	0.293876	18.2939	0
lysosome-associated membrane glycoprotein 2	VPFIFNINPSTTNFTGSCHPQTAQLR	N4H5F2S0G0	VPFIFNINPSTTNFTGSCHPQTAQLR-N4H5F2S0G0	0.286212	18.2862	0
lysosome-associated membrane glycoprotein 2	VPFIFNINPSTTNFTGSCHPQTAQLR	N5H6F2S0G0	VPFIFNINPSTTNFTGSCHPQTAQLR-N5H6F2S0G0	0.228805	14.2288	0
lysosome-associated membrane glycoprotein 2	VPFIFNINPSTTNFTGSCHPQTAQLR	N4H5F2S1G0	VPFIFNINPSTTNFTGSCHPQTAQLR-N4H5F2S1G0	0.227888	13.2279	0
lysosome-associated membrane glycoprotein 2	VPFIFNINPSTTNFTGSCHPQTAQLR	N5H6F2S2G0	VPFIFNINPSTTNFTGSCHPQTAQLR-N5H6F2S2G0	0.214039	13.214	0
lysosome-associated membrane glycoprotein 2	VPFIFNINPSTTNFTGSCHPQTAQLR	N4H5F2S0G0	VPFIFNINPSTTNFTGSCHPQTAQLR-N4H5F2S0G0	0.211003	13.211	0
lysosome-associated membrane glycoprotein 2	VPFIFNINPSTTNFTGSCHPQTAQLR	N6H7F2S1G0	VPFIFNINPSTTNFTGSCHPQTAQLR-N6H7F2S1G0	0.1334	11.1334	0
lysosome-associated membrane glycoprotein 2	VPFIFNINPSTTNFTGSCHPQTAQLR	N6H7F4S0G0	VPFIFNINPSTTNFTGSCHPQTAQLR-N6H7F4S0G0	0.123652	11.1237	0
lysosome-associated membrane glycoprotein 2	VPFIFNINPSTTNFTGSCHPQTAQLR	N6H7F2S0G0	VPFIFNINPSTTNFTGSCHPQTAQLR-N6H7F2S0G0	0.230223	10.2302	0
lysosome-associated membrane glycoprotein 2	VPFIFNINPSTTNFTGSCHPQTAQLR	N5H6F4S0G0	VPFIFNINPSTTNFTGSCHPQTAQLR-N5H6F4S0G0	0.200708	9.20071	0
lysosome-associated membrane glycoprotein 2	VPFIFNINPSTTNFTGSCHPQTAQLR	N6H7F2S1G0	VPFIFNINPSTTNFTGSCHPQTAQLR-N6H7F2S1G0	0.109297	9.1093	0.0004
lysosome-associated membrane glycoprotein 2	VPFIFNINPSTTNFTGSCHPQTAQLR	N6H7F2S0G0	VPFIFNINPSTTNFTGSCHPQTAQLR-N6H7F2S0G0	0.172752	8.17275	0.0004
lysosome-associated membrane glycoprotein 2	VPFIFNINPSTTNFTGSCHPQTAQLR	N5H6F2S0G0	VPFIFNINPSTTNFTGSCHPQTAQLR-N5H6F2S0G0	0.147451	7.14745	0.002
neural cell adhesion molecule 1	ITYVENQTAMELEEQVTLTCEASGDPIPSITWR	N7H8F1S0G0	ITYVENQTAMELEEQVTLTCEASGDPIPSITWR-N7H8F1S0G0	0.282988	19.283	0
neural cell adhesion molecule 1	ITYVENQTAMELEEQVTLTCEASGDPIPSITWR	N6H6F3S0G0	ITYVENQTAMELEEQVTLTCEASGDPIPSITWR-N6H6F3S0G0	0.154753	8.15475	0.0004
neural cell adhesion molecule 1	ITYVENQTAMELEEQVTLTCEASGDPIPSITWR	N7H8F1S0G0	ITYVENQTAMELEEQVTLTCEASGDPIPSITWR-N7H8F1S0G0	0.150626	7.15063	0.002
neutral cholesterol ester hydrolase 1	GNYDFVQAMIVNNHTSLDVEK	N2H8F0S0G0	GNYDFVQAMIVNNHTSLDVEK-N2H8F0S0G0	0.267901	18.2679	0
neutral cholesterol ester hydrolase 1	GNYDFVQAMIVNNHTSLDVEK	N2H7F0S0G0	GNYDFVQAMIVNNHTSLDVEK-N2H7F0S0G0	0.216401	8.2164	0.0004
neutral cholesterol ester hydrolase 1	GNYDFVQAMIVNNHTSLDVEK	N2H6F0S0G0	GNYDFVQAMIVNNHTSLDVEK-N2H6F0S0G0	0.208358	8.20836	0.0004
neutral cholesterol ester hydrolase 1	GNYDFVQAMIVNNHTSLDVEK	N2H7F0S0G0	GNYDFVQAMIVNNHTSLDVEK-N2H7F0S0G0	0.141742	7.14174	0.002
nicastrin	ANNSWFQSILR	N2H8F0S0G0	ANNSWFQSILR-N2H8F0S0G0	0.320833	13.3208	0
nicastrin	ANNSWFQSILR	N2H8F0S0G0	ANNSWFQSILR-N2H8F0S0G0	0.311559	11.3116	0
nicastrin	ANNSWFQSILR	N2H8F0S0G0	ANNSWFQSILR-N2H8F0S0G0	0.306288	9.30629	0
nicastrin	ALYDYSWVQGPLNSNK	N2H8F0S0G0	ALYDYSWVQGPLNSNK-N2H8F0S0G0	0.175675	9.17568	0
nicastrin	ALYDYSWVQGPLNSNK	N2H8F0S0G0	ALYDYSWVQGPLNSNK-N2H8F0S0G0	0.153245	9.15325	0
nicastrin	ALYDYSWVQGPLNSNK	N2H8F0S0G0	ALYDYSWVQGPLNSNK-N2H8F0S0G0	0.190976	8.19098	0.0004
nicastrin	IAGLAVTLAKPNSTSSFSPSVQCPNDGFGIYSNSYGSEFAHCK	N2H8F0S0G0	IAGLAVTLAKPNSTSSFSPSVQCPNDGFGIYSNSYGSEFAHCK-N2H8F0S0G0	0.153118	14.1531	0
nicastrin	IAGLAVTLAKPNSTSSFSPSVQCPNDGFGIYSNSYGSEFAHCK	N2H8F0S0G0	IAGLAVTLAKPNSTSSFSPSVQCPNDGFGIYSNSYGSEFAHCK-N2H8F0S0G0	0.127175	12.1272	0
nicastrin	IAGLAVTLAKPNSTSSFSPSVQCPNDGFGIYSNSYGSEFAHCK	N2H8F0S0G0	IAGLAVTLAKPNSTSSFSPSVQCPNDGFGIYSNSYGSEFAHCK-N2H8F0S0G0	0.126196	12.1262	0
nicastrin	IAGLAVTLAKPNSTSSFSPSVQCPNDGFGIYSNSYGSEFAHCK	N2H8F0S0G0	IAGLAVTLAKPNSTSSFSPSVQCPNDGFGIYSNSYGSEFAHCK-N2H8F0S0G0	0.109873	11.1099	0
nicastrin	YYQSIYDTAENINVTYPER	N2H7F0S0G0	YYQSIYDTAENINVTYPER-N2H7F0S0G0	0.252223	7.25222	0.0018
nicastrin	YYQSIYDTAENINVTYPER	N2H6F0S0G0	YYQSIYDTAENINVTYPER-N2H6F0S0G0	0.216906	7.21691	0.0017
nicastrin	YYQSIYDTAENINVTYPER	N2H6F0S0G0	YYQSIYDTAENINVTYPER-N2H6F0S0G0	0.171052	7.17105	0.0017
nicastrin	YYQSIYDTAENINVTYPER	N2H9F0S0G0	YYQSIYDTAENINVTYPER-N2H9F0S0G0	0.126298	7.1263	0.003
nicastrin	LLNATHQIGCQSSISGDTGVLHVVER	N2H8F0S0G0	LLNATHQIGCQSSISGDTGVLHVVER-N2H8F0S0G0	0.3989	16.3989	0
nicastrin	LLNATHQIGCQSSISGDTGVLHVVER	N2H6F0S0G0	LLNATHQIGCQSSISGDTGVLHVVER-N2H6F0S0G0	0.169026	11.169	0
nicastrin	LLNATHQIGCQSSISGDTGVLHVVER	N2H6F0S0G0	LLNATHQIGCQSSISGDTGVLHVVER-N2H6F0S0G0	0.129271	10.1293	0
nicastrin	LLNATHQIGCQSSISGDTGVLHVVER	N2H6F0S0G0	LLNATHQIGCQSSISGDTGVLHVVER-N2H6F0S0G0	0.130568	9.13057	0
nicastrin	LLNATHQIGCQSSISGDTGVLHVVER	N2H6F0S0G0	LLNATHQIGCQSSISGDTGVLHVVER-N2H6F0S0G0	0.105792	8.10579	0.0011
nodal modulator 1	VTNSNANAAGPLIVAGYNVSGSVR	N2H9F0S0G0	VTNSNANAAGPLIVAGYNVSGSVR-N2H9F0S0G0	0.192884	9.19288	0
nodal modulator 1	VTNSNANAAGPLIVAGYNVSGSVR	N2H9F0S0G0	VTNSNANAAGPLIVAGYNVSGSVR-N2H9F0S0G0	0.177332	7.17733	0.0017
nodal modulator 1	CALSHAITLEFHQDGNGPENVGIYNLSR	N2H6F0S0G0	CALSHAITLEFHQDGNGPENVGIYNLSR-N2H6F0S0G0	0.177972	9.17797	0
nodal modulator 1	CALSHAITLEFHQDGNGPENVGIYNLSR	N2H6F0S0G0	CALSHAITLEFHQDGNGPENVGIYNLSR-N2H6F0S0G0	0.177449	9.17745	0
nodal modulator 1	CALSHAITLEFHQDGNGPENVGIYNLSR	N2H6F0S0G0	CALSHAITLEFHQDGNGPENVGIYNLSR-N2H6F0S0G0	0.171034	8.17103	0.0004
nodal modulator 1	CALSHAITLEFHQDGNGPENVGIYNLSR	N2H6F0S0G0	CALSHAITLEFHQDGNGPENVGIYNLSR-N2H6F0S0G0	0.186383	6.18638	0.0086
palmitoyl-protein thioesterase 1	NHSIFLADINQER	N2H5F0S0G0	NHSIFLADINQER-N2H5F0S0G0	0.391261	10.3913	0
palmitoyl-protein thioesterase 1	NHSIFLADINQER	N2H7F0S0G0	NHSIFLADINQER-N2H7F0S0G0	0.277293	8.27729	0.0004
palmitoyl-protein thioesterase 1	FLNDSIVDPVDSEWFGFYR	N2H7F0S0G0	FLNDSIVDPVDSEWFGFYR-N2H7F0S0G0	0.311775	19.3118	0
palmitoyl-protein thioesterase 1	FLNDSIVDPVDSEWFGFYR	N2H6F0S0G0	FLNDSIVDPVDSEWFGFYR-N2H6F0S0G0	0.275447	17.2754	0
palmitoyl-protein thioesterase 1	FLNDSIVDPVDSEWFGFYR	N2H6F0S0G0	FLNDSIVDPVDSEWFGFYR-N2H6F0S0G0	0.274784	17.2748	0
peptidyl-prolyl cis-trans isomerase FKBP10	YHYNGSLMDGTLFDSSYSR	N2H9F0S0G0	YHYNGSLMDGTLFDSSYSR-N2H9F0S0G0	0.417632	26.4176	0
peptidyl-prolyl cis-trans isomerase FKBP10	YHYNGSLMDGTLFDSSYSR	N2H8F0S0G0	YHYNGSLMDGTLFDSSYSR-N2H8F0S0G0	0.377683	23.3777	0
peptidyl-prolyl cis-trans isomerase FKBP10	YHYNGSLMDGTLFDSSYSR	N2H6F0S0G0	YHYNGSLMDGTLFDSSYSR-N2H6F0S0G0	0.37977	15.3798	0
peptidyl-prolyl cis-trans isomerase FKBP10	YHYNGSLMDGTLFDSSYSR	N2H8F0S0G0	YHYNGSLMDGTLFDSSYSR-N2H8F0S0G0	0.32753	13.3275	0
peptidyl-prolyl cis-trans isomerase FKBP10	YHYNGSLMDGTLFDSSYSR	N2H9F0S0G0	YHYNGSLMDGTLFDSSYSR-N2H9F0S0G0	0.334173	12.3342	0
peptidyl-prolyl cis-trans isomerase FKBP10	YHYNGSLMDGTLFDSSYSR	N2H9F0S0G0	YHYNGSLMDGTLFDSSYSR-N2H9F0S0G0	0.304219	12.3042	0
peptidyl-prolyl cis-trans isomerase FKBP10	YHYNGSLMDGTLFDSSYSR	N2H8F0S0G0	YHYNGSLMDGTLFDSSYSR-N2H8F0S0G0	0.260874	12.2609	0
peptidyl-prolyl cis-trans isomerase FKBP10	YHYNGSLMDGTLFDSSYSR	N2H9F0S0G0	YHYNGSLMDGTLFDSSYSR-N2H9F0S0G0	0.30702	11.307	0
peptidyl-prolyl cis-trans isomerase FKBP10	YHYNGSLMDGTLFDSSYSR	N2H9F0S0G0	YHYNGSLMDGTLFDSSYSR-N2H9F0S0G0	0.302049	11.302	0
peptidyl-prolyl cis-trans isomerase FKBP10	YHYNGSLMDGTLFDSSYSR	N2H9F0S0G0	YHYNGSLMDGTLFDSSYSR-N2H9F0S0G0	0.283004	11.283	0
peptidyl-prolyl cis-trans isomerase FKBP10	YHYNGSLMDGTLFDSSYSR	N6H7F1S1G0	YHYNGSLMDGTLFDSSYSR-N6H7F1S1G0	0.146557	10.1466	0
peptidyl-prolyl cis-trans isomerase FKBP10	YHYNGSLMDGTLFDSSYSR	N2H8F0S0G0	YHYNGSLMDGTLFDSSYSR-N2H8F0S0G0	0.366964	9.36696	0
peptidyl-prolyl cis-trans isomerase FKBP10	YHYNGSLMDGTLFDSSYSR	N2H7F0S0G0	YHYNGSLMDGTLFDSSYSR-N2H7F0S0G0	0.353563	9.35356	0
peptidyl-prolyl cis-trans isomerase FKBP10	YHYNGSLMDGTLFDSSYSR	N2H8F0S0G0	YHYNGSLMDGTLFDSSYSR-N2H8F0S0G0	0.211438	7.21144	0.0017
peptidyl-prolyl cis-trans isomerase FKBP10	YHYNGTLLDGTDFDNSYSR	N2H6F0S0G0	YHYNGTLLDGTDFDNSYSR-N2H6F0S0G0	0.385193	22.3852	0
peptidyl-prolyl cis-trans isomerase FKBP10	YHYNGTLLDGTDFDNSYSR	N2H9F0S0G0	YHYNGTLLDGTDFDNSYSR-N2H9F0S0G0	0.360862	18.3609	0
peptidyl-prolyl cis-trans isomerase FKBP10	YHYNGTLLDGTDFDNSYSR	N2H6F0S0G0	YHYNGTLLDGTDFDNSYSR-N2H6F0S0G0	0.298173	16.2982	0
peptidyl-prolyl cis-trans isomerase FKBP10	YHYNGTLLDGTDFDNSYSR	N2H7F0S0G0	YHYNGTLLDGTDFDNSYSR-N2H7F0S0G0	0.332199	13.3322	0
peptidyl-prolyl cis-trans isomerase FKBP10	YHYNGTLLDGTDFDNSYSR	N2H8F0S0G0	YHYNGTLLDGTDFDNSYSR-N2H8F0S0G0	0.349079	12.3491	0
peptidyl-prolyl cis-trans isomerase FKBP10	YHYNGTLLDGTDFDNSYSR	N2H7F0S0G0	YHYNGTLLDGTDFDNSYSR-N2H7F0S0G0	0.346469	12.3465	0
peptidyl-prolyl cis-trans isomerase FKBP10	YHYNGTLLDGTDFDNSYSR	N2H8F0S0G0	YHYNGTLLDGTDFDNSYSR-N2H8F0S0G0	0.311038	12.311	0
peptidyl-prolyl cis-trans isomerase FKBP10	YHYNGTLLDGTDFDNSYSR	N2H8F0S0G0	YHYNGTLLDGTDFDNSYSR-N2H8F0S0G0	0.347889	11.3479	0
peptidyl-prolyl cis-trans isomerase FKBP10	YHYNGTLLDGTDFDNSYSR	N2H4F0S0G0	YHYNGTLLDGTDFDNSYSR-N2H4F0S0G0	0.339089	11.3391	0
peptidyl-prolyl cis-trans isomerase FKBP10	YHYNGTLLDGTDFDNSYSR	N2H8F0S0G0	YHYNGTLLDGTDFDNSYSR-N2H8F0S0G0	0.220734	10.2207	0
peptidyl-prolyl cis-trans isomerase FKBP10	YHYNGTLLDGTDFDNSYSR	N2H9F0S0G0	YHYNGTLLDGTDFDNSYSR-N2H9F0S0G0	0.396923	9.39692	0
peptidyl-prolyl cis-trans isomerase FKBP10	YHYNGTLLDGTDFDNSYSR	N2H7F0S0G0	YHYNGTLLDGTDFDNSYSR-N2H7F0S0G0	0.318531	9.31853	0
peptidyl-prolyl cis-trans isomerase FKBP10	YHYNGTLLDGTDFDNSYSR	N2H7F0S0G0	YHYNGTLLDGTDFDNSYSR-N2H7F0S0G0	0.221509	9.22151	0
peptidyl-prolyl cis-trans isomerase FKBP10	YHYNGTLLDGTDFDNSYSR	N2H8F0S0G0	YHYNGTLLDGTDFDNSYSR-N2H8F0S0G0	0.2003	9.2003	0
peptidyl-prolyl cis-trans isomerase FKBP10	YHYNGTLLDGTDFDNSYSR	N2H6F0S0G0	YHYNGTLLDGTDFDNSYSR-N2H6F0S0G0	0.382459	8.38246	0.0004
peptidyl-prolyl cis-trans isomerase FKBP10	YHYNGTLLDGTDFDNSYSR	N2H9F0S0G0	YHYNGTLLDGTDFDNSYSR-N2H9F0S0G0	0.305752	7.30575	0.0018
peptidyl-prolyl cis-trans isomerase FKBP10	NHTYNTYVGQGYIIPGMDQGLQGACIGER	N2H6F0S0G0	NHTYNTYVGQGYIIPGMDQGLQGACIGER-N2H6F0S0G0	0.328915	24.3289	0
peptidyl-prolyl cis-trans isomerase FKBP10	NHTYNTYVGQGYIIPGMDQGLQGACIGER	N2H6F0S0G0	NHTYNTYVGQGYIIPGMDQGLQGACIGER-N2H6F0S0G0	0.313459	23.3135	0
peptidyl-prolyl cis-trans isomerase FKBP10	NHTYNTYVGQGYIIPGMDQGLQGACIGER	N2H6F0S0G0	NHTYNTYVGQGYIIPGMDQGLQGACIGER-N2H6F0S0G0	0.302053	23.3021	0
peptidyl-prolyl cis-trans isomerase FKBP10	NHTYNTYVGQGYIIPGMDQGLQGACIGER	N2H6F0S0G0	NHTYNTYVGQGYIIPGMDQGLQGACIGER-N2H6F0S0G0	0.292396	23.2924	0
peptidyl-prolyl cis-trans isomerase FKBP10	NHTYNTYVGQGYIIPGMDQGLQGACIGER	N2H6F0S0G0	NHTYNTYVGQGYIIPGMDQGLQGACIGER-N2H6F0S0G0	0.298266	22.2983	0
peptidyl-prolyl cis-trans isomerase FKBP10	NHTYNTYVGQGYIIPGMDQGLQGACIGER	N2H6F0S0G0	NHTYNTYVGQGYIIPGMDQGLQGACIGER-N2H6F0S0G0	0.260224	21.2602	0
peptidyl-prolyl cis-trans isomerase FKBP10	NHTYNTYVGQGYIIPGMDQGLQGACIGER	N2H6F0S0G0	NHTYNTYVGQGYIIPGMDQGLQGACIGER-N2H6F0S0G0	0.272251	20.2723	0
peptidyl-prolyl cis-trans isomerase FKBP10	NHTYNTYVGQGYIIPGMDQGLQGACIGER	N2H6F0S0G0	NHTYNTYVGQGYIIPGMDQGLQGACIGER-N2H6F0S0G0	0.249846	20.2498	0
peptidyl-prolyl cis-trans isomerase FKBP10	NHTYNTYVGQGYIIPGMDQGLQGACIGER	N2H5F0S0G0	NHTYNTYVGQGYIIPGMDQGLQGACIGER-N2H5F0S0G0	0.223966	17.224	0
peptidyl-prolyl cis-trans isomerase FKBP10	NHTYNTYVGQGYIIPGMDQGLQGACIGER	N2H9F0S0G0	NHTYNTYVGQGYIIPGMDQGLQGACIGER-N2H9F0S0G0	0.213902	15.2139	0
peptidyl-prolyl cis-trans isomerase FKBP10	NHTYNTYVGQGYIIPGMDQGLQGACIGER	N2H6F0S0G0	NHTYNTYVGQGYIIPGMDQGLQGACIGER-N2H6F0S0G0	0.204035	15.204	0
peptidyl-prolyl cis-trans isomerase FKBP10	NHTYNTYVGQGYIIPGMDQGLQGACIGER	N2H9F0S0G0	NHTYNTYVGQGYIIPGMDQGLQGACIGER-N2H9F0S0G0	0.332749	14.3327	0
peptidyl-prolyl cis-trans isomerase FKBP10	NHTYNTYVGQGYIIPGMDQGLQGACIGER	N2H9F0S0G0	NHTYNTYVGQGYIIPGMDQGLQGACIGER-N2H9F0S0G0	0.302639	13.3026	0
peptidyl-prolyl cis-trans isomerase FKBP10	NHTYNTYVGQGYIIPGMDQGLQGACIGER	N2H5F0S0G0	NHTYNTYVGQGYIIPGMDQGLQGACIGER-N2H5F0S0G0	0.295901	12.2959	0
peptidyl-prolyl cis-trans isomerase FKBP10	NHTYNTYVGQGYIIPGMDQGLQGACIGER	N2H6F0S0G0	NHTYNTYVGQGYIIPGMDQGLQGACIGER-N2H6F0S0G0	0.222705	12.2227	0
peptidyl-prolyl cis-trans isomerase FKBP10	NHTYNTYVGQGYIIPGMDQGLQGACIGER	N2H3F0S0G0	NHTYNTYVGQGYIIPGMDQGLQGACIGER-N2H3F0S0G0	0.134126	12.1341	0
peptidyl-prolyl cis-trans isomerase FKBP10	NHTYNTYVGQGYIIPGMDQGLQGACIGER	N2H3F0S0G0	NHTYNTYVGQGYIIPGMDQGLQGACIGER-N2H3F0S0G0	0.132079	11.1321	0
peptidyl-prolyl cis-trans isomerase FKBP10	NHTYNTYVGQGYIIPGMDQGLQGACIGER	N2H8F0S0G0	NHTYNTYVGQGYIIPGMDQGLQGACIGER-N2H8F0S0G0	0.343003	9.343	0
peptidyl-prolyl cis-trans isomerase FKBP10	NHTYNTYVGQGYIIPGMDQGLQGACIGER	N2H9F0S0G0	NHTYNTYVGQGYIIPGMDQGLQGACIGER-N2H9F0S0G0	0.131655	9.13165	0
peptidyl-prolyl cis-trans isomerase FKBP10	NHTYNTYVGQGYIIPGMDQGLQGACIGER	N2H9F0S0G0	NHTYNTYVGQGYIIPGMDQGLQGACIGER-N2H9F0S0G0	0.126887	8.12689	0.0007
peptidyl-prolyl cis-trans isomerase FKBP10	NHTYNTYVGQGYIIPGMDQGLQGACIGER	N2H6F0S0G0	NHTYNTYVGQGYIIPGMDQGLQGACIGER-N2H6F0S0G0	0.113653	8.11365	0.0007
peptidyl-prolyl cis-trans isomerase FKBP9	TYNIVLGSGQVVLGMDMGLR	N2H6F0S0G0	TYNIVLGSGQVVLGMDMGLR-N2H6F0S0G0	0.235621	15.2356	0
peptidyl-prolyl cis-trans isomerase FKBP9	TYNIVLGSGQVVLGMDMGLR	N2H6F0S0G0	TYNIVLGSGQVVLGMDMGLR-N2H6F0S0G0	0.235635	13.2356	0
peptidyl-prolyl cis-trans isomerase FKBP9	TYNIVLGSGQVVLGMDMGLR	N2H6F0S0G0	TYNIVLGSGQVVLGMDMGLR-N2H6F0S0G0	0.197261	12.1973	0
peptidyl-prolyl cis-trans isomerase FKBP9	TYNIVLGSGQVVLGMDMGLR	N2H6F0S0G0	TYNIVLGSGQVVLGMDMGLR-N2H6F0S0G0	0.141441	10.1414	0
peptidyl-prolyl cis-trans isomerase FKBP9	NHTFDTYIGQGYVIPGMDEGLLGVCIGER	N2H5F0S0G0	NHTFDTYIGQGYVIPGMDEGLLGVCIGER-N2H5F0S0G0	0.33821	25.3382	0
peptidyl-prolyl cis-trans isomerase FKBP9	NHTFDTYIGQGYVIPGMDEGLLGVCIGER	N2H6F0S0G0	NHTFDTYIGQGYVIPGMDEGLLGVCIGER-N2H6F0S0G0	0.334333	24.3343	0
peptidyl-prolyl cis-trans isomerase FKBP9	NHTFDTYIGQGYVIPGMDEGLLGVCIGER	N2H6F0S0G0	NHTFDTYIGQGYVIPGMDEGLLGVCIGER-N2H6F0S0G0	0.358163	20.3582	0
peptidyl-prolyl cis-trans isomerase FKBP9	NHTFDTYIGQGYVIPGMDEGLLGVCIGER	N2H5F0S0G0	NHTFDTYIGQGYVIPGMDEGLLGVCIGER-N2H5F0S0G0	0.255791	16.2558	0
peptidyl-prolyl cis-trans isomerase FKBP9	NHTFDTYIGQGYVIPGMDEGLLGVCIGER	N2H6F0S0G0	NHTFDTYIGQGYVIPGMDEGLLGVCIGER-N2H6F0S0G0	0.230014	16.23	0
peptidyl-prolyl cis-trans isomerase FKBP9	NHTFDTYIGQGYVIPGMDEGLLGVCIGER	N2H5F0S0G0	NHTFDTYIGQGYVIPGMDEGLLGVCIGER-N2H5F0S0G0	0.271153	12.2712	0
peptidyl-prolyl cis-trans isomerase FKBP9	NHTFDTYIGQGYVIPGMDEGLLGVCIGER	N2H5F0S0G0	NHTFDTYIGQGYVIPGMDEGLLGVCIGER-N2H5F0S0G0	0.145893	10.1459	0
peptidyl-prolyl cis-trans isomerase FKBP9	NHTFDTYIGQGYVIPGMDEGLLGVCIGER	N2H8F0S0G0	NHTFDTYIGQGYVIPGMDEGLLGVCIGER-N2H8F0S0G0	0.24676	9.24676	0
peptidyl-prolyl cis-trans isomerase FKBP9	NHTFDTYIGQGYVIPGMDEGLLGVCIGER	N2H5F0S0G0	NHTFDTYIGQGYVIPGMDEGLLGVCIGER-N2H5F0S0G0	0.158155	8.15815	0.0004
peptidyl-prolyl cis-trans isomerase FKBP9	NHTFDTYIGQGYVIPGMDEGLLGVCIGER	N2H5F0S0G0	NHTFDTYIGQGYVIPGMDEGLLGVCIGER-N2H5F0S0G0	0.258109	7.25811	0.0018
peptidyl-prolyl cis-trans isomerase FKBP9	YHYNGTFLDGTLFDSSHNR	N2H6F0S0G0	YHYNGTFLDGTLFDSSHNR-N2H6F0S0G0	0.378669	24.3787	0
peptidyl-prolyl cis-trans isomerase FKBP9	YHYNGTFLDGTLFDSSHNR	N2H8F0S0G0	YHYNGTFLDGTLFDSSHNR-N2H8F0S0G0	0.386809	22.3868	0
peptidyl-prolyl cis-trans isomerase FKBP9	YHYNGTFLDGTLFDSSHNR	N2H7F0S0G0	YHYNGTFLDGTLFDSSHNR-N2H7F0S0G0	0.363868	22.3639	0
peptidyl-prolyl cis-trans isomerase FKBP9	YHYNGTFLDGTLFDSSHNR	N2H7F0S0G0	YHYNGTFLDGTLFDSSHNR-N2H7F0S0G0	0.360395	21.3604	0
peptidyl-prolyl cis-trans isomerase FKBP9	YHYNGTFLDGTLFDSSHNR	N2H8F0S0G0	YHYNGTFLDGTLFDSSHNR-N2H8F0S0G0	0.349548	20.3495	0
peptidyl-prolyl cis-trans isomerase FKBP9	YHYNGTFLDGTLFDSSHNR	N2H6F0S0G0	YHYNGTFLDGTLFDSSHNR-N2H6F0S0G0	0.327204	18.3272	0
peptidyl-prolyl cis-trans isomerase FKBP9	YHYNGTFLDGTLFDSSHNR	N2H5F0S0G0	YHYNGTFLDGTLFDSSHNR-N2H5F0S0G0	0.371809	17.3718	0
peptidyl-prolyl cis-trans isomerase FKBP9	YHYNGTFLDGTLFDSSHNR	N2H6F0S0G0	YHYNGTFLDGTLFDSSHNR-N2H6F0S0G0	0.319092	15.3191	0
peptidyl-prolyl cis-trans isomerase FKBP9	YHYNGTFLDGTLFDSSHNR	N2H6F0S0G0	YHYNGTFLDGTLFDSSHNR-N2H6F0S0G0	0.285426	13.2854	0
peptidyl-prolyl cis-trans isomerase FKBP9	YHYNGTFLDGTLFDSSHNR	N2H5F0S0G0	YHYNGTFLDGTLFDSSHNR-N2H5F0S0G0	0.330618	12.3306	0
peptidyl-prolyl cis-trans isomerase FKBP9	YHYNGTFLDGTLFDSSHNR	N2H6F0S0G0	YHYNGTFLDGTLFDSSHNR-N2H6F0S0G0	0.294307	11.2943	0
peptidyl-prolyl cis-trans isomerase FKBP9	YHYNGTFLDGTLFDSSHNR	N2H8F0S0G0	YHYNGTFLDGTLFDSSHNR-N2H8F0S0G0	0.323142	10.3231	0
peptidyl-prolyl cis-trans isomerase FKBP9	YHYNGTFLDGTLFDSSHNR	N2H4F0S0G0	YHYNGTFLDGTLFDSSHNR-N2H4F0S0G0	0.320867	8.32087	0.0004
peptidyl-prolyl cis-trans isomerase FKBP9	YHYNGTFLDGTLFDSSHNR	N2H6F0S0G0	YHYNGTFLDGTLFDSSHNR-N2H6F0S0G0	0.242055	8.24206	0.0004
peptidyl-prolyl cis-trans isomerase FKBP9	YHYNGTFLDGTLFDSSHNR	N2H9F0S0G0	YHYNGTFLDGTLFDSSHNR-N2H9F0S0G0	0.172219	8.17222	0.0004
peptidyl-prolyl cis-trans isomerase FKBP9	YHYNGTLLDGTLFDSSYAR	N2H8F0S0G0	YHYNGTLLDGTLFDSSYAR-N2H8F0S0G0	0.426896	27.4269	0
peptidyl-prolyl cis-trans isomerase FKBP9	YHYNGTLLDGTLFDSSYAR	N2H7F0S0G0	YHYNGTLLDGTLFDSSYAR-N2H7F0S0G0	0.353817	20.3538	0
peptidyl-prolyl cis-trans isomerase FKBP9	YHYNGTLLDGTLFDSSYAR	N2H8F0S0G0	YHYNGTLLDGTLFDSSYAR-N2H8F0S0G0	0.331568	19.3316	0
peptidyl-prolyl cis-trans isomerase FKBP9	YHYNGTLLDGTLFDSSYAR	N2H9F0S0G0	YHYNGTLLDGTLFDSSYAR-N2H9F0S0G0	0.360486	18.3605	0
peptidyl-prolyl cis-trans isomerase FKBP9	YHYNGTLLDGTLFDSSYAR	N2H8F0S0G0	YHYNGTLLDGTLFDSSYAR-N2H8F0S0G0	0.279763	18.2798	0
peptidyl-prolyl cis-trans isomerase FKBP9	YHYNGTLLDGTLFDSSYAR	N2H6F0S0G0	YHYNGTLLDGTLFDSSYAR-N2H6F0S0G0	0.359739	17.3597	0
peptidyl-prolyl cis-trans isomerase FKBP9	YHYNGTLLDGTLFDSSYAR	N2H9F0S0G0	YHYNGTLLDGTLFDSSYAR-N2H9F0S0G0	0.321419	17.3214	0
peptidyl-prolyl cis-trans isomerase FKBP9	YHYNGTLLDGTLFDSSYAR	N2H9F0S0G0	YHYNGTLLDGTLFDSSYAR-N2H9F0S0G0	0.294043	17.294	0
peptidyl-prolyl cis-trans isomerase FKBP9	YHYNGTLLDGTLFDSSYAR	N2H7F0S0G0	YHYNGTLLDGTLFDSSYAR-N2H7F0S0G0	0.338093	15.3381	0
peptidyl-prolyl cis-trans isomerase FKBP9	YHYNGTLLDGTLFDSSYAR	N2H8F0S0G0	YHYNGTLLDGTLFDSSYAR-N2H8F0S0G0	0.328178	15.3282	0
peptidyl-prolyl cis-trans isomerase FKBP9	YHYNGTLLDGTLFDSSYAR	N2H4F0S0G0	YHYNGTLLDGTLFDSSYAR-N2H4F0S0G0	0.350157	14.3502	0
peptidyl-prolyl cis-trans isomerase FKBP9	YHYNGTLLDGTLFDSSYAR	N2H9F0S0G0	YHYNGTLLDGTLFDSSYAR-N2H9F0S0G0	0.36313	13.3631	0
peptidyl-prolyl cis-trans isomerase FKBP9	YHYNGTLLDGTLFDSSYAR	N2H7F0S0G0	YHYNGTLLDGTLFDSSYAR-N2H7F0S0G0	0.350226	13.3502	0
peptidyl-prolyl cis-trans isomerase FKBP9	YHYNGTLLDGTLFDSSYAR	N2H6F0S0G0	YHYNGTLLDGTLFDSSYAR-N2H6F0S0G0	0.346916	12.3469	0
peptidyl-prolyl cis-trans isomerase FKBP9	YHYNGTLLDGTLFDSSYAR	N2H8F0S0G0	YHYNGTLLDGTLFDSSYAR-N2H8F0S0G0	0.360509	11.3605	0
peptidyl-prolyl cis-trans isomerase FKBP9	YHYNGTLLDGTLFDSSYAR	N2H8F0S0G0	YHYNGTLLDGTLFDSSYAR-N2H8F0S0G0	0.183256	11.1833	0
peptidyl-prolyl cis-trans isomerase FKBP9	YHYNGTLLDGTLFDSSYAR	N2H10F0S0G0	YHYNGTLLDGTLFDSSYAR-N2H10F0S0G0	0.306575	9.30657	0
peptidyl-prolyl cis-trans isomerase FKBP9	YHYNGTLLDGTLFDSSYAR	N2H7F0S0G0	YHYNGTLLDGTLFDSSYAR-N2H7F0S0G0	0.245637	8.24564	0.0004
peptidyl-prolyl cis-trans isomerase FKBP9	YHYNASLLDGTLLDSTWNLGK	N2H6F0S0G0	YHYNASLLDGTLLDSTWNLGK-N2H6F0S0G0	0.390197	26.3902	0
peptidyl-prolyl cis-trans isomerase FKBP9	YHYNASLLDGTLLDSTWNLGK	N2H7F0S0G0	YHYNASLLDGTLLDSTWNLGK-N2H7F0S0G0	0.409197	24.4092	0
peptidyl-prolyl cis-trans isomerase FKBP9	YHYNASLLDGTLLDSTWNLGK	N2H6F0S0G0	YHYNASLLDGTLLDSTWNLGK-N2H6F0S0G0	0.292739	19.2927	0
peptidyl-prolyl cis-trans isomerase FKBP9	YHYNASLLDGTLLDSTWNLGK	N2H8F0S0G0	YHYNASLLDGTLLDSTWNLGK-N2H8F0S0G0	0.390684	18.3907	0
peptidyl-prolyl cis-trans isomerase FKBP9	YHYNASLLDGTLLDSTWNLGK	N2H8F0S0G0	YHYNASLLDGTLLDSTWNLGK-N2H8F0S0G0	0.38733	16.3873	0
peptidyl-prolyl cis-trans isomerase FKBP9	YHYNASLLDGTLLDSTWNLGK	N2H6F0S0G0	YHYNASLLDGTLLDSTWNLGK-N2H6F0S0G0	0.213145	16.2131	0
peptidyl-prolyl cis-trans isomerase FKBP9	YHYNASLLDGTLLDSTWNLGK	N2H8F0S0G0	YHYNASLLDGTLLDSTWNLGK-N2H8F0S0G0	0.41124	15.4112	0
peptidyl-prolyl cis-trans isomerase FKBP9	YHYNASLLDGTLLDSTWNLGK	N2H6F0S0G0	YHYNASLLDGTLLDSTWNLGK-N2H6F0S0G0	0.227443	15.2274	0
peptidyl-prolyl cis-trans isomerase FKBP9	YHYNASLLDGTLLDSTWNLGK	N2H6F0S0G0	YHYNASLLDGTLLDSTWNLGK-N2H6F0S0G0	0.199545	15.1995	0
peptidyl-prolyl cis-trans isomerase FKBP9	YHYNASLLDGTLLDSTWNLGK	N2H8F0S0G0	YHYNASLLDGTLLDSTWNLGK-N2H8F0S0G0	0.266815	14.2668	0
peptidyl-prolyl cis-trans isomerase FKBP9	YHYNASLLDGTLLDSTWNLGK	N2H8F0S0G0	YHYNASLLDGTLLDSTWNLGK-N2H8F0S0G0	0.296751	13.2968	0
peptidyl-prolyl cis-trans isomerase FKBP9	YHYNASLLDGTLLDSTWNLGK	N2H6F0S0G0	YHYNASLLDGTLLDSTWNLGK-N2H6F0S0G0	0.282601	13.2826	0
peptidyl-prolyl cis-trans isomerase FKBP9	YHYNASLLDGTLLDSTWNLGK	N2H8F0S0G0	YHYNASLLDGTLLDSTWNLGK-N2H8F0S0G0	0.280155	13.2802	0
peptidyl-prolyl cis-trans isomerase FKBP9	YHYNASLLDGTLLDSTWNLGK	N2H7F0S0G0	YHYNASLLDGTLLDSTWNLGK-N2H7F0S0G0	0.267741	13.2677	0
peptidyl-prolyl cis-trans isomerase FKBP9	YHYNASLLDGTLLDSTWNLGK	N2H7F0S0G0	YHYNASLLDGTLLDSTWNLGK-N2H7F0S0G0	0.209022	13.209	0
peptidyl-prolyl cis-trans isomerase FKBP9	YHYNASLLDGTLLDSTWNLGK	N2H7F0S0G0	YHYNASLLDGTLLDSTWNLGK-N2H7F0S0G0	0.176253	12.1763	0
peptidyl-prolyl cis-trans isomerase FKBP9	YHYNASLLDGTLLDSTWNLGK	N2H8F0S0G0	YHYNASLLDGTLLDSTWNLGK-N2H8F0S0G0	0.27001	11.27	0
peptidyl-prolyl cis-trans isomerase FKBP9	YHYNASLLDGTLLDSTWNLGK	N2H7F0S0G0	YHYNASLLDGTLLDSTWNLGK-N2H7F0S0G0	0.155024	11.155	0
peptidyl-prolyl cis-trans isomerase FKBP9	YHYNASLLDGTLLDSTWNLGK	N2H9F0S0G0	YHYNASLLDGTLLDSTWNLGK-N2H9F0S0G0	0.278381	8.27838	0.0004
peroxidasin homolog	VYCNLSAAYTFEDLKNEIK	N2H9F0S0G0	VYCNLSAAYTFEDLKNEIK-N2H9F0S0G0	0.280532	12.2805	0
peroxidasin homolog	VYCNLSAAYTFEDLKNEIK	N2H9F0S0G0	VYCNLSAAYTFEDLKNEIK-N2H9F0S0G0	0.248004	8.248	0.0004
phosphatidate cytidylyltransferase 2	CFVCPVEYNNDTNSFTVDCEPSDLFR	N2H5F1S0G0	CFVCPVEYNNDTNSFTVDCEPSDLFR-N2H5F1S0G0	0.186541	7.18654	0.0017
phosphatidate cytidylyltransferase 2	CFVCPVEYNNDTNSFTVDCEPSDLFR	N4H6F0S0G0	CFVCPVEYNNDTNSFTVDCEPSDLFR-N4H6F0S0G0	0.20682	6.20682	0.0087
plexin-B2	LSHDTNETLPLHLYVK	N4H5F0S2G0	LSHDTNETLPLHLYVK-N4H5F0S2G0	0.142085	11.1421	0
plexin-B2	LSHDTNETLPLHLYVK	N4H5F0S2G0	LSHDTNETLPLHLYVK-N4H5F0S2G0	0.192124	9.19212	0
plexin-B2	SINVTGQGFSLIQK	N2H6F0S0G0	SINVTGQGFSLIQK-N2H6F0S0G0	0.296703	17.2967	0
plexin-B2	SINVTGQGFSLIQK	N2H6F0S0G0	SINVTGQGFSLIQK-N2H6F0S0G0	0.299682	15.2997	0
plexin-B2	SINVTGQGFSLIQK	N2H9F0S0G0	SINVTGQGFSLIQK-N2H9F0S0G0	0.294326	14.2943	0
plexin-B2	SINVTGQGFSLIQK	N2H8F0S0G0	SINVTGQGFSLIQK-N2H8F0S0G0	0.357947	12.3579	0
plexin-B2	SINVTGQGFSLIQK	N2H8F0S0G0	SINVTGQGFSLIQK-N2H8F0S0G0	0.355703	12.3557	0
plexin-B2	SINVTGQGFSLIQK	N2H9F0S0G0	SINVTGQGFSLIQK-N2H9F0S0G0	0.336901	12.3369	0
plexin-B2	SINVTGQGFSLIQK	N2H9F0S0G0	SINVTGQGFSLIQK-N2H9F0S0G0	0.324276	12.3243	0
plexin-B2	SINVTGQGFSLIQK	N2H7F0S0G0	SINVTGQGFSLIQK-N2H7F0S0G0	0.295693	10.2957	0
procollagen galactosyltransferase 1	AMNTSQVEALGIQMLPGYR	N2H5F0S0G0	AMNTSQVEALGIQMLPGYR-N2H5F0S0G0	0.4255	18.4255	0
procollagen galactosyltransferase 1	AMNTSQVEALGIQMLPGYR	N2H7F0S0G0	AMNTSQVEALGIQMLPGYR-N2H7F0S0G0	0.38721	16.3872	0
procollagen galactosyltransferase 1	AMNTSQVEALGIQMLPGYR	N2H6F0S0G0	AMNTSQVEALGIQMLPGYR-N2H6F0S0G0	0.339155	14.3392	0
procollagen galactosyltransferase 1	AMNTSQVEALGIQMLPGYR	N2H6F0S0G0	AMNTSQVEALGIQMLPGYR-N2H6F0S0G0	0.318693	14.3187	0
procollagen galactosyltransferase 1	AMNTSQVEALGIQMLPGYR	N2H6F0S0G0	AMNTSQVEALGIQMLPGYR-N2H6F0S0G0	0.272825	13.2728	0
procollagen galactosyltransferase 1	AMNTSQVEALGIQMLPGYR	N2H6F0S0G0	AMNTSQVEALGIQMLPGYR-N2H6F0S0G0	0.416386	12.4164	0
procollagen galactosyltransferase 1	AMNTSQVEALGIQMLPGYR	N2H8F0S0G0	AMNTSQVEALGIQMLPGYR-N2H8F0S0G0	0.329582	12.3296	0
procollagen galactosyltransferase 1	AMNTSQVEALGIQMLPGYR	N2H6F0S0G0	AMNTSQVEALGIQMLPGYR-N2H6F0S0G0	0.27767	12.2777	0
procollagen galactosyltransferase 1	AMNTSQVEALGIQMLPGYR	N2H6F0S0G0	AMNTSQVEALGIQMLPGYR-N2H6F0S0G0	0.106312	9.10631	0.0004
procollagen galactosyltransferase 1	AMNTSQVEALGIQMLPGYR	N2H9F0S0G0	AMNTSQVEALGIQMLPGYR-N2H9F0S0G0	0.316419	8.31642	0.0004
procollagen galactosyltransferase 1	AMNTSQVEALGIQMLPGYR	N2H6F0S0G0	AMNTSQVEALGIQMLPGYR-N2H6F0S0G0	0.442787	7.44279	0.0018
prolow-density lipoprotein receptor-related protein 1	FGHSPLINLTGSLSHASDVVLYHQHK	N4H5F2S0G0	FGHSPLINLTGSLSHASDVVLYHQHK-N4H5F2S0G0	0.273881	16.2739	0
prolow-density lipoprotein receptor-related protein 1	FGHSPLINLTGSLSHASDVVLYHQHK	N4H5F0S0G0	FGHSPLINLTGSLSHASDVVLYHQHK-N4H5F0S0G0	0.268193	15.2682	0
prolow-density lipoprotein receptor-related protein 1	VDIPQQPMGIIAVANDTNSCELSPCR	N4H5F2S0G0	VDIPQQPMGIIAVANDTNSCELSPCR-N4H5F2S0G0	0.201511	16.2015	0
prolow-density lipoprotein receptor-related protein 1	VDIPQQPMGIIAVANDTNSCELSPCR	N4H5F2S1G0	VDIPQQPMGIIAVANDTNSCELSPCR-N4H5F2S1G0	0.1294	9.1294	0
prolow-density lipoprotein receptor-related protein 1	VDIPQQPMGIIAVANDTNSCELSPCR	N4H5F0S0G0	VDIPQQPMGIIAVANDTNSCELSPCR-N4H5F0S0G0	0.154688	6.15469	0.0097
prolow-density lipoprotein receptor-related protein 1	AFINGTGVETVVSADLPNAHGLAVDWVSR	N4H5F2S0G0	AFINGTGVETVVSADLPNAHGLAVDWVSR-N4H5F2S0G0	0.292135	19.2921	0
prolow-density lipoprotein receptor-related protein 1	AFINGTGVETVVSADLPNAHGLAVDWVSR	N4H5F0S1G0	AFINGTGVETVVSADLPNAHGLAVDWVSR-N4H5F0S1G0	0.225902	18.2259	0
prolow-density lipoprotein receptor-related protein 1	AFINGTGVETVVSADLPNAHGLAVDWVSR	N4H5F0S0G0	AFINGTGVETVVSADLPNAHGLAVDWVSR-N4H5F0S0G0	0.274071	17.2741	0
prolow-density lipoprotein receptor-related protein 1	AFINGTGVETVVSADLPNAHGLAVDWVSR	N4H5F0S1G0	AFINGTGVETVVSADLPNAHGLAVDWVSR-N4H5F0S1G0	0.219842	17.2198	0
prolow-density lipoprotein receptor-related protein 1	AFINGTGVETVVSADLPNAHGLAVDWVSR	N4H5F0S0G0	AFINGTGVETVVSADLPNAHGLAVDWVSR-N4H5F0S0G0	0.186878	15.1869	0
prolow-density lipoprotein receptor-related protein 1	AFINGTGVETVVSADLPNAHGLAVDWVSR	N2H8F0S0G0	AFINGTGVETVVSADLPNAHGLAVDWVSR-N2H8F0S0G0	0.185641	14.1856	0
prolow-density lipoprotein receptor-related protein 1	AFINGTGVETVVSADLPNAHGLAVDWVSR	N4H5F0S0G0	AFINGTGVETVVSADLPNAHGLAVDWVSR-N4H5F0S0G0	0.25296	12.253	0
prolow-density lipoprotein receptor-related protein 1	AFINGTGVETVVSADLPNAHGLAVDWVSR	N4H5F0S0G0	AFINGTGVETVVSADLPNAHGLAVDWVSR-N4H5F0S0G0	0.207808	12.2078	0
prolow-density lipoprotein receptor-related protein 1	AFINGTGVETVVSADLPNAHGLAVDWVSR	N4H5F0S0G0	AFINGTGVETVVSADLPNAHGLAVDWVSR-N4H5F0S0G0	0.188769	10.1888	0
prolow-density lipoprotein receptor-related protein 1	AFINGTGVETVVSADLPNAHGLAVDWVSR	N4H5F0S0G0	AFINGTGVETVVSADLPNAHGLAVDWVSR-N4H5F0S0G0	0.175768	10.1758	0
prolow-density lipoprotein receptor-related protein 1	AFINGTGVETVVSADLPNAHGLAVDWVSR	N4H5F0S1G0	AFINGTGVETVVSADLPNAHGLAVDWVSR-N4H5F0S1G0	0.14759	10.1476	0
prolyl 3-hydroxylase 3	DVLLLEGVTLTQDAQQLNGSDR	N2H6F0S0G0	DVLLLEGVTLTQDAQQLNGSDR-N2H6F0S0G0	0.233581	15.2336	0
prolyl 3-hydroxylase 3	DVLLLEGVTLTQDAQQLNGSDR	N2H5F0S0G0	DVLLLEGVTLTQDAQQLNGSDR-N2H5F0S0G0	0.24193	14.2419	0
prolyl 3-hydroxylase 3	DVLLLEGVTLTQDAQQLNGSDR	N2H6F0S0G0	DVLLLEGVTLTQDAQQLNGSDR-N2H6F0S0G0	0.236218	14.2362	0
prolyl 3-hydroxylase 3	DVLLLEGVTLTQDAQQLNGSDR	N2H6F0S0G0	DVLLLEGVTLTQDAQQLNGSDR-N2H6F0S0G0	0.177932	13.1779	0
prolyl 3-hydroxylase 3	DVLLLEGVTLTQDAQQLNGSDR	N2H6F0S0G0	DVLLLEGVTLTQDAQQLNGSDR-N2H6F0S0G0	0.198926	12.1989	0
prolyl 3-hydroxylase 3	DVLLLEGVTLTQDAQQLNGSDR	N2H7F0S0G0	DVLLLEGVTLTQDAQQLNGSDR-N2H7F0S0G0	0.194669	11.1947	0
prolyl 3-hydroxylase 3	DVLLLEGVTLTQDAQQLNGSDR	N2H5F0S0G0	DVLLLEGVTLTQDAQQLNGSDR-N2H5F0S0G0	0.257349	10.2573	0
prolyl 3-hydroxylase 3	DVLLLEGVTLTQDAQQLNGSDR	N2H8F0S0G0	DVLLLEGVTLTQDAQQLNGSDR-N2H8F0S0G0	0.151642	8.15164	0.0004
prolyl 3-hydroxylase 3	DVLLLEGVTLTQDAQQLNGSDR	N2H8F0S0G0	DVLLLEGVTLTQDAQQLNGSDR-N2H8F0S0G0	0.261155	7.26116	0.0018
prolyl 3-hydroxylase 3	DVLLLEGVTLTQDAQQLNGSDR	N2H6F0S0G0	DVLLLEGVTLTQDAQQLNGSDR-N2H6F0S0G0	0.117953	7.11795	0.0032
prolyl 4-hydroxylase subunit alpha-1	DMSDGFISNLTIQR	N2H9F0S0G0	DMSDGFISNLTIQR-N2H9F0S0G0	0.292509	16.2925	0
prolyl 4-hydroxylase subunit alpha-1	DMSDGFISNLTIQR	N2H9F0S0G0	DMSDGFISNLTIQR-N2H9F0S0G0	0.287291	14.2873	0
prolyl 4-hydroxylase subunit alpha-1	DMSDGFISNLTIQR	N2H5F0S0G0	DMSDGFISNLTIQR-N2H5F0S0G0	0.360588	13.3606	0
prolyl 4-hydroxylase subunit alpha-1	DMSDGFISNLTIQR	N2H9F0S0G0	DMSDGFISNLTIQR-N2H9F0S0G0	0.265791	13.2658	0
prolyl 4-hydroxylase subunit alpha-1	DMSDGFISNLTIQR	N2H6F0S0G0	DMSDGFISNLTIQR-N2H6F0S0G0	0.295591	11.2956	0
prolyl 4-hydroxylase subunit alpha-1	DMSDGFISNLTIQR	N2H9F0S0G0	DMSDGFISNLTIQR-N2H9F0S0G0	0.213855	10.2139	0
prolyl 4-hydroxylase subunit alpha-1	DMSDGFISNLTIQR	N2H8F0S0G0	DMSDGFISNLTIQR-N2H8F0S0G0	0.229582	9.22958	0
prolyl 4-hydroxylase subunit alpha-1	DMSDGFISNLTIQR	N2H7F0S0G0	DMSDGFISNLTIQR-N2H7F0S0G0	0.218259	8.21826	0.0004
prolyl 4-hydroxylase subunit alpha-1	DMSDGFISNLTIQR	N2H7F0S0G0	DMSDGFISNLTIQR-N2H7F0S0G0	0.205954	8.20595	0.0004
prosaposin	NSTKEEILAALEK	N2H4F0S0G0	NSTKEEILAALEK-N2H4F0S0G0	0.328475	12.3285	0
prosaposin	NSTKEEILAALEK	N2H6F0S0G0	NSTKEEILAALEK-N2H6F0S0G0	0.375189	11.3752	0
prosaposin	NSTKEEILAALEK	N2H4F0S0G0	NSTKEEILAALEK-N2H4F0S0G0	0.33408	11.3341	0
prosaposin	TNVTFVQGLVEHVK	N2H8F0S0G0	TNVTFVQGLVEHVK-N2H8F0S0G0	0.448553	24.4486	0
prosaposin	TNVTFVQGLVEHVK	N2H9F0S0G0	TNVTFVQGLVEHVK-N2H9F0S0G0	0.393432	20.3934	0
prosaposin	TNVTFVQGLVEHVK	N2H6F0S0G0	TNVTFVQGLVEHVK-N2H6F0S0G0	0.276704	18.2767	0
prosaposin	TNVTFVQGLVEHVK	N2H9F0S0G0	TNVTFVQGLVEHVK-N2H9F0S0G0	0.429496	17.4295	0
prosaposin	TNVTFVQGLVEHVK	N2H7F0S0G0	TNVTFVQGLVEHVK-N2H7F0S0G0	0.374875	17.3749	0
prosaposin	TNVTFVQGLVEHVK	N2H6F0S0G0	TNVTFVQGLVEHVK-N2H6F0S0G0	0.271911	17.2719	0
prosaposin	TNVTFVQGLVEHVK	N2H8F0S0G0	TNVTFVQGLVEHVK-N2H8F0S0G0	0.376393	12.3764	0
prosaposin	TNVTFVQGLVEHVK	N4H5F0S2G0	TNVTFVQGLVEHVK-N4H5F0S2G0	0.18534	12.1853	0
prosaposin	TNVTFVQGLVEHVK	N2H5F0S0G0	TNVTFVQGLVEHVK-N2H5F0S0G0	0.298735	10.2987	0
prosaposin	TNVTFVQGLVEHVK	N4H5F2S1G0	TNVTFVQGLVEHVK-N4H5F2S1G0	0.214543	10.2145	0
prosaposin	TNVTFVQGLVEHVK	N15H15F1S0G0	TNVTFVQGLVEHVK-N15H15F1S0G0	0.184495	9.1845	0
prostaglandin G/H synthase 2	SWEAFSNLSYYTR	N2H8F0S0G0	SWEAFSNLSYYTR-N2H8F0S0G0	0.331138	12.3311	0
prostaglandin G/H synthase 2	SWEAFSNLSYYTR	N2H8F0S0G0	SWEAFSNLSYYTR-N2H8F0S0G0	0.263593	11.2636	0
protein canopy homolog 3	VVMDIPYELWNETSAEVADLK	N2H5F0S0G0	VVMDIPYELWNETSAEVADLK-N2H5F0S0G0	0.176531	12.1765	0
protein canopy homolog 3	VVMDIPYELWNETSAEVADLK	N2H6F0S0G0	VVMDIPYELWNETSAEVADLK-N2H6F0S0G0	0.174037	8.17404	0.0004
protein disulfide-isomerase TMX3	LVAIAVIDEKNTSLEHTR	N2H7F0S0G0	LVAIAVIDEKNTSLEHTR-N2H7F0S0G0	0.30032	11.3003	0
protein disulfide-isomerase TMX3	LVAIAVIDEKNTSLEHTR	N2H6F0S0G0	LVAIAVIDEKNTSLEHTR-N2H6F0S0G0	0.26967	11.2697	0
reticulocalbin-1-like	VVRPDSELGERPPEDNQSFQYDHEAFLGK	N2H5F0S0G0	VVRPDSELGERPPEDNQSFQYDHEAFLGK-N2H5F0S0G0	0.228307	17.2283	0
reticulocalbin-1-like	VVRPDSELGERPPEDNQSFQYDHEAFLGK	N2H6F0S0G0	VVRPDSELGERPPEDNQSFQYDHEAFLGK-N2H6F0S0G0	0.239926	15.2399	0
reticulocalbin-1-like	VVRPDSELGERPPEDNQSFQYDHEAFLGK	N2H6F0S0G0	VVRPDSELGERPPEDNQSFQYDHEAFLGK-N2H6F0S0G0	0.206267	14.2063	0
reticulocalbin-1-like	VVRPDSELGERPPEDNQSFQYDHEAFLGK	N2H5F0S0G0	VVRPDSELGERPPEDNQSFQYDHEAFLGK-N2H5F0S0G0	0.165886	11.1659	0
reticulocalbin-1-like	VVRPDSELGERPPEDNQSFQYDHEAFLGK	N2H3F0S0G0	VVRPDSELGERPPEDNQSFQYDHEAFLGK-N2H3F0S0G0	0.155691	7.15569	0.002
reticulocalbin-3	NATYGHYEPGEEFHDVEDAETYK	N2H5F0S0G0	NATYGHYEPGEEFHDVEDAETYK-N2H5F0S0G0	0.35874	23.3587	0
reticulocalbin-3	NATYGHYEPGEEFHDVEDAETYK	N2H6F0S0G0	NATYGHYEPGEEFHDVEDAETYK-N2H6F0S0G0	0.205315	10.2053	0
reticulocalbin-3	NATYGHYEPGEEFHDVEDAETYK	N2H6F0S0G0	NATYGHYEPGEEFHDVEDAETYK-N2H6F0S0G0	0.179712	7.17971	0.0017
reticulocalbin-3	NATYGHYEPGEEFHDVEDAETYKK	N2H5F0S0G0	NATYGHYEPGEEFHDVEDAETYKK-N2H5F0S0G0	0.365731	29.3657	0
reticulocalbin-3	NATYGHYEPGEEFHDVEDAETYKK	N2H4F0S0G0	NATYGHYEPGEEFHDVEDAETYKK-N2H4F0S0G0	0.282066	18.2821	0
reticulocalbin-3	NATYGHYEPGEEFHDVEDAETYKK	N2H5F0S0G0	NATYGHYEPGEEFHDVEDAETYKK-N2H5F0S0G0	0.313074	12.3131	0
reticulocalbin-3	NATYGHYEPGEEFHDVEDAETYKK	N2H6F0S0G0	NATYGHYEPGEEFHDVEDAETYKK-N2H6F0S0G0	0.200337	12.2003	0
reticulocalbin-3	NATYGHYEPGEEFHDVEDAETYKK	N2H5F0S0G0	NATYGHYEPGEEFHDVEDAETYKK-N2H5F0S0G0	0.239742	9.23974	0
reticulocalbin-3	NATYGHYEPGEEFHDVEDAETYKK	N2H6F0S0G0	NATYGHYEPGEEFHDVEDAETYKK-N2H6F0S0G0	0.147244	9.14724	0
ribonuclease T2	AEDCNQSWHFNLDEIK	N2H6F0S0G0	AEDCNQSWHFNLDEIK-N2H6F0S0G0	0.389108	13.3891	0
ribonuclease T2	AEDCNQSWHFNLDEIK	N2H4F0S0G0	AEDCNQSWHFNLDEIK-N2H4F0S0G0	0.261676	13.2617	0
ribonuclease T2	AEDCNQSWHFNLDEIK	N2H4F0S0G0	AEDCNQSWHFNLDEIK-N2H4F0S0G0	0.261112	11.2611	0
ribonuclease T2	AEDCNQSWHFNLDEIK	N2H5F0S0G0	AEDCNQSWHFNLDEIK-N2H5F0S0G0	0.350003	10.35	0
ribonuclease T2	AEDCNQSWHFNLDEIKDLLR	N2H5F0S0G0	AEDCNQSWHFNLDEIKDLLR-N2H5F0S0G0	0.33268	14.3327	0
ribonuclease T2	AEDCNQSWHFNLDEIKDLLR	N2H6F0S0G0	AEDCNQSWHFNLDEIKDLLR-N2H6F0S0G0	0.258069	11.2581	0
ribonuclease T2	AEDCNQSWHFNLDEIKDLLR	N2H5F0S0G0	AEDCNQSWHFNLDEIKDLLR-N2H5F0S0G0	0.251765	11.2518	0
ribonuclease T2	AEDCNQSWHFNLDEIKDLLR	N2H5F0S0G0	AEDCNQSWHFNLDEIKDLLR-N2H5F0S0G0	0.252702	10.2527	0
ribonuclease T2	AEDCNQSWHFNLDEIKDLLR	N2H6F0S0G0	AEDCNQSWHFNLDEIKDLLR-N2H6F0S0G0	0.249604	8.2496	0.0004
RNA-binding protein FUS	HDSEQDNSDNNTIFVQGLGENVTIESVADYFK	N7H6F0S0G0	HDSEQDNSDNNTIFVQGLGENVTIESVADYFK-N7H6F0S0G0	0.185859	14.1859	0
RNA-binding protein FUS	HDSEQDNSDNNTIFVQGLGENVTIESVADYFK	N7H6F0S0G0	HDSEQDNSDNNTIFVQGLGENVTIESVADYFK-N7H6F0S0G0	0.179304	14.1793	0
RNA-binding protein FUS	HDSEQDNSDNNTIFVQGLGENVTIESVADYFK	N7H6F0S0G0	HDSEQDNSDNNTIFVQGLGENVTIESVADYFK-N7H6F0S0G0	0.159152	13.1592	0
selenoprotein N	NWTTAASPTAEFAAR	N2H6F0S0G0	NWTTAASPTAEFAAR-N2H6F0S0G0	0.373375	9.37338	0
selenoprotein N	NWTTAASPTAEFAAR	N2H5F0S0G0	NWTTAASPTAEFAAR-N2H5F0S0G0	0.257822	8.25782	0.0004
semaphorin-3E	LAYGIESNSTLLECTPR	N2H8F0S0G0	LAYGIESNSTLLECTPR-N2H8F0S0G0	0.292861	11.2929	0
semaphorin-3E	LAYGIESNSTLLECTPR	N2H6F0S0G0	LAYGIESNSTLLECTPR-N2H6F0S0G0	0.298496	10.2985	0
semaphorin-3E	LAYGIESNSTLLECTPR	N2H8F0S0G0	LAYGIESNSTLLECTPR-N2H8F0S0G0	0.127612	10.1276	0
semaphorin-3E	LAYGIESNSTLLECTPR	N2H6F0S0G0	LAYGIESNSTLLECTPR-N2H6F0S0G0	0.263477	9.26348	0
sialidase-1	NLSVDIGTEMFAPGPGSGIQK	N4H5F2S1G0	NLSVDIGTEMFAPGPGSGIQK-N4H5F2S1G0	0.195	11.195	0
sialidase-1	NLSVDIGTEMFAPGPGSGIQK	N4H5F2S0G0	NLSVDIGTEMFAPGPGSGIQK-N4H5F2S0G0	0.219842	9.21984	0
signal peptide peptidase-like 2A	VAQQGGAEALLIANSSVLLPSSR	N2H8F0S0G0	VAQQGGAEALLIANSSVLLPSSR-N2H8F0S0G0	0.313485	14.3135	0
signal peptide peptidase-like 2A	VAQQGGAEALLIANSSVLLPSSR	N2H6F0S0G0	VAQQGGAEALLIANSSVLLPSSR-N2H6F0S0G0	0.297945	14.2979	0
signal peptide peptidase-like 2A	VAQQGGAEALLIANSSVLLPSSR	N2H7F0S0G0	VAQQGGAEALLIANSSVLLPSSR-N2H7F0S0G0	0.262737	13.2627	0
signal peptide peptidase-like 2A	VAQQGGAEALLIANSSVLLPSSR	N2H7F0S0G0	VAQQGGAEALLIANSSVLLPSSR-N2H7F0S0G0	0.318121	12.3181	0
signal peptide peptidase-like 2A	VAQQGGAEALLIANSSVLLPSSR	N2H8F0S0G0	VAQQGGAEALLIANSSVLLPSSR-N2H8F0S0G0	0.294629	10.2946	0
sphingomyelin phosphodiesterase	GNQSSQWLYEAMAK	N2H6F0S0G0	GNQSSQWLYEAMAK-N2H6F0S0G0	0.341522	13.3415	0
sphingomyelin phosphodiesterase	GNQSSQWLYEAMAK	N2H7F0S0G0	GNQSSQWLYEAMAK-N2H7F0S0G0	0.369825	9.36982	0
sphingomyelin phosphodiesterase	GNQSSQWLYEAMAK	N2H8F0S0G0	GNQSSQWLYEAMAK-N2H8F0S0G0	0.289979	9.28998	0
sphingomyelin phosphodiesterase	VYQIDGNYPGSSHVVLDHETYILNLTQANAPEATPHWK	N2H7F0S0G0	VYQIDGNYPGSSHVVLDHETYILNLTQANAPEATPHWK-N2H7F0S0G0	0.272787	17.2728	0
sphingomyelin phosphodiesterase	VYQIDGNYPGSSHVVLDHETYILNLTQANAPEATPHWK	N2H9F0S0G0	VYQIDGNYPGSSHVVLDHETYILNLTQANAPEATPHWK-N2H9F0S0G0	0.149663	9.14966	0
sphingomyelin phosphodiesterase	VYQIDGNYPGSSHVVLDHETYILNLTQANAPEATPHWK	N2H9F0S0G0	VYQIDGNYPGSSHVVLDHETYILNLTQANAPEATPHWK-N2H9F0S0G0	0.186843	8.18684	0.0004
sphingomyelin phosphodiesterase	VYQIDGNYPGSSHVVLDHETYILNLTQANAPEATPHWK	N2H9F0S0G0	VYQIDGNYPGSSHVVLDHETYILNLTQANAPEATPHWK-N2H9F0S0G0	0.124115	8.12411	0.0007
sphingomyelin phosphodiesterase	VYQIDGNYPGSSHVVLDHETYILNLTQANAPEATPHWK	N2H9F0S0G0	VYQIDGNYPGSSHVVLDHETYILNLTQANAPEATPHWK-N2H9F0S0G0	0.144848	7.14485	0.002
sphingomyelin phosphodiesterase	VYQIDGNYPGSSHVVLDHETYILNLTQANAPEATPHWK	N2H9F0S0G0	VYQIDGNYPGSSHVVLDHETYILNLTQANAPEATPHWK-N2H9F0S0G0	0.168823	6.16882	0.0085
stromal interaction molecule 1	LAVTNTTMTGTVLK	N2H8F0S0G0	LAVTNTTMTGTVLK-N2H8F0S0G0	0.386064	14.3861	0
stromal interaction molecule 1	LAVTNTTMTGTVLK	N2H6F0S0G0	LAVTNTTMTGTVLK-N2H6F0S0G0	0.416218	12.4162	0
stromal interaction molecule 1	LAVTNTTMTGTVLK	N2H6F0S0G0	LAVTNTTMTGTVLK-N2H6F0S0G0	0.329899	12.3299	0
stromal interaction molecule 1	LAVTNTTMTGTVLK	N2H6F0S0G0	LAVTNTTMTGTVLK-N2H6F0S0G0	0.354051	11.3541	0
stromal interaction molecule 1	LAVTNTTMTGTVLK	N2H6F0S0G0	LAVTNTTMTGTVLK-N2H6F0S0G0	0.345679	11.3457	0
SUN domain-containing protein 1	LMFSEDQHNGSLEWLLQK	N2H5F0S0G0	LMFSEDQHNGSLEWLLQK-N2H5F0S0G0	0.287516	13.2875	0
SUN domain-containing protein 1	LMFSEDQHNGSLEWLLQK	N2H6F0S0G0	LMFSEDQHNGSLEWLLQK-N2H6F0S0G0	0.269338	9.26934	0
SUN domain-containing protein 1	LMFSEDQHNGSLEWLLQK	N2H6F0S0G0	LMFSEDQHNGSLEWLLQK-N2H6F0S0G0	0.237098	8.2371	0.0004
TM2 domain-containing protein 1	DYSGNETHFTGSEVGFYKPISCR	N2H6F0S0G0	DYSGNETHFTGSEVGFYKPISCR-N2H6F0S0G0	0.297793	10.2978	0
TM2 domain-containing protein 1	DYSGNETHFTGSEVGFYKPISCR	N2H8F0S0G0	DYSGNETHFTGSEVGFYKPISCR-N2H8F0S0G0	0.323176	9.32318	0
torsin-1A-interacting protein 1	HLNSSVPRPQPAILLLTAAQDAK	N2H8F0S0G0	HLNSSVPRPQPAILLLTAAQDAK-N2H8F0S0G0	0.327306	15.3273	0
torsin-1A-interacting protein 1	HLNSSVPRPQPAILLLTAAQDAK	N2H6F0S0G0	HLNSSVPRPQPAILLLTAAQDAK-N2H6F0S0G0	0.283282	11.2833	0
torsin-1A-interacting protein 1	HLNSSVPRPQPAILLLTAAQDAK	N2H7F0S0G0	HLNSSVPRPQPAILLLTAAQDAK-N2H7F0S0G0	0.239891	10.2399	0
torsin-1A-interacting protein 2	HLNVSNPTEPATIIFTAAQEGK	N2H8F0S0G0	HLNVSNPTEPATIIFTAAQEGK-N2H8F0S0G0	0.30433	20.3043	0
torsin-1A-interacting protein 2	HLNVSNPTEPATIIFTAAQEGK	N2H8F0S0G0	HLNVSNPTEPATIIFTAAQEGK-N2H8F0S0G0	0.331181	16.3312	0
torsin-1A-interacting protein 2	HLNVSNPTEPATIIFTAAQEGK	N2H7F0S0G0	HLNVSNPTEPATIIFTAAQEGK-N2H7F0S0G0	0.39742	15.3974	0
torsin-3A	ISNNFTGLESDLR	N2H6F0S0G0	ISNNFTGLESDLR-N2H6F0S0G0	0.365517	13.3655	0
torsin-3A	ISNNFTGLESDLR	N2H6F0S0G0	ISNNFTGLESDLR-N2H6F0S0G0	0.436541	11.4365	0
torsin-3A	ISNNFTGLESDLR	N2H8F0S0G0	ISNNFTGLESDLR-N2H8F0S0G0	0.384443	8.38444	0.0004
translocon-associated protein subunit alpha	YPQDYQFYIQNFTALPLNTIVPPQR	N2H9F0S0G0	YPQDYQFYIQNFTALPLNTIVPPQR-N2H9F0S0G0	0.370751	25.3708	0
translocon-associated protein subunit alpha	YPQDYQFYIQNFTALPLNTIVPPQR	N2H8F0S0G0	YPQDYQFYIQNFTALPLNTIVPPQR-N2H8F0S0G0	0.366902	25.3669	0
translocon-associated protein subunit alpha	YPQDYQFYIQNFTALPLNTIVPPQR	N2H8F0S0G0	YPQDYQFYIQNFTALPLNTIVPPQR-N2H8F0S0G0	0.359836	24.3598	0
translocon-associated protein subunit alpha	YPQDYQFYIQNFTALPLNTIVPPQR	N2H9F0S0G0	YPQDYQFYIQNFTALPLNTIVPPQR-N2H9F0S0G0	0.364292	23.3643	0
translocon-associated protein subunit alpha	YPQDYQFYIQNFTALPLNTIVPPQR	N2H8F0S0G0	YPQDYQFYIQNFTALPLNTIVPPQR-N2H8F0S0G0	0.319651	23.3197	0
translocon-associated protein subunit alpha	YPQDYQFYIQNFTALPLNTIVPPQR	N2H7F0S0G0	YPQDYQFYIQNFTALPLNTIVPPQR-N2H7F0S0G0	0.334252	20.3343	0
translocon-associated protein subunit alpha	YPQDYQFYIQNFTALPLNTIVPPQR	N2H7F0S0G0	YPQDYQFYIQNFTALPLNTIVPPQR-N2H7F0S0G0	0.304808	19.3048	0
translocon-associated protein subunit alpha	YPQDYQFYIQNFTALPLNTIVPPQR	N2H8F0S0G0	YPQDYQFYIQNFTALPLNTIVPPQR-N2H8F0S0G0	0.234758	18.2348	0
translocon-associated protein subunit alpha	YPQDYQFYIQNFTALPLNTIVPPQR	N2H6F0S0G0	YPQDYQFYIQNFTALPLNTIVPPQR-N2H6F0S0G0	0.290931	17.2909	0
translocon-associated protein subunit alpha	YPQDYQFYIQNFTALPLNTIVPPQR	N2H8F0S0G0	YPQDYQFYIQNFTALPLNTIVPPQR-N2H8F0S0G0	0.218997	15.219	0
translocon-associated protein subunit alpha	YPQDYQFYIQNFTALPLNTIVPPQR	N2H8F0S0G0	YPQDYQFYIQNFTALPLNTIVPPQR-N2H8F0S0G0	0.18978	15.1898	0
translocon-associated protein subunit alpha	YPQDYQFYIQNFTALPLNTIVPPQR	N2H8F0S0G0	YPQDYQFYIQNFTALPLNTIVPPQR-N2H8F0S0G0	0.366202	12.3662	0
translocon-associated protein subunit alpha	YPQDYQFYIQNFTALPLNTIVPPQR	N2H7F0S0G0	YPQDYQFYIQNFTALPLNTIVPPQR-N2H7F0S0G0	0.34876	12.3488	0
translocon-associated protein subunit alpha	YPQDYQFYIQNFTALPLNTIVPPQR	N2H8F0S0G0	YPQDYQFYIQNFTALPLNTIVPPQR-N2H8F0S0G0	0.301549	12.3015	0
translocon-associated protein subunit alpha	YPQDYQFYIQNFTALPLNTIVPPQR	N2H5F0S0G0	YPQDYQFYIQNFTALPLNTIVPPQR-N2H5F0S0G0	0.189151	11.1892	0
translocon-associated protein subunit alpha	YPQDYQFYIQNFTALPLNTIVPPQR	N2H9F0S0G0	YPQDYQFYIQNFTALPLNTIVPPQR-N2H9F0S0G0	0.145255	10.1453	0
translocon-associated protein subunit alpha	YPQDYQFYIQNFTALPLNTIVPPQR	N2H8F0S0G0	YPQDYQFYIQNFTALPLNTIVPPQR-N2H8F0S0G0	0.283006	9.28301	0
translocon-associated protein subunit alpha	YPQDYQFYIQNFTALPLNTIVPPQR	N2H5F0S0G0	YPQDYQFYIQNFTALPLNTIVPPQR-N2H5F0S0G0	0.236036	7.23604	0.0018
translocon-associated protein subunit alpha	DLNGNVFQDAVFNQTVTVIER	N2H6F0S0G0	DLNGNVFQDAVFNQTVTVIER-N2H6F0S0G0	0.286302	15.2863	0
translocon-associated protein subunit alpha	DLNGNVFQDAVFNQTVTVIER	N2H7F0S0G0	DLNGNVFQDAVFNQTVTVIER-N2H7F0S0G0	0.245386	13.2454	0
translocon-associated protein subunit alpha	DLNGNVFQDAVFNQTVTVIER	N2H7F0S0G0	DLNGNVFQDAVFNQTVTVIER-N2H7F0S0G0	0.233733	13.2337	0
translocon-associated protein subunit alpha	DLNGNVFQDAVFNQTVTVIER	N2H5F0S0G0	DLNGNVFQDAVFNQTVTVIER-N2H5F0S0G0	0.22726	13.2273	0
translocon-associated protein subunit alpha	DLNGNVFQDAVFNQTVTVIER	N2H8F0S0G0	DLNGNVFQDAVFNQTVTVIER-N2H8F0S0G0	0.239596	12.2396	0
translocon-associated protein subunit alpha	DLNGNVFQDAVFNQTVTVIER	N2H9F0S0G0	DLNGNVFQDAVFNQTVTVIER-N2H9F0S0G0	0.229773	11.2298	0
translocon-associated protein subunit alpha	DLNGNVFQDAVFNQTVTVIER	N2H7F0S0G0	DLNGNVFQDAVFNQTVTVIER-N2H7F0S0G0	0.20024	11.2002	0
translocon-associated protein subunit alpha	DLNGNVFQDAVFNQTVTVIER	N2H5F0S0G0	DLNGNVFQDAVFNQTVTVIER-N2H5F0S0G0	0.188665	11.1887	0
translocon-associated protein subunit alpha	DLNGNVFQDAVFNQTVTVIER	N2H9F0S0G0	DLNGNVFQDAVFNQTVTVIER-N2H9F0S0G0	0.279061	10.2791	0
translocon-associated protein subunit alpha	DLNGNVFQDAVFNQTVTVIER	N2H9F0S0G0	DLNGNVFQDAVFNQTVTVIER-N2H9F0S0G0	0.264256	10.2643	0
translocon-associated protein subunit alpha	DLNGNVFQDAVFNQTVTVIER	N2H8F0S0G0	DLNGNVFQDAVFNQTVTVIER-N2H8F0S0G0	0.251101	10.2511	0
translocon-associated protein subunit alpha	DLNGNVFQDAVFNQTVTVIER	N2H8F0S0G0	DLNGNVFQDAVFNQTVTVIER-N2H8F0S0G0	0.250329	10.2503	0
translocon-associated protein subunit alpha	DLNGNVFQDAVFNQTVTVIER	N2H8F0S0G0	DLNGNVFQDAVFNQTVTVIER-N2H8F0S0G0	0.200962	10.201	0
translocon-associated protein subunit alpha	DLNGNVFQDAVFNQTVTVIER	N2H7F0S0G0	DLNGNVFQDAVFNQTVTVIER-N2H7F0S0G0	0.191885	10.1919	0
translocon-associated protein subunit alpha	DLNGNVFQDAVFNQTVTVIER	N2H8F0S0G0	DLNGNVFQDAVFNQTVTVIER-N2H8F0S0G0	0.185303	10.1853	0
translocon-associated protein subunit alpha	DLNGNVFQDAVFNQTVTVIER	N2H6F0S0G0	DLNGNVFQDAVFNQTVTVIER-N2H6F0S0G0	0.199533	9.19953	0
translocon-associated protein subunit alpha	DLNGNVFQDAVFNQTVTVIER	N2H9F0S0G0	DLNGNVFQDAVFNQTVTVIER-N2H9F0S0G0	0.152322	9.15232	0
translocon-associated protein subunit alpha	DLNGNVFQDAVFNQTVTVIER	N2H6F0S0G0	DLNGNVFQDAVFNQTVTVIER-N2H6F0S0G0	0.179966	8.17997	0.0004
translocon-associated protein subunit alpha	DLNGNVFQDAVFNQTVTVIER	N2H9F0S0G0	DLNGNVFQDAVFNQTVTVIER-N2H9F0S0G0	0.17895	8.17895	0.0004
translocon-associated protein subunit alpha	DLNGNVFQDAVFNQTVTVIER	N2H5F0S0G0	DLNGNVFQDAVFNQTVTVIER-N2H5F0S0G0	0.141933	8.14193	0.0004
translocon-associated protein subunit alpha	DLNGNVFQDAVFNQTVTVIER	N2H8F0S0G0	DLNGNVFQDAVFNQTVTVIER-N2H8F0S0G0	0.164838	7.16484	0.0017
translocon-associated protein subunit alpha	DLNGNVFQDAVFNQTVTVIER	N2H8F0S0G0	DLNGNVFQDAVFNQTVTVIER-N2H8F0S0G0	0.130523	7.13052	0.0026
translocon-associated protein subunit alpha	DLNGNVFQDAVFNQTVTVIER	N2H9F0S0G0	DLNGNVFQDAVFNQTVTVIER-N2H9F0S0G0	0.211606	6.21161	0.0087
translocon-associated protein subunit alpha	DLNGNVFQDAVFNQTVTVIER	N2H6F0S0G0	DLNGNVFQDAVFNQTVTVIER-N2H6F0S0G0	0.180063	6.18006	0.0086
translocon-associated protein subunit alpha	DLNGNVFQDAVFNQTVTVIER	N2H8F0S0G0	DLNGNVFQDAVFNQTVTVIER-N2H8F0S0G0	0.148346	6.14835	0.0097
translocon-associated protein subunit beta	AGYFNFTSATITYLAQEDGPVVIGSTSAPGQGGILAQR	N2H6F0S0G0	AGYFNFTSATITYLAQEDGPVVIGSTSAPGQGGILAQR-N2H6F0S0G0	0.397831	27.3978	0
translocon-associated protein subunit beta	AGYFNFTSATITYLAQEDGPVVIGSTSAPGQGGILAQR	N2H6F0S0G0	AGYFNFTSATITYLAQEDGPVVIGSTSAPGQGGILAQR-N2H6F0S0G0	0.376061	25.3761	0
translocon-associated protein subunit beta	AGYFNFTSATITYLAQEDGPVVIGSTSAPGQGGILAQR	N2H5F0S0G0	AGYFNFTSATITYLAQEDGPVVIGSTSAPGQGGILAQR-N2H5F0S0G0	0.375566	25.3756	0
translocon-associated protein subunit beta	AGYFNFTSATITYLAQEDGPVVIGSTSAPGQGGILAQR	N2H7F0S0G0	AGYFNFTSATITYLAQEDGPVVIGSTSAPGQGGILAQR-N2H7F0S0G0	0.356035	23.356	0
translocon-associated protein subunit beta	AGYFNFTSATITYLAQEDGPVVIGSTSAPGQGGILAQR	N2H8F0S0G0	AGYFNFTSATITYLAQEDGPVVIGSTSAPGQGGILAQR-N2H8F0S0G0	0.386574	22.3866	0
translocon-associated protein subunit beta	AGYFNFTSATITYLAQEDGPVVIGSTSAPGQGGILAQR	N2H8F0S0G0	AGYFNFTSATITYLAQEDGPVVIGSTSAPGQGGILAQR-N2H8F0S0G0	0.301985	21.302	0
translocon-associated protein subunit beta	AGYFNFTSATITYLAQEDGPVVIGSTSAPGQGGILAQR	N2H7F0S0G0	AGYFNFTSATITYLAQEDGPVVIGSTSAPGQGGILAQR-N2H7F0S0G0	0.319838	19.3198	0
translocon-associated protein subunit beta	AGYFNFTSATITYLAQEDGPVVIGSTSAPGQGGILAQR	N2H8F0S0G0	AGYFNFTSATITYLAQEDGPVVIGSTSAPGQGGILAQR-N2H8F0S0G0	0.315073	19.3151	0
translocon-associated protein subunit beta	AGYFNFTSATITYLAQEDGPVVIGSTSAPGQGGILAQR	N2H6F0S0G0	AGYFNFTSATITYLAQEDGPVVIGSTSAPGQGGILAQR-N2H6F0S0G0	0.292785	19.2928	0
translocon-associated protein subunit beta	AGYFNFTSATITYLAQEDGPVVIGSTSAPGQGGILAQR	N2H7F0S0G0	AGYFNFTSATITYLAQEDGPVVIGSTSAPGQGGILAQR-N2H7F0S0G0	0.278295	19.2783	0
translocon-associated protein subunit beta	AGYFNFTSATITYLAQEDGPVVIGSTSAPGQGGILAQR	N2H7F0S0G0	AGYFNFTSATITYLAQEDGPVVIGSTSAPGQGGILAQR-N2H7F0S0G0	0.253962	19.254	0
translocon-associated protein subunit beta	AGYFNFTSATITYLAQEDGPVVIGSTSAPGQGGILAQR	N2H8F0S0G0	AGYFNFTSATITYLAQEDGPVVIGSTSAPGQGGILAQR-N2H8F0S0G0	0.325158	18.3252	0
translocon-associated protein subunit beta	AGYFNFTSATITYLAQEDGPVVIGSTSAPGQGGILAQR	N3H3F0S0G0	AGYFNFTSATITYLAQEDGPVVIGSTSAPGQGGILAQR-N3H3F0S0G0	0.324025	18.324	0
translocon-associated protein subunit beta	AGYFNFTSATITYLAQEDGPVVIGSTSAPGQGGILAQR	N2H8F0S0G0	AGYFNFTSATITYLAQEDGPVVIGSTSAPGQGGILAQR-N2H8F0S0G0	0.312272	18.3123	0
translocon-associated protein subunit beta	AGYFNFTSATITYLAQEDGPVVIGSTSAPGQGGILAQR	N2H4F0S0G0	AGYFNFTSATITYLAQEDGPVVIGSTSAPGQGGILAQR-N2H4F0S0G0	0.292673	18.2927	0
translocon-associated protein subunit beta	AGYFNFTSATITYLAQEDGPVVIGSTSAPGQGGILAQR	N2H5F0S0G0	AGYFNFTSATITYLAQEDGPVVIGSTSAPGQGGILAQR-N2H5F0S0G0	0.260146	18.2601	0
translocon-associated protein subunit beta	AGYFNFTSATITYLAQEDGPVVIGSTSAPGQGGILAQR	N2H7F0S0G0	AGYFNFTSATITYLAQEDGPVVIGSTSAPGQGGILAQR-N2H7F0S0G0	0.245558	18.2456	0
translocon-associated protein subunit beta	AGYFNFTSATITYLAQEDGPVVIGSTSAPGQGGILAQR	N2H6F0S0G0	AGYFNFTSATITYLAQEDGPVVIGSTSAPGQGGILAQR-N2H6F0S0G0	0.317957	17.318	0
translocon-associated protein subunit beta	AGYFNFTSATITYLAQEDGPVVIGSTSAPGQGGILAQR	N2H6F0S0G0	AGYFNFTSATITYLAQEDGPVVIGSTSAPGQGGILAQR-N2H6F0S0G0	0.303471	17.3035	0
translocon-associated protein subunit beta	AGYFNFTSATITYLAQEDGPVVIGSTSAPGQGGILAQR	N2H8F0S0G0	AGYFNFTSATITYLAQEDGPVVIGSTSAPGQGGILAQR-N2H8F0S0G0	0.259408	17.2594	0
translocon-associated protein subunit beta	AGYFNFTSATITYLAQEDGPVVIGSTSAPGQGGILAQR	N2H6F0S0G0	AGYFNFTSATITYLAQEDGPVVIGSTSAPGQGGILAQR-N2H6F0S0G0	0.269414	16.2694	0
translocon-associated protein subunit beta	AGYFNFTSATITYLAQEDGPVVIGSTSAPGQGGILAQR	N2H7F0S0G0	AGYFNFTSATITYLAQEDGPVVIGSTSAPGQGGILAQR-N2H7F0S0G0	0.230054	15.2301	0
translocon-associated protein subunit beta	AGYFNFTSATITYLAQEDGPVVIGSTSAPGQGGILAQR	N2H9F0S0G0	AGYFNFTSATITYLAQEDGPVVIGSTSAPGQGGILAQR-N2H9F0S0G0	0.316794	14.3168	0
translocon-associated protein subunit beta	AGYFNFTSATITYLAQEDGPVVIGSTSAPGQGGILAQR	N2H6F0S0G0	AGYFNFTSATITYLAQEDGPVVIGSTSAPGQGGILAQR-N2H6F0S0G0	0.291218	14.2912	0
translocon-associated protein subunit beta	AGYFNFTSATITYLAQEDGPVVIGSTSAPGQGGILAQR	N2H5F0S0G0	AGYFNFTSATITYLAQEDGPVVIGSTSAPGQGGILAQR-N2H5F0S0G0	0.271527	14.2715	0
translocon-associated protein subunit beta	AGYFNFTSATITYLAQEDGPVVIGSTSAPGQGGILAQR	N3H3F0S0G0	AGYFNFTSATITYLAQEDGPVVIGSTSAPGQGGILAQR-N3H3F0S0G0	0.248401	14.2484	0
translocon-associated protein subunit beta	AGYFNFTSATITYLAQEDGPVVIGSTSAPGQGGILAQR	N2H7F0S0G0	AGYFNFTSATITYLAQEDGPVVIGSTSAPGQGGILAQR-N2H7F0S0G0	0.31757	9.31757	0
translocon-associated protein subunit beta	AGYFNFTSATITYLAQEDGPVVIGSTSAPGQGGILAQR	N2H6F0S0G0	AGYFNFTSATITYLAQEDGPVVIGSTSAPGQGGILAQR-N2H6F0S0G0	0.293872	9.29387	0
translocon-associated protein subunit beta	AGYFNFTSATITYLAQEDGPVVIGSTSAPGQGGILAQR	N2H5F0S0G0	AGYFNFTSATITYLAQEDGPVVIGSTSAPGQGGILAQR-N2H5F0S0G0	0.32236	8.32236	0.0004
translocon-associated protein subunit beta	AGYFNFTSATITYLAQEDGPVVIGSTSAPGQGGILAQR	N2H5F1S0G0	AGYFNFTSATITYLAQEDGPVVIGSTSAPGQGGILAQR-N2H5F1S0G0	0.236204	7.2362	0.0018
translocon-associated protein subunit beta	AGYFNFTSATITYLAQEDGPVVIGSTSAPGQGGILAQR	N2H4F1S0G0	AGYFNFTSATITYLAQEDGPVVIGSTSAPGQGGILAQR-N2H4F1S0G0	0.20895	7.20895	0.0017
translocon-associated protein subunit beta	AGYFNFTSATITYLAQEDGPVVIGSTSAPGQGGILAQR	N2H6F0S0G0	AGYFNFTSATITYLAQEDGPVVIGSTSAPGQGGILAQR-N2H6F0S0G0	0.187401	7.1874	0.0017
translocon-associated protein subunit beta	AGYFNFTSATITYLAQEDGPVVIGSTSAPGQGGILAQR	N2H3F0S0G0	AGYFNFTSATITYLAQEDGPVVIGSTSAPGQGGILAQR-N2H3F0S0G0	0.200251	6.20025	0.0086
transmembrane glycoprotein NMB	VSVNTANMTLGHQVMEVAVFR	N2H7F0S0G0	VSVNTANMTLGHQVMEVAVFR-N2H7F0S0G0	0.331067	18.3311	0
transmembrane glycoprotein NMB	VSVNTANMTLGHQVMEVAVFR	N2H6F0S0G0	VSVNTANMTLGHQVMEVAVFR-N2H6F0S0G0	0.308	18.308	0
transmembrane glycoprotein NMB	VSVNTANMTLGHQVMEVAVFR	N2H7F0S0G0	VSVNTANMTLGHQVMEVAVFR-N2H7F0S0G0	0.315116	17.3151	0
transmembrane glycoprotein NMB	VSVNTANMTLGHQVMEVAVFR	N2H7F0S0G0	VSVNTANMTLGHQVMEVAVFR-N2H7F0S0G0	0.286365	16.2864	0
transmembrane glycoprotein NMB	VSVNTANMTLGHQVMEVAVFR	N2H6F0S0G0	VSVNTANMTLGHQVMEVAVFR-N2H6F0S0G0	0.254236	16.2542	0
transmembrane glycoprotein NMB	VSVNTANMTLGHQVMEVAVFR	N2H6F0S0G0	VSVNTANMTLGHQVMEVAVFR-N2H6F0S0G0	0.245341	14.2453	0
tumor suppressor candidate 3	NYSMIVMFTALQPQR	N2H8F0S0G0	NYSMIVMFTALQPQR-N2H8F0S0G0	0.32865	19.3287	0
tumor suppressor candidate 3	NYSMIVMFTALQPQR	N2H8F0S0G0	NYSMIVMFTALQPQR-N2H8F0S0G0	0.368719	17.3687	0
tumor suppressor candidate 3	NYSMIVMFTALQPQR	N2H8F0S0G0	NYSMIVMFTALQPQR-N2H8F0S0G0	0.33048	17.3305	0
tumor suppressor candidate 3	NYSMIVMFTALQPQR	N2H8F0S0G0	NYSMIVMFTALQPQR-N2H8F0S0G0	0.391746	16.3917	0
tumor suppressor candidate 3	NYSMIVMFTALQPQR	N2H8F0S0G0	NYSMIVMFTALQPQR-N2H8F0S0G0	0.403245	13.4032	0
UDP-glucose:glycoprotein glucosyltransferase 1	GTDVNTTVIGENDPIDEVQGFLFGK	N2H6F0S0G0	GTDVNTTVIGENDPIDEVQGFLFGK-N2H6F0S0G0	0.257737	18.2577	0
UDP-glucose:glycoprotein glucosyltransferase 1	GTDVNTTVIGENDPIDEVQGFLFGK	N2H5F0S0G0	GTDVNTTVIGENDPIDEVQGFLFGK-N2H5F0S0G0	0.254024	15.254	0
UDP-glucose:glycoprotein glucosyltransferase 1	GTDVNTTVIGENDPIDEVQGFLFGK	N2H6F0S0G0	GTDVNTTVIGENDPIDEVQGFLFGK-N2H6F0S0G0	0.250394	15.2504	0
UDP-glucose:glycoprotein glucosyltransferase 1	GTDVNTTVIGENDPIDEVQGFLFGK	N2H6F0S0G0	GTDVNTTVIGENDPIDEVQGFLFGK-N2H6F0S0G0	0.241834	14.2418	0
UDP-glucose:glycoprotein glucosyltransferase 1	GTDVNTTVIGENDPIDEVQGFLFGK	N2H6F0S0G0	GTDVNTTVIGENDPIDEVQGFLFGK-N2H6F0S0G0	0.234195	14.2342	0
UDP-glucose:glycoprotein glucosyltransferase 1	GTDVNTTVIGENDPIDEVQGFLFGK	N2H6F0S0G0	GTDVNTTVIGENDPIDEVQGFLFGK-N2H6F0S0G0	0.242133	13.2421	0
UDP-glucose:glycoprotein glucosyltransferase 1	GTDVNTTVIGENDPIDEVQGFLFGK	N2H6F0S0G0	GTDVNTTVIGENDPIDEVQGFLFGK-N2H6F0S0G0	0.231673	13.2317	0
UDP-glucose:glycoprotein glucosyltransferase 1	GTDVNTTVIGENDPIDEVQGFLFGK	N2H6F0S0G0	GTDVNTTVIGENDPIDEVQGFLFGK-N2H6F0S0G0	0.177336	11.1773	0
UDP-glucose:glycoprotein glucosyltransferase 1	GTDVNTTVIGENDPIDEVQGFLFGK	N2H8F0S0G0	GTDVNTTVIGENDPIDEVQGFLFGK-N2H8F0S0G0	0.288015	9.28801	0
UDP-glucose:glycoprotein glucosyltransferase 1	GTDVNTTVIGENDPIDEVQGFLFGK	N2H5F0S0G0	GTDVNTTVIGENDPIDEVQGFLFGK-N2H5F0S0G0	0.171338	8.17134	0.0004
urokinase plasminogen activator surface receptor	GPMDQCLEATGLDVLANR	N4H5F2S0G0	GPMDQCLEATGLDVLANR-N4H5F2S0G0	0.218574	12.2186	0
urokinase plasminogen activator surface receptor	GPMDQCLEATGLDVLANR	N4H5F2S0G0	GPMDQCLEATGLDVLANR-N4H5F2S0G0	0.188251	10.1883	0
vesicular integral-membrane protein VIP36	VFPYISVMVNNGSLSYDHSK	N2H8F0S0G0	VFPYISVMVNNGSLSYDHSK-N2H8F0S0G0	0.193212	10.1932	0
vesicular integral-membrane protein VIP36	VFPYISVMVNNGSLSYDHSK	N2H5F0S0G0	VFPYISVMVNNGSLSYDHSK-N2H5F0S0G0	0.158597	7.1586	0.0017
vesicular integral-membrane protein VIP36	VFPYISVMVNNGSLSYDHSK	N2H6F0S0G0	VFPYISVMVNNGSLSYDHSK-N2H6F0S0G0	0.146347	7.14635	0.002
wolframin	CLYGEAYPSCSSGNTSTAEEELCR	N2H4F1S0G0	CLYGEAYPSCSSGNTSTAEEELCR-N2H4F1S0G0	0.138795	10.1388	0
wolframin	CLYGEAYPSCSSGNTSTAEEELCR	N2H5F1S0G0	CLYGEAYPSCSSGNTSTAEEELCR-N2H5F1S0G0	0.144467	7.14447	0.002
wolframin	CLYGEAYPSCSSGNTSTAEEELCR	N2H5F0S0G0	CLYGEAYPSCSSGNTSTAEEELCR-N2H5F0S0G0	0.1821	6.1821	0.0086
