# Supplementary material for: One-Step Enrichment of Intact Glycopeptides From Glycoengineered Chinese Hamster Ovary Cells
Source: Front Chem. 2020 Apr 17;8:240. doi: 10.3389/fchem.2020.00240 (PMC7180227; doi:10.3389/fchem.2020.00240)
Supplement: Supplementary file 4 [file Table_4.XLSX]

## Sheet: Table S4a
Table S4a: The databases of glycosite-containing peptides identified by the deglycosylated method
Sequence	Source	Accession	Protein Name
HNNDTQHIWESDSNEFSVIADPR	Cricetulus griseus	354487474	PREDICTED: endoplasmin
HNNDTQHIWESDSNEFSVIADPR	Cricetulus griseus	625256009	PREDICTED: endoplasmin
HNNDTQHIWESDSNEFSVIADPR	Cricetulus griseus	354487474	PREDICTED: endoplasmin
HNNDTQHIWESDSNEFSVIADPR	Cricetulus griseus	625256009	PREDICTED: endoplasmin
LNMTLPDANVSSLMASNQSLR	Cricetulus griseus	350540096	lysosome-associated membrane glycoprotein 1 precursor
EFECCGANNYTDWENITGMPK	Cricetulus griseus	354488193	PREDICTED: CD63 antigen
EFECCGANNYTDWENITGMPK	Cricetulus griseus	625255379	PREDICTED: LOW QUALITY PROTEIN: CD63 antigen
EFECCGANNYTDWENITGMPK	Cricetulus griseus	354488193	PREDICTED: CD63 antigen
EFECCGANNYTDWENITGMPK	Cricetulus griseus	625255379	PREDICTED: LOW QUALITY PROTEIN: CD63 antigen
FGMNGSSSLFFLQEVR	Cricetulus griseus	350540096	lysosome-associated membrane glycoprotein 1 precursor
YSVQDMYFAYNLSDTQHFLNASNK	Cricetulus griseus	350540096	lysosome-associated membrane glycoprotein 1 precursor
YHYNGTFLDGTLFDSSHNR	Cricetulus griseus	354485555	PREDICTED: peptidyl-prolyl cis-trans isomerase FKBP9 isoform X1
VPFIFNINPSTTNFTGSCHPQTAQLR	Cricetulus griseus	350537657	lysosome-associated membrane glycoprotein 2 precursor
TEAADLCQAFNSTLPTMEQMQK	Cricetulus griseus	1032940001	PREDICTED: CD44 antigen isoform X1
TEAADLCQAFNSTLPTMEQMQK	Cricetulus griseus	1032940005	PREDICTED: CD44 antigen isoform X4
TEAADLCQAFNSTLPTMEQMQK	Cricetulus griseus	1032940007	PREDICTED: CD44 antigen isoform X5
TEAADLCQAFNSTLPTMEQMQK	Cricetulus griseus	625252726	PREDICTED: CD44 antigen isoform X3
TEAADLCQAFNSTLPTMEQMQK	Cricetulus griseus	625252736	PREDICTED: CD44 antigen isoform X9
TEAADLCQAFNSTLPTMEQMQK	Cricetulus griseus	625252732	PREDICTED: CD44 antigen isoform X7
TEAADLCQAFNSTLPTMEQMQK	Cricetulus griseus	625252722	PREDICTED: CD44 antigen isoform X2
TEAADLCQAFNSTLPTMEQMQK	Cricetulus griseus	625252734	PREDICTED: CD44 antigen isoform X8
TEAADLCQAFNSTLPTMEQMQK	Cricetulus griseus	625252730	PREDICTED: CD44 antigen isoform X6
TEAADLCQAFNSTLPTMEQMQK	Cricetulus griseus	1032834033	PREDICTED: CD44 antigen isoform X1
TEAADLCQAFNSTLPTMEQMQK	Cricetulus griseus	1032834037	PREDICTED: CD44 antigen isoform X4
TEAADLCQAFNSTLPTMEQMQK	Cricetulus griseus	1032834039	PREDICTED: CD44 antigen isoform X5
TEAADLCQAFNSTLPTMEQMQK	Cricetulus griseus	625186221	PREDICTED: CD44 antigen isoform X3
TEAADLCQAFNSTLPTMEQMQK	Cricetulus griseus	354470425	PREDICTED: CD44 antigen isoform X9
TEAADLCQAFNSTLPTMEQMQK	Cricetulus griseus	354470415	PREDICTED: CD44 antigen isoform X7
TEAADLCQAFNSTLPTMEQMQK	Cricetulus griseus	354470417	PREDICTED: CD44 antigen isoform X2
TEAADLCQAFNSTLPTMEQMQK	Cricetulus griseus	354470437	PREDICTED: CD44 antigen isoform X8
TEAADLCQAFNSTLPTMEQMQK	Cricetulus griseus	625186225	PREDICTED: CD44 antigen isoform X6
TEAADLCQAFNSTLPTMEQMQK	Cricetulus griseus	1032940001	PREDICTED: CD44 antigen isoform X1
TEAADLCQAFNSTLPTMEQMQK	Cricetulus griseus	1032940005	PREDICTED: CD44 antigen isoform X4
TEAADLCQAFNSTLPTMEQMQK	Cricetulus griseus	1032940007	PREDICTED: CD44 antigen isoform X5
TEAADLCQAFNSTLPTMEQMQK	Cricetulus griseus	625252726	PREDICTED: CD44 antigen isoform X3
TEAADLCQAFNSTLPTMEQMQK	Cricetulus griseus	625252736	PREDICTED: CD44 antigen isoform X9
TEAADLCQAFNSTLPTMEQMQK	Cricetulus griseus	625252732	PREDICTED: CD44 antigen isoform X7
TEAADLCQAFNSTLPTMEQMQK	Cricetulus griseus	625252722	PREDICTED: CD44 antigen isoform X2
TEAADLCQAFNSTLPTMEQMQK	Cricetulus griseus	625252734	PREDICTED: CD44 antigen isoform X8
TEAADLCQAFNSTLPTMEQMQK	Cricetulus griseus	625252730	PREDICTED: CD44 antigen isoform X6
TEAADLCQAFNSTLPTMEQMQK	Cricetulus griseus	1032834033	PREDICTED: CD44 antigen isoform X1
TEAADLCQAFNSTLPTMEQMQK	Cricetulus griseus	1032834037	PREDICTED: CD44 antigen isoform X4
TEAADLCQAFNSTLPTMEQMQK	Cricetulus griseus	1032834039	PREDICTED: CD44 antigen isoform X5
TEAADLCQAFNSTLPTMEQMQK	Cricetulus griseus	625186221	PREDICTED: CD44 antigen isoform X3
TEAADLCQAFNSTLPTMEQMQK	Cricetulus griseus	354470425	PREDICTED: CD44 antigen isoform X9
TEAADLCQAFNSTLPTMEQMQK	Cricetulus griseus	354470415	PREDICTED: CD44 antigen isoform X7
TEAADLCQAFNSTLPTMEQMQK	Cricetulus griseus	354470417	PREDICTED: CD44 antigen isoform X2
TEAADLCQAFNSTLPTMEQMQK	Cricetulus griseus	354470437	PREDICTED: CD44 antigen isoform X8
TEAADLCQAFNSTLPTMEQMQK	Cricetulus griseus	625186225	PREDICTED: CD44 antigen isoform X6
TEAADLCQAFNSTLPTMEQMQK	Cricetulus griseus	1032940001	PREDICTED: CD44 antigen isoform X1
TEAADLCQAFNSTLPTMEQMQK	Cricetulus griseus	1032940005	PREDICTED: CD44 antigen isoform X4
TEAADLCQAFNSTLPTMEQMQK	Cricetulus griseus	1032940007	PREDICTED: CD44 antigen isoform X5
TEAADLCQAFNSTLPTMEQMQK	Cricetulus griseus	625252726	PREDICTED: CD44 antigen isoform X3
TEAADLCQAFNSTLPTMEQMQK	Cricetulus griseus	625252736	PREDICTED: CD44 antigen isoform X9
TEAADLCQAFNSTLPTMEQMQK	Cricetulus griseus	625252732	PREDICTED: CD44 antigen isoform X7
TEAADLCQAFNSTLPTMEQMQK	Cricetulus griseus	625252722	PREDICTED: CD44 antigen isoform X2
TEAADLCQAFNSTLPTMEQMQK	Cricetulus griseus	625252734	PREDICTED: CD44 antigen isoform X8
TEAADLCQAFNSTLPTMEQMQK	Cricetulus griseus	625252730	PREDICTED: CD44 antigen isoform X6
TEAADLCQAFNSTLPTMEQMQK	Cricetulus griseus	1032834033	PREDICTED: CD44 antigen isoform X1
TEAADLCQAFNSTLPTMEQMQK	Cricetulus griseus	1032834037	PREDICTED: CD44 antigen isoform X4
TEAADLCQAFNSTLPTMEQMQK	Cricetulus griseus	1032834039	PREDICTED: CD44 antigen isoform X5
TEAADLCQAFNSTLPTMEQMQK	Cricetulus griseus	625186221	PREDICTED: CD44 antigen isoform X3
TEAADLCQAFNSTLPTMEQMQK	Cricetulus griseus	354470425	PREDICTED: CD44 antigen isoform X9
TEAADLCQAFNSTLPTMEQMQK	Cricetulus griseus	354470415	PREDICTED: CD44 antigen isoform X7
TEAADLCQAFNSTLPTMEQMQK	Cricetulus griseus	354470417	PREDICTED: CD44 antigen isoform X2
TEAADLCQAFNSTLPTMEQMQK	Cricetulus griseus	354470437	PREDICTED: CD44 antigen isoform X8
TEAADLCQAFNSTLPTMEQMQK	Cricetulus griseus	625186225	PREDICTED: CD44 antigen isoform X6
TEAADLCQAFNSTLPTMEQMQK	Cricetulus griseus	1032940001	PREDICTED: CD44 antigen isoform X1
TEAADLCQAFNSTLPTMEQMQK	Cricetulus griseus	1032940005	PREDICTED: CD44 antigen isoform X4
TEAADLCQAFNSTLPTMEQMQK	Cricetulus griseus	1032940007	PREDICTED: CD44 antigen isoform X5
TEAADLCQAFNSTLPTMEQMQK	Cricetulus griseus	625252726	PREDICTED: CD44 antigen isoform X3
TEAADLCQAFNSTLPTMEQMQK	Cricetulus griseus	625252736	PREDICTED: CD44 antigen isoform X9
TEAADLCQAFNSTLPTMEQMQK	Cricetulus griseus	625252732	PREDICTED: CD44 antigen isoform X7
TEAADLCQAFNSTLPTMEQMQK	Cricetulus griseus	625252722	PREDICTED: CD44 antigen isoform X2
TEAADLCQAFNSTLPTMEQMQK	Cricetulus griseus	625252734	PREDICTED: CD44 antigen isoform X8
TEAADLCQAFNSTLPTMEQMQK	Cricetulus griseus	625252730	PREDICTED: CD44 antigen isoform X6
TEAADLCQAFNSTLPTMEQMQK	Cricetulus griseus	1032834033	PREDICTED: CD44 antigen isoform X1
TEAADLCQAFNSTLPTMEQMQK	Cricetulus griseus	1032834037	PREDICTED: CD44 antigen isoform X4
TEAADLCQAFNSTLPTMEQMQK	Cricetulus griseus	1032834039	PREDICTED: CD44 antigen isoform X5
TEAADLCQAFNSTLPTMEQMQK	Cricetulus griseus	625186221	PREDICTED: CD44 antigen isoform X3
TEAADLCQAFNSTLPTMEQMQK	Cricetulus griseus	354470425	PREDICTED: CD44 antigen isoform X9
TEAADLCQAFNSTLPTMEQMQK	Cricetulus griseus	354470415	PREDICTED: CD44 antigen isoform X7
TEAADLCQAFNSTLPTMEQMQK	Cricetulus griseus	354470417	PREDICTED: CD44 antigen isoform X2
TEAADLCQAFNSTLPTMEQMQK	Cricetulus griseus	354470437	PREDICTED: CD44 antigen isoform X8
TEAADLCQAFNSTLPTMEQMQK	Cricetulus griseus	625186225	PREDICTED: CD44 antigen isoform X6
TEAADLCQAFNSTLPTMEQMQK	Cricetulus griseus	1032940001	PREDICTED: CD44 antigen isoform X1
TEAADLCQAFNSTLPTMEQMQK	Cricetulus griseus	1032940005	PREDICTED: CD44 antigen isoform X4
TEAADLCQAFNSTLPTMEQMQK	Cricetulus griseus	1032940007	PREDICTED: CD44 antigen isoform X5
TEAADLCQAFNSTLPTMEQMQK	Cricetulus griseus	625252726	PREDICTED: CD44 antigen isoform X3
TEAADLCQAFNSTLPTMEQMQK	Cricetulus griseus	625252736	PREDICTED: CD44 antigen isoform X9
TEAADLCQAFNSTLPTMEQMQK	Cricetulus griseus	625252732	PREDICTED: CD44 antigen isoform X7
TEAADLCQAFNSTLPTMEQMQK	Cricetulus griseus	625252722	PREDICTED: CD44 antigen isoform X2
TEAADLCQAFNSTLPTMEQMQK	Cricetulus griseus	625252734	PREDICTED: CD44 antigen isoform X8
TEAADLCQAFNSTLPTMEQMQK	Cricetulus griseus	625252730	PREDICTED: CD44 antigen isoform X6
TEAADLCQAFNSTLPTMEQMQK	Cricetulus griseus	1032834033	PREDICTED: CD44 antigen isoform X1
TEAADLCQAFNSTLPTMEQMQK	Cricetulus griseus	1032834037	PREDICTED: CD44 antigen isoform X4
TEAADLCQAFNSTLPTMEQMQK	Cricetulus griseus	1032834039	PREDICTED: CD44 antigen isoform X5
TEAADLCQAFNSTLPTMEQMQK	Cricetulus griseus	625186221	PREDICTED: CD44 antigen isoform X3
TEAADLCQAFNSTLPTMEQMQK	Cricetulus griseus	354470425	PREDICTED: CD44 antigen isoform X9
TEAADLCQAFNSTLPTMEQMQK	Cricetulus griseus	354470415	PREDICTED: CD44 antigen isoform X7
TEAADLCQAFNSTLPTMEQMQK	Cricetulus griseus	354470417	PREDICTED: CD44 antigen isoform X2
TEAADLCQAFNSTLPTMEQMQK	Cricetulus griseus	354470437	PREDICTED: CD44 antigen isoform X8
TEAADLCQAFNSTLPTMEQMQK	Cricetulus griseus	625186225	PREDICTED: CD44 antigen isoform X6
TEAADLCQAFNSTLPTMEQMQK	Cricetulus griseus	1032940001	PREDICTED: CD44 antigen isoform X1
TEAADLCQAFNSTLPTMEQMQK	Cricetulus griseus	1032940005	PREDICTED: CD44 antigen isoform X4
TEAADLCQAFNSTLPTMEQMQK	Cricetulus griseus	1032940007	PREDICTED: CD44 antigen isoform X5
TEAADLCQAFNSTLPTMEQMQK	Cricetulus griseus	625252726	PREDICTED: CD44 antigen isoform X3
TEAADLCQAFNSTLPTMEQMQK	Cricetulus griseus	625252736	PREDICTED: CD44 antigen isoform X9
TEAADLCQAFNSTLPTMEQMQK	Cricetulus griseus	625252732	PREDICTED: CD44 antigen isoform X7
TEAADLCQAFNSTLPTMEQMQK	Cricetulus griseus	625252722	PREDICTED: CD44 antigen isoform X2
TEAADLCQAFNSTLPTMEQMQK	Cricetulus griseus	625252734	PREDICTED: CD44 antigen isoform X8
TEAADLCQAFNSTLPTMEQMQK	Cricetulus griseus	625252730	PREDICTED: CD44 antigen isoform X6
TEAADLCQAFNSTLPTMEQMQK	Cricetulus griseus	1032834033	PREDICTED: CD44 antigen isoform X1
TEAADLCQAFNSTLPTMEQMQK	Cricetulus griseus	1032834037	PREDICTED: CD44 antigen isoform X4
TEAADLCQAFNSTLPTMEQMQK	Cricetulus griseus	1032834039	PREDICTED: CD44 antigen isoform X5
TEAADLCQAFNSTLPTMEQMQK	Cricetulus griseus	625186221	PREDICTED: CD44 antigen isoform X3
TEAADLCQAFNSTLPTMEQMQK	Cricetulus griseus	354470425	PREDICTED: CD44 antigen isoform X9
TEAADLCQAFNSTLPTMEQMQK	Cricetulus griseus	354470415	PREDICTED: CD44 antigen isoform X7
TEAADLCQAFNSTLPTMEQMQK	Cricetulus griseus	354470417	PREDICTED: CD44 antigen isoform X2
TEAADLCQAFNSTLPTMEQMQK	Cricetulus griseus	354470437	PREDICTED: CD44 antigen isoform X8
TEAADLCQAFNSTLPTMEQMQK	Cricetulus griseus	625186225	PREDICTED: CD44 antigen isoform X6
TEAADLCQAFNSTLPTMEQMQK	Cricetulus griseus	1032940001	PREDICTED: CD44 antigen isoform X1
TEAADLCQAFNSTLPTMEQMQK	Cricetulus griseus	1032940005	PREDICTED: CD44 antigen isoform X4
TEAADLCQAFNSTLPTMEQMQK	Cricetulus griseus	1032940007	PREDICTED: CD44 antigen isoform X5
TEAADLCQAFNSTLPTMEQMQK	Cricetulus griseus	625252726	PREDICTED: CD44 antigen isoform X3
TEAADLCQAFNSTLPTMEQMQK	Cricetulus griseus	625252736	PREDICTED: CD44 antigen isoform X9
TEAADLCQAFNSTLPTMEQMQK	Cricetulus griseus	625252732	PREDICTED: CD44 antigen isoform X7
TEAADLCQAFNSTLPTMEQMQK	Cricetulus griseus	625252722	PREDICTED: CD44 antigen isoform X2
TEAADLCQAFNSTLPTMEQMQK	Cricetulus griseus	625252734	PREDICTED: CD44 antigen isoform X8
TEAADLCQAFNSTLPTMEQMQK	Cricetulus griseus	625252730	PREDICTED: CD44 antigen isoform X6
TEAADLCQAFNSTLPTMEQMQK	Cricetulus griseus	1032834033	PREDICTED: CD44 antigen isoform X1
TEAADLCQAFNSTLPTMEQMQK	Cricetulus griseus	1032834037	PREDICTED: CD44 antigen isoform X4
TEAADLCQAFNSTLPTMEQMQK	Cricetulus griseus	1032834039	PREDICTED: CD44 antigen isoform X5
TEAADLCQAFNSTLPTMEQMQK	Cricetulus griseus	625186221	PREDICTED: CD44 antigen isoform X3
TEAADLCQAFNSTLPTMEQMQK	Cricetulus griseus	354470425	PREDICTED: CD44 antigen isoform X9
TEAADLCQAFNSTLPTMEQMQK	Cricetulus griseus	354470415	PREDICTED: CD44 antigen isoform X7
TEAADLCQAFNSTLPTMEQMQK	Cricetulus griseus	354470417	PREDICTED: CD44 antigen isoform X2
TEAADLCQAFNSTLPTMEQMQK	Cricetulus griseus	354470437	PREDICTED: CD44 antigen isoform X8
TEAADLCQAFNSTLPTMEQMQK	Cricetulus griseus	625186225	PREDICTED: CD44 antigen isoform X6
TEAADLCQAFNSTLPTMEQMQK	Cricetulus griseus	1032940001	PREDICTED: CD44 antigen isoform X1
TEAADLCQAFNSTLPTMEQMQK	Cricetulus griseus	1032940005	PREDICTED: CD44 antigen isoform X4
TEAADLCQAFNSTLPTMEQMQK	Cricetulus griseus	1032940007	PREDICTED: CD44 antigen isoform X5
TEAADLCQAFNSTLPTMEQMQK	Cricetulus griseus	625252726	PREDICTED: CD44 antigen isoform X3
TEAADLCQAFNSTLPTMEQMQK	Cricetulus griseus	625252736	PREDICTED: CD44 antigen isoform X9
TEAADLCQAFNSTLPTMEQMQK	Cricetulus griseus	625252732	PREDICTED: CD44 antigen isoform X7
TEAADLCQAFNSTLPTMEQMQK	Cricetulus griseus	625252722	PREDICTED: CD44 antigen isoform X2
TEAADLCQAFNSTLPTMEQMQK	Cricetulus griseus	625252734	PREDICTED: CD44 antigen isoform X8
TEAADLCQAFNSTLPTMEQMQK	Cricetulus griseus	625252730	PREDICTED: CD44 antigen isoform X6
TEAADLCQAFNSTLPTMEQMQK	Cricetulus griseus	1032834033	PREDICTED: CD44 antigen isoform X1
TEAADLCQAFNSTLPTMEQMQK	Cricetulus griseus	1032834037	PREDICTED: CD44 antigen isoform X4
TEAADLCQAFNSTLPTMEQMQK	Cricetulus griseus	1032834039	PREDICTED: CD44 antigen isoform X5
TEAADLCQAFNSTLPTMEQMQK	Cricetulus griseus	625186221	PREDICTED: CD44 antigen isoform X3
TEAADLCQAFNSTLPTMEQMQK	Cricetulus griseus	354470425	PREDICTED: CD44 antigen isoform X9
TEAADLCQAFNSTLPTMEQMQK	Cricetulus griseus	354470415	PREDICTED: CD44 antigen isoform X7
TEAADLCQAFNSTLPTMEQMQK	Cricetulus griseus	354470417	PREDICTED: CD44 antigen isoform X2
TEAADLCQAFNSTLPTMEQMQK	Cricetulus griseus	354470437	PREDICTED: CD44 antigen isoform X8
TEAADLCQAFNSTLPTMEQMQK	Cricetulus griseus	625186225	PREDICTED: CD44 antigen isoform X6
TEAADLCQAFNSTLPTMEQMQK	Cricetulus griseus	1032940001	PREDICTED: CD44 antigen isoform X1
TEAADLCQAFNSTLPTMEQMQK	Cricetulus griseus	1032940005	PREDICTED: CD44 antigen isoform X4
TEAADLCQAFNSTLPTMEQMQK	Cricetulus griseus	1032940007	PREDICTED: CD44 antigen isoform X5
TEAADLCQAFNSTLPTMEQMQK	Cricetulus griseus	625252726	PREDICTED: CD44 antigen isoform X3
TEAADLCQAFNSTLPTMEQMQK	Cricetulus griseus	625252736	PREDICTED: CD44 antigen isoform X9
TEAADLCQAFNSTLPTMEQMQK	Cricetulus griseus	625252732	PREDICTED: CD44 antigen isoform X7
TEAADLCQAFNSTLPTMEQMQK	Cricetulus griseus	625252722	PREDICTED: CD44 antigen isoform X2
TEAADLCQAFNSTLPTMEQMQK	Cricetulus griseus	625252734	PREDICTED: CD44 antigen isoform X8
TEAADLCQAFNSTLPTMEQMQK	Cricetulus griseus	625252730	PREDICTED: CD44 antigen isoform X6
TEAADLCQAFNSTLPTMEQMQK	Cricetulus griseus	1032834033	PREDICTED: CD44 antigen isoform X1
TEAADLCQAFNSTLPTMEQMQK	Cricetulus griseus	1032834037	PREDICTED: CD44 antigen isoform X4
TEAADLCQAFNSTLPTMEQMQK	Cricetulus griseus	1032834039	PREDICTED: CD44 antigen isoform X5
TEAADLCQAFNSTLPTMEQMQK	Cricetulus griseus	625186221	PREDICTED: CD44 antigen isoform X3
TEAADLCQAFNSTLPTMEQMQK	Cricetulus griseus	354470425	PREDICTED: CD44 antigen isoform X9
TEAADLCQAFNSTLPTMEQMQK	Cricetulus griseus	354470415	PREDICTED: CD44 antigen isoform X7
TEAADLCQAFNSTLPTMEQMQK	Cricetulus griseus	354470417	PREDICTED: CD44 antigen isoform X2
TEAADLCQAFNSTLPTMEQMQK	Cricetulus griseus	354470437	PREDICTED: CD44 antigen isoform X8
TEAADLCQAFNSTLPTMEQMQK	Cricetulus griseus	625186225	PREDICTED: CD44 antigen isoform X6
TEAADLCQAFNSTLPTMEQMQK	Cricetulus griseus	1032940001	PREDICTED: CD44 antigen isoform X1
TEAADLCQAFNSTLPTMEQMQK	Cricetulus griseus	1032940005	PREDICTED: CD44 antigen isoform X4
TEAADLCQAFNSTLPTMEQMQK	Cricetulus griseus	1032940007	PREDICTED: CD44 antigen isoform X5
TEAADLCQAFNSTLPTMEQMQK	Cricetulus griseus	625252726	PREDICTED: CD44 antigen isoform X3
TEAADLCQAFNSTLPTMEQMQK	Cricetulus griseus	625252736	PREDICTED: CD44 antigen isoform X9
TEAADLCQAFNSTLPTMEQMQK	Cricetulus griseus	625252732	PREDICTED: CD44 antigen isoform X7
TEAADLCQAFNSTLPTMEQMQK	Cricetulus griseus	625252722	PREDICTED: CD44 antigen isoform X2
TEAADLCQAFNSTLPTMEQMQK	Cricetulus griseus	625252734	PREDICTED: CD44 antigen isoform X8
TEAADLCQAFNSTLPTMEQMQK	Cricetulus griseus	625252730	PREDICTED: CD44 antigen isoform X6
TEAADLCQAFNSTLPTMEQMQK	Cricetulus griseus	1032834033	PREDICTED: CD44 antigen isoform X1
TEAADLCQAFNSTLPTMEQMQK	Cricetulus griseus	1032834037	PREDICTED: CD44 antigen isoform X4
TEAADLCQAFNSTLPTMEQMQK	Cricetulus griseus	1032834039	PREDICTED: CD44 antigen isoform X5
TEAADLCQAFNSTLPTMEQMQK	Cricetulus griseus	625186221	PREDICTED: CD44 antigen isoform X3
TEAADLCQAFNSTLPTMEQMQK	Cricetulus griseus	354470425	PREDICTED: CD44 antigen isoform X9
TEAADLCQAFNSTLPTMEQMQK	Cricetulus griseus	354470415	PREDICTED: CD44 antigen isoform X7
TEAADLCQAFNSTLPTMEQMQK	Cricetulus griseus	354470417	PREDICTED: CD44 antigen isoform X2
TEAADLCQAFNSTLPTMEQMQK	Cricetulus griseus	354470437	PREDICTED: CD44 antigen isoform X8
TEAADLCQAFNSTLPTMEQMQK	Cricetulus griseus	625186225	PREDICTED: CD44 antigen isoform X6
TEAADLCQAFNSTLPTMEQMQK	Cricetulus griseus	1032940001	PREDICTED: CD44 antigen isoform X1
TEAADLCQAFNSTLPTMEQMQK	Cricetulus griseus	1032940005	PREDICTED: CD44 antigen isoform X4
TEAADLCQAFNSTLPTMEQMQK	Cricetulus griseus	1032940007	PREDICTED: CD44 antigen isoform X5
TEAADLCQAFNSTLPTMEQMQK	Cricetulus griseus	625252726	PREDICTED: CD44 antigen isoform X3
TEAADLCQAFNSTLPTMEQMQK	Cricetulus griseus	625252736	PREDICTED: CD44 antigen isoform X9
TEAADLCQAFNSTLPTMEQMQK	Cricetulus griseus	625252732	PREDICTED: CD44 antigen isoform X7
TEAADLCQAFNSTLPTMEQMQK	Cricetulus griseus	625252722	PREDICTED: CD44 antigen isoform X2
TEAADLCQAFNSTLPTMEQMQK	Cricetulus griseus	625252734	PREDICTED: CD44 antigen isoform X8
TEAADLCQAFNSTLPTMEQMQK	Cricetulus griseus	625252730	PREDICTED: CD44 antigen isoform X6
TEAADLCQAFNSTLPTMEQMQK	Cricetulus griseus	1032834033	PREDICTED: CD44 antigen isoform X1
TEAADLCQAFNSTLPTMEQMQK	Cricetulus griseus	1032834037	PREDICTED: CD44 antigen isoform X4
TEAADLCQAFNSTLPTMEQMQK	Cricetulus griseus	1032834039	PREDICTED: CD44 antigen isoform X5
TEAADLCQAFNSTLPTMEQMQK	Cricetulus griseus	625186221	PREDICTED: CD44 antigen isoform X3
TEAADLCQAFNSTLPTMEQMQK	Cricetulus griseus	354470425	PREDICTED: CD44 antigen isoform X9
TEAADLCQAFNSTLPTMEQMQK	Cricetulus griseus	354470415	PREDICTED: CD44 antigen isoform X7
TEAADLCQAFNSTLPTMEQMQK	Cricetulus griseus	354470417	PREDICTED: CD44 antigen isoform X2
TEAADLCQAFNSTLPTMEQMQK	Cricetulus griseus	354470437	PREDICTED: CD44 antigen isoform X8
TEAADLCQAFNSTLPTMEQMQK	Cricetulus griseus	625186225	PREDICTED: CD44 antigen isoform X6
TEAADLCQAFNSTLPTMEQMQK	Cricetulus griseus	1032940001	PREDICTED: CD44 antigen isoform X1
TEAADLCQAFNSTLPTMEQMQK	Cricetulus griseus	1032940005	PREDICTED: CD44 antigen isoform X4
TEAADLCQAFNSTLPTMEQMQK	Cricetulus griseus	1032940007	PREDICTED: CD44 antigen isoform X5
TEAADLCQAFNSTLPTMEQMQK	Cricetulus griseus	625252726	PREDICTED: CD44 antigen isoform X3
TEAADLCQAFNSTLPTMEQMQK	Cricetulus griseus	625252736	PREDICTED: CD44 antigen isoform X9
TEAADLCQAFNSTLPTMEQMQK	Cricetulus griseus	625252732	PREDICTED: CD44 antigen isoform X7
TEAADLCQAFNSTLPTMEQMQK	Cricetulus griseus	625252722	PREDICTED: CD44 antigen isoform X2
TEAADLCQAFNSTLPTMEQMQK	Cricetulus griseus	625252734	PREDICTED: CD44 antigen isoform X8
TEAADLCQAFNSTLPTMEQMQK	Cricetulus griseus	625252730	PREDICTED: CD44 antigen isoform X6
TEAADLCQAFNSTLPTMEQMQK	Cricetulus griseus	1032834033	PREDICTED: CD44 antigen isoform X1
TEAADLCQAFNSTLPTMEQMQK	Cricetulus griseus	1032834037	PREDICTED: CD44 antigen isoform X4
TEAADLCQAFNSTLPTMEQMQK	Cricetulus griseus	1032834039	PREDICTED: CD44 antigen isoform X5
TEAADLCQAFNSTLPTMEQMQK	Cricetulus griseus	625186221	PREDICTED: CD44 antigen isoform X3
TEAADLCQAFNSTLPTMEQMQK	Cricetulus griseus	354470425	PREDICTED: CD44 antigen isoform X9
TEAADLCQAFNSTLPTMEQMQK	Cricetulus griseus	354470415	PREDICTED: CD44 antigen isoform X7
TEAADLCQAFNSTLPTMEQMQK	Cricetulus griseus	354470417	PREDICTED: CD44 antigen isoform X2
TEAADLCQAFNSTLPTMEQMQK	Cricetulus griseus	354470437	PREDICTED: CD44 antigen isoform X8
TEAADLCQAFNSTLPTMEQMQK	Cricetulus griseus	625186225	PREDICTED: CD44 antigen isoform X6
TEAADLCQAFNSTLPTMEQMQK	Cricetulus griseus	1032940001	PREDICTED: CD44 antigen isoform X1
TEAADLCQAFNSTLPTMEQMQK	Cricetulus griseus	1032940005	PREDICTED: CD44 antigen isoform X4
TEAADLCQAFNSTLPTMEQMQK	Cricetulus griseus	1032940007	PREDICTED: CD44 antigen isoform X5
TEAADLCQAFNSTLPTMEQMQK	Cricetulus griseus	625252726	PREDICTED: CD44 antigen isoform X3
TEAADLCQAFNSTLPTMEQMQK	Cricetulus griseus	625252736	PREDICTED: CD44 antigen isoform X9
TEAADLCQAFNSTLPTMEQMQK	Cricetulus griseus	625252732	PREDICTED: CD44 antigen isoform X7
TEAADLCQAFNSTLPTMEQMQK	Cricetulus griseus	625252722	PREDICTED: CD44 antigen isoform X2
TEAADLCQAFNSTLPTMEQMQK	Cricetulus griseus	625252734	PREDICTED: CD44 antigen isoform X8
TEAADLCQAFNSTLPTMEQMQK	Cricetulus griseus	625252730	PREDICTED: CD44 antigen isoform X6
TEAADLCQAFNSTLPTMEQMQK	Cricetulus griseus	1032834033	PREDICTED: CD44 antigen isoform X1
TEAADLCQAFNSTLPTMEQMQK	Cricetulus griseus	1032834037	PREDICTED: CD44 antigen isoform X4
TEAADLCQAFNSTLPTMEQMQK	Cricetulus griseus	1032834039	PREDICTED: CD44 antigen isoform X5
TEAADLCQAFNSTLPTMEQMQK	Cricetulus griseus	625186221	PREDICTED: CD44 antigen isoform X3
TEAADLCQAFNSTLPTMEQMQK	Cricetulus griseus	354470425	PREDICTED: CD44 antigen isoform X9
TEAADLCQAFNSTLPTMEQMQK	Cricetulus griseus	354470415	PREDICTED: CD44 antigen isoform X7
TEAADLCQAFNSTLPTMEQMQK	Cricetulus griseus	354470417	PREDICTED: CD44 antigen isoform X2
TEAADLCQAFNSTLPTMEQMQK	Cricetulus griseus	354470437	PREDICTED: CD44 antigen isoform X8
TEAADLCQAFNSTLPTMEQMQK	Cricetulus griseus	625186225	PREDICTED: CD44 antigen isoform X6
TEAADLCQAFNSTLPTMEQMQK	Cricetulus griseus	1032940001	PREDICTED: CD44 antigen isoform X1
TEAADLCQAFNSTLPTMEQMQK	Cricetulus griseus	1032940005	PREDICTED: CD44 antigen isoform X4
TEAADLCQAFNSTLPTMEQMQK	Cricetulus griseus	1032940007	PREDICTED: CD44 antigen isoform X5
TEAADLCQAFNSTLPTMEQMQK	Cricetulus griseus	625252726	PREDICTED: CD44 antigen isoform X3
TEAADLCQAFNSTLPTMEQMQK	Cricetulus griseus	625252736	PREDICTED: CD44 antigen isoform X9
TEAADLCQAFNSTLPTMEQMQK	Cricetulus griseus	625252732	PREDICTED: CD44 antigen isoform X7
TEAADLCQAFNSTLPTMEQMQK	Cricetulus griseus	625252722	PREDICTED: CD44 antigen isoform X2
TEAADLCQAFNSTLPTMEQMQK	Cricetulus griseus	625252734	PREDICTED: CD44 antigen isoform X8
TEAADLCQAFNSTLPTMEQMQK	Cricetulus griseus	625252730	PREDICTED: CD44 antigen isoform X6
TEAADLCQAFNSTLPTMEQMQK	Cricetulus griseus	1032834033	PREDICTED: CD44 antigen isoform X1
TEAADLCQAFNSTLPTMEQMQK	Cricetulus griseus	1032834037	PREDICTED: CD44 antigen isoform X4
TEAADLCQAFNSTLPTMEQMQK	Cricetulus griseus	1032834039	PREDICTED: CD44 antigen isoform X5
TEAADLCQAFNSTLPTMEQMQK	Cricetulus griseus	625186221	PREDICTED: CD44 antigen isoform X3
TEAADLCQAFNSTLPTMEQMQK	Cricetulus griseus	354470425	PREDICTED: CD44 antigen isoform X9
TEAADLCQAFNSTLPTMEQMQK	Cricetulus griseus	354470415	PREDICTED: CD44 antigen isoform X7
TEAADLCQAFNSTLPTMEQMQK	Cricetulus griseus	354470417	PREDICTED: CD44 antigen isoform X2
TEAADLCQAFNSTLPTMEQMQK	Cricetulus griseus	354470437	PREDICTED: CD44 antigen isoform X8
TEAADLCQAFNSTLPTMEQMQK	Cricetulus griseus	625186225	PREDICTED: CD44 antigen isoform X6
TEAADLCQAFNSTLPTMEQMQK	Cricetulus griseus	1032940001	PREDICTED: CD44 antigen isoform X1
TEAADLCQAFNSTLPTMEQMQK	Cricetulus griseus	1032940005	PREDICTED: CD44 antigen isoform X4
TEAADLCQAFNSTLPTMEQMQK	Cricetulus griseus	1032940007	PREDICTED: CD44 antigen isoform X5
TEAADLCQAFNSTLPTMEQMQK	Cricetulus griseus	625252726	PREDICTED: CD44 antigen isoform X3
TEAADLCQAFNSTLPTMEQMQK	Cricetulus griseus	625252736	PREDICTED: CD44 antigen isoform X9
TEAADLCQAFNSTLPTMEQMQK	Cricetulus griseus	625252732	PREDICTED: CD44 antigen isoform X7
TEAADLCQAFNSTLPTMEQMQK	Cricetulus griseus	625252722	PREDICTED: CD44 antigen isoform X2
TEAADLCQAFNSTLPTMEQMQK	Cricetulus griseus	625252734	PREDICTED: CD44 antigen isoform X8
TEAADLCQAFNSTLPTMEQMQK	Cricetulus griseus	625252730	PREDICTED: CD44 antigen isoform X6
TEAADLCQAFNSTLPTMEQMQK	Cricetulus griseus	1032834033	PREDICTED: CD44 antigen isoform X1
TEAADLCQAFNSTLPTMEQMQK	Cricetulus griseus	1032834037	PREDICTED: CD44 antigen isoform X4
TEAADLCQAFNSTLPTMEQMQK	Cricetulus griseus	1032834039	PREDICTED: CD44 antigen isoform X5
TEAADLCQAFNSTLPTMEQMQK	Cricetulus griseus	625186221	PREDICTED: CD44 antigen isoform X3
TEAADLCQAFNSTLPTMEQMQK	Cricetulus griseus	354470425	PREDICTED: CD44 antigen isoform X9
TEAADLCQAFNSTLPTMEQMQK	Cricetulus griseus	354470415	PREDICTED: CD44 antigen isoform X7
TEAADLCQAFNSTLPTMEQMQK	Cricetulus griseus	354470417	PREDICTED: CD44 antigen isoform X2
TEAADLCQAFNSTLPTMEQMQK	Cricetulus griseus	354470437	PREDICTED: CD44 antigen isoform X8
TEAADLCQAFNSTLPTMEQMQK	Cricetulus griseus	625186225	PREDICTED: CD44 antigen isoform X6
TEAADLCQAFNSTLPTMEQMQK	Cricetulus griseus	1032940001	PREDICTED: CD44 antigen isoform X1
TEAADLCQAFNSTLPTMEQMQK	Cricetulus griseus	1032940005	PREDICTED: CD44 antigen isoform X4
TEAADLCQAFNSTLPTMEQMQK	Cricetulus griseus	1032940007	PREDICTED: CD44 antigen isoform X5
TEAADLCQAFNSTLPTMEQMQK	Cricetulus griseus	625252726	PREDICTED: CD44 antigen isoform X3
TEAADLCQAFNSTLPTMEQMQK	Cricetulus griseus	625252736	PREDICTED: CD44 antigen isoform X9
TEAADLCQAFNSTLPTMEQMQK	Cricetulus griseus	625252732	PREDICTED: CD44 antigen isoform X7
TEAADLCQAFNSTLPTMEQMQK	Cricetulus griseus	625252722	PREDICTED: CD44 antigen isoform X2
TEAADLCQAFNSTLPTMEQMQK	Cricetulus griseus	625252734	PREDICTED: CD44 antigen isoform X8
TEAADLCQAFNSTLPTMEQMQK	Cricetulus griseus	625252730	PREDICTED: CD44 antigen isoform X6
TEAADLCQAFNSTLPTMEQMQK	Cricetulus griseus	1032834033	PREDICTED: CD44 antigen isoform X1
TEAADLCQAFNSTLPTMEQMQK	Cricetulus griseus	1032834037	PREDICTED: CD44 antigen isoform X4
TEAADLCQAFNSTLPTMEQMQK	Cricetulus griseus	1032834039	PREDICTED: CD44 antigen isoform X5
TEAADLCQAFNSTLPTMEQMQK	Cricetulus griseus	625186221	PREDICTED: CD44 antigen isoform X3
TEAADLCQAFNSTLPTMEQMQK	Cricetulus griseus	354470425	PREDICTED: CD44 antigen isoform X9
TEAADLCQAFNSTLPTMEQMQK	Cricetulus griseus	354470415	PREDICTED: CD44 antigen isoform X7
TEAADLCQAFNSTLPTMEQMQK	Cricetulus griseus	354470417	PREDICTED: CD44 antigen isoform X2
TEAADLCQAFNSTLPTMEQMQK	Cricetulus griseus	354470437	PREDICTED: CD44 antigen isoform X8
TEAADLCQAFNSTLPTMEQMQK	Cricetulus griseus	625186225	PREDICTED: CD44 antigen isoform X6
TEAADLCQAFNSTLPTMEQMQK	Cricetulus griseus	1032940001	PREDICTED: CD44 antigen isoform X1
TEAADLCQAFNSTLPTMEQMQK	Cricetulus griseus	1032940005	PREDICTED: CD44 antigen isoform X4
TEAADLCQAFNSTLPTMEQMQK	Cricetulus griseus	1032940007	PREDICTED: CD44 antigen isoform X5
TEAADLCQAFNSTLPTMEQMQK	Cricetulus griseus	625252726	PREDICTED: CD44 antigen isoform X3
TEAADLCQAFNSTLPTMEQMQK	Cricetulus griseus	625252736	PREDICTED: CD44 antigen isoform X9
TEAADLCQAFNSTLPTMEQMQK	Cricetulus griseus	625252732	PREDICTED: CD44 antigen isoform X7
TEAADLCQAFNSTLPTMEQMQK	Cricetulus griseus	625252722	PREDICTED: CD44 antigen isoform X2
TEAADLCQAFNSTLPTMEQMQK	Cricetulus griseus	625252734	PREDICTED: CD44 antigen isoform X8
TEAADLCQAFNSTLPTMEQMQK	Cricetulus griseus	625252730	PREDICTED: CD44 antigen isoform X6
TEAADLCQAFNSTLPTMEQMQK	Cricetulus griseus	1032834033	PREDICTED: CD44 antigen isoform X1
TEAADLCQAFNSTLPTMEQMQK	Cricetulus griseus	1032834037	PREDICTED: CD44 antigen isoform X4
TEAADLCQAFNSTLPTMEQMQK	Cricetulus griseus	1032834039	PREDICTED: CD44 antigen isoform X5
TEAADLCQAFNSTLPTMEQMQK	Cricetulus griseus	625186221	PREDICTED: CD44 antigen isoform X3
TEAADLCQAFNSTLPTMEQMQK	Cricetulus griseus	354470425	PREDICTED: CD44 antigen isoform X9
TEAADLCQAFNSTLPTMEQMQK	Cricetulus griseus	354470415	PREDICTED: CD44 antigen isoform X7
TEAADLCQAFNSTLPTMEQMQK	Cricetulus griseus	354470417	PREDICTED: CD44 antigen isoform X2
TEAADLCQAFNSTLPTMEQMQK	Cricetulus griseus	354470437	PREDICTED: CD44 antigen isoform X8
TEAADLCQAFNSTLPTMEQMQK	Cricetulus griseus	625186225	PREDICTED: CD44 antigen isoform X6
TEAADLCQAFNSTLPTMEQMQK	Cricetulus griseus	1032940001	PREDICTED: CD44 antigen isoform X1
TEAADLCQAFNSTLPTMEQMQK	Cricetulus griseus	1032940005	PREDICTED: CD44 antigen isoform X4
TEAADLCQAFNSTLPTMEQMQK	Cricetulus griseus	1032940007	PREDICTED: CD44 antigen isoform X5
TEAADLCQAFNSTLPTMEQMQK	Cricetulus griseus	625252726	PREDICTED: CD44 antigen isoform X3
TEAADLCQAFNSTLPTMEQMQK	Cricetulus griseus	625252736	PREDICTED: CD44 antigen isoform X9
TEAADLCQAFNSTLPTMEQMQK	Cricetulus griseus	625252732	PREDICTED: CD44 antigen isoform X7
TEAADLCQAFNSTLPTMEQMQK	Cricetulus griseus	625252722	PREDICTED: CD44 antigen isoform X2
TEAADLCQAFNSTLPTMEQMQK	Cricetulus griseus	625252734	PREDICTED: CD44 antigen isoform X8
TEAADLCQAFNSTLPTMEQMQK	Cricetulus griseus	625252730	PREDICTED: CD44 antigen isoform X6
TEAADLCQAFNSTLPTMEQMQK	Cricetulus griseus	1032834033	PREDICTED: CD44 antigen isoform X1
TEAADLCQAFNSTLPTMEQMQK	Cricetulus griseus	1032834037	PREDICTED: CD44 antigen isoform X4
TEAADLCQAFNSTLPTMEQMQK	Cricetulus griseus	1032834039	PREDICTED: CD44 antigen isoform X5
TEAADLCQAFNSTLPTMEQMQK	Cricetulus griseus	625186221	PREDICTED: CD44 antigen isoform X3
TEAADLCQAFNSTLPTMEQMQK	Cricetulus griseus	354470425	PREDICTED: CD44 antigen isoform X9
TEAADLCQAFNSTLPTMEQMQK	Cricetulus griseus	354470415	PREDICTED: CD44 antigen isoform X7
TEAADLCQAFNSTLPTMEQMQK	Cricetulus griseus	354470417	PREDICTED: CD44 antigen isoform X2
TEAADLCQAFNSTLPTMEQMQK	Cricetulus griseus	354470437	PREDICTED: CD44 antigen isoform X8
TEAADLCQAFNSTLPTMEQMQK	Cricetulus griseus	625186225	PREDICTED: CD44 antigen isoform X6
VISNNCTSYGVLDISK	Cricetulus griseus	354485425	PREDICTED: platelet glycoprotein 4
TVTWAMNGTYVCHAVSSHGNITR	Cricetulus griseus	350539683	intercellular adhesion molecule 1 precursor
MNFTISYETTTNK	Cricetulus griseus	350537657	lysosome-associated membrane glycoprotein 2 precursor
IAPASNVSHTVVLRPLK	Cricetulus griseus	354481564	PREDICTED: translocon-associated protein subunit beta
SCGDCIQAGPNCGWCTNTTFLQEGMPTSAR	Cricetulus griseus	1032906512	PREDICTED: integrin beta-1
MEMPSTPQQLQNLTEDIR	Cricetulus griseus	1032913553	PREDICTED: laminin subunit beta-1 isoform X2
MEMPSTPQQLQNLTEDIR	Cricetulus griseus	625215284	PREDICTED: laminin subunit beta-1 isoform X1
MEMPSTPQQLQNLTEDIR	Cricetulus griseus	1032913553	PREDICTED: laminin subunit beta-1 isoform X2
MEMPSTPQQLQNLTEDIR	Cricetulus griseus	625215284	PREDICTED: laminin subunit beta-1 isoform X1
GHAHLAALVNHDSYNFSHR	Cricetulus griseus	625229873	PREDICTED: endoplasmic reticulum-Golgi intermediate compartment protein 2 isoform X2
TPDDTAEDNCHLIPGIAESVSNCHFNHSSK	Cricetulus griseus	625232360	PREDICTED: lipoprotein lipase isoform X1
TPDDTAEDNCHLIPGIAESVSNCHFNHSSK	Cricetulus griseus	625232358	PREDICTED: lipoprotein lipase isoform X2
TPDDTAEDNCHLIPGIAESVSNCHFNHSSK	Cricetulus griseus	354475521	PREDICTED: LOW QUALITY PROTEIN: lipoprotein lipase isoform X1
TPDDTAEDNCHLIPGIAESVSNCHFNHSSK	Cricetulus griseus	625232360	PREDICTED: lipoprotein lipase isoform X1
TPDDTAEDNCHLIPGIAESVSNCHFNHSSK	Cricetulus griseus	625232358	PREDICTED: lipoprotein lipase isoform X2
TPDDTAEDNCHLIPGIAESVSNCHFNHSSK	Cricetulus griseus	354475521	PREDICTED: LOW QUALITY PROTEIN: lipoprotein lipase isoform X1
TPDDTAEDNCHLIPGIAESVSNCHFNHSSK	Cricetulus griseus	625232360	PREDICTED: lipoprotein lipase isoform X1
TPDDTAEDNCHLIPGIAESVSNCHFNHSSK	Cricetulus griseus	625232358	PREDICTED: lipoprotein lipase isoform X2
TPDDTAEDNCHLIPGIAESVSNCHFNHSSK	Cricetulus griseus	354475521	PREDICTED: LOW QUALITY PROTEIN: lipoprotein lipase isoform X1
LENLSSTEMGYTATLTR	Cricetulus griseus	1032892593	PREDICTED: lysosomal alpha-glucosidase isoform X1
MDPPCTNTTAPSTYLNNPYVR	Cricetulus griseus	354476738	PREDICTED: lysosomal protective protein
MDPPCTNTTAPSTYLNNPYVR	Cricetulus griseus	625234755	PREDICTED: lysosomal protective protein
MDPPCTNTTAPSTYLNNPYVR	Cricetulus griseus	354476738	PREDICTED: lysosomal protective protein
MDPPCTNTTAPSTYLNNPYVR	Cricetulus griseus	625234755	PREDICTED: lysosomal protective protein
EAENITTGCAEHCSLNENITVPDTK	sp	P01588	Erythropoietin
AMNTSQVEALGIQMLPGYR	Cricetulus griseus	1032931752	PREDICTED: procollagen galactosyltransferase 1 isoform X2, partial
AMNTSQVEALGIQMLPGYR	Cricetulus griseus	625190618	PREDICTED: procollagen galactosyltransferase 1 isoform X1, partial
AMNTSQVEALGIQMLPGYR	Cricetulus griseus	1032931752	PREDICTED: procollagen galactosyltransferase 1 isoform X2, partial
AMNTSQVEALGIQMLPGYR	Cricetulus griseus	625190618	PREDICTED: procollagen galactosyltransferase 1 isoform X1, partial
YHYNGTLLDGTLFDSSYAR	Cricetulus griseus	354485555	PREDICTED: peptidyl-prolyl cis-trans isomerase FKBP9 isoform X1
TNVTFVQGLVEHVK	Cricetulus griseus	1032913361	PREDICTED: prosaposin isoform X2
TNVTFVQGLVEHVK	Cricetulus griseus	1032913359	PREDICTED: prosaposin isoform X1
TNVTFVQGLVEHVK	Cricetulus griseus	1032913363	PREDICTED: prosaposin isoform X3
TNVTFVQGLVEHVK	Cricetulus griseus	625241029	PREDICTED: prosaposin isoform X5
TNVTFVQGLVEHVK	Cricetulus griseus	625241027	PREDICTED: prosaposin isoform X4
TNVTFVQGLVEHVK	Cricetulus griseus	625241031	PREDICTED: prosaposin isoform X6
TNVTFVQGLVEHVK	Cricetulus griseus	1032913361	PREDICTED: prosaposin isoform X2
TNVTFVQGLVEHVK	Cricetulus griseus	1032913359	PREDICTED: prosaposin isoform X1
TNVTFVQGLVEHVK	Cricetulus griseus	1032913363	PREDICTED: prosaposin isoform X3
TNVTFVQGLVEHVK	Cricetulus griseus	625241029	PREDICTED: prosaposin isoform X5
TNVTFVQGLVEHVK	Cricetulus griseus	625241027	PREDICTED: prosaposin isoform X4
TNVTFVQGLVEHVK	Cricetulus griseus	625241031	PREDICTED: prosaposin isoform X6
TNVTFVQGLVEHVK	Cricetulus griseus	1032913361	PREDICTED: prosaposin isoform X2
TNVTFVQGLVEHVK	Cricetulus griseus	1032913359	PREDICTED: prosaposin isoform X1
TNVTFVQGLVEHVK	Cricetulus griseus	1032913363	PREDICTED: prosaposin isoform X3
TNVTFVQGLVEHVK	Cricetulus griseus	625241029	PREDICTED: prosaposin isoform X5
TNVTFVQGLVEHVK	Cricetulus griseus	625241027	PREDICTED: prosaposin isoform X4
TNVTFVQGLVEHVK	Cricetulus griseus	625241031	PREDICTED: prosaposin isoform X6
TNVTFVQGLVEHVK	Cricetulus griseus	1032913361	PREDICTED: prosaposin isoform X2
TNVTFVQGLVEHVK	Cricetulus griseus	1032913359	PREDICTED: prosaposin isoform X1
TNVTFVQGLVEHVK	Cricetulus griseus	1032913363	PREDICTED: prosaposin isoform X3
TNVTFVQGLVEHVK	Cricetulus griseus	625241029	PREDICTED: prosaposin isoform X5
TNVTFVQGLVEHVK	Cricetulus griseus	625241027	PREDICTED: prosaposin isoform X4
TNVTFVQGLVEHVK	Cricetulus griseus	625241031	PREDICTED: prosaposin isoform X6
TNVTFVQGLVEHVK	Cricetulus griseus	1032913361	PREDICTED: prosaposin isoform X2
TNVTFVQGLVEHVK	Cricetulus griseus	1032913359	PREDICTED: prosaposin isoform X1
TNVTFVQGLVEHVK	Cricetulus griseus	1032913363	PREDICTED: prosaposin isoform X3
TNVTFVQGLVEHVK	Cricetulus griseus	625241029	PREDICTED: prosaposin isoform X5
TNVTFVQGLVEHVK	Cricetulus griseus	625241027	PREDICTED: prosaposin isoform X4
TNVTFVQGLVEHVK	Cricetulus griseus	625241031	PREDICTED: prosaposin isoform X6
TNVTFVQGLVEHVK	Cricetulus griseus	1032913361	PREDICTED: prosaposin isoform X2
TNVTFVQGLVEHVK	Cricetulus griseus	1032913359	PREDICTED: prosaposin isoform X1
TNVTFVQGLVEHVK	Cricetulus griseus	1032913363	PREDICTED: prosaposin isoform X3
TNVTFVQGLVEHVK	Cricetulus griseus	625241029	PREDICTED: prosaposin isoform X5
TNVTFVQGLVEHVK	Cricetulus griseus	625241027	PREDICTED: prosaposin isoform X4
TNVTFVQGLVEHVK	Cricetulus griseus	625241031	PREDICTED: prosaposin isoform X6
TLFRPPENCNETSK	Cricetulus griseus	1032957168	PREDICTED: peptidyl-prolyl cis-trans isomerase FKBP10 isoform X2
TLFRPPENCNETSK	Cricetulus griseus	1032849210	PREDICTED: peptidyl-prolyl cis-trans isomerase FKBP10 isoform X2
TLFRPPENCNETSK	Cricetulus griseus	625279630	PREDICTED: peptidyl-prolyl cis-trans isomerase FKBP10 isoform X1
TLFRPPENCNETSK	Cricetulus griseus	354484982	PREDICTED: peptidyl-prolyl cis-trans isomerase FKBP10 isoform X1
TLFRPPENCNETSK	Cricetulus griseus	1032957168	PREDICTED: peptidyl-prolyl cis-trans isomerase FKBP10 isoform X2
TLFRPPENCNETSK	Cricetulus griseus	1032849210	PREDICTED: peptidyl-prolyl cis-trans isomerase FKBP10 isoform X2
TLFRPPENCNETSK	Cricetulus griseus	625279630	PREDICTED: peptidyl-prolyl cis-trans isomerase FKBP10 isoform X1
TLFRPPENCNETSK	Cricetulus griseus	354484982	PREDICTED: peptidyl-prolyl cis-trans isomerase FKBP10 isoform X1
TLFRPPENCNETSK	Cricetulus griseus	1032957168	PREDICTED: peptidyl-prolyl cis-trans isomerase FKBP10 isoform X2
TLFRPPENCNETSK	Cricetulus griseus	1032849210	PREDICTED: peptidyl-prolyl cis-trans isomerase FKBP10 isoform X2
TLFRPPENCNETSK	Cricetulus griseus	625279630	PREDICTED: peptidyl-prolyl cis-trans isomerase FKBP10 isoform X1
TLFRPPENCNETSK	Cricetulus griseus	354484982	PREDICTED: peptidyl-prolyl cis-trans isomerase FKBP10 isoform X1
TLFRPPENCNETSK	Cricetulus griseus	1032957168	PREDICTED: peptidyl-prolyl cis-trans isomerase FKBP10 isoform X2
TLFRPPENCNETSK	Cricetulus griseus	1032849210	PREDICTED: peptidyl-prolyl cis-trans isomerase FKBP10 isoform X2
TLFRPPENCNETSK	Cricetulus griseus	625279630	PREDICTED: peptidyl-prolyl cis-trans isomerase FKBP10 isoform X1
TLFRPPENCNETSK	Cricetulus griseus	354484982	PREDICTED: peptidyl-prolyl cis-trans isomerase FKBP10 isoform X1
IIISPEENVTLTCAAENQLER	Cricetulus griseus	354488051	PREDICTED: CD166 antigen isoform X1
IIISPEENVTLTCAAENQLER	Cricetulus griseus	625207261	PREDICTED: CD166 antigen isoform X2
IIISPEENVTLTCAAENQLER	Cricetulus griseus	354488051	PREDICTED: CD166 antigen isoform X1
IIISPEENVTLTCAAENQLER	Cricetulus griseus	625207261	PREDICTED: CD166 antigen isoform X2
ALNISPNDTASGSCSPHVVTLTVESK	Cricetulus griseus	350540096	lysosome-associated membrane glycoprotein 1 precursor
THLTCSLNSSGVDIIGHR	Cricetulus griseus	625198847	PREDICTED: basigin isoform X1
VFGSQNLTTVK	Cricetulus griseus	350537471	hypoxia up-regulated protein 1 precursor
FTFTSHTPGEHQICLHSNSTK	Cricetulus griseus	354471933	PREDICTED: transmembrane emp24 domain-containing protein 9
FTFTSHTPGEHQICLHSNSTK	Cricetulus griseus	625291248	PREDICTED: transmembrane emp24 domain-containing protein 9
FTFTSHTPGEHQICLHSNSTK	Cricetulus griseus	354471933	PREDICTED: transmembrane emp24 domain-containing protein 9
FTFTSHTPGEHQICLHSNSTK	Cricetulus griseus	625291248	PREDICTED: transmembrane emp24 domain-containing protein 9
AFPEVCNETMMALWEECKPCLK	Cricetulus griseus	625205019	PREDICTED: clusterin
FLEPYSLEEQKNLTNCPDGAPFK	Cricetulus griseus	625181737	PREDICTED: sodium/potassium-transporting ATPase subunit beta-3 isoform X1
FLEPYSLEEQKNLTNCPDGAPFK	Cricetulus griseus	625256717	PREDICTED: sodium/potassium-transporting ATPase subunit beta-3 isoform X2
FLEPYSLEEQKNLTNCPDGAPFK	Cricetulus griseus	625181737	PREDICTED: sodium/potassium-transporting ATPase subunit beta-3 isoform X1
FLEPYSLEEQKNLTNCPDGAPFK	Cricetulus griseus	625256717	PREDICTED: sodium/potassium-transporting ATPase subunit beta-3 isoform X2
FTFTSHTPGDHQICLHSNSTR	Cricetulus griseus	354485267	PREDICTED: transmembrane emp24 domain-containing protein 4
DRVPDSCCINITVGCGIDFK	Cricetulus griseus	354488193	PREDICTED: CD63 antigen
NSTFELPSSAEVLNSNSSCGR	Cricetulus griseus	350540096	lysosome-associated membrane glycoprotein 1 precursor
VIDLWDLAQTANFTEK	Cricetulus griseus	625184194	PREDICTED: alpha-2-macroglobulin receptor-associated protein isoform X2
VIDLWDLAQTANFTEK	Cricetulus griseus	354468422	PREDICTED: alpha-2-macroglobulin receptor-associated protein isoform X1
VIDLWDLAQTANFTEK	Cricetulus griseus	1032947861	PREDICTED: alpha-2-macroglobulin receptor-associated protein isoform X3
VIDLWDLAQTANFTEK	Cricetulus griseus	625184194	PREDICTED: alpha-2-macroglobulin receptor-associated protein isoform X2
VIDLWDLAQTANFTEK	Cricetulus griseus	354468422	PREDICTED: alpha-2-macroglobulin receptor-associated protein isoform X1
VIDLWDLAQTANFTEK	Cricetulus griseus	1032947861	PREDICTED: alpha-2-macroglobulin receptor-associated protein isoform X3
VIDLWDLAQTANFTEK	Cricetulus griseus	625184194	PREDICTED: alpha-2-macroglobulin receptor-associated protein isoform X2
VIDLWDLAQTANFTEK	Cricetulus griseus	354468422	PREDICTED: alpha-2-macroglobulin receptor-associated protein isoform X1
VIDLWDLAQTANFTEK	Cricetulus griseus	1032947861	PREDICTED: alpha-2-macroglobulin receptor-associated protein isoform X3
HTGPGILSMANAGPNTNGSQFFICTAK	Cricetulus griseus	1032921068	PREDICTED: nuclear body protein SP140 isoform X1
HTGPGILSMANAGPNTNGSQFFICTAK	Cricetulus griseus	625283292	PREDICTED: peptidyl-prolyl cis-trans isomerase A-like
HTGPGILSMANAGPNTNGSQFFICTAK	Cricetulus griseus	354484841	PREDICTED: peptidyl-prolyl cis-trans isomerase A-like
HTGPGILSMANAGPNTNGSQFFICTAK	Cricetulus griseus	354483044	PREDICTED: peptidyl-prolyl cis-trans isomerase A-like isoform X1
HTGPGILSMANAGPNTNGSQFFICTAK	Cricetulus griseus	625203986	PREDICTED: peptidyl-prolyl cis-trans isomerase A
HTGPGILSMANAGPNTNGSQFFICTAK	Cricetulus griseus	1032921068	PREDICTED: nuclear body protein SP140 isoform X1
HTGPGILSMANAGPNTNGSQFFICTAK	Cricetulus griseus	625283292	PREDICTED: peptidyl-prolyl cis-trans isomerase A-like
HTGPGILSMANAGPNTNGSQFFICTAK	Cricetulus griseus	354484841	PREDICTED: peptidyl-prolyl cis-trans isomerase A-like
HTGPGILSMANAGPNTNGSQFFICTAK	Cricetulus griseus	354483044	PREDICTED: peptidyl-prolyl cis-trans isomerase A-like isoform X1
HTGPGILSMANAGPNTNGSQFFICTAK	Cricetulus griseus	625203986	PREDICTED: peptidyl-prolyl cis-trans isomerase A
HTGPGILSMANAGPNTNGSQFFICTAK	Cricetulus griseus	1032921068	PREDICTED: nuclear body protein SP140 isoform X1
HTGPGILSMANAGPNTNGSQFFICTAK	Cricetulus griseus	625283292	PREDICTED: peptidyl-prolyl cis-trans isomerase A-like
HTGPGILSMANAGPNTNGSQFFICTAK	Cricetulus griseus	354484841	PREDICTED: peptidyl-prolyl cis-trans isomerase A-like
HTGPGILSMANAGPNTNGSQFFICTAK	Cricetulus griseus	354483044	PREDICTED: peptidyl-prolyl cis-trans isomerase A-like isoform X1
HTGPGILSMANAGPNTNGSQFFICTAK	Cricetulus griseus	625203986	PREDICTED: peptidyl-prolyl cis-trans isomerase A
HTGPGILSMANAGPNTNGSQFFICTAK	Cricetulus griseus	1032921068	PREDICTED: nuclear body protein SP140 isoform X1
HTGPGILSMANAGPNTNGSQFFICTAK	Cricetulus griseus	625283292	PREDICTED: peptidyl-prolyl cis-trans isomerase A-like
HTGPGILSMANAGPNTNGSQFFICTAK	Cricetulus griseus	354484841	PREDICTED: peptidyl-prolyl cis-trans isomerase A-like
HTGPGILSMANAGPNTNGSQFFICTAK	Cricetulus griseus	354483044	PREDICTED: peptidyl-prolyl cis-trans isomerase A-like isoform X1
HTGPGILSMANAGPNTNGSQFFICTAK	Cricetulus griseus	625203986	PREDICTED: peptidyl-prolyl cis-trans isomerase A
HTGPGILSMANAGPNTNGSQFFICTAK	Cricetulus griseus	1032921068	PREDICTED: nuclear body protein SP140 isoform X1
HTGPGILSMANAGPNTNGSQFFICTAK	Cricetulus griseus	625283292	PREDICTED: peptidyl-prolyl cis-trans isomerase A-like
HTGPGILSMANAGPNTNGSQFFICTAK	Cricetulus griseus	354484841	PREDICTED: peptidyl-prolyl cis-trans isomerase A-like
HTGPGILSMANAGPNTNGSQFFICTAK	Cricetulus griseus	354483044	PREDICTED: peptidyl-prolyl cis-trans isomerase A-like isoform X1
HTGPGILSMANAGPNTNGSQFFICTAK	Cricetulus griseus	625203986	PREDICTED: peptidyl-prolyl cis-trans isomerase A
DNLTLWTSDMQGDGEEQNKEALQDVEDENQ	Cricetulus griseus	625260069	PREDICTED: 14-3-3 protein epsilon isoform X2
YYEGELSYLNVTR	Cricetulus griseus	354496335	PREDICTED: cathepsin D
YVHDGSETPTDSFVLVANASEMDR	Cricetulus griseus	625244342	PREDICTED: chondroitin sulfate proteoglycan 4
YVHDGSETPTDSFVLVANASEMDR	Cricetulus griseus	354471469	PREDICTED: chondroitin sulfate proteoglycan 4
YVHDGSETPTDSFVLVANASEMDR	Cricetulus griseus	625244342	PREDICTED: chondroitin sulfate proteoglycan 4
YVHDGSETPTDSFVLVANASEMDR	Cricetulus griseus	354471469	PREDICTED: chondroitin sulfate proteoglycan 4
KENSSEICSNNGECVCGQCVCR	Cricetulus griseus	1032906512	PREDICTED: integrin beta-1
TILVDNNTWNNTHISR	Cricetulus griseus	625219422	PREDICTED: dolichyl-diphosphooligosaccharide--protein glycosyltransferase subunit STT3A isoform X2
TILVDNNTWNNTHISR	Cricetulus griseus	625219424	PREDICTED: dolichyl-diphosphooligosaccharide--protein glycosyltransferase subunit STT3A isoform X1
TILVDNNTWNNTHISR	Cricetulus griseus	625219422	PREDICTED: dolichyl-diphosphooligosaccharide--protein glycosyltransferase subunit STT3A isoform X2
TILVDNNTWNNTHISR	Cricetulus griseus	625219424	PREDICTED: dolichyl-diphosphooligosaccharide--protein glycosyltransferase subunit STT3A isoform X1
VTNSNANAAGPLIVAGYNVSGSVR	Cricetulus griseus	625214996	PREDICTED: LOW QUALITY PROTEIN: nodal modulator 1 isoform X1
VTNSNANAAGPLIVAGYNVSGSVR	Cricetulus griseus	1032963837	PREDICTED: nodal modulator 1 isoform X3
VTNSNANAAGPLIVAGYNVSGSVR	Cricetulus griseus	625214996	PREDICTED: LOW QUALITY PROTEIN: nodal modulator 1 isoform X1
VTNSNANAAGPLIVAGYNVSGSVR	Cricetulus griseus	1032963837	PREDICTED: nodal modulator 1 isoform X3
DMSDELGCINVTQCDGPNK	Cricetulus griseus	350540068	low-density lipoprotein receptor precursor
DMSDELGCINVTQCDGPNK	Cricetulus griseus	625191925	PREDICTED: low-density lipoprotein receptor isoform X1
DMSDELGCINVTQCDGPNK	Cricetulus griseus	350540068	low-density lipoprotein receptor precursor
DMSDELGCINVTQCDGPNK	Cricetulus griseus	625191925	PREDICTED: low-density lipoprotein receptor isoform X1
HMNYTSLIAFHCK	Cricetulus griseus	625199968	PREDICTED: cation-independent mannose-6-phosphate receptor isoform X1
HMNYTSLIAFHCK	Cricetulus griseus	625286612	PREDICTED: cation-independent mannose-6-phosphate receptor isoform X2
HMNYTSLIAFHCK	Cricetulus griseus	625199968	PREDICTED: cation-independent mannose-6-phosphate receptor isoform X1
HMNYTSLIAFHCK	Cricetulus griseus	625286612	PREDICTED: cation-independent mannose-6-phosphate receptor isoform X2
GGGGYGGSGDGYNGFGNDGSNFGGGGSYNDFGNYNNQSSNFGPMK	Cricetulus griseus	354503661	PREDICTED: heterogeneous nuclear ribonucleoprotein A1 isoform X2
LSGAPPGQVQFTLNASSEDHER	Cricetulus griseus	350539683	intercellular adhesion molecule 1 precursor
LDENDCPGNWTWPEGSQQNLSCQAFGNPPPK	Cricetulus griseus	350539683	intercellular adhesion molecule 1 precursor
TTLVDNNTWNNSHIALVGK	Cricetulus griseus	1032926779	PREDICTED: dolichyl-diphosphooligosaccharide--protein glycosyltransferase subunit STT3B isoform X2
TTLVDNNTWNNSHIALVGK	Cricetulus griseus	625183409	PREDICTED: dolichyl-diphosphooligosaccharide--protein glycosyltransferase subunit STT3B isoform X1
TTLVDNNTWNNSHIALVGK	Cricetulus griseus	1032926779	PREDICTED: dolichyl-diphosphooligosaccharide--protein glycosyltransferase subunit STT3B isoform X2
TTLVDNNTWNNSHIALVGK	Cricetulus griseus	625183409	PREDICTED: dolichyl-diphosphooligosaccharide--protein glycosyltransferase subunit STT3B isoform X1
VFPYISVMVNNGSLSYDHSK	Cricetulus griseus	354471953	PREDICTED: vesicular integral-membrane protein VIP36
MHLNGSNVQVLHR	Cricetulus griseus	625279203	PREDICTED: prolow-density lipoprotein receptor-related protein 1 isoform X3
MHLNGSNVQVLHR	Cricetulus griseus	354490790	PREDICTED: prolow-density lipoprotein receptor-related protein 1 isoform X1
MHLNGSNVQVLHR	Cricetulus griseus	625279203	PREDICTED: prolow-density lipoprotein receptor-related protein 1 isoform X3
MHLNGSNVQVLHR	Cricetulus griseus	354490790	PREDICTED: prolow-density lipoprotein receptor-related protein 1 isoform X1
NPCTSEQNCTSPFSYK	Cricetulus griseus	1032906512	PREDICTED: integrin beta-1
YHYNGSLMDGTLFDSSYSR	Cricetulus griseus	1032849210	PREDICTED: peptidyl-prolyl cis-trans isomerase FKBP10 isoform X2
YHYNGSLMDGTLFDSSYSR	Cricetulus griseus	354484982	PREDICTED: peptidyl-prolyl cis-trans isomerase FKBP10 isoform X1
YHYNGSLMDGTLFDSSYSR	Cricetulus griseus	1032849210	PREDICTED: peptidyl-prolyl cis-trans isomerase FKBP10 isoform X2
YHYNGSLMDGTLFDSSYSR	Cricetulus griseus	354484982	PREDICTED: peptidyl-prolyl cis-trans isomerase FKBP10 isoform X1
YIQVVYLHNNNISAVGSNDFCPPGYNTK	Cricetulus griseus	354483485	PREDICTED: decorin
AVNQNKPVGSWVGATQECNDSSVLYR	Cricetulus griseus	1032836448	PREDICTED: placenta-expressed transcript 1 protein
TVTISEPHNVTYNGSSCGDDQGVAK	Cricetulus griseus	350537657	lysosome-associated membrane glycoprotein 2 precursor
INETHIFNGSNWIMLIYK	Cricetulus griseus	354494283	PREDICTED: cation-dependent mannose-6-phosphate receptor
LQQEFHCCGSNNSQDWR	Cricetulus griseus	1032914483	PREDICTED: CD151 antigen
INNGGCQDLCLLTHQGHVNCSCR	Cricetulus griseus	625279203	PREDICTED: prolow-density lipoprotein receptor-related protein 1 isoform X3
INNGGCQDLCLLTHQGHVNCSCR	Cricetulus griseus	354490790	PREDICTED: prolow-density lipoprotein receptor-related protein 1 isoform X1
INNGGCQDLCLLTHQGHVNCSCR	Cricetulus griseus	625279203	PREDICTED: prolow-density lipoprotein receptor-related protein 1 isoform X3
INNGGCQDLCLLTHQGHVNCSCR	Cricetulus griseus	354490790	PREDICTED: prolow-density lipoprotein receptor-related protein 1 isoform X1
TYVTNDTEVAQNNYEALK	Cricetulus griseus	354476738	PREDICTED: lysosomal protective protein
TYVTNDTEVAQNNYEALK	Cricetulus griseus	625234755	PREDICTED: lysosomal protective protein
TYVTNDTEVAQNNYEALK	Cricetulus griseus	354476738	PREDICTED: lysosomal protective protein
TYVTNDTEVAQNNYEALK	Cricetulus griseus	625234755	PREDICTED: lysosomal protective protein
DGQGLPLTGNVTTSQMANER	Cricetulus griseus	625198321	PREDICTED: CD276 antigen isoform X2
DGQGLPLTGNVTTSQMANER	Cricetulus griseus	1032934550	PREDICTED: CD276 antigen isoform X3
DGQGLPLTGNVTTSQMANER	Cricetulus griseus	1032844449	PREDICTED: CD276 antigen isoform X1
DGQGLPLTGNVTTSQMANER	Cricetulus griseus	625198321	PREDICTED: CD276 antigen isoform X2
DGQGLPLTGNVTTSQMANER	Cricetulus griseus	1032934550	PREDICTED: CD276 antigen isoform X3
DGQGLPLTGNVTTSQMANER	Cricetulus griseus	1032844449	PREDICTED: CD276 antigen isoform X1
DGQGLPLTGNVTTSQMANER	Cricetulus griseus	625198321	PREDICTED: CD276 antigen isoform X2
DGQGLPLTGNVTTSQMANER	Cricetulus griseus	1032934550	PREDICTED: CD276 antigen isoform X3
DGQGLPLTGNVTTSQMANER	Cricetulus griseus	1032844449	PREDICTED: CD276 antigen isoform X1
LSSCVNCTEQSQPVAFPPSTEPAFVTVPQR	Cricetulus griseus	354481943	PREDICTED: laminin subunit alpha-5 isoform X1
LSSCVNCTEQSQPVAFPPSTEPAFVTVPQR	Cricetulus griseus	625243728	PREDICTED: laminin subunit alpha-5 isoform X2
LSSCVNCTEQSQPVAFPPSTEPAFVTVPQR	Cricetulus griseus	354481943	PREDICTED: laminin subunit alpha-5 isoform X1
LSSCVNCTEQSQPVAFPPSTEPAFVTVPQR	Cricetulus griseus	625243728	PREDICTED: laminin subunit alpha-5 isoform X2
HEEGHMLNCTCFGQGR	Cricetulus griseus	354494383	PREDICTED: fibronectin isoform X4
HEEGHMLNCTCFGQGR	Cricetulus griseus	625215061	PREDICTED: fibronectin isoform X10
HEEGHMLNCTCFGQGR	Cricetulus griseus	625215054	PREDICTED: fibronectin isoform X5
HEEGHMLNCTCFGQGR	Cricetulus griseus	625215058	PREDICTED: fibronectin isoform X7
HEEGHMLNCTCFGQGR	Cricetulus griseus	625215063	PREDICTED: fibronectin isoform X11
HEEGHMLNCTCFGQGR	Cricetulus griseus	354494385	PREDICTED: fibronectin isoform X8
HEEGHMLNCTCFGQGR	Cricetulus griseus	354494381	PREDICTED: fibronectin isoform X1
HEEGHMLNCTCFGQGR	Cricetulus griseus	625215056	PREDICTED: fibronectin isoform X6
HEEGHMLNCTCFGQGR	Cricetulus griseus	625215049	PREDICTED: fibronectin isoform X2
HEEGHMLNCTCFGQGR	Cricetulus griseus	625215051	PREDICTED: fibronectin isoform X3
HEEGHMLNCTCFGQGR	Cricetulus griseus	1032913315	PREDICTED: fibronectin isoform X9
HEEGHMLNCTCFGQGR	Cricetulus griseus	625269835	PREDICTED: fibronectin isoform X13
HEEGHMLNCTCFGQGR	Cricetulus griseus	1032913319	PREDICTED: fibronectin isoform X12
HEEGHMLNCTCFGQGR	Cricetulus griseus	354494383	PREDICTED: fibronectin isoform X4
HEEGHMLNCTCFGQGR	Cricetulus griseus	625215061	PREDICTED: fibronectin isoform X10
HEEGHMLNCTCFGQGR	Cricetulus griseus	625215054	PREDICTED: fibronectin isoform X5
HEEGHMLNCTCFGQGR	Cricetulus griseus	625215058	PREDICTED: fibronectin isoform X7
HEEGHMLNCTCFGQGR	Cricetulus griseus	625215063	PREDICTED: fibronectin isoform X11
HEEGHMLNCTCFGQGR	Cricetulus griseus	354494385	PREDICTED: fibronectin isoform X8
HEEGHMLNCTCFGQGR	Cricetulus griseus	354494381	PREDICTED: fibronectin isoform X1
HEEGHMLNCTCFGQGR	Cricetulus griseus	625215056	PREDICTED: fibronectin isoform X6
HEEGHMLNCTCFGQGR	Cricetulus griseus	625215049	PREDICTED: fibronectin isoform X2
HEEGHMLNCTCFGQGR	Cricetulus griseus	625215051	PREDICTED: fibronectin isoform X3
HEEGHMLNCTCFGQGR	Cricetulus griseus	1032913315	PREDICTED: fibronectin isoform X9
HEEGHMLNCTCFGQGR	Cricetulus griseus	625269835	PREDICTED: fibronectin isoform X13
HEEGHMLNCTCFGQGR	Cricetulus griseus	1032913319	PREDICTED: fibronectin isoform X12
HEEGHMLNCTCFGQGR	Cricetulus griseus	354494383	PREDICTED: fibronectin isoform X4
HEEGHMLNCTCFGQGR	Cricetulus griseus	625215061	PREDICTED: fibronectin isoform X10
HEEGHMLNCTCFGQGR	Cricetulus griseus	625215054	PREDICTED: fibronectin isoform X5
HEEGHMLNCTCFGQGR	Cricetulus griseus	625215058	PREDICTED: fibronectin isoform X7
HEEGHMLNCTCFGQGR	Cricetulus griseus	625215063	PREDICTED: fibronectin isoform X11
HEEGHMLNCTCFGQGR	Cricetulus griseus	354494385	PREDICTED: fibronectin isoform X8
HEEGHMLNCTCFGQGR	Cricetulus griseus	354494381	PREDICTED: fibronectin isoform X1
HEEGHMLNCTCFGQGR	Cricetulus griseus	625215056	PREDICTED: fibronectin isoform X6
HEEGHMLNCTCFGQGR	Cricetulus griseus	625215049	PREDICTED: fibronectin isoform X2
HEEGHMLNCTCFGQGR	Cricetulus griseus	625215051	PREDICTED: fibronectin isoform X3
HEEGHMLNCTCFGQGR	Cricetulus griseus	1032913315	PREDICTED: fibronectin isoform X9
HEEGHMLNCTCFGQGR	Cricetulus griseus	625269835	PREDICTED: fibronectin isoform X13
HEEGHMLNCTCFGQGR	Cricetulus griseus	1032913319	PREDICTED: fibronectin isoform X12
HEEGHMLNCTCFGQGR	Cricetulus griseus	354494383	PREDICTED: fibronectin isoform X4
HEEGHMLNCTCFGQGR	Cricetulus griseus	625215061	PREDICTED: fibronectin isoform X10
HEEGHMLNCTCFGQGR	Cricetulus griseus	625215054	PREDICTED: fibronectin isoform X5
HEEGHMLNCTCFGQGR	Cricetulus griseus	625215058	PREDICTED: fibronectin isoform X7
HEEGHMLNCTCFGQGR	Cricetulus griseus	625215063	PREDICTED: fibronectin isoform X11
HEEGHMLNCTCFGQGR	Cricetulus griseus	354494385	PREDICTED: fibronectin isoform X8
HEEGHMLNCTCFGQGR	Cricetulus griseus	354494381	PREDICTED: fibronectin isoform X1
HEEGHMLNCTCFGQGR	Cricetulus griseus	625215056	PREDICTED: fibronectin isoform X6
HEEGHMLNCTCFGQGR	Cricetulus griseus	625215049	PREDICTED: fibronectin isoform X2
HEEGHMLNCTCFGQGR	Cricetulus griseus	625215051	PREDICTED: fibronectin isoform X3
HEEGHMLNCTCFGQGR	Cricetulus griseus	1032913315	PREDICTED: fibronectin isoform X9
HEEGHMLNCTCFGQGR	Cricetulus griseus	625269835	PREDICTED: fibronectin isoform X13
HEEGHMLNCTCFGQGR	Cricetulus griseus	1032913319	PREDICTED: fibronectin isoform X12
HEEGHMLNCTCFGQGR	Cricetulus griseus	354494383	PREDICTED: fibronectin isoform X4
HEEGHMLNCTCFGQGR	Cricetulus griseus	625215061	PREDICTED: fibronectin isoform X10
HEEGHMLNCTCFGQGR	Cricetulus griseus	625215054	PREDICTED: fibronectin isoform X5
HEEGHMLNCTCFGQGR	Cricetulus griseus	625215058	PREDICTED: fibronectin isoform X7
HEEGHMLNCTCFGQGR	Cricetulus griseus	625215063	PREDICTED: fibronectin isoform X11
HEEGHMLNCTCFGQGR	Cricetulus griseus	354494385	PREDICTED: fibronectin isoform X8
HEEGHMLNCTCFGQGR	Cricetulus griseus	354494381	PREDICTED: fibronectin isoform X1
HEEGHMLNCTCFGQGR	Cricetulus griseus	625215056	PREDICTED: fibronectin isoform X6
HEEGHMLNCTCFGQGR	Cricetulus griseus	625215049	PREDICTED: fibronectin isoform X2
HEEGHMLNCTCFGQGR	Cricetulus griseus	625215051	PREDICTED: fibronectin isoform X3
HEEGHMLNCTCFGQGR	Cricetulus griseus	1032913315	PREDICTED: fibronectin isoform X9
HEEGHMLNCTCFGQGR	Cricetulus griseus	625269835	PREDICTED: fibronectin isoform X13
HEEGHMLNCTCFGQGR	Cricetulus griseus	1032913319	PREDICTED: fibronectin isoform X12
HEEGHMLNCTCFGQGR	Cricetulus griseus	354494383	PREDICTED: fibronectin isoform X4
HEEGHMLNCTCFGQGR	Cricetulus griseus	625215061	PREDICTED: fibronectin isoform X10
HEEGHMLNCTCFGQGR	Cricetulus griseus	625215054	PREDICTED: fibronectin isoform X5
HEEGHMLNCTCFGQGR	Cricetulus griseus	625215058	PREDICTED: fibronectin isoform X7
HEEGHMLNCTCFGQGR	Cricetulus griseus	625215063	PREDICTED: fibronectin isoform X11
HEEGHMLNCTCFGQGR	Cricetulus griseus	354494385	PREDICTED: fibronectin isoform X8
HEEGHMLNCTCFGQGR	Cricetulus griseus	354494381	PREDICTED: fibronectin isoform X1
HEEGHMLNCTCFGQGR	Cricetulus griseus	625215056	PREDICTED: fibronectin isoform X6
HEEGHMLNCTCFGQGR	Cricetulus griseus	625215049	PREDICTED: fibronectin isoform X2
HEEGHMLNCTCFGQGR	Cricetulus griseus	625215051	PREDICTED: fibronectin isoform X3
HEEGHMLNCTCFGQGR	Cricetulus griseus	1032913315	PREDICTED: fibronectin isoform X9
HEEGHMLNCTCFGQGR	Cricetulus griseus	625269835	PREDICTED: fibronectin isoform X13
HEEGHMLNCTCFGQGR	Cricetulus griseus	1032913319	PREDICTED: fibronectin isoform X12
HEEGHMLNCTCFGQGR	Cricetulus griseus	354494383	PREDICTED: fibronectin isoform X4
HEEGHMLNCTCFGQGR	Cricetulus griseus	625215061	PREDICTED: fibronectin isoform X10
HEEGHMLNCTCFGQGR	Cricetulus griseus	625215054	PREDICTED: fibronectin isoform X5
HEEGHMLNCTCFGQGR	Cricetulus griseus	625215058	PREDICTED: fibronectin isoform X7
HEEGHMLNCTCFGQGR	Cricetulus griseus	625215063	PREDICTED: fibronectin isoform X11
HEEGHMLNCTCFGQGR	Cricetulus griseus	354494385	PREDICTED: fibronectin isoform X8
HEEGHMLNCTCFGQGR	Cricetulus griseus	354494381	PREDICTED: fibronectin isoform X1
HEEGHMLNCTCFGQGR	Cricetulus griseus	625215056	PREDICTED: fibronectin isoform X6
HEEGHMLNCTCFGQGR	Cricetulus griseus	625215049	PREDICTED: fibronectin isoform X2
HEEGHMLNCTCFGQGR	Cricetulus griseus	625215051	PREDICTED: fibronectin isoform X3
HEEGHMLNCTCFGQGR	Cricetulus griseus	1032913315	PREDICTED: fibronectin isoform X9
HEEGHMLNCTCFGQGR	Cricetulus griseus	625269835	PREDICTED: fibronectin isoform X13
HEEGHMLNCTCFGQGR	Cricetulus griseus	1032913319	PREDICTED: fibronectin isoform X12
HEEGHMLNCTCFGQGR	Cricetulus griseus	354494383	PREDICTED: fibronectin isoform X4
HEEGHMLNCTCFGQGR	Cricetulus griseus	625215061	PREDICTED: fibronectin isoform X10
HEEGHMLNCTCFGQGR	Cricetulus griseus	625215054	PREDICTED: fibronectin isoform X5
HEEGHMLNCTCFGQGR	Cricetulus griseus	625215058	PREDICTED: fibronectin isoform X7
HEEGHMLNCTCFGQGR	Cricetulus griseus	625215063	PREDICTED: fibronectin isoform X11
HEEGHMLNCTCFGQGR	Cricetulus griseus	354494385	PREDICTED: fibronectin isoform X8
HEEGHMLNCTCFGQGR	Cricetulus griseus	354494381	PREDICTED: fibronectin isoform X1
HEEGHMLNCTCFGQGR	Cricetulus griseus	625215056	PREDICTED: fibronectin isoform X6
HEEGHMLNCTCFGQGR	Cricetulus griseus	625215049	PREDICTED: fibronectin isoform X2
HEEGHMLNCTCFGQGR	Cricetulus griseus	625215051	PREDICTED: fibronectin isoform X3
HEEGHMLNCTCFGQGR	Cricetulus griseus	1032913315	PREDICTED: fibronectin isoform X9
HEEGHMLNCTCFGQGR	Cricetulus griseus	625269835	PREDICTED: fibronectin isoform X13
HEEGHMLNCTCFGQGR	Cricetulus griseus	1032913319	PREDICTED: fibronectin isoform X12
HEEGHMLNCTCFGQGR	Cricetulus griseus	354494383	PREDICTED: fibronectin isoform X4
HEEGHMLNCTCFGQGR	Cricetulus griseus	625215061	PREDICTED: fibronectin isoform X10
HEEGHMLNCTCFGQGR	Cricetulus griseus	625215054	PREDICTED: fibronectin isoform X5
HEEGHMLNCTCFGQGR	Cricetulus griseus	625215058	PREDICTED: fibronectin isoform X7
HEEGHMLNCTCFGQGR	Cricetulus griseus	625215063	PREDICTED: fibronectin isoform X11
HEEGHMLNCTCFGQGR	Cricetulus griseus	354494385	PREDICTED: fibronectin isoform X8
HEEGHMLNCTCFGQGR	Cricetulus griseus	354494381	PREDICTED: fibronectin isoform X1
HEEGHMLNCTCFGQGR	Cricetulus griseus	625215056	PREDICTED: fibronectin isoform X6
HEEGHMLNCTCFGQGR	Cricetulus griseus	625215049	PREDICTED: fibronectin isoform X2
HEEGHMLNCTCFGQGR	Cricetulus griseus	625215051	PREDICTED: fibronectin isoform X3
HEEGHMLNCTCFGQGR	Cricetulus griseus	1032913315	PREDICTED: fibronectin isoform X9
HEEGHMLNCTCFGQGR	Cricetulus griseus	625269835	PREDICTED: fibronectin isoform X13
HEEGHMLNCTCFGQGR	Cricetulus griseus	1032913319	PREDICTED: fibronectin isoform X12
HEEGHMLNCTCFGQGR	Cricetulus griseus	354494383	PREDICTED: fibronectin isoform X4
HEEGHMLNCTCFGQGR	Cricetulus griseus	625215061	PREDICTED: fibronectin isoform X10
HEEGHMLNCTCFGQGR	Cricetulus griseus	625215054	PREDICTED: fibronectin isoform X5
HEEGHMLNCTCFGQGR	Cricetulus griseus	625215058	PREDICTED: fibronectin isoform X7
HEEGHMLNCTCFGQGR	Cricetulus griseus	625215063	PREDICTED: fibronectin isoform X11
HEEGHMLNCTCFGQGR	Cricetulus griseus	354494385	PREDICTED: fibronectin isoform X8
HEEGHMLNCTCFGQGR	Cricetulus griseus	354494381	PREDICTED: fibronectin isoform X1
HEEGHMLNCTCFGQGR	Cricetulus griseus	625215056	PREDICTED: fibronectin isoform X6
HEEGHMLNCTCFGQGR	Cricetulus griseus	625215049	PREDICTED: fibronectin isoform X2
HEEGHMLNCTCFGQGR	Cricetulus griseus	625215051	PREDICTED: fibronectin isoform X3
HEEGHMLNCTCFGQGR	Cricetulus griseus	1032913315	PREDICTED: fibronectin isoform X9
HEEGHMLNCTCFGQGR	Cricetulus griseus	625269835	PREDICTED: fibronectin isoform X13
HEEGHMLNCTCFGQGR	Cricetulus griseus	1032913319	PREDICTED: fibronectin isoform X12
HEEGHMLNCTCFGQGR	Cricetulus griseus	354494383	PREDICTED: fibronectin isoform X4
HEEGHMLNCTCFGQGR	Cricetulus griseus	625215061	PREDICTED: fibronectin isoform X10
HEEGHMLNCTCFGQGR	Cricetulus griseus	625215054	PREDICTED: fibronectin isoform X5
HEEGHMLNCTCFGQGR	Cricetulus griseus	625215058	PREDICTED: fibronectin isoform X7
HEEGHMLNCTCFGQGR	Cricetulus griseus	625215063	PREDICTED: fibronectin isoform X11
HEEGHMLNCTCFGQGR	Cricetulus griseus	354494385	PREDICTED: fibronectin isoform X8
HEEGHMLNCTCFGQGR	Cricetulus griseus	354494381	PREDICTED: fibronectin isoform X1
HEEGHMLNCTCFGQGR	Cricetulus griseus	625215056	PREDICTED: fibronectin isoform X6
HEEGHMLNCTCFGQGR	Cricetulus griseus	625215049	PREDICTED: fibronectin isoform X2
HEEGHMLNCTCFGQGR	Cricetulus griseus	625215051	PREDICTED: fibronectin isoform X3
HEEGHMLNCTCFGQGR	Cricetulus griseus	1032913315	PREDICTED: fibronectin isoform X9
HEEGHMLNCTCFGQGR	Cricetulus griseus	625269835	PREDICTED: fibronectin isoform X13
HEEGHMLNCTCFGQGR	Cricetulus griseus	1032913319	PREDICTED: fibronectin isoform X12
HEEGHMLNCTCFGQGR	Cricetulus griseus	354494383	PREDICTED: fibronectin isoform X4
HEEGHMLNCTCFGQGR	Cricetulus griseus	625215061	PREDICTED: fibronectin isoform X10
HEEGHMLNCTCFGQGR	Cricetulus griseus	625215054	PREDICTED: fibronectin isoform X5
HEEGHMLNCTCFGQGR	Cricetulus griseus	625215058	PREDICTED: fibronectin isoform X7
HEEGHMLNCTCFGQGR	Cricetulus griseus	625215063	PREDICTED: fibronectin isoform X11
HEEGHMLNCTCFGQGR	Cricetulus griseus	354494385	PREDICTED: fibronectin isoform X8
HEEGHMLNCTCFGQGR	Cricetulus griseus	354494381	PREDICTED: fibronectin isoform X1
HEEGHMLNCTCFGQGR	Cricetulus griseus	625215056	PREDICTED: fibronectin isoform X6
HEEGHMLNCTCFGQGR	Cricetulus griseus	625215049	PREDICTED: fibronectin isoform X2
HEEGHMLNCTCFGQGR	Cricetulus griseus	625215051	PREDICTED: fibronectin isoform X3
HEEGHMLNCTCFGQGR	Cricetulus griseus	1032913315	PREDICTED: fibronectin isoform X9
HEEGHMLNCTCFGQGR	Cricetulus griseus	625269835	PREDICTED: fibronectin isoform X13
HEEGHMLNCTCFGQGR	Cricetulus griseus	1032913319	PREDICTED: fibronectin isoform X12
HEEGHMLNCTCFGQGR	Cricetulus griseus	354494383	PREDICTED: fibronectin isoform X4
HEEGHMLNCTCFGQGR	Cricetulus griseus	625215061	PREDICTED: fibronectin isoform X10
HEEGHMLNCTCFGQGR	Cricetulus griseus	625215054	PREDICTED: fibronectin isoform X5
HEEGHMLNCTCFGQGR	Cricetulus griseus	625215058	PREDICTED: fibronectin isoform X7
HEEGHMLNCTCFGQGR	Cricetulus griseus	625215063	PREDICTED: fibronectin isoform X11
HEEGHMLNCTCFGQGR	Cricetulus griseus	354494385	PREDICTED: fibronectin isoform X8
HEEGHMLNCTCFGQGR	Cricetulus griseus	354494381	PREDICTED: fibronectin isoform X1
HEEGHMLNCTCFGQGR	Cricetulus griseus	625215056	PREDICTED: fibronectin isoform X6
HEEGHMLNCTCFGQGR	Cricetulus griseus	625215049	PREDICTED: fibronectin isoform X2
HEEGHMLNCTCFGQGR	Cricetulus griseus	625215051	PREDICTED: fibronectin isoform X3
HEEGHMLNCTCFGQGR	Cricetulus griseus	1032913315	PREDICTED: fibronectin isoform X9
HEEGHMLNCTCFGQGR	Cricetulus griseus	625269835	PREDICTED: fibronectin isoform X13
HEEGHMLNCTCFGQGR	Cricetulus griseus	1032913319	PREDICTED: fibronectin isoform X12
RQNQSQALPPSSLQR	Cricetulus griseus	625193225	PREDICTED: nicastrin
TNATCSVNVDSCLVAVSGR	Cricetulus griseus	625252771	PREDICTED: CD59 glycoprotein isoform X1
TNATCSVNVDSCLVAVSGR	Cricetulus griseus	1032834009	PREDICTED: CD59 glycoprotein isoform X1
TNATCSVNVDSCLVAVSGR	Cricetulus griseus	625252771	PREDICTED: CD59 glycoprotein isoform X1
TNATCSVNVDSCLVAVSGR	Cricetulus griseus	1032834009	PREDICTED: CD59 glycoprotein isoform X1
HGAVVNESHHDALVEDIFDKEDEDKDGFISAR	Cricetulus griseus	354491392	PREDICTED: peptidyl-prolyl cis-trans isomerase FKBP14
TLNFSFPPDTVK	Cricetulus griseus	354482108	PREDICTED: CD109 antigen isoform X1
TLNFSFPPDTVK	Cricetulus griseus	1032846138	PREDICTED: CD109 antigen isoform X2
TLNFSFPPDTVK	Cricetulus griseus	354482108	PREDICTED: CD109 antigen isoform X1
TLNFSFPPDTVK	Cricetulus griseus	1032846138	PREDICTED: CD109 antigen isoform X2
AACAVRPQEVSMVNGTLTNPVTGR	Cricetulus griseus	625199968	PREDICTED: cation-independent mannose-6-phosphate receptor isoform X1
AACAVRPQEVSMVNGTLTNPVTGR	Cricetulus griseus	625286612	PREDICTED: cation-independent mannose-6-phosphate receptor isoform X2
AACAVRPQEVSMVNGTLTNPVTGR	Cricetulus griseus	625199968	PREDICTED: cation-independent mannose-6-phosphate receptor isoform X1
AACAVRPQEVSMVNGTLTNPVTGR	Cricetulus griseus	625286612	PREDICTED: cation-independent mannose-6-phosphate receptor isoform X2
TGNVVQNYWDIHLQAFVQNGTVSK	Cricetulus griseus	350537657	lysosome-associated membrane glycoprotein 2 precursor
TLLGYYNQSEGGSHTIQR	Cricetulus griseus	625229591	PREDICTED: MHC class I antigen Hm1-C5 isoform X1
KDTCAQECSHFNLTK	Cricetulus griseus	1032906512	PREDICTED: integrin beta-1
YPHNHHVVNNTLEGNCSSK	Cricetulus griseus	1032917675	PREDICTED: N-acetylglucosamine-6-sulfatase isoform X1
YPHNHHVVNNTLEGNCSSK	Cricetulus griseus	1032949074	PREDICTED: N-acetylglucosamine-6-sulfatase isoform X2
YPHNHHVVNNTLEGNCSSK	Cricetulus griseus	1032917675	PREDICTED: N-acetylglucosamine-6-sulfatase isoform X1
YPHNHHVVNNTLEGNCSSK	Cricetulus griseus	1032949074	PREDICTED: N-acetylglucosamine-6-sulfatase isoform X2
VCECYPNYTGSACDCSLDTAPCIASNGQICNGR	Cricetulus griseus	1032906512	PREDICTED: integrin beta-1
GQALLVNSSQPWEPLQLHVDK	sp	P01588	Erythropoietin
GFQWVTGDNHTSYSR	Cricetulus griseus	625266664	PREDICTED: thrombomodulin
GFQWVTGDNHTSYSR	Cricetulus griseus	354495613	PREDICTED: thrombomodulin
GFQWVTGDNHTSYSR	Cricetulus griseus	625266664	PREDICTED: thrombomodulin
GFQWVTGDNHTSYSR	Cricetulus griseus	354495613	PREDICTED: thrombomodulin
KKENGVFQEISNNSGR	Cricetulus griseus	354480524	PREDICTED: neuroplastin isoform X1
KKENGVFQEISNNSGR	Cricetulus griseus	1032934547	PREDICTED: neuroplastin isoform X2
KKENGVFQEISNNSGR	Cricetulus griseus	354480524	PREDICTED: neuroplastin isoform X1
KKENGVFQEISNNSGR	Cricetulus griseus	1032934547	PREDICTED: neuroplastin isoform X2
IYNTPSASYLEVTPDSENDFGNYNCTAVNR	Cricetulus griseus	1032836459	PREDICTED: neural cell adhesion molecule 1 isoform X4
IYNTPSASYLEVTPDSENDFGNYNCTAVNR	Cricetulus griseus	1032836461	PREDICTED: neural cell adhesion molecule 1 isoform X5
IYNTPSASYLEVTPDSENDFGNYNCTAVNR	Cricetulus griseus	1032836454	PREDICTED: neural cell adhesion molecule 1 isoform X1
IYNTPSASYLEVTPDSENDFGNYNCTAVNR	Cricetulus griseus	625189033	PREDICTED: neural cell adhesion molecule 1 isoform X8
IYNTPSASYLEVTPDSENDFGNYNCTAVNR	Cricetulus griseus	625189029	PREDICTED: neural cell adhesion molecule 1 isoform X6
IYNTPSASYLEVTPDSENDFGNYNCTAVNR	Cricetulus griseus	1032836456	PREDICTED: neural cell adhesion molecule 1 isoform X2
IYNTPSASYLEVTPDSENDFGNYNCTAVNR	Cricetulus griseus	1032836464	PREDICTED: neural cell adhesion molecule 1 isoform X7
IYNTPSASYLEVTPDSENDFGNYNCTAVNR	Cricetulus griseus	625189037	PREDICTED: neural cell adhesion molecule 1 isoform X3
IYNTPSASYLEVTPDSENDFGNYNCTAVNR	Cricetulus griseus	625255511	PREDICTED: neural cell adhesion molecule 1 isoform X10
IYNTPSASYLEVTPDSENDFGNYNCTAVNR	Cricetulus griseus	625189035	PREDICTED: neural cell adhesion molecule 1 isoform X9
IYNTPSASYLEVTPDSENDFGNYNCTAVNR	Cricetulus griseus	1032836459	PREDICTED: neural cell adhesion molecule 1 isoform X4
IYNTPSASYLEVTPDSENDFGNYNCTAVNR	Cricetulus griseus	1032836461	PREDICTED: neural cell adhesion molecule 1 isoform X5
IYNTPSASYLEVTPDSENDFGNYNCTAVNR	Cricetulus griseus	1032836454	PREDICTED: neural cell adhesion molecule 1 isoform X1
IYNTPSASYLEVTPDSENDFGNYNCTAVNR	Cricetulus griseus	625189033	PREDICTED: neural cell adhesion molecule 1 isoform X8
IYNTPSASYLEVTPDSENDFGNYNCTAVNR	Cricetulus griseus	625189029	PREDICTED: neural cell adhesion molecule 1 isoform X6
IYNTPSASYLEVTPDSENDFGNYNCTAVNR	Cricetulus griseus	1032836456	PREDICTED: neural cell adhesion molecule 1 isoform X2
IYNTPSASYLEVTPDSENDFGNYNCTAVNR	Cricetulus griseus	1032836464	PREDICTED: neural cell adhesion molecule 1 isoform X7
IYNTPSASYLEVTPDSENDFGNYNCTAVNR	Cricetulus griseus	625189037	PREDICTED: neural cell adhesion molecule 1 isoform X3
IYNTPSASYLEVTPDSENDFGNYNCTAVNR	Cricetulus griseus	625255511	PREDICTED: neural cell adhesion molecule 1 isoform X10
IYNTPSASYLEVTPDSENDFGNYNCTAVNR	Cricetulus griseus	625189035	PREDICTED: neural cell adhesion molecule 1 isoform X9
IYNTPSASYLEVTPDSENDFGNYNCTAVNR	Cricetulus griseus	1032836459	PREDICTED: neural cell adhesion molecule 1 isoform X4
IYNTPSASYLEVTPDSENDFGNYNCTAVNR	Cricetulus griseus	1032836461	PREDICTED: neural cell adhesion molecule 1 isoform X5
IYNTPSASYLEVTPDSENDFGNYNCTAVNR	Cricetulus griseus	1032836454	PREDICTED: neural cell adhesion molecule 1 isoform X1
IYNTPSASYLEVTPDSENDFGNYNCTAVNR	Cricetulus griseus	625189033	PREDICTED: neural cell adhesion molecule 1 isoform X8
IYNTPSASYLEVTPDSENDFGNYNCTAVNR	Cricetulus griseus	625189029	PREDICTED: neural cell adhesion molecule 1 isoform X6
IYNTPSASYLEVTPDSENDFGNYNCTAVNR	Cricetulus griseus	1032836456	PREDICTED: neural cell adhesion molecule 1 isoform X2
IYNTPSASYLEVTPDSENDFGNYNCTAVNR	Cricetulus griseus	1032836464	PREDICTED: neural cell adhesion molecule 1 isoform X7
IYNTPSASYLEVTPDSENDFGNYNCTAVNR	Cricetulus griseus	625189037	PREDICTED: neural cell adhesion molecule 1 isoform X3
IYNTPSASYLEVTPDSENDFGNYNCTAVNR	Cricetulus griseus	625255511	PREDICTED: neural cell adhesion molecule 1 isoform X10
IYNTPSASYLEVTPDSENDFGNYNCTAVNR	Cricetulus griseus	625189035	PREDICTED: neural cell adhesion molecule 1 isoform X9
IYNTPSASYLEVTPDSENDFGNYNCTAVNR	Cricetulus griseus	1032836459	PREDICTED: neural cell adhesion molecule 1 isoform X4
IYNTPSASYLEVTPDSENDFGNYNCTAVNR	Cricetulus griseus	1032836461	PREDICTED: neural cell adhesion molecule 1 isoform X5
IYNTPSASYLEVTPDSENDFGNYNCTAVNR	Cricetulus griseus	1032836454	PREDICTED: neural cell adhesion molecule 1 isoform X1
IYNTPSASYLEVTPDSENDFGNYNCTAVNR	Cricetulus griseus	625189033	PREDICTED: neural cell adhesion molecule 1 isoform X8
IYNTPSASYLEVTPDSENDFGNYNCTAVNR	Cricetulus griseus	625189029	PREDICTED: neural cell adhesion molecule 1 isoform X6
IYNTPSASYLEVTPDSENDFGNYNCTAVNR	Cricetulus griseus	1032836456	PREDICTED: neural cell adhesion molecule 1 isoform X2
IYNTPSASYLEVTPDSENDFGNYNCTAVNR	Cricetulus griseus	1032836464	PREDICTED: neural cell adhesion molecule 1 isoform X7
IYNTPSASYLEVTPDSENDFGNYNCTAVNR	Cricetulus griseus	625189037	PREDICTED: neural cell adhesion molecule 1 isoform X3
IYNTPSASYLEVTPDSENDFGNYNCTAVNR	Cricetulus griseus	625255511	PREDICTED: neural cell adhesion molecule 1 isoform X10
IYNTPSASYLEVTPDSENDFGNYNCTAVNR	Cricetulus griseus	625189035	PREDICTED: neural cell adhesion molecule 1 isoform X9
IYNTPSASYLEVTPDSENDFGNYNCTAVNR	Cricetulus griseus	1032836459	PREDICTED: neural cell adhesion molecule 1 isoform X4
IYNTPSASYLEVTPDSENDFGNYNCTAVNR	Cricetulus griseus	1032836461	PREDICTED: neural cell adhesion molecule 1 isoform X5
IYNTPSASYLEVTPDSENDFGNYNCTAVNR	Cricetulus griseus	1032836454	PREDICTED: neural cell adhesion molecule 1 isoform X1
IYNTPSASYLEVTPDSENDFGNYNCTAVNR	Cricetulus griseus	625189033	PREDICTED: neural cell adhesion molecule 1 isoform X8
IYNTPSASYLEVTPDSENDFGNYNCTAVNR	Cricetulus griseus	625189029	PREDICTED: neural cell adhesion molecule 1 isoform X6
IYNTPSASYLEVTPDSENDFGNYNCTAVNR	Cricetulus griseus	1032836456	PREDICTED: neural cell adhesion molecule 1 isoform X2
IYNTPSASYLEVTPDSENDFGNYNCTAVNR	Cricetulus griseus	1032836464	PREDICTED: neural cell adhesion molecule 1 isoform X7
IYNTPSASYLEVTPDSENDFGNYNCTAVNR	Cricetulus griseus	625189037	PREDICTED: neural cell adhesion molecule 1 isoform X3
IYNTPSASYLEVTPDSENDFGNYNCTAVNR	Cricetulus griseus	625255511	PREDICTED: neural cell adhesion molecule 1 isoform X10
IYNTPSASYLEVTPDSENDFGNYNCTAVNR	Cricetulus griseus	625189035	PREDICTED: neural cell adhesion molecule 1 isoform X9
IYNTPSASYLEVTPDSENDFGNYNCTAVNR	Cricetulus griseus	1032836459	PREDICTED: neural cell adhesion molecule 1 isoform X4
IYNTPSASYLEVTPDSENDFGNYNCTAVNR	Cricetulus griseus	1032836461	PREDICTED: neural cell adhesion molecule 1 isoform X5
IYNTPSASYLEVTPDSENDFGNYNCTAVNR	Cricetulus griseus	1032836454	PREDICTED: neural cell adhesion molecule 1 isoform X1
IYNTPSASYLEVTPDSENDFGNYNCTAVNR	Cricetulus griseus	625189033	PREDICTED: neural cell adhesion molecule 1 isoform X8
IYNTPSASYLEVTPDSENDFGNYNCTAVNR	Cricetulus griseus	625189029	PREDICTED: neural cell adhesion molecule 1 isoform X6
IYNTPSASYLEVTPDSENDFGNYNCTAVNR	Cricetulus griseus	1032836456	PREDICTED: neural cell adhesion molecule 1 isoform X2
IYNTPSASYLEVTPDSENDFGNYNCTAVNR	Cricetulus griseus	1032836464	PREDICTED: neural cell adhesion molecule 1 isoform X7
IYNTPSASYLEVTPDSENDFGNYNCTAVNR	Cricetulus griseus	625189037	PREDICTED: neural cell adhesion molecule 1 isoform X3
IYNTPSASYLEVTPDSENDFGNYNCTAVNR	Cricetulus griseus	625255511	PREDICTED: neural cell adhesion molecule 1 isoform X10
IYNTPSASYLEVTPDSENDFGNYNCTAVNR	Cricetulus griseus	625189035	PREDICTED: neural cell adhesion molecule 1 isoform X9
IYNTPSASYLEVTPDSENDFGNYNCTAVNR	Cricetulus griseus	1032836459	PREDICTED: neural cell adhesion molecule 1 isoform X4
IYNTPSASYLEVTPDSENDFGNYNCTAVNR	Cricetulus griseus	1032836461	PREDICTED: neural cell adhesion molecule 1 isoform X5
IYNTPSASYLEVTPDSENDFGNYNCTAVNR	Cricetulus griseus	1032836454	PREDICTED: neural cell adhesion molecule 1 isoform X1
IYNTPSASYLEVTPDSENDFGNYNCTAVNR	Cricetulus griseus	625189033	PREDICTED: neural cell adhesion molecule 1 isoform X8
IYNTPSASYLEVTPDSENDFGNYNCTAVNR	Cricetulus griseus	625189029	PREDICTED: neural cell adhesion molecule 1 isoform X6
IYNTPSASYLEVTPDSENDFGNYNCTAVNR	Cricetulus griseus	1032836456	PREDICTED: neural cell adhesion molecule 1 isoform X2
IYNTPSASYLEVTPDSENDFGNYNCTAVNR	Cricetulus griseus	1032836464	PREDICTED: neural cell adhesion molecule 1 isoform X7
IYNTPSASYLEVTPDSENDFGNYNCTAVNR	Cricetulus griseus	625189037	PREDICTED: neural cell adhesion molecule 1 isoform X3
IYNTPSASYLEVTPDSENDFGNYNCTAVNR	Cricetulus griseus	625255511	PREDICTED: neural cell adhesion molecule 1 isoform X10
IYNTPSASYLEVTPDSENDFGNYNCTAVNR	Cricetulus griseus	625189035	PREDICTED: neural cell adhesion molecule 1 isoform X9
IYNTPSASYLEVTPDSENDFGNYNCTAVNR	Cricetulus griseus	1032836459	PREDICTED: neural cell adhesion molecule 1 isoform X4
IYNTPSASYLEVTPDSENDFGNYNCTAVNR	Cricetulus griseus	1032836461	PREDICTED: neural cell adhesion molecule 1 isoform X5
IYNTPSASYLEVTPDSENDFGNYNCTAVNR	Cricetulus griseus	1032836454	PREDICTED: neural cell adhesion molecule 1 isoform X1
IYNTPSASYLEVTPDSENDFGNYNCTAVNR	Cricetulus griseus	625189033	PREDICTED: neural cell adhesion molecule 1 isoform X8
IYNTPSASYLEVTPDSENDFGNYNCTAVNR	Cricetulus griseus	625189029	PREDICTED: neural cell adhesion molecule 1 isoform X6
IYNTPSASYLEVTPDSENDFGNYNCTAVNR	Cricetulus griseus	1032836456	PREDICTED: neural cell adhesion molecule 1 isoform X2
IYNTPSASYLEVTPDSENDFGNYNCTAVNR	Cricetulus griseus	1032836464	PREDICTED: neural cell adhesion molecule 1 isoform X7
IYNTPSASYLEVTPDSENDFGNYNCTAVNR	Cricetulus griseus	625189037	PREDICTED: neural cell adhesion molecule 1 isoform X3
IYNTPSASYLEVTPDSENDFGNYNCTAVNR	Cricetulus griseus	625255511	PREDICTED: neural cell adhesion molecule 1 isoform X10
IYNTPSASYLEVTPDSENDFGNYNCTAVNR	Cricetulus griseus	625189035	PREDICTED: neural cell adhesion molecule 1 isoform X9
IYNTPSASYLEVTPDSENDFGNYNCTAVNR	Cricetulus griseus	1032836459	PREDICTED: neural cell adhesion molecule 1 isoform X4
IYNTPSASYLEVTPDSENDFGNYNCTAVNR	Cricetulus griseus	1032836461	PREDICTED: neural cell adhesion molecule 1 isoform X5
IYNTPSASYLEVTPDSENDFGNYNCTAVNR	Cricetulus griseus	1032836454	PREDICTED: neural cell adhesion molecule 1 isoform X1
IYNTPSASYLEVTPDSENDFGNYNCTAVNR	Cricetulus griseus	625189033	PREDICTED: neural cell adhesion molecule 1 isoform X8
IYNTPSASYLEVTPDSENDFGNYNCTAVNR	Cricetulus griseus	625189029	PREDICTED: neural cell adhesion molecule 1 isoform X6
IYNTPSASYLEVTPDSENDFGNYNCTAVNR	Cricetulus griseus	1032836456	PREDICTED: neural cell adhesion molecule 1 isoform X2
IYNTPSASYLEVTPDSENDFGNYNCTAVNR	Cricetulus griseus	1032836464	PREDICTED: neural cell adhesion molecule 1 isoform X7
IYNTPSASYLEVTPDSENDFGNYNCTAVNR	Cricetulus griseus	625189037	PREDICTED: neural cell adhesion molecule 1 isoform X3
IYNTPSASYLEVTPDSENDFGNYNCTAVNR	Cricetulus griseus	625255511	PREDICTED: neural cell adhesion molecule 1 isoform X10
IYNTPSASYLEVTPDSENDFGNYNCTAVNR	Cricetulus griseus	625189035	PREDICTED: neural cell adhesion molecule 1 isoform X9
IYNTPSASYLEVTPDSENDFGNYNCTAVNR	Cricetulus griseus	1032836459	PREDICTED: neural cell adhesion molecule 1 isoform X4
IYNTPSASYLEVTPDSENDFGNYNCTAVNR	Cricetulus griseus	1032836461	PREDICTED: neural cell adhesion molecule 1 isoform X5
IYNTPSASYLEVTPDSENDFGNYNCTAVNR	Cricetulus griseus	1032836454	PREDICTED: neural cell adhesion molecule 1 isoform X1
IYNTPSASYLEVTPDSENDFGNYNCTAVNR	Cricetulus griseus	625189033	PREDICTED: neural cell adhesion molecule 1 isoform X8
IYNTPSASYLEVTPDSENDFGNYNCTAVNR	Cricetulus griseus	625189029	PREDICTED: neural cell adhesion molecule 1 isoform X6
IYNTPSASYLEVTPDSENDFGNYNCTAVNR	Cricetulus griseus	1032836456	PREDICTED: neural cell adhesion molecule 1 isoform X2
IYNTPSASYLEVTPDSENDFGNYNCTAVNR	Cricetulus griseus	1032836464	PREDICTED: neural cell adhesion molecule 1 isoform X7
IYNTPSASYLEVTPDSENDFGNYNCTAVNR	Cricetulus griseus	625189037	PREDICTED: neural cell adhesion molecule 1 isoform X3
IYNTPSASYLEVTPDSENDFGNYNCTAVNR	Cricetulus griseus	625255511	PREDICTED: neural cell adhesion molecule 1 isoform X10
IYNTPSASYLEVTPDSENDFGNYNCTAVNR	Cricetulus griseus	625189035	PREDICTED: neural cell adhesion molecule 1 isoform X9
SSSHLPPSSYFNASGR	Cricetulus griseus	625242237	PREDICTED: tripeptidyl-peptidase 1 isoform X3
LCHTHGWNETSELMPPGAVFSCLYR	Cricetulus griseus	346716379	Golgi apparatus protein 1 precursor
VSHYIINSSGPRPPVPPSPAQPPPGVSPSR	Cricetulus griseus	625208854	PREDICTED: adapter molecule crk isoform X1, partial
LRNPCTSEQNCTSPFSYK	Cricetulus griseus	1032906512	PREDICTED: integrin beta-1
TGPVVEESGSLLLEYVNGSACTTSDGR	Cricetulus griseus	625199968	PREDICTED: cation-independent mannose-6-phosphate receptor isoform X1
TGPVVEESGSLLLEYVNGSACTTSDGR	Cricetulus griseus	625286612	PREDICTED: cation-independent mannose-6-phosphate receptor isoform X2
TGPVVEESGSLLLEYVNGSACTTSDGR	Cricetulus griseus	625199968	PREDICTED: cation-independent mannose-6-phosphate receptor isoform X1
TGPVVEESGSLLLEYVNGSACTTSDGR	Cricetulus griseus	625286612	PREDICTED: cation-independent mannose-6-phosphate receptor isoform X2
KQCETPQDPNNGVVHVLTDTQFGSVINYTCNAGYR	Cricetulus griseus	625286900	PREDICTED: complement component receptor 1-like protein isoform X3
KQCETPQDPNNGVVHVLTDTQFGSVINYTCNAGYR	Cricetulus griseus	625286898	PREDICTED: complement component receptor 1-like protein isoform X2
KQCETPQDPNNGVVHVLTDTQFGSVINYTCNAGYR	Cricetulus griseus	625223471	PREDICTED: complement component receptor 1-like protein isoform X1
KQCETPQDPNNGVVHVLTDTQFGSVINYTCNAGYR	Cricetulus griseus	625286900	PREDICTED: complement component receptor 1-like protein isoform X3
KQCETPQDPNNGVVHVLTDTQFGSVINYTCNAGYR	Cricetulus griseus	625286898	PREDICTED: complement component receptor 1-like protein isoform X2
KQCETPQDPNNGVVHVLTDTQFGSVINYTCNAGYR	Cricetulus griseus	625223471	PREDICTED: complement component receptor 1-like protein isoform X1
KQCETPQDPNNGVVHVLTDTQFGSVINYTCNAGYR	Cricetulus griseus	625286900	PREDICTED: complement component receptor 1-like protein isoform X3
KQCETPQDPNNGVVHVLTDTQFGSVINYTCNAGYR	Cricetulus griseus	625286898	PREDICTED: complement component receptor 1-like protein isoform X2
KQCETPQDPNNGVVHVLTDTQFGSVINYTCNAGYR	Cricetulus griseus	625223471	PREDICTED: complement component receptor 1-like protein isoform X1
CFNAMEVDAFNSSHPVSTPVENPAQIR	Cricetulus griseus	1032839714	PREDICTED: endoplasmic reticulum aminopeptidase 1 isoform X1
NYFHYNQTCPPVYDLK	Cricetulus griseus	625206865	PREDICTED: lysosomal acid lipase/cholesteryl ester hydrolase
TPMTNSSIQFLDDAFR	Cricetulus griseus	1032917675	PREDICTED: N-acetylglucosamine-6-sulfatase isoform X1
TPMTNSSIQFLDDAFR	Cricetulus griseus	1032949074	PREDICTED: N-acetylglucosamine-6-sulfatase isoform X2
TPMTNSSIQFLDDAFR	Cricetulus griseus	1032917675	PREDICTED: N-acetylglucosamine-6-sulfatase isoform X1
TPMTNSSIQFLDDAFR	Cricetulus griseus	1032949074	PREDICTED: N-acetylglucosamine-6-sulfatase isoform X2
YHYNGTLLDGTDFDNSYSR	Cricetulus griseus	1032957168	PREDICTED: peptidyl-prolyl cis-trans isomerase FKBP10 isoform X2
YHYNGTLLDGTDFDNSYSR	Cricetulus griseus	1032849210	PREDICTED: peptidyl-prolyl cis-trans isomerase FKBP10 isoform X2
YHYNGTLLDGTDFDNSYSR	Cricetulus griseus	625279630	PREDICTED: peptidyl-prolyl cis-trans isomerase FKBP10 isoform X1
YHYNGTLLDGTDFDNSYSR	Cricetulus griseus	354484982	PREDICTED: peptidyl-prolyl cis-trans isomerase FKBP10 isoform X1
YHYNGTLLDGTDFDNSYSR	Cricetulus griseus	1032957168	PREDICTED: peptidyl-prolyl cis-trans isomerase FKBP10 isoform X2
YHYNGTLLDGTDFDNSYSR	Cricetulus griseus	1032849210	PREDICTED: peptidyl-prolyl cis-trans isomerase FKBP10 isoform X2
YHYNGTLLDGTDFDNSYSR	Cricetulus griseus	625279630	PREDICTED: peptidyl-prolyl cis-trans isomerase FKBP10 isoform X1
YHYNGTLLDGTDFDNSYSR	Cricetulus griseus	354484982	PREDICTED: peptidyl-prolyl cis-trans isomerase FKBP10 isoform X1
YHYNGTLLDGTDFDNSYSR	Cricetulus griseus	1032957168	PREDICTED: peptidyl-prolyl cis-trans isomerase FKBP10 isoform X2
YHYNGTLLDGTDFDNSYSR	Cricetulus griseus	1032849210	PREDICTED: peptidyl-prolyl cis-trans isomerase FKBP10 isoform X2
YHYNGTLLDGTDFDNSYSR	Cricetulus griseus	625279630	PREDICTED: peptidyl-prolyl cis-trans isomerase FKBP10 isoform X1
YHYNGTLLDGTDFDNSYSR	Cricetulus griseus	354484982	PREDICTED: peptidyl-prolyl cis-trans isomerase FKBP10 isoform X1
YHYNGTLLDGTDFDNSYSR	Cricetulus griseus	1032957168	PREDICTED: peptidyl-prolyl cis-trans isomerase FKBP10 isoform X2
YHYNGTLLDGTDFDNSYSR	Cricetulus griseus	1032849210	PREDICTED: peptidyl-prolyl cis-trans isomerase FKBP10 isoform X2
YHYNGTLLDGTDFDNSYSR	Cricetulus griseus	625279630	PREDICTED: peptidyl-prolyl cis-trans isomerase FKBP10 isoform X1
YHYNGTLLDGTDFDNSYSR	Cricetulus griseus	354484982	PREDICTED: peptidyl-prolyl cis-trans isomerase FKBP10 isoform X1
HPGNFSSLSCDYFAVNQSR	Cricetulus griseus	1032930670	PREDICTED: integrin alpha-5 isoform X2
HPGNFSSLSCDYFAVNQSR	Cricetulus griseus	1032916258	PREDICTED: integrin alpha-5 isoform X1
HPGNFSSLSCDYFAVNQSR	Cricetulus griseus	1032930670	PREDICTED: integrin alpha-5 isoform X2
HPGNFSSLSCDYFAVNQSR	Cricetulus griseus	1032916258	PREDICTED: integrin alpha-5 isoform X1
YHYNASLLDGTLLDSTWNLGK	Cricetulus griseus	354485555	PREDICTED: peptidyl-prolyl cis-trans isomerase FKBP9 isoform X1
VAGQELLKNQTLK	Cricetulus griseus	350539683	intercellular adhesion molecule 1 precursor
TYVTNDTEVAQNNYEALKDFFR	Cricetulus griseus	354476738	PREDICTED: lysosomal protective protein
TYVTNDTEVAQNNYEALKDFFR	Cricetulus griseus	625234755	PREDICTED: lysosomal protective protein
TYVTNDTEVAQNNYEALKDFFR	Cricetulus griseus	354476738	PREDICTED: lysosomal protective protein
TYVTNDTEVAQNNYEALKDFFR	Cricetulus griseus	625234755	PREDICTED: lysosomal protective protein
SLTHGSLIVGNSAPVNGTSQGK	Cricetulus griseus	625201352	PREDICTED: LOW QUALITY PROTEIN: basement membrane-specific heparan sulfate proteoglycan core protein isoform X1
SLTHGSLIVGNSAPVNGTSQGK	Cricetulus griseus	1032939418	PREDICTED: LOW QUALITY PROTEIN: basement membrane-specific heparan sulfate proteoglycan core protein isoform X2
SLTHGSLIVGNSAPVNGTSQGK	Cricetulus griseus	625201352	PREDICTED: LOW QUALITY PROTEIN: basement membrane-specific heparan sulfate proteoglycan core protein isoform X1
SLTHGSLIVGNSAPVNGTSQGK	Cricetulus griseus	1032939418	PREDICTED: LOW QUALITY PROTEIN: basement membrane-specific heparan sulfate proteoglycan core protein isoform X2
VINDTWAWK	Cricetulus griseus	350537471	hypoxia up-regulated protein 1 precursor
ANIQFGENGTTISAVSNK	Cricetulus griseus	625223317	PREDICTED: lysosome membrane protein 2
LMDASLYLAEWQNITK	Cricetulus griseus	350537635	4F2 cell-surface antigen heavy chain
AEDCNQSWHFNLDEIK	Cricetulus griseus	354495983	PREDICTED: ribonuclease T2 isoform X1
AEDCNQSWHFNLDEIK	Cricetulus griseus	625233212	PREDICTED: ribonuclease T2 isoform X2
AEDCNQSWHFNLDEIK	Cricetulus griseus	354495983	PREDICTED: ribonuclease T2 isoform X1
AEDCNQSWHFNLDEIK	Cricetulus griseus	625233212	PREDICTED: ribonuclease T2 isoform X2
LLANSSALEETILGHR	Cricetulus griseus	354481943	PREDICTED: laminin subunit alpha-5 isoform X1
LLANSSALEETILGHR	Cricetulus griseus	625243728	PREDICTED: laminin subunit alpha-5 isoform X2
LLANSSALEETILGHR	Cricetulus griseus	354481943	PREDICTED: laminin subunit alpha-5 isoform X1
LLANSSALEETILGHR	Cricetulus griseus	625243728	PREDICTED: laminin subunit alpha-5 isoform X2
ICPQGYTCCTSEMEENLANHSR	Cricetulus griseus	1032944303	PREDICTED: glypican-1 isoform X2, partial
ICPQGYTCCTSEMEENLANHSR	Cricetulus griseus	1032838088	PREDICTED: glypican-1 isoform X1
ICPQGYTCCTSEMEENLANHSR	Cricetulus griseus	1032944303	PREDICTED: glypican-1 isoform X2, partial
ICPQGYTCCTSEMEENLANHSR	Cricetulus griseus	1032838088	PREDICTED: glypican-1 isoform X1
TEKEPQSDPVGTCYLSTDNFTR	Cricetulus griseus	1032930670	PREDICTED: integrin alpha-5 isoform X2
TEKEPQSDPVGTCYLSTDNFTR	Cricetulus griseus	1032916258	PREDICTED: integrin alpha-5 isoform X1
TEKEPQSDPVGTCYLSTDNFTR	Cricetulus griseus	1032930670	PREDICTED: integrin alpha-5 isoform X2
TEKEPQSDPVGTCYLSTDNFTR	Cricetulus griseus	1032916258	PREDICTED: integrin alpha-5 isoform X1
NELMLNSSLMR	Cricetulus griseus	625231538	PREDICTED: agrin isoform X2, partial
NELMLNSSLMR	Cricetulus griseus	354495771	PREDICTED: agrin isoform X1
NELMLNSSLMR	Cricetulus griseus	625231538	PREDICTED: agrin isoform X2, partial
NELMLNSSLMR	Cricetulus griseus	354495771	PREDICTED: agrin isoform X1
THPEDINATSTIDDDVSSGSSSEK	Cricetulus griseus	1032940001	PREDICTED: CD44 antigen isoform X1
THPEDINATSTIDDDVSSGSSSEK	Cricetulus griseus	1032940005	PREDICTED: CD44 antigen isoform X4
THPEDINATSTIDDDVSSGSSSEK	Cricetulus griseus	1032940007	PREDICTED: CD44 antigen isoform X5
THPEDINATSTIDDDVSSGSSSEK	Cricetulus griseus	625252726	PREDICTED: CD44 antigen isoform X3
THPEDINATSTIDDDVSSGSSSEK	Cricetulus griseus	625252736	PREDICTED: CD44 antigen isoform X9
THPEDINATSTIDDDVSSGSSSEK	Cricetulus griseus	625252732	PREDICTED: CD44 antigen isoform X7
THPEDINATSTIDDDVSSGSSSEK	Cricetulus griseus	625252722	PREDICTED: CD44 antigen isoform X2
THPEDINATSTIDDDVSSGSSSEK	Cricetulus griseus	625252734	PREDICTED: CD44 antigen isoform X8
THPEDINATSTIDDDVSSGSSSEK	Cricetulus griseus	625252730	PREDICTED: CD44 antigen isoform X6
THPEDINATSTIDDDVSSGSSSEK	Cricetulus griseus	1032834033	PREDICTED: CD44 antigen isoform X1
THPEDINATSTIDDDVSSGSSSEK	Cricetulus griseus	1032834037	PREDICTED: CD44 antigen isoform X4
THPEDINATSTIDDDVSSGSSSEK	Cricetulus griseus	1032834039	PREDICTED: CD44 antigen isoform X5
THPEDINATSTIDDDVSSGSSSEK	Cricetulus griseus	625186221	PREDICTED: CD44 antigen isoform X3
THPEDINATSTIDDDVSSGSSSEK	Cricetulus griseus	354470425	PREDICTED: CD44 antigen isoform X9
THPEDINATSTIDDDVSSGSSSEK	Cricetulus griseus	354470415	PREDICTED: CD44 antigen isoform X7
THPEDINATSTIDDDVSSGSSSEK	Cricetulus griseus	354470417	PREDICTED: CD44 antigen isoform X2
THPEDINATSTIDDDVSSGSSSEK	Cricetulus griseus	354470437	PREDICTED: CD44 antigen isoform X8
THPEDINATSTIDDDVSSGSSSEK	Cricetulus griseus	625186225	PREDICTED: CD44 antigen isoform X6
THPEDINATSTIDDDVSSGSSSEK	Cricetulus griseus	1032940001	PREDICTED: CD44 antigen isoform X1
THPEDINATSTIDDDVSSGSSSEK	Cricetulus griseus	1032940005	PREDICTED: CD44 antigen isoform X4
THPEDINATSTIDDDVSSGSSSEK	Cricetulus griseus	1032940007	PREDICTED: CD44 antigen isoform X5
THPEDINATSTIDDDVSSGSSSEK	Cricetulus griseus	625252726	PREDICTED: CD44 antigen isoform X3
THPEDINATSTIDDDVSSGSSSEK	Cricetulus griseus	625252736	PREDICTED: CD44 antigen isoform X9
THPEDINATSTIDDDVSSGSSSEK	Cricetulus griseus	625252732	PREDICTED: CD44 antigen isoform X7
THPEDINATSTIDDDVSSGSSSEK	Cricetulus griseus	625252722	PREDICTED: CD44 antigen isoform X2
THPEDINATSTIDDDVSSGSSSEK	Cricetulus griseus	625252734	PREDICTED: CD44 antigen isoform X8
THPEDINATSTIDDDVSSGSSSEK	Cricetulus griseus	625252730	PREDICTED: CD44 antigen isoform X6
THPEDINATSTIDDDVSSGSSSEK	Cricetulus griseus	1032834033	PREDICTED: CD44 antigen isoform X1
THPEDINATSTIDDDVSSGSSSEK	Cricetulus griseus	1032834037	PREDICTED: CD44 antigen isoform X4
THPEDINATSTIDDDVSSGSSSEK	Cricetulus griseus	1032834039	PREDICTED: CD44 antigen isoform X5
THPEDINATSTIDDDVSSGSSSEK	Cricetulus griseus	625186221	PREDICTED: CD44 antigen isoform X3
THPEDINATSTIDDDVSSGSSSEK	Cricetulus griseus	354470425	PREDICTED: CD44 antigen isoform X9
THPEDINATSTIDDDVSSGSSSEK	Cricetulus griseus	354470415	PREDICTED: CD44 antigen isoform X7
THPEDINATSTIDDDVSSGSSSEK	Cricetulus griseus	354470417	PREDICTED: CD44 antigen isoform X2
THPEDINATSTIDDDVSSGSSSEK	Cricetulus griseus	354470437	PREDICTED: CD44 antigen isoform X8
THPEDINATSTIDDDVSSGSSSEK	Cricetulus griseus	625186225	PREDICTED: CD44 antigen isoform X6
THPEDINATSTIDDDVSSGSSSEK	Cricetulus griseus	1032940001	PREDICTED: CD44 antigen isoform X1
THPEDINATSTIDDDVSSGSSSEK	Cricetulus griseus	1032940005	PREDICTED: CD44 antigen isoform X4
THPEDINATSTIDDDVSSGSSSEK	Cricetulus griseus	1032940007	PREDICTED: CD44 antigen isoform X5
THPEDINATSTIDDDVSSGSSSEK	Cricetulus griseus	625252726	PREDICTED: CD44 antigen isoform X3
THPEDINATSTIDDDVSSGSSSEK	Cricetulus griseus	625252736	PREDICTED: CD44 antigen isoform X9
THPEDINATSTIDDDVSSGSSSEK	Cricetulus griseus	625252732	PREDICTED: CD44 antigen isoform X7
THPEDINATSTIDDDVSSGSSSEK	Cricetulus griseus	625252722	PREDICTED: CD44 antigen isoform X2
THPEDINATSTIDDDVSSGSSSEK	Cricetulus griseus	625252734	PREDICTED: CD44 antigen isoform X8
THPEDINATSTIDDDVSSGSSSEK	Cricetulus griseus	625252730	PREDICTED: CD44 antigen isoform X6
THPEDINATSTIDDDVSSGSSSEK	Cricetulus griseus	1032834033	PREDICTED: CD44 antigen isoform X1
THPEDINATSTIDDDVSSGSSSEK	Cricetulus griseus	1032834037	PREDICTED: CD44 antigen isoform X4
THPEDINATSTIDDDVSSGSSSEK	Cricetulus griseus	1032834039	PREDICTED: CD44 antigen isoform X5
THPEDINATSTIDDDVSSGSSSEK	Cricetulus griseus	625186221	PREDICTED: CD44 antigen isoform X3
THPEDINATSTIDDDVSSGSSSEK	Cricetulus griseus	354470425	PREDICTED: CD44 antigen isoform X9
THPEDINATSTIDDDVSSGSSSEK	Cricetulus griseus	354470415	PREDICTED: CD44 antigen isoform X7
THPEDINATSTIDDDVSSGSSSEK	Cricetulus griseus	354470417	PREDICTED: CD44 antigen isoform X2
THPEDINATSTIDDDVSSGSSSEK	Cricetulus griseus	354470437	PREDICTED: CD44 antigen isoform X8
THPEDINATSTIDDDVSSGSSSEK	Cricetulus griseus	625186225	PREDICTED: CD44 antigen isoform X6
THPEDINATSTIDDDVSSGSSSEK	Cricetulus griseus	1032940001	PREDICTED: CD44 antigen isoform X1
THPEDINATSTIDDDVSSGSSSEK	Cricetulus griseus	1032940005	PREDICTED: CD44 antigen isoform X4
THPEDINATSTIDDDVSSGSSSEK	Cricetulus griseus	1032940007	PREDICTED: CD44 antigen isoform X5
THPEDINATSTIDDDVSSGSSSEK	Cricetulus griseus	625252726	PREDICTED: CD44 antigen isoform X3
THPEDINATSTIDDDVSSGSSSEK	Cricetulus griseus	625252736	PREDICTED: CD44 antigen isoform X9
THPEDINATSTIDDDVSSGSSSEK	Cricetulus griseus	625252732	PREDICTED: CD44 antigen isoform X7
THPEDINATSTIDDDVSSGSSSEK	Cricetulus griseus	625252722	PREDICTED: CD44 antigen isoform X2
THPEDINATSTIDDDVSSGSSSEK	Cricetulus griseus	625252734	PREDICTED: CD44 antigen isoform X8
THPEDINATSTIDDDVSSGSSSEK	Cricetulus griseus	625252730	PREDICTED: CD44 antigen isoform X6
THPEDINATSTIDDDVSSGSSSEK	Cricetulus griseus	1032834033	PREDICTED: CD44 antigen isoform X1
THPEDINATSTIDDDVSSGSSSEK	Cricetulus griseus	1032834037	PREDICTED: CD44 antigen isoform X4
THPEDINATSTIDDDVSSGSSSEK	Cricetulus griseus	1032834039	PREDICTED: CD44 antigen isoform X5
THPEDINATSTIDDDVSSGSSSEK	Cricetulus griseus	625186221	PREDICTED: CD44 antigen isoform X3
THPEDINATSTIDDDVSSGSSSEK	Cricetulus griseus	354470425	PREDICTED: CD44 antigen isoform X9
THPEDINATSTIDDDVSSGSSSEK	Cricetulus griseus	354470415	PREDICTED: CD44 antigen isoform X7
THPEDINATSTIDDDVSSGSSSEK	Cricetulus griseus	354470417	PREDICTED: CD44 antigen isoform X2
THPEDINATSTIDDDVSSGSSSEK	Cricetulus griseus	354470437	PREDICTED: CD44 antigen isoform X8
THPEDINATSTIDDDVSSGSSSEK	Cricetulus griseus	625186225	PREDICTED: CD44 antigen isoform X6
THPEDINATSTIDDDVSSGSSSEK	Cricetulus griseus	1032940001	PREDICTED: CD44 antigen isoform X1
THPEDINATSTIDDDVSSGSSSEK	Cricetulus griseus	1032940005	PREDICTED: CD44 antigen isoform X4
THPEDINATSTIDDDVSSGSSSEK	Cricetulus griseus	1032940007	PREDICTED: CD44 antigen isoform X5
THPEDINATSTIDDDVSSGSSSEK	Cricetulus griseus	625252726	PREDICTED: CD44 antigen isoform X3
THPEDINATSTIDDDVSSGSSSEK	Cricetulus griseus	625252736	PREDICTED: CD44 antigen isoform X9
THPEDINATSTIDDDVSSGSSSEK	Cricetulus griseus	625252732	PREDICTED: CD44 antigen isoform X7
THPEDINATSTIDDDVSSGSSSEK	Cricetulus griseus	625252722	PREDICTED: CD44 antigen isoform X2
THPEDINATSTIDDDVSSGSSSEK	Cricetulus griseus	625252734	PREDICTED: CD44 antigen isoform X8
THPEDINATSTIDDDVSSGSSSEK	Cricetulus griseus	625252730	PREDICTED: CD44 antigen isoform X6
THPEDINATSTIDDDVSSGSSSEK	Cricetulus griseus	1032834033	PREDICTED: CD44 antigen isoform X1
THPEDINATSTIDDDVSSGSSSEK	Cricetulus griseus	1032834037	PREDICTED: CD44 antigen isoform X4
THPEDINATSTIDDDVSSGSSSEK	Cricetulus griseus	1032834039	PREDICTED: CD44 antigen isoform X5
THPEDINATSTIDDDVSSGSSSEK	Cricetulus griseus	625186221	PREDICTED: CD44 antigen isoform X3
THPEDINATSTIDDDVSSGSSSEK	Cricetulus griseus	354470425	PREDICTED: CD44 antigen isoform X9
THPEDINATSTIDDDVSSGSSSEK	Cricetulus griseus	354470415	PREDICTED: CD44 antigen isoform X7
THPEDINATSTIDDDVSSGSSSEK	Cricetulus griseus	354470417	PREDICTED: CD44 antigen isoform X2
THPEDINATSTIDDDVSSGSSSEK	Cricetulus griseus	354470437	PREDICTED: CD44 antigen isoform X8
THPEDINATSTIDDDVSSGSSSEK	Cricetulus griseus	625186225	PREDICTED: CD44 antigen isoform X6
THPEDINATSTIDDDVSSGSSSEK	Cricetulus griseus	1032940001	PREDICTED: CD44 antigen isoform X1
THPEDINATSTIDDDVSSGSSSEK	Cricetulus griseus	1032940005	PREDICTED: CD44 antigen isoform X4
THPEDINATSTIDDDVSSGSSSEK	Cricetulus griseus	1032940007	PREDICTED: CD44 antigen isoform X5
THPEDINATSTIDDDVSSGSSSEK	Cricetulus griseus	625252726	PREDICTED: CD44 antigen isoform X3
THPEDINATSTIDDDVSSGSSSEK	Cricetulus griseus	625252736	PREDICTED: CD44 antigen isoform X9
THPEDINATSTIDDDVSSGSSSEK	Cricetulus griseus	625252732	PREDICTED: CD44 antigen isoform X7
THPEDINATSTIDDDVSSGSSSEK	Cricetulus griseus	625252722	PREDICTED: CD44 antigen isoform X2
THPEDINATSTIDDDVSSGSSSEK	Cricetulus griseus	625252734	PREDICTED: CD44 antigen isoform X8
THPEDINATSTIDDDVSSGSSSEK	Cricetulus griseus	625252730	PREDICTED: CD44 antigen isoform X6
THPEDINATSTIDDDVSSGSSSEK	Cricetulus griseus	1032834033	PREDICTED: CD44 antigen isoform X1
THPEDINATSTIDDDVSSGSSSEK	Cricetulus griseus	1032834037	PREDICTED: CD44 antigen isoform X4
THPEDINATSTIDDDVSSGSSSEK	Cricetulus griseus	1032834039	PREDICTED: CD44 antigen isoform X5
THPEDINATSTIDDDVSSGSSSEK	Cricetulus griseus	625186221	PREDICTED: CD44 antigen isoform X3
THPEDINATSTIDDDVSSGSSSEK	Cricetulus griseus	354470425	PREDICTED: CD44 antigen isoform X9
THPEDINATSTIDDDVSSGSSSEK	Cricetulus griseus	354470415	PREDICTED: CD44 antigen isoform X7
THPEDINATSTIDDDVSSGSSSEK	Cricetulus griseus	354470417	PREDICTED: CD44 antigen isoform X2
THPEDINATSTIDDDVSSGSSSEK	Cricetulus griseus	354470437	PREDICTED: CD44 antigen isoform X8
THPEDINATSTIDDDVSSGSSSEK	Cricetulus griseus	625186225	PREDICTED: CD44 antigen isoform X6
THPEDINATSTIDDDVSSGSSSEK	Cricetulus griseus	1032940001	PREDICTED: CD44 antigen isoform X1
THPEDINATSTIDDDVSSGSSSEK	Cricetulus griseus	1032940005	PREDICTED: CD44 antigen isoform X4
THPEDINATSTIDDDVSSGSSSEK	Cricetulus griseus	1032940007	PREDICTED: CD44 antigen isoform X5
THPEDINATSTIDDDVSSGSSSEK	Cricetulus griseus	625252726	PREDICTED: CD44 antigen isoform X3
THPEDINATSTIDDDVSSGSSSEK	Cricetulus griseus	625252736	PREDICTED: CD44 antigen isoform X9
THPEDINATSTIDDDVSSGSSSEK	Cricetulus griseus	625252732	PREDICTED: CD44 antigen isoform X7
THPEDINATSTIDDDVSSGSSSEK	Cricetulus griseus	625252722	PREDICTED: CD44 antigen isoform X2
THPEDINATSTIDDDVSSGSSSEK	Cricetulus griseus	625252734	PREDICTED: CD44 antigen isoform X8
THPEDINATSTIDDDVSSGSSSEK	Cricetulus griseus	625252730	PREDICTED: CD44 antigen isoform X6
THPEDINATSTIDDDVSSGSSSEK	Cricetulus griseus	1032834033	PREDICTED: CD44 antigen isoform X1
THPEDINATSTIDDDVSSGSSSEK	Cricetulus griseus	1032834037	PREDICTED: CD44 antigen isoform X4
THPEDINATSTIDDDVSSGSSSEK	Cricetulus griseus	1032834039	PREDICTED: CD44 antigen isoform X5
THPEDINATSTIDDDVSSGSSSEK	Cricetulus griseus	625186221	PREDICTED: CD44 antigen isoform X3
THPEDINATSTIDDDVSSGSSSEK	Cricetulus griseus	354470425	PREDICTED: CD44 antigen isoform X9
THPEDINATSTIDDDVSSGSSSEK	Cricetulus griseus	354470415	PREDICTED: CD44 antigen isoform X7
THPEDINATSTIDDDVSSGSSSEK	Cricetulus griseus	354470417	PREDICTED: CD44 antigen isoform X2
THPEDINATSTIDDDVSSGSSSEK	Cricetulus griseus	354470437	PREDICTED: CD44 antigen isoform X8
THPEDINATSTIDDDVSSGSSSEK	Cricetulus griseus	625186225	PREDICTED: CD44 antigen isoform X6
THPEDINATSTIDDDVSSGSSSEK	Cricetulus griseus	1032940001	PREDICTED: CD44 antigen isoform X1
THPEDINATSTIDDDVSSGSSSEK	Cricetulus griseus	1032940005	PREDICTED: CD44 antigen isoform X4
THPEDINATSTIDDDVSSGSSSEK	Cricetulus griseus	1032940007	PREDICTED: CD44 antigen isoform X5
THPEDINATSTIDDDVSSGSSSEK	Cricetulus griseus	625252726	PREDICTED: CD44 antigen isoform X3
THPEDINATSTIDDDVSSGSSSEK	Cricetulus griseus	625252736	PREDICTED: CD44 antigen isoform X9
THPEDINATSTIDDDVSSGSSSEK	Cricetulus griseus	625252732	PREDICTED: CD44 antigen isoform X7
THPEDINATSTIDDDVSSGSSSEK	Cricetulus griseus	625252722	PREDICTED: CD44 antigen isoform X2
THPEDINATSTIDDDVSSGSSSEK	Cricetulus griseus	625252734	PREDICTED: CD44 antigen isoform X8
THPEDINATSTIDDDVSSGSSSEK	Cricetulus griseus	625252730	PREDICTED: CD44 antigen isoform X6
THPEDINATSTIDDDVSSGSSSEK	Cricetulus griseus	1032834033	PREDICTED: CD44 antigen isoform X1
THPEDINATSTIDDDVSSGSSSEK	Cricetulus griseus	1032834037	PREDICTED: CD44 antigen isoform X4
THPEDINATSTIDDDVSSGSSSEK	Cricetulus griseus	1032834039	PREDICTED: CD44 antigen isoform X5
THPEDINATSTIDDDVSSGSSSEK	Cricetulus griseus	625186221	PREDICTED: CD44 antigen isoform X3
THPEDINATSTIDDDVSSGSSSEK	Cricetulus griseus	354470425	PREDICTED: CD44 antigen isoform X9
THPEDINATSTIDDDVSSGSSSEK	Cricetulus griseus	354470415	PREDICTED: CD44 antigen isoform X7
THPEDINATSTIDDDVSSGSSSEK	Cricetulus griseus	354470417	PREDICTED: CD44 antigen isoform X2
THPEDINATSTIDDDVSSGSSSEK	Cricetulus griseus	354470437	PREDICTED: CD44 antigen isoform X8
THPEDINATSTIDDDVSSGSSSEK	Cricetulus griseus	625186225	PREDICTED: CD44 antigen isoform X6
THPEDINATSTIDDDVSSGSSSEK	Cricetulus griseus	1032940001	PREDICTED: CD44 antigen isoform X1
THPEDINATSTIDDDVSSGSSSEK	Cricetulus griseus	1032940005	PREDICTED: CD44 antigen isoform X4
THPEDINATSTIDDDVSSGSSSEK	Cricetulus griseus	1032940007	PREDICTED: CD44 antigen isoform X5
THPEDINATSTIDDDVSSGSSSEK	Cricetulus griseus	625252726	PREDICTED: CD44 antigen isoform X3
THPEDINATSTIDDDVSSGSSSEK	Cricetulus griseus	625252736	PREDICTED: CD44 antigen isoform X9
THPEDINATSTIDDDVSSGSSSEK	Cricetulus griseus	625252732	PREDICTED: CD44 antigen isoform X7
THPEDINATSTIDDDVSSGSSSEK	Cricetulus griseus	625252722	PREDICTED: CD44 antigen isoform X2
THPEDINATSTIDDDVSSGSSSEK	Cricetulus griseus	625252734	PREDICTED: CD44 antigen isoform X8
THPEDINATSTIDDDVSSGSSSEK	Cricetulus griseus	625252730	PREDICTED: CD44 antigen isoform X6
THPEDINATSTIDDDVSSGSSSEK	Cricetulus griseus	1032834033	PREDICTED: CD44 antigen isoform X1
THPEDINATSTIDDDVSSGSSSEK	Cricetulus griseus	1032834037	PREDICTED: CD44 antigen isoform X4
THPEDINATSTIDDDVSSGSSSEK	Cricetulus griseus	1032834039	PREDICTED: CD44 antigen isoform X5
THPEDINATSTIDDDVSSGSSSEK	Cricetulus griseus	625186221	PREDICTED: CD44 antigen isoform X3
THPEDINATSTIDDDVSSGSSSEK	Cricetulus griseus	354470425	PREDICTED: CD44 antigen isoform X9
THPEDINATSTIDDDVSSGSSSEK	Cricetulus griseus	354470415	PREDICTED: CD44 antigen isoform X7
THPEDINATSTIDDDVSSGSSSEK	Cricetulus griseus	354470417	PREDICTED: CD44 antigen isoform X2
THPEDINATSTIDDDVSSGSSSEK	Cricetulus griseus	354470437	PREDICTED: CD44 antigen isoform X8
THPEDINATSTIDDDVSSGSSSEK	Cricetulus griseus	625186225	PREDICTED: CD44 antigen isoform X6
THPEDINATSTIDDDVSSGSSSEK	Cricetulus griseus	1032940001	PREDICTED: CD44 antigen isoform X1
THPEDINATSTIDDDVSSGSSSEK	Cricetulus griseus	1032940005	PREDICTED: CD44 antigen isoform X4
THPEDINATSTIDDDVSSGSSSEK	Cricetulus griseus	1032940007	PREDICTED: CD44 antigen isoform X5
THPEDINATSTIDDDVSSGSSSEK	Cricetulus griseus	625252726	PREDICTED: CD44 antigen isoform X3
THPEDINATSTIDDDVSSGSSSEK	Cricetulus griseus	625252736	PREDICTED: CD44 antigen isoform X9
THPEDINATSTIDDDVSSGSSSEK	Cricetulus griseus	625252732	PREDICTED: CD44 antigen isoform X7
THPEDINATSTIDDDVSSGSSSEK	Cricetulus griseus	625252722	PREDICTED: CD44 antigen isoform X2
THPEDINATSTIDDDVSSGSSSEK	Cricetulus griseus	625252734	PREDICTED: CD44 antigen isoform X8
THPEDINATSTIDDDVSSGSSSEK	Cricetulus griseus	625252730	PREDICTED: CD44 antigen isoform X6
THPEDINATSTIDDDVSSGSSSEK	Cricetulus griseus	1032834033	PREDICTED: CD44 antigen isoform X1
THPEDINATSTIDDDVSSGSSSEK	Cricetulus griseus	1032834037	PREDICTED: CD44 antigen isoform X4
THPEDINATSTIDDDVSSGSSSEK	Cricetulus griseus	1032834039	PREDICTED: CD44 antigen isoform X5
THPEDINATSTIDDDVSSGSSSEK	Cricetulus griseus	625186221	PREDICTED: CD44 antigen isoform X3
THPEDINATSTIDDDVSSGSSSEK	Cricetulus griseus	354470425	PREDICTED: CD44 antigen isoform X9
THPEDINATSTIDDDVSSGSSSEK	Cricetulus griseus	354470415	PREDICTED: CD44 antigen isoform X7
THPEDINATSTIDDDVSSGSSSEK	Cricetulus griseus	354470417	PREDICTED: CD44 antigen isoform X2
THPEDINATSTIDDDVSSGSSSEK	Cricetulus griseus	354470437	PREDICTED: CD44 antigen isoform X8
THPEDINATSTIDDDVSSGSSSEK	Cricetulus griseus	625186225	PREDICTED: CD44 antigen isoform X6
THPEDINATSTIDDDVSSGSSSEK	Cricetulus griseus	1032940001	PREDICTED: CD44 antigen isoform X1
THPEDINATSTIDDDVSSGSSSEK	Cricetulus griseus	1032940005	PREDICTED: CD44 antigen isoform X4
THPEDINATSTIDDDVSSGSSSEK	Cricetulus griseus	1032940007	PREDICTED: CD44 antigen isoform X5
THPEDINATSTIDDDVSSGSSSEK	Cricetulus griseus	625252726	PREDICTED: CD44 antigen isoform X3
THPEDINATSTIDDDVSSGSSSEK	Cricetulus griseus	625252736	PREDICTED: CD44 antigen isoform X9
THPEDINATSTIDDDVSSGSSSEK	Cricetulus griseus	625252732	PREDICTED: CD44 antigen isoform X7
THPEDINATSTIDDDVSSGSSSEK	Cricetulus griseus	625252722	PREDICTED: CD44 antigen isoform X2
THPEDINATSTIDDDVSSGSSSEK	Cricetulus griseus	625252734	PREDICTED: CD44 antigen isoform X8
THPEDINATSTIDDDVSSGSSSEK	Cricetulus griseus	625252730	PREDICTED: CD44 antigen isoform X6
THPEDINATSTIDDDVSSGSSSEK	Cricetulus griseus	1032834033	PREDICTED: CD44 antigen isoform X1
THPEDINATSTIDDDVSSGSSSEK	Cricetulus griseus	1032834037	PREDICTED: CD44 antigen isoform X4
THPEDINATSTIDDDVSSGSSSEK	Cricetulus griseus	1032834039	PREDICTED: CD44 antigen isoform X5
THPEDINATSTIDDDVSSGSSSEK	Cricetulus griseus	625186221	PREDICTED: CD44 antigen isoform X3
THPEDINATSTIDDDVSSGSSSEK	Cricetulus griseus	354470425	PREDICTED: CD44 antigen isoform X9
THPEDINATSTIDDDVSSGSSSEK	Cricetulus griseus	354470415	PREDICTED: CD44 antigen isoform X7
THPEDINATSTIDDDVSSGSSSEK	Cricetulus griseus	354470417	PREDICTED: CD44 antigen isoform X2
THPEDINATSTIDDDVSSGSSSEK	Cricetulus griseus	354470437	PREDICTED: CD44 antigen isoform X8
THPEDINATSTIDDDVSSGSSSEK	Cricetulus griseus	625186225	PREDICTED: CD44 antigen isoform X6
THPEDINATSTIDDDVSSGSSSEK	Cricetulus griseus	1032940001	PREDICTED: CD44 antigen isoform X1
THPEDINATSTIDDDVSSGSSSEK	Cricetulus griseus	1032940005	PREDICTED: CD44 antigen isoform X4
THPEDINATSTIDDDVSSGSSSEK	Cricetulus griseus	1032940007	PREDICTED: CD44 antigen isoform X5
THPEDINATSTIDDDVSSGSSSEK	Cricetulus griseus	625252726	PREDICTED: CD44 antigen isoform X3
THPEDINATSTIDDDVSSGSSSEK	Cricetulus griseus	625252736	PREDICTED: CD44 antigen isoform X9
THPEDINATSTIDDDVSSGSSSEK	Cricetulus griseus	625252732	PREDICTED: CD44 antigen isoform X7
THPEDINATSTIDDDVSSGSSSEK	Cricetulus griseus	625252722	PREDICTED: CD44 antigen isoform X2
THPEDINATSTIDDDVSSGSSSEK	Cricetulus griseus	625252734	PREDICTED: CD44 antigen isoform X8
THPEDINATSTIDDDVSSGSSSEK	Cricetulus griseus	625252730	PREDICTED: CD44 antigen isoform X6
THPEDINATSTIDDDVSSGSSSEK	Cricetulus griseus	1032834033	PREDICTED: CD44 antigen isoform X1
THPEDINATSTIDDDVSSGSSSEK	Cricetulus griseus	1032834037	PREDICTED: CD44 antigen isoform X4
THPEDINATSTIDDDVSSGSSSEK	Cricetulus griseus	1032834039	PREDICTED: CD44 antigen isoform X5
THPEDINATSTIDDDVSSGSSSEK	Cricetulus griseus	625186221	PREDICTED: CD44 antigen isoform X3
THPEDINATSTIDDDVSSGSSSEK	Cricetulus griseus	354470425	PREDICTED: CD44 antigen isoform X9
THPEDINATSTIDDDVSSGSSSEK	Cricetulus griseus	354470415	PREDICTED: CD44 antigen isoform X7
THPEDINATSTIDDDVSSGSSSEK	Cricetulus griseus	354470417	PREDICTED: CD44 antigen isoform X2
THPEDINATSTIDDDVSSGSSSEK	Cricetulus griseus	354470437	PREDICTED: CD44 antigen isoform X8
THPEDINATSTIDDDVSSGSSSEK	Cricetulus griseus	625186225	PREDICTED: CD44 antigen isoform X6
THPEDINATSTIDDDVSSGSSSEK	Cricetulus griseus	1032940001	PREDICTED: CD44 antigen isoform X1
THPEDINATSTIDDDVSSGSSSEK	Cricetulus griseus	1032940005	PREDICTED: CD44 antigen isoform X4
THPEDINATSTIDDDVSSGSSSEK	Cricetulus griseus	1032940007	PREDICTED: CD44 antigen isoform X5
THPEDINATSTIDDDVSSGSSSEK	Cricetulus griseus	625252726	PREDICTED: CD44 antigen isoform X3
THPEDINATSTIDDDVSSGSSSEK	Cricetulus griseus	625252736	PREDICTED: CD44 antigen isoform X9
THPEDINATSTIDDDVSSGSSSEK	Cricetulus griseus	625252732	PREDICTED: CD44 antigen isoform X7
THPEDINATSTIDDDVSSGSSSEK	Cricetulus griseus	625252722	PREDICTED: CD44 antigen isoform X2
THPEDINATSTIDDDVSSGSSSEK	Cricetulus griseus	625252734	PREDICTED: CD44 antigen isoform X8
THPEDINATSTIDDDVSSGSSSEK	Cricetulus griseus	625252730	PREDICTED: CD44 antigen isoform X6
THPEDINATSTIDDDVSSGSSSEK	Cricetulus griseus	1032834033	PREDICTED: CD44 antigen isoform X1
THPEDINATSTIDDDVSSGSSSEK	Cricetulus griseus	1032834037	PREDICTED: CD44 antigen isoform X4
THPEDINATSTIDDDVSSGSSSEK	Cricetulus griseus	1032834039	PREDICTED: CD44 antigen isoform X5
THPEDINATSTIDDDVSSGSSSEK	Cricetulus griseus	625186221	PREDICTED: CD44 antigen isoform X3
THPEDINATSTIDDDVSSGSSSEK	Cricetulus griseus	354470425	PREDICTED: CD44 antigen isoform X9
THPEDINATSTIDDDVSSGSSSEK	Cricetulus griseus	354470415	PREDICTED: CD44 antigen isoform X7
THPEDINATSTIDDDVSSGSSSEK	Cricetulus griseus	354470417	PREDICTED: CD44 antigen isoform X2
THPEDINATSTIDDDVSSGSSSEK	Cricetulus griseus	354470437	PREDICTED: CD44 antigen isoform X8
THPEDINATSTIDDDVSSGSSSEK	Cricetulus griseus	625186225	PREDICTED: CD44 antigen isoform X6
THPEDINATSTIDDDVSSGSSSEK	Cricetulus griseus	1032940001	PREDICTED: CD44 antigen isoform X1
THPEDINATSTIDDDVSSGSSSEK	Cricetulus griseus	1032940005	PREDICTED: CD44 antigen isoform X4
THPEDINATSTIDDDVSSGSSSEK	Cricetulus griseus	1032940007	PREDICTED: CD44 antigen isoform X5
THPEDINATSTIDDDVSSGSSSEK	Cricetulus griseus	625252726	PREDICTED: CD44 antigen isoform X3
THPEDINATSTIDDDVSSGSSSEK	Cricetulus griseus	625252736	PREDICTED: CD44 antigen isoform X9
THPEDINATSTIDDDVSSGSSSEK	Cricetulus griseus	625252732	PREDICTED: CD44 antigen isoform X7
THPEDINATSTIDDDVSSGSSSEK	Cricetulus griseus	625252722	PREDICTED: CD44 antigen isoform X2
THPEDINATSTIDDDVSSGSSSEK	Cricetulus griseus	625252734	PREDICTED: CD44 antigen isoform X8
THPEDINATSTIDDDVSSGSSSEK	Cricetulus griseus	625252730	PREDICTED: CD44 antigen isoform X6
THPEDINATSTIDDDVSSGSSSEK	Cricetulus griseus	1032834033	PREDICTED: CD44 antigen isoform X1
THPEDINATSTIDDDVSSGSSSEK	Cricetulus griseus	1032834037	PREDICTED: CD44 antigen isoform X4
THPEDINATSTIDDDVSSGSSSEK	Cricetulus griseus	1032834039	PREDICTED: CD44 antigen isoform X5
THPEDINATSTIDDDVSSGSSSEK	Cricetulus griseus	625186221	PREDICTED: CD44 antigen isoform X3
THPEDINATSTIDDDVSSGSSSEK	Cricetulus griseus	354470425	PREDICTED: CD44 antigen isoform X9
THPEDINATSTIDDDVSSGSSSEK	Cricetulus griseus	354470415	PREDICTED: CD44 antigen isoform X7
THPEDINATSTIDDDVSSGSSSEK	Cricetulus griseus	354470417	PREDICTED: CD44 antigen isoform X2
THPEDINATSTIDDDVSSGSSSEK	Cricetulus griseus	354470437	PREDICTED: CD44 antigen isoform X8
THPEDINATSTIDDDVSSGSSSEK	Cricetulus griseus	625186225	PREDICTED: CD44 antigen isoform X6
THPEDINATSTIDDDVSSGSSSEK	Cricetulus griseus	1032940001	PREDICTED: CD44 antigen isoform X1
THPEDINATSTIDDDVSSGSSSEK	Cricetulus griseus	1032940005	PREDICTED: CD44 antigen isoform X4
THPEDINATSTIDDDVSSGSSSEK	Cricetulus griseus	1032940007	PREDICTED: CD44 antigen isoform X5
THPEDINATSTIDDDVSSGSSSEK	Cricetulus griseus	625252726	PREDICTED: CD44 antigen isoform X3
THPEDINATSTIDDDVSSGSSSEK	Cricetulus griseus	625252736	PREDICTED: CD44 antigen isoform X9
THPEDINATSTIDDDVSSGSSSEK	Cricetulus griseus	625252732	PREDICTED: CD44 antigen isoform X7
THPEDINATSTIDDDVSSGSSSEK	Cricetulus griseus	625252722	PREDICTED: CD44 antigen isoform X2
THPEDINATSTIDDDVSSGSSSEK	Cricetulus griseus	625252734	PREDICTED: CD44 antigen isoform X8
THPEDINATSTIDDDVSSGSSSEK	Cricetulus griseus	625252730	PREDICTED: CD44 antigen isoform X6
THPEDINATSTIDDDVSSGSSSEK	Cricetulus griseus	1032834033	PREDICTED: CD44 antigen isoform X1
THPEDINATSTIDDDVSSGSSSEK	Cricetulus griseus	1032834037	PREDICTED: CD44 antigen isoform X4
THPEDINATSTIDDDVSSGSSSEK	Cricetulus griseus	1032834039	PREDICTED: CD44 antigen isoform X5
THPEDINATSTIDDDVSSGSSSEK	Cricetulus griseus	625186221	PREDICTED: CD44 antigen isoform X3
THPEDINATSTIDDDVSSGSSSEK	Cricetulus griseus	354470425	PREDICTED: CD44 antigen isoform X9
THPEDINATSTIDDDVSSGSSSEK	Cricetulus griseus	354470415	PREDICTED: CD44 antigen isoform X7
THPEDINATSTIDDDVSSGSSSEK	Cricetulus griseus	354470417	PREDICTED: CD44 antigen isoform X2
THPEDINATSTIDDDVSSGSSSEK	Cricetulus griseus	354470437	PREDICTED: CD44 antigen isoform X8
THPEDINATSTIDDDVSSGSSSEK	Cricetulus griseus	625186225	PREDICTED: CD44 antigen isoform X6
THPEDINATSTIDDDVSSGSSSEK	Cricetulus griseus	1032940001	PREDICTED: CD44 antigen isoform X1
THPEDINATSTIDDDVSSGSSSEK	Cricetulus griseus	1032940005	PREDICTED: CD44 antigen isoform X4
THPEDINATSTIDDDVSSGSSSEK	Cricetulus griseus	1032940007	PREDICTED: CD44 antigen isoform X5
THPEDINATSTIDDDVSSGSSSEK	Cricetulus griseus	625252726	PREDICTED: CD44 antigen isoform X3
THPEDINATSTIDDDVSSGSSSEK	Cricetulus griseus	625252736	PREDICTED: CD44 antigen isoform X9
THPEDINATSTIDDDVSSGSSSEK	Cricetulus griseus	625252732	PREDICTED: CD44 antigen isoform X7
THPEDINATSTIDDDVSSGSSSEK	Cricetulus griseus	625252722	PREDICTED: CD44 antigen isoform X2
THPEDINATSTIDDDVSSGSSSEK	Cricetulus griseus	625252734	PREDICTED: CD44 antigen isoform X8
THPEDINATSTIDDDVSSGSSSEK	Cricetulus griseus	625252730	PREDICTED: CD44 antigen isoform X6
THPEDINATSTIDDDVSSGSSSEK	Cricetulus griseus	1032834033	PREDICTED: CD44 antigen isoform X1
THPEDINATSTIDDDVSSGSSSEK	Cricetulus griseus	1032834037	PREDICTED: CD44 antigen isoform X4
THPEDINATSTIDDDVSSGSSSEK	Cricetulus griseus	1032834039	PREDICTED: CD44 antigen isoform X5
THPEDINATSTIDDDVSSGSSSEK	Cricetulus griseus	625186221	PREDICTED: CD44 antigen isoform X3
THPEDINATSTIDDDVSSGSSSEK	Cricetulus griseus	354470425	PREDICTED: CD44 antigen isoform X9
THPEDINATSTIDDDVSSGSSSEK	Cricetulus griseus	354470415	PREDICTED: CD44 antigen isoform X7
THPEDINATSTIDDDVSSGSSSEK	Cricetulus griseus	354470417	PREDICTED: CD44 antigen isoform X2
THPEDINATSTIDDDVSSGSSSEK	Cricetulus griseus	354470437	PREDICTED: CD44 antigen isoform X8
THPEDINATSTIDDDVSSGSSSEK	Cricetulus griseus	625186225	PREDICTED: CD44 antigen isoform X6
THPEDINATSTIDDDVSSGSSSEK	Cricetulus griseus	1032940001	PREDICTED: CD44 antigen isoform X1
THPEDINATSTIDDDVSSGSSSEK	Cricetulus griseus	1032940005	PREDICTED: CD44 antigen isoform X4
THPEDINATSTIDDDVSSGSSSEK	Cricetulus griseus	1032940007	PREDICTED: CD44 antigen isoform X5
THPEDINATSTIDDDVSSGSSSEK	Cricetulus griseus	625252726	PREDICTED: CD44 antigen isoform X3
THPEDINATSTIDDDVSSGSSSEK	Cricetulus griseus	625252736	PREDICTED: CD44 antigen isoform X9
THPEDINATSTIDDDVSSGSSSEK	Cricetulus griseus	625252732	PREDICTED: CD44 antigen isoform X7
THPEDINATSTIDDDVSSGSSSEK	Cricetulus griseus	625252722	PREDICTED: CD44 antigen isoform X2
THPEDINATSTIDDDVSSGSSSEK	Cricetulus griseus	625252734	PREDICTED: CD44 antigen isoform X8
THPEDINATSTIDDDVSSGSSSEK	Cricetulus griseus	625252730	PREDICTED: CD44 antigen isoform X6
THPEDINATSTIDDDVSSGSSSEK	Cricetulus griseus	1032834033	PREDICTED: CD44 antigen isoform X1
THPEDINATSTIDDDVSSGSSSEK	Cricetulus griseus	1032834037	PREDICTED: CD44 antigen isoform X4
THPEDINATSTIDDDVSSGSSSEK	Cricetulus griseus	1032834039	PREDICTED: CD44 antigen isoform X5
THPEDINATSTIDDDVSSGSSSEK	Cricetulus griseus	625186221	PREDICTED: CD44 antigen isoform X3
THPEDINATSTIDDDVSSGSSSEK	Cricetulus griseus	354470425	PREDICTED: CD44 antigen isoform X9
THPEDINATSTIDDDVSSGSSSEK	Cricetulus griseus	354470415	PREDICTED: CD44 antigen isoform X7
THPEDINATSTIDDDVSSGSSSEK	Cricetulus griseus	354470417	PREDICTED: CD44 antigen isoform X2
THPEDINATSTIDDDVSSGSSSEK	Cricetulus griseus	354470437	PREDICTED: CD44 antigen isoform X8
THPEDINATSTIDDDVSSGSSSEK	Cricetulus griseus	625186225	PREDICTED: CD44 antigen isoform X6
THPEDINATSTIDDDVSSGSSSEK	Cricetulus griseus	1032940001	PREDICTED: CD44 antigen isoform X1
THPEDINATSTIDDDVSSGSSSEK	Cricetulus griseus	1032940005	PREDICTED: CD44 antigen isoform X4
THPEDINATSTIDDDVSSGSSSEK	Cricetulus griseus	1032940007	PREDICTED: CD44 antigen isoform X5
THPEDINATSTIDDDVSSGSSSEK	Cricetulus griseus	625252726	PREDICTED: CD44 antigen isoform X3
THPEDINATSTIDDDVSSGSSSEK	Cricetulus griseus	625252736	PREDICTED: CD44 antigen isoform X9
THPEDINATSTIDDDVSSGSSSEK	Cricetulus griseus	625252732	PREDICTED: CD44 antigen isoform X7
THPEDINATSTIDDDVSSGSSSEK	Cricetulus griseus	625252722	PREDICTED: CD44 antigen isoform X2
THPEDINATSTIDDDVSSGSSSEK	Cricetulus griseus	625252734	PREDICTED: CD44 antigen isoform X8
THPEDINATSTIDDDVSSGSSSEK	Cricetulus griseus	625252730	PREDICTED: CD44 antigen isoform X6
THPEDINATSTIDDDVSSGSSSEK	Cricetulus griseus	1032834033	PREDICTED: CD44 antigen isoform X1
THPEDINATSTIDDDVSSGSSSEK	Cricetulus griseus	1032834037	PREDICTED: CD44 antigen isoform X4
THPEDINATSTIDDDVSSGSSSEK	Cricetulus griseus	1032834039	PREDICTED: CD44 antigen isoform X5
THPEDINATSTIDDDVSSGSSSEK	Cricetulus griseus	625186221	PREDICTED: CD44 antigen isoform X3
THPEDINATSTIDDDVSSGSSSEK	Cricetulus griseus	354470425	PREDICTED: CD44 antigen isoform X9
THPEDINATSTIDDDVSSGSSSEK	Cricetulus griseus	354470415	PREDICTED: CD44 antigen isoform X7
THPEDINATSTIDDDVSSGSSSEK	Cricetulus griseus	354470417	PREDICTED: CD44 antigen isoform X2
THPEDINATSTIDDDVSSGSSSEK	Cricetulus griseus	354470437	PREDICTED: CD44 antigen isoform X8
THPEDINATSTIDDDVSSGSSSEK	Cricetulus griseus	625186225	PREDICTED: CD44 antigen isoform X6
YKPEFAAANDTGYVDIPQLEK	Cricetulus griseus	354507493	PREDICTED: cathepsin L1
NATVVWMK	Cricetulus griseus	354488051	PREDICTED: CD166 antigen isoform X1
NATVVWMK	Cricetulus griseus	625207261	PREDICTED: CD166 antigen isoform X2
NATVVWMK	Cricetulus griseus	354488051	PREDICTED: CD166 antigen isoform X1
NATVVWMK	Cricetulus griseus	625207261	PREDICTED: CD166 antigen isoform X2
DMSDGFISNLTIQR	Cricetulus griseus	354483223	PREDICTED: prolyl 4-hydroxylase subunit alpha-1
YNVTGENGTCLLASMALQMNITYMK	Cricetulus griseus	350540096	lysosome-associated membrane glycoprotein 1 precursor
VNASTTDPNSTVEQSALTR	Cricetulus griseus	1032913553	PREDICTED: laminin subunit beta-1 isoform X2
VNASTTDPNSTVEQSALTR	Cricetulus griseus	625215284	PREDICTED: laminin subunit beta-1 isoform X1
VNASTTDPNSTVEQSALTR	Cricetulus griseus	1032949847	PREDICTED: laminin subunit beta-1 isoform X3
VNASTTDPNSTVEQSALTR	Cricetulus griseus	1032913553	PREDICTED: laminin subunit beta-1 isoform X2
VNASTTDPNSTVEQSALTR	Cricetulus griseus	625215284	PREDICTED: laminin subunit beta-1 isoform X1
VNASTTDPNSTVEQSALTR	Cricetulus griseus	1032949847	PREDICTED: laminin subunit beta-1 isoform X3
VNASTTDPNSTVEQSALTR	Cricetulus griseus	1032913553	PREDICTED: laminin subunit beta-1 isoform X2
VNASTTDPNSTVEQSALTR	Cricetulus griseus	625215284	PREDICTED: laminin subunit beta-1 isoform X1
VNASTTDPNSTVEQSALTR	Cricetulus griseus	1032949847	PREDICTED: laminin subunit beta-1 isoform X3
DTCAQECSHFNLTK	Cricetulus griseus	1032906512	PREDICTED: integrin beta-1
GLVSGGLYNSHVGCLPYTIPPCEHHVNGSRPQCTGEGDTPK	Cricetulus griseus	1032835135	PREDICTED: cathepsin B
VPLQSAHMYYNVTEK	Cricetulus griseus	625252020	PREDICTED: LOW QUALITY PROTEIN: prolyl 3-hydroxylase 1 isoform X2
VPLQSAHMYYNVTEK	Cricetulus griseus	1032921354	PREDICTED: prolyl 3-hydroxylase 1 isoform X1
VPLQSAHMYYNVTEK	Cricetulus griseus	625252020	PREDICTED: LOW QUALITY PROTEIN: prolyl 3-hydroxylase 1 isoform X2
VPLQSAHMYYNVTEK	Cricetulus griseus	1032921354	PREDICTED: prolyl 3-hydroxylase 1 isoform X1
LEAANLPAGISLPASANLLFSTNSTR	Cricetulus griseus	350537635	4F2 cell-surface antigen heavy chain
LVQDVANNTNEEAGDGTTTATVLAR	Cricetulus griseus	354484427	PREDICTED: 60 kDa heat shock protein, mitochondrial
DEIGNVSTSHLLILDDSVEMEIRPR	Cricetulus griseus	354482837	PREDICTED: dolichyl-diphosphooligosaccharide--protein glycosyltransferase subunit 1 isoform X1
DEIGNVSTSHLLILDDSVEMEIRPR	Cricetulus griseus	625262653	PREDICTED: dolichyl-diphosphooligosaccharide--protein glycosyltransferase subunit 1 isoform X2, partial
DEIGNVSTSHLLILDDSVEMEIRPR	Cricetulus griseus	354482837	PREDICTED: dolichyl-diphosphooligosaccharide--protein glycosyltransferase subunit 1 isoform X1
DEIGNVSTSHLLILDDSVEMEIRPR	Cricetulus griseus	625262653	PREDICTED: dolichyl-diphosphooligosaccharide--protein glycosyltransferase subunit 1 isoform X2, partial
HILTTSAPNNITVLELER	Cricetulus griseus	1032836598	PREDICTED: beta-galactosidase
IVDVNLTSEGK	Cricetulus griseus	625291847	PREDICTED: transmembrane 9 superfamily member 3 isoform X2, partial
IVDVNLTSEGK	Cricetulus griseus	1032834597	PREDICTED: transmembrane 9 superfamily member 3 isoform X1
IVDVNLTSEGK	Cricetulus griseus	625291847	PREDICTED: transmembrane 9 superfamily member 3 isoform X2, partial
IVDVNLTSEGK	Cricetulus griseus	1032834597	PREDICTED: transmembrane 9 superfamily member 3 isoform X1
VAQPGTNYALGTNISYPNNLLR	Cricetulus griseus	354494706	PREDICTED: beta-1,4-glucuronyltransferase 1 isoform X1
TAADVTGLQPILNQFTPANVSR	Cricetulus griseus	1032950510	PREDICTED: integrin alpha-V
TAADVTGLQPILNQFTPANVSR	Cricetulus griseus	1032846579	PREDICTED: integrin alpha-V
TAADVTGLQPILNQFTPANVSR	Cricetulus griseus	1032950510	PREDICTED: integrin alpha-V
TAADVTGLQPILNQFTPANVSR	Cricetulus griseus	1032846579	PREDICTED: integrin alpha-V
SELTISNLDINSDPGTYMCNATNTQGSVQEIMTLR	Cricetulus griseus	625198847	PREDICTED: basigin isoform X1
SELTISNLDINSDPGTYMCNATNTQGSVQEIMTLR	Cricetulus griseus	1032936683	PREDICTED: basigin isoform X2
SELTISNLDINSDPGTYMCNATNTQGSVQEIMTLR	Cricetulus griseus	625198847	PREDICTED: basigin isoform X1
SELTISNLDINSDPGTYMCNATNTQGSVQEIMTLR	Cricetulus griseus	1032936683	PREDICTED: basigin isoform X2
TQYACPPFNVTECSTQDGAGNSIDLSSLSR	Cricetulus griseus	625199968	PREDICTED: cation-independent mannose-6-phosphate receptor isoform X1
TQYACPPFNVTECSTQDGAGNSIDLSSLSR	Cricetulus griseus	625286612	PREDICTED: cation-independent mannose-6-phosphate receptor isoform X2
TQYACPPFNVTECSTQDGAGNSIDLSSLSR	Cricetulus griseus	625199968	PREDICTED: cation-independent mannose-6-phosphate receptor isoform X1
TQYACPPFNVTECSTQDGAGNSIDLSSLSR	Cricetulus griseus	625286612	PREDICTED: cation-independent mannose-6-phosphate receptor isoform X2
VDIPQQPMGIIAVANDTNSCELSPCR	Cricetulus griseus	625279203	PREDICTED: prolow-density lipoprotein receptor-related protein 1 isoform X3
VDIPQQPMGIIAVANDTNSCELSPCR	Cricetulus griseus	354490790	PREDICTED: prolow-density lipoprotein receptor-related protein 1 isoform X1
VDIPQQPMGIIAVANDTNSCELSPCR	Cricetulus griseus	625279203	PREDICTED: prolow-density lipoprotein receptor-related protein 1 isoform X3
VDIPQQPMGIIAVANDTNSCELSPCR	Cricetulus griseus	354490790	PREDICTED: prolow-density lipoprotein receptor-related protein 1 isoform X1
FVEQNETAINITTYADQENNK	Cricetulus griseus	354477852	PREDICTED: follistatin-related protein 1
FVEQNETAINITTYADQENNK	Cricetulus griseus	625257621	PREDICTED: follistatin-related protein 1
FVEQNETAINITTYADQENNK	Cricetulus griseus	354477852	PREDICTED: follistatin-related protein 1
FVEQNETAINITTYADQENNK	Cricetulus griseus	625257621	PREDICTED: follistatin-related protein 1
TELDLRPQGLALFPNVSVIR	Cricetulus griseus	350539683	intercellular adhesion molecule 1 precursor
TLSIYNFSAPVLTLSQQEVSEGSQVTVK	Cricetulus griseus	350539683	intercellular adhesion molecule 1 precursor
VANTANETSTEAYNLLLR	Cricetulus griseus	354481424	PREDICTED: laminin subunit gamma-1 isoform X1
ITVPPHLAYGENGTGDK	Cricetulus griseus	1032957168	PREDICTED: peptidyl-prolyl cis-trans isomerase FKBP10 isoform X2
ITVPPHLAYGENGTGDK	Cricetulus griseus	1032849210	PREDICTED: peptidyl-prolyl cis-trans isomerase FKBP10 isoform X2
ITVPPHLAYGENGTGDK	Cricetulus griseus	625279630	PREDICTED: peptidyl-prolyl cis-trans isomerase FKBP10 isoform X1
ITVPPHLAYGENGTGDK	Cricetulus griseus	354484982	PREDICTED: peptidyl-prolyl cis-trans isomerase FKBP10 isoform X1
ITVPPHLAYGENGTGDK	Cricetulus griseus	1032957168	PREDICTED: peptidyl-prolyl cis-trans isomerase FKBP10 isoform X2
ITVPPHLAYGENGTGDK	Cricetulus griseus	1032849210	PREDICTED: peptidyl-prolyl cis-trans isomerase FKBP10 isoform X2
ITVPPHLAYGENGTGDK	Cricetulus griseus	625279630	PREDICTED: peptidyl-prolyl cis-trans isomerase FKBP10 isoform X1
ITVPPHLAYGENGTGDK	Cricetulus griseus	354484982	PREDICTED: peptidyl-prolyl cis-trans isomerase FKBP10 isoform X1
ITVPPHLAYGENGTGDK	Cricetulus griseus	1032957168	PREDICTED: peptidyl-prolyl cis-trans isomerase FKBP10 isoform X2
ITVPPHLAYGENGTGDK	Cricetulus griseus	1032849210	PREDICTED: peptidyl-prolyl cis-trans isomerase FKBP10 isoform X2
ITVPPHLAYGENGTGDK	Cricetulus griseus	625279630	PREDICTED: peptidyl-prolyl cis-trans isomerase FKBP10 isoform X1
ITVPPHLAYGENGTGDK	Cricetulus griseus	354484982	PREDICTED: peptidyl-prolyl cis-trans isomerase FKBP10 isoform X1
ITVPPHLAYGENGTGDK	Cricetulus griseus	1032957168	PREDICTED: peptidyl-prolyl cis-trans isomerase FKBP10 isoform X2
ITVPPHLAYGENGTGDK	Cricetulus griseus	1032849210	PREDICTED: peptidyl-prolyl cis-trans isomerase FKBP10 isoform X2
ITVPPHLAYGENGTGDK	Cricetulus griseus	625279630	PREDICTED: peptidyl-prolyl cis-trans isomerase FKBP10 isoform X1
ITVPPHLAYGENGTGDK	Cricetulus griseus	354484982	PREDICTED: peptidyl-prolyl cis-trans isomerase FKBP10 isoform X1
VFPYISAMVNNGSLSYDHER	Cricetulus griseus	354472232	PREDICTED: VIP36-like protein isoform X1
VFPYISAMVNNGSLSYDHER	Cricetulus griseus	1032835939	PREDICTED: VIP36-like protein isoform X2
VFPYISAMVNNGSLSYDHER	Cricetulus griseus	1032951546	PREDICTED: VIP36-like protein isoform X3
VFPYISAMVNNGSLSYDHER	Cricetulus griseus	354472232	PREDICTED: VIP36-like protein isoform X1
VFPYISAMVNNGSLSYDHER	Cricetulus griseus	1032835939	PREDICTED: VIP36-like protein isoform X2
VFPYISAMVNNGSLSYDHER	Cricetulus griseus	1032951546	PREDICTED: VIP36-like protein isoform X3
VFPYISAMVNNGSLSYDHER	Cricetulus griseus	354472232	PREDICTED: VIP36-like protein isoform X1
VFPYISAMVNNGSLSYDHER	Cricetulus griseus	1032835939	PREDICTED: VIP36-like protein isoform X2
VFPYISAMVNNGSLSYDHER	Cricetulus griseus	1032951546	PREDICTED: VIP36-like protein isoform X3
GVHNASLALSANIGR	Cricetulus griseus	354481943	PREDICTED: laminin subunit alpha-5 isoform X1
GVHNASLALSANIGR	Cricetulus griseus	625243728	PREDICTED: laminin subunit alpha-5 isoform X2
GVHNASLALSANIGR	Cricetulus griseus	354481943	PREDICTED: laminin subunit alpha-5 isoform X1
GVHNASLALSANIGR	Cricetulus griseus	625243728	PREDICTED: laminin subunit alpha-5 isoform X2
LNNITNIGPLDMK	Cricetulus griseus	354468237	PREDICTED: transmembrane protein 106B
EANQTYCSSDSLSNCTVVNR	Cricetulus griseus	1032833074	PREDICTED: sialomucin core protein 24 isoform X2
EANQTYCSSDSLSNCTVVNR	Cricetulus griseus	625185163	PREDICTED: sialomucin core protein 24 isoform X1
EANQTYCSSDSLSNCTVVNR	Cricetulus griseus	1032833074	PREDICTED: sialomucin core protein 24 isoform X2
EANQTYCSSDSLSNCTVVNR	Cricetulus griseus	625185163	PREDICTED: sialomucin core protein 24 isoform X1
LHSLNASIADLK	Cricetulus griseus	354481943	PREDICTED: laminin subunit alpha-5 isoform X1
LHSLNASIADLK	Cricetulus griseus	625243728	PREDICTED: laminin subunit alpha-5 isoform X2
LHSLNASIADLK	Cricetulus griseus	354481943	PREDICTED: laminin subunit alpha-5 isoform X1
LHSLNASIADLK	Cricetulus griseus	625243728	PREDICTED: laminin subunit alpha-5 isoform X2
EMLMDFANSSAELTGCLVR	Cricetulus griseus	354469220	PREDICTED: osteopetrosis-associated transmembrane protein 1 isoform X2
EMLMDFANSSAELTGCLVR	Cricetulus griseus	1032833039	PREDICTED: osteopetrosis-associated transmembrane protein 1 isoform X1
EMLMDFANSSAELTGCLVR	Cricetulus griseus	625257613	PREDICTED: osteopetrosis-associated transmembrane protein 1 isoform X3
EMLMDFANSSAELTGCLVR	Cricetulus griseus	354469220	PREDICTED: osteopetrosis-associated transmembrane protein 1 isoform X2
EMLMDFANSSAELTGCLVR	Cricetulus griseus	1032833039	PREDICTED: osteopetrosis-associated transmembrane protein 1 isoform X1
EMLMDFANSSAELTGCLVR	Cricetulus griseus	625257613	PREDICTED: osteopetrosis-associated transmembrane protein 1 isoform X3
EMLMDFANSSAELTGCLVR	Cricetulus griseus	354469220	PREDICTED: osteopetrosis-associated transmembrane protein 1 isoform X2
EMLMDFANSSAELTGCLVR	Cricetulus griseus	1032833039	PREDICTED: osteopetrosis-associated transmembrane protein 1 isoform X1
EMLMDFANSSAELTGCLVR	Cricetulus griseus	625257613	PREDICTED: osteopetrosis-associated transmembrane protein 1 isoform X3
VWQGHANASFCPHGYGCR	Cricetulus griseus	354481943	PREDICTED: laminin subunit alpha-5 isoform X1
EGDNITLQCLGNGNPPPEEFMFYLPGQPEGIR	Cricetulus griseus	354488051	PREDICTED: CD166 antigen isoform X1
EGDNITLQCLGNGNPPPEEFMFYLPGQPEGIR	Cricetulus griseus	625207261	PREDICTED: CD166 antigen isoform X2
EGDNITLQCLGNGNPPPEEFMFYLPGQPEGIR	Cricetulus griseus	354488051	PREDICTED: CD166 antigen isoform X1
EGDNITLQCLGNGNPPPEEFMFYLPGQPEGIR	Cricetulus griseus	625207261	PREDICTED: CD166 antigen isoform X2
MNYTGGDTCHQVYQR	Cricetulus griseus	625199968	PREDICTED: cation-independent mannose-6-phosphate receptor isoform X1
MNYTGGDTCHQVYQR	Cricetulus griseus	625286612	PREDICTED: cation-independent mannose-6-phosphate receptor isoform X2
MNYTGGDTCHQVYQR	Cricetulus griseus	625199968	PREDICTED: cation-independent mannose-6-phosphate receptor isoform X1
MNYTGGDTCHQVYQR	Cricetulus griseus	625286612	PREDICTED: cation-independent mannose-6-phosphate receptor isoform X2
NATYGYALDDPDPDDGFNYK	Cricetulus griseus	354470665	PREDICTED: calumenin isoform X2
DPNSGFVFNLSPLNR	Cricetulus griseus	625199968	PREDICTED: cation-independent mannose-6-phosphate receptor isoform X1
DPNSGFVFNLSPLNR	Cricetulus griseus	625286612	PREDICTED: cation-independent mannose-6-phosphate receptor isoform X2
DPNSGFVFNLSPLNR	Cricetulus griseus	625199968	PREDICTED: cation-independent mannose-6-phosphate receptor isoform X1
DPNSGFVFNLSPLNR	Cricetulus griseus	625286612	PREDICTED: cation-independent mannose-6-phosphate receptor isoform X2
DCVECLLLHLGKPDNQTCHHQCK	Cricetulus griseus	625181604	PREDICTED: integrin beta-5
NFTASAGIQVVGDDLTVTNPK	Cricetulus griseus	625280088	PREDICTED: alpha-enolase isoform X3
IADTNITAIPQGLPPSLTELHLDGNK	Cricetulus griseus	354483485	PREDICTED: decorin
TGVHDADFEYNVTTTLEAINK	Cricetulus griseus	625281506	PREDICTED: CMP-N-acetylneuraminate-beta-galactosamide-alpha-2,3-sialyltransferase 1 isoform X3
TGVHDADFEYNVTTTLEAINK	Cricetulus griseus	354507618	PREDICTED: CMP-N-acetylneuraminate-beta-galactosamide-alpha-2,3-sialyltransferase 1 isoform X2
TGVHDADFEYNVTTTLEAINK	Cricetulus griseus	625281506	PREDICTED: CMP-N-acetylneuraminate-beta-galactosamide-alpha-2,3-sialyltransferase 1 isoform X3
TGVHDADFEYNVTTTLEAINK	Cricetulus griseus	354507618	PREDICTED: CMP-N-acetylneuraminate-beta-galactosamide-alpha-2,3-sialyltransferase 1 isoform X2
VIVDGQNAHGEGYVNVTVKPEPR	Cricetulus griseus	1032841494	PREDICTED: dyslexia-associated protein KIAA0319-like protein homolog isoform X2
VIVDGQNAHGEGYVNVTVKPEPR	Cricetulus griseus	625194763	PREDICTED: dyslexia-associated protein KIAA0319-like protein homolog isoform X4
VIVDGQNAHGEGYVNVTVKPEPR	Cricetulus griseus	1032841497	PREDICTED: dyslexia-associated protein KIAA0319-like protein homolog isoform X3
VIVDGQNAHGEGYVNVTVKPEPR	Cricetulus griseus	625194745	PREDICTED: dyslexia-associated protein KIAA0319-like protein homolog isoform X1
VIVDGQNAHGEGYVNVTVKPEPR	Cricetulus griseus	1032841494	PREDICTED: dyslexia-associated protein KIAA0319-like protein homolog isoform X2
VIVDGQNAHGEGYVNVTVKPEPR	Cricetulus griseus	625194763	PREDICTED: dyslexia-associated protein KIAA0319-like protein homolog isoform X4
VIVDGQNAHGEGYVNVTVKPEPR	Cricetulus griseus	1032841497	PREDICTED: dyslexia-associated protein KIAA0319-like protein homolog isoform X3
VIVDGQNAHGEGYVNVTVKPEPR	Cricetulus griseus	625194745	PREDICTED: dyslexia-associated protein KIAA0319-like protein homolog isoform X1
VIVDGQNAHGEGYVNVTVKPEPR	Cricetulus griseus	1032841494	PREDICTED: dyslexia-associated protein KIAA0319-like protein homolog isoform X2
VIVDGQNAHGEGYVNVTVKPEPR	Cricetulus griseus	625194763	PREDICTED: dyslexia-associated protein KIAA0319-like protein homolog isoform X4
VIVDGQNAHGEGYVNVTVKPEPR	Cricetulus griseus	1032841497	PREDICTED: dyslexia-associated protein KIAA0319-like protein homolog isoform X3
VIVDGQNAHGEGYVNVTVKPEPR	Cricetulus griseus	625194745	PREDICTED: dyslexia-associated protein KIAA0319-like protein homolog isoform X1
VIVDGQNAHGEGYVNVTVKPEPR	Cricetulus griseus	1032841494	PREDICTED: dyslexia-associated protein KIAA0319-like protein homolog isoform X2
VIVDGQNAHGEGYVNVTVKPEPR	Cricetulus griseus	625194763	PREDICTED: dyslexia-associated protein KIAA0319-like protein homolog isoform X4
VIVDGQNAHGEGYVNVTVKPEPR	Cricetulus griseus	1032841497	PREDICTED: dyslexia-associated protein KIAA0319-like protein homolog isoform X3
VIVDGQNAHGEGYVNVTVKPEPR	Cricetulus griseus	625194745	PREDICTED: dyslexia-associated protein KIAA0319-like protein homolog isoform X1
NVTYGTYLDDPDPDDGFNYK	Cricetulus griseus	625186378	PREDICTED: calumenin isoform X1
HTTGPHCESCAPGFYGNALLPGNCTR	Cricetulus griseus	354481943	PREDICTED: laminin subunit alpha-5 isoform X1
HTTGPHCESCAPGFYGNALLPGNCTR	Cricetulus griseus	625243728	PREDICTED: laminin subunit alpha-5 isoform X2
HTTGPHCESCAPGFYGNALLPGNCTR	Cricetulus griseus	354481943	PREDICTED: laminin subunit alpha-5 isoform X1
HTTGPHCESCAPGFYGNALLPGNCTR	Cricetulus griseus	625243728	PREDICTED: laminin subunit alpha-5 isoform X2
AWVCDGDSDCEDNSDEENCEALACRPPSHTCANNTSVCLPPDK	Cricetulus griseus	625279203	PREDICTED: prolow-density lipoprotein receptor-related protein 1 isoform X3
AWVCDGDSDCEDNSDEENCEALACRPPSHTCANNTSVCLPPDK	Cricetulus griseus	354490790	PREDICTED: prolow-density lipoprotein receptor-related protein 1 isoform X1
AWVCDGDSDCEDNSDEENCEALACRPPSHTCANNTSVCLPPDK	Cricetulus griseus	625279203	PREDICTED: prolow-density lipoprotein receptor-related protein 1 isoform X3
AWVCDGDSDCEDNSDEENCEALACRPPSHTCANNTSVCLPPDK	Cricetulus griseus	354490790	PREDICTED: prolow-density lipoprotein receptor-related protein 1 isoform X1
GISGNHTVCQNDLCCHLSYQMSEK	Cricetulus griseus	625272911	PREDICTED: pantetheinase
GISGNHTVCQNDLCCHLSYQMSEK	Cricetulus griseus	354497685	PREDICTED: pantetheinase
GISGNHTVCQNDLCCHLSYQMSEK	Cricetulus griseus	625272911	PREDICTED: pantetheinase
GISGNHTVCQNDLCCHLSYQMSEK	Cricetulus griseus	354497685	PREDICTED: pantetheinase
VAVYCENASAAIMQAR	Cricetulus griseus	625185279	PREDICTED: all-trans retinoic acid-induced differentiation factor
ELGDNVSMVLVPFK	Cricetulus griseus	625281506	PREDICTED: CMP-N-acetylneuraminate-beta-galactosamide-alpha-2,3-sialyltransferase 1 isoform X3
ELGDNVSMVLVPFK	Cricetulus griseus	354507618	PREDICTED: CMP-N-acetylneuraminate-beta-galactosamide-alpha-2,3-sialyltransferase 1 isoform X2
ELGDNVSMVLVPFK	Cricetulus griseus	625281506	PREDICTED: CMP-N-acetylneuraminate-beta-galactosamide-alpha-2,3-sialyltransferase 1 isoform X3
ELGDNVSMVLVPFK	Cricetulus griseus	354507618	PREDICTED: CMP-N-acetylneuraminate-beta-galactosamide-alpha-2,3-sialyltransferase 1 isoform X2
TSLDWWTTDECNMINGTDGDSFHPLITK	Cricetulus griseus	625223317	PREDICTED: lysosome membrane protein 2
NADKENPYIGLGNYTLCR	Cricetulus griseus	625250740	PREDICTED: anoctamin-6 isoform X4
NADKENPYIGLGNYTLCR	Cricetulus griseus	625229219	PREDICTED: anoctamin-6 isoform X2
NADKENPYIGLGNYTLCR	Cricetulus griseus	625250740	PREDICTED: anoctamin-6 isoform X4
NADKENPYIGLGNYTLCR	Cricetulus griseus	625229219	PREDICTED: anoctamin-6 isoform X2
QFWIFDVQNPDEVVVNSSK	Cricetulus griseus	354485425	PREDICTED: platelet glycoprotein 4
VPDSCCINITVGCGIDFK	Cricetulus griseus	354488193	PREDICTED: CD63 antigen
MAAANVSIAQPESTGEPNNMTLLAEEAR	Cricetulus griseus	625246143	PREDICTED: LOW QUALITY PROTEIN: laminin subunit gamma-1 isoform X2
MAAANVSIAQPESTGEPNNMTLLAEEAR	Cricetulus griseus	354481424	PREDICTED: laminin subunit gamma-1 isoform X1
MAAANVSIAQPESTGEPNNMTLLAEEAR	Cricetulus griseus	625246143	PREDICTED: LOW QUALITY PROTEIN: laminin subunit gamma-1 isoform X2
MAAANVSIAQPESTGEPNNMTLLAEEAR	Cricetulus griseus	354481424	PREDICTED: laminin subunit gamma-1 isoform X1
LLNNLTSIK	Cricetulus griseus	625246143	PREDICTED: LOW QUALITY PROTEIN: laminin subunit gamma-1 isoform X2
LLNNLTSIK	Cricetulus griseus	354481424	PREDICTED: laminin subunit gamma-1 isoform X1
LLNNLTSIK	Cricetulus griseus	625246143	PREDICTED: LOW QUALITY PROTEIN: laminin subunit gamma-1 isoform X2
LLNNLTSIK	Cricetulus griseus	354481424	PREDICTED: laminin subunit gamma-1 isoform X1
NNATQEEILR	Cricetulus griseus	1032913361	PREDICTED: prosaposin isoform X2
NNATQEEILR	Cricetulus griseus	1032913359	PREDICTED: prosaposin isoform X1
NNATQEEILR	Cricetulus griseus	1032913363	PREDICTED: prosaposin isoform X3
NNATQEEILR	Cricetulus griseus	625241029	PREDICTED: prosaposin isoform X5
NNATQEEILR	Cricetulus griseus	625241027	PREDICTED: prosaposin isoform X4
NNATQEEILR	Cricetulus griseus	625241031	PREDICTED: prosaposin isoform X6
NNATQEEILR	Cricetulus griseus	1032913361	PREDICTED: prosaposin isoform X2
NNATQEEILR	Cricetulus griseus	1032913359	PREDICTED: prosaposin isoform X1
NNATQEEILR	Cricetulus griseus	1032913363	PREDICTED: prosaposin isoform X3
NNATQEEILR	Cricetulus griseus	625241029	PREDICTED: prosaposin isoform X5
NNATQEEILR	Cricetulus griseus	625241027	PREDICTED: prosaposin isoform X4
NNATQEEILR	Cricetulus griseus	625241031	PREDICTED: prosaposin isoform X6
NNATQEEILR	Cricetulus griseus	1032913361	PREDICTED: prosaposin isoform X2
NNATQEEILR	Cricetulus griseus	1032913359	PREDICTED: prosaposin isoform X1
NNATQEEILR	Cricetulus griseus	1032913363	PREDICTED: prosaposin isoform X3
NNATQEEILR	Cricetulus griseus	625241029	PREDICTED: prosaposin isoform X5
NNATQEEILR	Cricetulus griseus	625241027	PREDICTED: prosaposin isoform X4
NNATQEEILR	Cricetulus griseus	625241031	PREDICTED: prosaposin isoform X6
NNATQEEILR	Cricetulus griseus	1032913361	PREDICTED: prosaposin isoform X2
NNATQEEILR	Cricetulus griseus	1032913359	PREDICTED: prosaposin isoform X1
NNATQEEILR	Cricetulus griseus	1032913363	PREDICTED: prosaposin isoform X3
NNATQEEILR	Cricetulus griseus	625241029	PREDICTED: prosaposin isoform X5
NNATQEEILR	Cricetulus griseus	625241027	PREDICTED: prosaposin isoform X4
NNATQEEILR	Cricetulus griseus	625241031	PREDICTED: prosaposin isoform X6
NNATQEEILR	Cricetulus griseus	1032913361	PREDICTED: prosaposin isoform X2
NNATQEEILR	Cricetulus griseus	1032913359	PREDICTED: prosaposin isoform X1
NNATQEEILR	Cricetulus griseus	1032913363	PREDICTED: prosaposin isoform X3
NNATQEEILR	Cricetulus griseus	625241029	PREDICTED: prosaposin isoform X5
NNATQEEILR	Cricetulus griseus	625241027	PREDICTED: prosaposin isoform X4
NNATQEEILR	Cricetulus griseus	625241031	PREDICTED: prosaposin isoform X6
NNATQEEILR	Cricetulus griseus	1032913361	PREDICTED: prosaposin isoform X2
NNATQEEILR	Cricetulus griseus	1032913359	PREDICTED: prosaposin isoform X1
NNATQEEILR	Cricetulus griseus	1032913363	PREDICTED: prosaposin isoform X3
NNATQEEILR	Cricetulus griseus	625241029	PREDICTED: prosaposin isoform X5
NNATQEEILR	Cricetulus griseus	625241027	PREDICTED: prosaposin isoform X4
NNATQEEILR	Cricetulus griseus	625241031	PREDICTED: prosaposin isoform X6
SLLEFNTTTDCQPSDSQHR	Cricetulus griseus	625199968	PREDICTED: cation-independent mannose-6-phosphate receptor isoform X1
SLLEFNTTTDCQPSDSQHR	Cricetulus griseus	625286612	PREDICTED: cation-independent mannose-6-phosphate receptor isoform X2
SLLEFNTTTDCQPSDSQHR	Cricetulus griseus	625199968	PREDICTED: cation-independent mannose-6-phosphate receptor isoform X1
SLLEFNTTTDCQPSDSQHR	Cricetulus griseus	625286612	PREDICTED: cation-independent mannose-6-phosphate receptor isoform X2
AILVNNITTGER	Cricetulus griseus	625245956	PREDICTED: Golgi membrane protein 1 isoform X2
LIWLENGNISR	Cricetulus griseus	625214673	PREDICTED: tyrosine-protein phosphatase non-receptor type substrate 1 isoform X1, partial
LIWLENGNISR	Cricetulus griseus	625288769	PREDICTED: tyrosine-protein phosphatase non-receptor type substrate 1 isoform X2, partial
LIWLENGNISR	Cricetulus griseus	625241977	PREDICTED: signal-regulatory protein beta-1 isoform X3
LIWLENGNISR	Cricetulus griseus	625222083	PREDICTED: signal-regulatory protein beta-1 isoform X1
LIWLENGNISR	Cricetulus griseus	625214673	PREDICTED: tyrosine-protein phosphatase non-receptor type substrate 1 isoform X1, partial
LIWLENGNISR	Cricetulus griseus	625288769	PREDICTED: tyrosine-protein phosphatase non-receptor type substrate 1 isoform X2, partial
LIWLENGNISR	Cricetulus griseus	625241977	PREDICTED: signal-regulatory protein beta-1 isoform X3
LIWLENGNISR	Cricetulus griseus	625222083	PREDICTED: signal-regulatory protein beta-1 isoform X1
LIWLENGNISR	Cricetulus griseus	625214673	PREDICTED: tyrosine-protein phosphatase non-receptor type substrate 1 isoform X1, partial
LIWLENGNISR	Cricetulus griseus	625288769	PREDICTED: tyrosine-protein phosphatase non-receptor type substrate 1 isoform X2, partial
LIWLENGNISR	Cricetulus griseus	625241977	PREDICTED: signal-regulatory protein beta-1 isoform X3
LIWLENGNISR	Cricetulus griseus	625222083	PREDICTED: signal-regulatory protein beta-1 isoform X1
LIWLENGNISR	Cricetulus griseus	625214673	PREDICTED: tyrosine-protein phosphatase non-receptor type substrate 1 isoform X1, partial
LIWLENGNISR	Cricetulus griseus	625288769	PREDICTED: tyrosine-protein phosphatase non-receptor type substrate 1 isoform X2, partial
LIWLENGNISR	Cricetulus griseus	625241977	PREDICTED: signal-regulatory protein beta-1 isoform X3
LIWLENGNISR	Cricetulus griseus	625222083	PREDICTED: signal-regulatory protein beta-1 isoform X1
KPVRPHIVEKPTHNGPDGGAHVNGSQIIR	Cricetulus griseus	625180426	PREDICTED: presequence protease, mitochondrial isoform X1
KPVRPHIVEKPTHNGPDGGAHVNGSQIIR	Cricetulus griseus	354464971	PREDICTED: presequence protease, mitochondrial isoform X2
KPVRPHIVEKPTHNGPDGGAHVNGSQIIR	Cricetulus griseus	625180426	PREDICTED: presequence protease, mitochondrial isoform X1
KPVRPHIVEKPTHNGPDGGAHVNGSQIIR	Cricetulus griseus	354464971	PREDICTED: presequence protease, mitochondrial isoform X2
DITNLINNTFIR	Cricetulus griseus	625219280	PREDICTED: sortilin isoform X1
DITNLINNTFIR	Cricetulus griseus	1032948557	PREDICTED: sortilin isoform X2
DITNLINNTFIR	Cricetulus griseus	625219280	PREDICTED: sortilin isoform X1
DITNLINNTFIR	Cricetulus griseus	1032948557	PREDICTED: sortilin isoform X2
TTLPQECNGSMPIFSSPFNGVR	Cricetulus griseus	1032836598	PREDICTED: beta-galactosidase
EEAMLYHNQTSELR	Cricetulus griseus	354484992	PREDICTED: synaptonemal complex protein SC65 isoform X1, partial
EEAMLYHNQTSELR	Cricetulus griseus	625279646	PREDICTED: synaptonemal complex protein SC65 isoform X2
EEAMLYHNQTSELR	Cricetulus griseus	354484992	PREDICTED: synaptonemal complex protein SC65 isoform X1, partial
EEAMLYHNQTSELR	Cricetulus griseus	625279646	PREDICTED: synaptonemal complex protein SC65 isoform X2
DGQLLPSSNYSNIK	Cricetulus griseus	1032836459	PREDICTED: neural cell adhesion molecule 1 isoform X4
DGQLLPSSNYSNIK	Cricetulus griseus	1032836461	PREDICTED: neural cell adhesion molecule 1 isoform X5
DGQLLPSSNYSNIK	Cricetulus griseus	1032836454	PREDICTED: neural cell adhesion molecule 1 isoform X1
DGQLLPSSNYSNIK	Cricetulus griseus	625189033	PREDICTED: neural cell adhesion molecule 1 isoform X8
DGQLLPSSNYSNIK	Cricetulus griseus	625189029	PREDICTED: neural cell adhesion molecule 1 isoform X6
DGQLLPSSNYSNIK	Cricetulus griseus	1032836456	PREDICTED: neural cell adhesion molecule 1 isoform X2
DGQLLPSSNYSNIK	Cricetulus griseus	1032836464	PREDICTED: neural cell adhesion molecule 1 isoform X7
DGQLLPSSNYSNIK	Cricetulus griseus	625189037	PREDICTED: neural cell adhesion molecule 1 isoform X3
DGQLLPSSNYSNIK	Cricetulus griseus	625255511	PREDICTED: neural cell adhesion molecule 1 isoform X10
DGQLLPSSNYSNIK	Cricetulus griseus	625189035	PREDICTED: neural cell adhesion molecule 1 isoform X9
DGQLLPSSNYSNIK	Cricetulus griseus	1032836459	PREDICTED: neural cell adhesion molecule 1 isoform X4
DGQLLPSSNYSNIK	Cricetulus griseus	1032836461	PREDICTED: neural cell adhesion molecule 1 isoform X5
DGQLLPSSNYSNIK	Cricetulus griseus	1032836454	PREDICTED: neural cell adhesion molecule 1 isoform X1
DGQLLPSSNYSNIK	Cricetulus griseus	625189033	PREDICTED: neural cell adhesion molecule 1 isoform X8
DGQLLPSSNYSNIK	Cricetulus griseus	625189029	PREDICTED: neural cell adhesion molecule 1 isoform X6
DGQLLPSSNYSNIK	Cricetulus griseus	1032836456	PREDICTED: neural cell adhesion molecule 1 isoform X2
DGQLLPSSNYSNIK	Cricetulus griseus	1032836464	PREDICTED: neural cell adhesion molecule 1 isoform X7
DGQLLPSSNYSNIK	Cricetulus griseus	625189037	PREDICTED: neural cell adhesion molecule 1 isoform X3
DGQLLPSSNYSNIK	Cricetulus griseus	625255511	PREDICTED: neural cell adhesion molecule 1 isoform X10
DGQLLPSSNYSNIK	Cricetulus griseus	625189035	PREDICTED: neural cell adhesion molecule 1 isoform X9
DGQLLPSSNYSNIK	Cricetulus griseus	1032836459	PREDICTED: neural cell adhesion molecule 1 isoform X4
DGQLLPSSNYSNIK	Cricetulus griseus	1032836461	PREDICTED: neural cell adhesion molecule 1 isoform X5
DGQLLPSSNYSNIK	Cricetulus griseus	1032836454	PREDICTED: neural cell adhesion molecule 1 isoform X1
DGQLLPSSNYSNIK	Cricetulus griseus	625189033	PREDICTED: neural cell adhesion molecule 1 isoform X8
DGQLLPSSNYSNIK	Cricetulus griseus	625189029	PREDICTED: neural cell adhesion molecule 1 isoform X6
DGQLLPSSNYSNIK	Cricetulus griseus	1032836456	PREDICTED: neural cell adhesion molecule 1 isoform X2
DGQLLPSSNYSNIK	Cricetulus griseus	1032836464	PREDICTED: neural cell adhesion molecule 1 isoform X7
DGQLLPSSNYSNIK	Cricetulus griseus	625189037	PREDICTED: neural cell adhesion molecule 1 isoform X3
DGQLLPSSNYSNIK	Cricetulus griseus	625255511	PREDICTED: neural cell adhesion molecule 1 isoform X10
DGQLLPSSNYSNIK	Cricetulus griseus	625189035	PREDICTED: neural cell adhesion molecule 1 isoform X9
DGQLLPSSNYSNIK	Cricetulus griseus	1032836459	PREDICTED: neural cell adhesion molecule 1 isoform X4
DGQLLPSSNYSNIK	Cricetulus griseus	1032836461	PREDICTED: neural cell adhesion molecule 1 isoform X5
DGQLLPSSNYSNIK	Cricetulus griseus	1032836454	PREDICTED: neural cell adhesion molecule 1 isoform X1
DGQLLPSSNYSNIK	Cricetulus griseus	625189033	PREDICTED: neural cell adhesion molecule 1 isoform X8
DGQLLPSSNYSNIK	Cricetulus griseus	625189029	PREDICTED: neural cell adhesion molecule 1 isoform X6
DGQLLPSSNYSNIK	Cricetulus griseus	1032836456	PREDICTED: neural cell adhesion molecule 1 isoform X2
DGQLLPSSNYSNIK	Cricetulus griseus	1032836464	PREDICTED: neural cell adhesion molecule 1 isoform X7
DGQLLPSSNYSNIK	Cricetulus griseus	625189037	PREDICTED: neural cell adhesion molecule 1 isoform X3
DGQLLPSSNYSNIK	Cricetulus griseus	625255511	PREDICTED: neural cell adhesion molecule 1 isoform X10
DGQLLPSSNYSNIK	Cricetulus griseus	625189035	PREDICTED: neural cell adhesion molecule 1 isoform X9
DGQLLPSSNYSNIK	Cricetulus griseus	1032836459	PREDICTED: neural cell adhesion molecule 1 isoform X4
DGQLLPSSNYSNIK	Cricetulus griseus	1032836461	PREDICTED: neural cell adhesion molecule 1 isoform X5
DGQLLPSSNYSNIK	Cricetulus griseus	1032836454	PREDICTED: neural cell adhesion molecule 1 isoform X1
DGQLLPSSNYSNIK	Cricetulus griseus	625189033	PREDICTED: neural cell adhesion molecule 1 isoform X8
DGQLLPSSNYSNIK	Cricetulus griseus	625189029	PREDICTED: neural cell adhesion molecule 1 isoform X6
DGQLLPSSNYSNIK	Cricetulus griseus	1032836456	PREDICTED: neural cell adhesion molecule 1 isoform X2
DGQLLPSSNYSNIK	Cricetulus griseus	1032836464	PREDICTED: neural cell adhesion molecule 1 isoform X7
DGQLLPSSNYSNIK	Cricetulus griseus	625189037	PREDICTED: neural cell adhesion molecule 1 isoform X3
DGQLLPSSNYSNIK	Cricetulus griseus	625255511	PREDICTED: neural cell adhesion molecule 1 isoform X10
DGQLLPSSNYSNIK	Cricetulus griseus	625189035	PREDICTED: neural cell adhesion molecule 1 isoform X9
DGQLLPSSNYSNIK	Cricetulus griseus	1032836459	PREDICTED: neural cell adhesion molecule 1 isoform X4
DGQLLPSSNYSNIK	Cricetulus griseus	1032836461	PREDICTED: neural cell adhesion molecule 1 isoform X5
DGQLLPSSNYSNIK	Cricetulus griseus	1032836454	PREDICTED: neural cell adhesion molecule 1 isoform X1
DGQLLPSSNYSNIK	Cricetulus griseus	625189033	PREDICTED: neural cell adhesion molecule 1 isoform X8
DGQLLPSSNYSNIK	Cricetulus griseus	625189029	PREDICTED: neural cell adhesion molecule 1 isoform X6
DGQLLPSSNYSNIK	Cricetulus griseus	1032836456	PREDICTED: neural cell adhesion molecule 1 isoform X2
DGQLLPSSNYSNIK	Cricetulus griseus	1032836464	PREDICTED: neural cell adhesion molecule 1 isoform X7
DGQLLPSSNYSNIK	Cricetulus griseus	625189037	PREDICTED: neural cell adhesion molecule 1 isoform X3
DGQLLPSSNYSNIK	Cricetulus griseus	625255511	PREDICTED: neural cell adhesion molecule 1 isoform X10
DGQLLPSSNYSNIK	Cricetulus griseus	625189035	PREDICTED: neural cell adhesion molecule 1 isoform X9
DGQLLPSSNYSNIK	Cricetulus griseus	1032836459	PREDICTED: neural cell adhesion molecule 1 isoform X4
DGQLLPSSNYSNIK	Cricetulus griseus	1032836461	PREDICTED: neural cell adhesion molecule 1 isoform X5
DGQLLPSSNYSNIK	Cricetulus griseus	1032836454	PREDICTED: neural cell adhesion molecule 1 isoform X1
DGQLLPSSNYSNIK	Cricetulus griseus	625189033	PREDICTED: neural cell adhesion molecule 1 isoform X8
DGQLLPSSNYSNIK	Cricetulus griseus	625189029	PREDICTED: neural cell adhesion molecule 1 isoform X6
DGQLLPSSNYSNIK	Cricetulus griseus	1032836456	PREDICTED: neural cell adhesion molecule 1 isoform X2
DGQLLPSSNYSNIK	Cricetulus griseus	1032836464	PREDICTED: neural cell adhesion molecule 1 isoform X7
DGQLLPSSNYSNIK	Cricetulus griseus	625189037	PREDICTED: neural cell adhesion molecule 1 isoform X3
DGQLLPSSNYSNIK	Cricetulus griseus	625255511	PREDICTED: neural cell adhesion molecule 1 isoform X10
DGQLLPSSNYSNIK	Cricetulus griseus	625189035	PREDICTED: neural cell adhesion molecule 1 isoform X9
DGQLLPSSNYSNIK	Cricetulus griseus	1032836459	PREDICTED: neural cell adhesion molecule 1 isoform X4
DGQLLPSSNYSNIK	Cricetulus griseus	1032836461	PREDICTED: neural cell adhesion molecule 1 isoform X5
DGQLLPSSNYSNIK	Cricetulus griseus	1032836454	PREDICTED: neural cell adhesion molecule 1 isoform X1
DGQLLPSSNYSNIK	Cricetulus griseus	625189033	PREDICTED: neural cell adhesion molecule 1 isoform X8
DGQLLPSSNYSNIK	Cricetulus griseus	625189029	PREDICTED: neural cell adhesion molecule 1 isoform X6
DGQLLPSSNYSNIK	Cricetulus griseus	1032836456	PREDICTED: neural cell adhesion molecule 1 isoform X2
DGQLLPSSNYSNIK	Cricetulus griseus	1032836464	PREDICTED: neural cell adhesion molecule 1 isoform X7
DGQLLPSSNYSNIK	Cricetulus griseus	625189037	PREDICTED: neural cell adhesion molecule 1 isoform X3
DGQLLPSSNYSNIK	Cricetulus griseus	625255511	PREDICTED: neural cell adhesion molecule 1 isoform X10
DGQLLPSSNYSNIK	Cricetulus griseus	625189035	PREDICTED: neural cell adhesion molecule 1 isoform X9
DGQLLPSSNYSNIK	Cricetulus griseus	1032836459	PREDICTED: neural cell adhesion molecule 1 isoform X4
DGQLLPSSNYSNIK	Cricetulus griseus	1032836461	PREDICTED: neural cell adhesion molecule 1 isoform X5
DGQLLPSSNYSNIK	Cricetulus griseus	1032836454	PREDICTED: neural cell adhesion molecule 1 isoform X1
DGQLLPSSNYSNIK	Cricetulus griseus	625189033	PREDICTED: neural cell adhesion molecule 1 isoform X8
DGQLLPSSNYSNIK	Cricetulus griseus	625189029	PREDICTED: neural cell adhesion molecule 1 isoform X6
DGQLLPSSNYSNIK	Cricetulus griseus	1032836456	PREDICTED: neural cell adhesion molecule 1 isoform X2
DGQLLPSSNYSNIK	Cricetulus griseus	1032836464	PREDICTED: neural cell adhesion molecule 1 isoform X7
DGQLLPSSNYSNIK	Cricetulus griseus	625189037	PREDICTED: neural cell adhesion molecule 1 isoform X3
DGQLLPSSNYSNIK	Cricetulus griseus	625255511	PREDICTED: neural cell adhesion molecule 1 isoform X10
DGQLLPSSNYSNIK	Cricetulus griseus	625189035	PREDICTED: neural cell adhesion molecule 1 isoform X9
DGQLLPSSNYSNIK	Cricetulus griseus	1032836459	PREDICTED: neural cell adhesion molecule 1 isoform X4
DGQLLPSSNYSNIK	Cricetulus griseus	1032836461	PREDICTED: neural cell adhesion molecule 1 isoform X5
DGQLLPSSNYSNIK	Cricetulus griseus	1032836454	PREDICTED: neural cell adhesion molecule 1 isoform X1
DGQLLPSSNYSNIK	Cricetulus griseus	625189033	PREDICTED: neural cell adhesion molecule 1 isoform X8
DGQLLPSSNYSNIK	Cricetulus griseus	625189029	PREDICTED: neural cell adhesion molecule 1 isoform X6
DGQLLPSSNYSNIK	Cricetulus griseus	1032836456	PREDICTED: neural cell adhesion molecule 1 isoform X2
DGQLLPSSNYSNIK	Cricetulus griseus	1032836464	PREDICTED: neural cell adhesion molecule 1 isoform X7
DGQLLPSSNYSNIK	Cricetulus griseus	625189037	PREDICTED: neural cell adhesion molecule 1 isoform X3
DGQLLPSSNYSNIK	Cricetulus griseus	625255511	PREDICTED: neural cell adhesion molecule 1 isoform X10
DGQLLPSSNYSNIK	Cricetulus griseus	625189035	PREDICTED: neural cell adhesion molecule 1 isoform X9
SWNLGLNNTR	Cricetulus griseus	625199968	PREDICTED: cation-independent mannose-6-phosphate receptor isoform X1
SWNLGLNNTR	Cricetulus griseus	625286612	PREDICTED: cation-independent mannose-6-phosphate receptor isoform X2
SWNLGLNNTR	Cricetulus griseus	625199968	PREDICTED: cation-independent mannose-6-phosphate receptor isoform X1
SWNLGLNNTR	Cricetulus griseus	625286612	PREDICTED: cation-independent mannose-6-phosphate receptor isoform X2
LSLSENYTLSINNAK	Cricetulus griseus	354488051	PREDICTED: CD166 antigen isoform X1
LSLSENYTLSINNAK	Cricetulus griseus	625207261	PREDICTED: CD166 antigen isoform X2
LSLSENYTLSINNAK	Cricetulus griseus	354488051	PREDICTED: CD166 antigen isoform X1
LSLSENYTLSINNAK	Cricetulus griseus	625207261	PREDICTED: CD166 antigen isoform X2
FNQTFNAQWHK	Cricetulus griseus	354507493	PREDICTED: cathepsin L1
EQINISLDHR	Cricetulus griseus	625279405	PREDICTED: procollagen-lysine,2-oxoglutarate 5-dioxygenase 1 isoform X2
LGLSFNSISAIDNGTLANTPHLR	Cricetulus griseus	354483485	PREDICTED: decorin
GNYGWQAGNHSAFWGMTLDEGIR	Cricetulus griseus	354472325	PREDICTED: tubulointerstitial nephritis antigen-like
DSGIWINGFDYTGMSHVTPHIPEINDTIR	Cricetulus griseus	1032917011	PREDICTED: endoplasmic reticulum metallopeptidase 1
GKANSTGTLVITNPTR	Cricetulus griseus	625264417	PREDICTED: contactin-1 isoform X4
GKANSTGTLVITNPTR	Cricetulus griseus	1032947330	PREDICTED: contactin-1 isoform X3
GKANSTGTLVITNPTR	Cricetulus griseus	625264417	PREDICTED: contactin-1 isoform X4
GKANSTGTLVITNPTR	Cricetulus griseus	1032947330	PREDICTED: contactin-1 isoform X3
DLPPNGVQCYSCEGNSTHGCSSK	Cricetulus griseus	625213026	PREDICTED: urokinase plasminogen activator surface receptor isoform X1, partial
DLPPNGVQCYSCEGNSTHGCSSK	Cricetulus griseus	1032927481	PREDICTED: urokinase plasminogen activator surface receptor isoform X3
DLPPNGVQCYSCEGNSTHGCSSK	Cricetulus griseus	1032927479	PREDICTED: urokinase plasminogen activator surface receptor isoform X2
DLPPNGVQCYSCEGNSTHGCSSK	Cricetulus griseus	625213026	PREDICTED: urokinase plasminogen activator surface receptor isoform X1, partial
DLPPNGVQCYSCEGNSTHGCSSK	Cricetulus griseus	1032927481	PREDICTED: urokinase plasminogen activator surface receptor isoform X3
DLPPNGVQCYSCEGNSTHGCSSK	Cricetulus griseus	1032927479	PREDICTED: urokinase plasminogen activator surface receptor isoform X2
DLPPNGVQCYSCEGNSTHGCSSK	Cricetulus griseus	625213026	PREDICTED: urokinase plasminogen activator surface receptor isoform X1, partial
DLPPNGVQCYSCEGNSTHGCSSK	Cricetulus griseus	1032927481	PREDICTED: urokinase plasminogen activator surface receptor isoform X3
DLPPNGVQCYSCEGNSTHGCSSK	Cricetulus griseus	1032927479	PREDICTED: urokinase plasminogen activator surface receptor isoform X2
TLEGENQTSLEIEDLNR	Cricetulus griseus	625246143	PREDICTED: LOW QUALITY PROTEIN: laminin subunit gamma-1 isoform X2
TLEGENQTSLEIEDLNR	Cricetulus griseus	354481424	PREDICTED: laminin subunit gamma-1 isoform X1
TLEGENQTSLEIEDLNR	Cricetulus griseus	625246143	PREDICTED: LOW QUALITY PROTEIN: laminin subunit gamma-1 isoform X2
TLEGENQTSLEIEDLNR	Cricetulus griseus	354481424	PREDICTED: laminin subunit gamma-1 isoform X1
YHVLHINTTK	Cricetulus griseus	625234811	PREDICTED: heparan sulfate 2-O-sulfotransferase 1 isoform X2, partial
YHVLHINTTK	Cricetulus griseus	1032921771	PREDICTED: heparan sulfate 2-O-sulfotransferase 1
YHVLHINTTK	Cricetulus griseus	625234811	PREDICTED: heparan sulfate 2-O-sulfotransferase 1 isoform X2, partial
YHVLHINTTK	Cricetulus griseus	1032921771	PREDICTED: heparan sulfate 2-O-sulfotransferase 1
ENGVFQEISNNSGR	Cricetulus griseus	354480524	PREDICTED: neuroplastin isoform X1
ENGVFQEISNNSGR	Cricetulus griseus	1032934547	PREDICTED: neuroplastin isoform X2
ENGVFQEISNNSGR	Cricetulus griseus	354480524	PREDICTED: neuroplastin isoform X1
ENGVFQEISNNSGR	Cricetulus griseus	1032934547	PREDICTED: neuroplastin isoform X2
DLNGNVFQDAVFNQTVTVIER	Cricetulus griseus	625282985	PREDICTED: translocon-associated protein subunit alpha isoform X2
DLNGNVFQDAVFNQTVTVIER	Cricetulus griseus	625197353	PREDICTED: translocon-associated protein subunit alpha isoform X1
DLNGNVFQDAVFNQTVTVIER	Cricetulus griseus	625282985	PREDICTED: translocon-associated protein subunit alpha isoform X2
DLNGNVFQDAVFNQTVTVIER	Cricetulus griseus	625197353	PREDICTED: translocon-associated protein subunit alpha isoform X1
GVLMVGNETTYEDGHGTR	Cricetulus griseus	354475119	PREDICTED: choline transporter-like protein 2 isoform X1
GVLMVGNETTYEDGHGTR	Cricetulus griseus	625265640	PREDICTED: choline transporter-like protein 2 isoform X1
GVLMVGNETTYEDGHGTR	Cricetulus griseus	1032839161	PREDICTED: choline transporter-like protein 2 isoform X3
GVLMVGNETTYEDGHGTR	Cricetulus griseus	1032948209	PREDICTED: choline transporter-like protein 2 isoform X3
GVLMVGNETTYEDGHGTR	Cricetulus griseus	1032839159	PREDICTED: choline transporter-like protein 2 isoform X2
GVLMVGNETTYEDGHGTR	Cricetulus griseus	1032948207	PREDICTED: choline transporter-like protein 2 isoform X2
GVLMVGNETTYEDGHGTR	Cricetulus griseus	354475119	PREDICTED: choline transporter-like protein 2 isoform X1
GVLMVGNETTYEDGHGTR	Cricetulus griseus	625265640	PREDICTED: choline transporter-like protein 2 isoform X1
GVLMVGNETTYEDGHGTR	Cricetulus griseus	1032839161	PREDICTED: choline transporter-like protein 2 isoform X3
GVLMVGNETTYEDGHGTR	Cricetulus griseus	1032948209	PREDICTED: choline transporter-like protein 2 isoform X3
GVLMVGNETTYEDGHGTR	Cricetulus griseus	1032839159	PREDICTED: choline transporter-like protein 2 isoform X2
GVLMVGNETTYEDGHGTR	Cricetulus griseus	1032948207	PREDICTED: choline transporter-like protein 2 isoform X2
GVLMVGNETTYEDGHGTR	Cricetulus griseus	354475119	PREDICTED: choline transporter-like protein 2 isoform X1
GVLMVGNETTYEDGHGTR	Cricetulus griseus	625265640	PREDICTED: choline transporter-like protein 2 isoform X1
GVLMVGNETTYEDGHGTR	Cricetulus griseus	1032839161	PREDICTED: choline transporter-like protein 2 isoform X3
GVLMVGNETTYEDGHGTR	Cricetulus griseus	1032948209	PREDICTED: choline transporter-like protein 2 isoform X3
GVLMVGNETTYEDGHGTR	Cricetulus griseus	1032839159	PREDICTED: choline transporter-like protein 2 isoform X2
GVLMVGNETTYEDGHGTR	Cricetulus griseus	1032948207	PREDICTED: choline transporter-like protein 2 isoform X2
GVLMVGNETTYEDGHGTR	Cricetulus griseus	354475119	PREDICTED: choline transporter-like protein 2 isoform X1
GVLMVGNETTYEDGHGTR	Cricetulus griseus	625265640	PREDICTED: choline transporter-like protein 2 isoform X1
GVLMVGNETTYEDGHGTR	Cricetulus griseus	1032839161	PREDICTED: choline transporter-like protein 2 isoform X3
GVLMVGNETTYEDGHGTR	Cricetulus griseus	1032948209	PREDICTED: choline transporter-like protein 2 isoform X3
GVLMVGNETTYEDGHGTR	Cricetulus griseus	1032839159	PREDICTED: choline transporter-like protein 2 isoform X2
GVLMVGNETTYEDGHGTR	Cricetulus griseus	1032948207	PREDICTED: choline transporter-like protein 2 isoform X2
GVLMVGNETTYEDGHGTR	Cricetulus griseus	354475119	PREDICTED: choline transporter-like protein 2 isoform X1
GVLMVGNETTYEDGHGTR	Cricetulus griseus	625265640	PREDICTED: choline transporter-like protein 2 isoform X1
GVLMVGNETTYEDGHGTR	Cricetulus griseus	1032839161	PREDICTED: choline transporter-like protein 2 isoform X3
GVLMVGNETTYEDGHGTR	Cricetulus griseus	1032948209	PREDICTED: choline transporter-like protein 2 isoform X3
GVLMVGNETTYEDGHGTR	Cricetulus griseus	1032839159	PREDICTED: choline transporter-like protein 2 isoform X2
GVLMVGNETTYEDGHGTR	Cricetulus griseus	1032948207	PREDICTED: choline transporter-like protein 2 isoform X2
GVLMVGNETTYEDGHGTR	Cricetulus griseus	354475119	PREDICTED: choline transporter-like protein 2 isoform X1
GVLMVGNETTYEDGHGTR	Cricetulus griseus	625265640	PREDICTED: choline transporter-like protein 2 isoform X1
GVLMVGNETTYEDGHGTR	Cricetulus griseus	1032839161	PREDICTED: choline transporter-like protein 2 isoform X3
GVLMVGNETTYEDGHGTR	Cricetulus griseus	1032948209	PREDICTED: choline transporter-like protein 2 isoform X3
GVLMVGNETTYEDGHGTR	Cricetulus griseus	1032839159	PREDICTED: choline transporter-like protein 2 isoform X2
GVLMVGNETTYEDGHGTR	Cricetulus griseus	1032948207	PREDICTED: choline transporter-like protein 2 isoform X2
NLLGYYNQSEDGSHTIQR	Cricetulus griseus	1032938650	PREDICTED: MHC class I antigen Hm1-C5 isoform X2, partial
HKANITFNDNDTVSFVEHR	Cricetulus griseus	1032901370	PREDICTED: scavenger receptor class B member 1 isoform X1
HKANITFNDNDTVSFVEHR	Cricetulus griseus	625211607	PREDICTED: scavenger receptor class B member 1 isoform X2
HKANITFNDNDTVSFVEHR	Cricetulus griseus	1032901370	PREDICTED: scavenger receptor class B member 1 isoform X1
HKANITFNDNDTVSFVEHR	Cricetulus griseus	625211607	PREDICTED: scavenger receptor class B member 1 isoform X2
LSDTASQSNSTAGELAALQAEAK	Cricetulus griseus	1032913553	PREDICTED: laminin subunit beta-1 isoform X2
LSDTASQSNSTAGELAALQAEAK	Cricetulus griseus	625215284	PREDICTED: laminin subunit beta-1 isoform X1
LSDTASQSNSTAGELAALQAEAK	Cricetulus griseus	1032949847	PREDICTED: laminin subunit beta-1 isoform X3
LSDTASQSNSTAGELAALQAEAK	Cricetulus griseus	1032913553	PREDICTED: laminin subunit beta-1 isoform X2
LSDTASQSNSTAGELAALQAEAK	Cricetulus griseus	625215284	PREDICTED: laminin subunit beta-1 isoform X1
LSDTASQSNSTAGELAALQAEAK	Cricetulus griseus	1032949847	PREDICTED: laminin subunit beta-1 isoform X3
LSDTASQSNSTAGELAALQAEAK	Cricetulus griseus	1032913553	PREDICTED: laminin subunit beta-1 isoform X2
LSDTASQSNSTAGELAALQAEAK	Cricetulus griseus	625215284	PREDICTED: laminin subunit beta-1 isoform X1
LSDTASQSNSTAGELAALQAEAK	Cricetulus griseus	1032949847	PREDICTED: laminin subunit beta-1 isoform X3
GVFITNSTGQPLIGK	Cricetulus griseus	1032892593	PREDICTED: lysosomal alpha-glucosidase isoform X1
INCSDGYIENYICR	Cricetulus griseus	625200900	PREDICTED: phospholipid phosphatase 1
LYWISSGNHTINR	Cricetulus griseus	625279203	PREDICTED: prolow-density lipoprotein receptor-related protein 1 isoform X3
LYWISSGNHTINR	Cricetulus griseus	354490790	PREDICTED: prolow-density lipoprotein receptor-related protein 1 isoform X1
LYWISSGNHTINR	Cricetulus griseus	625279203	PREDICTED: prolow-density lipoprotein receptor-related protein 1 isoform X3
LYWISSGNHTINR	Cricetulus griseus	354490790	PREDICTED: prolow-density lipoprotein receptor-related protein 1 isoform X1
TALFPELLEQGNASLR	Cricetulus griseus	625198321	PREDICTED: CD276 antigen isoform X2
TALFPELLEQGNASLR	Cricetulus griseus	1032934550	PREDICTED: CD276 antigen isoform X3
TALFPELLEQGNASLR	Cricetulus griseus	1032844449	PREDICTED: CD276 antigen isoform X1
TALFPELLEQGNASLR	Cricetulus griseus	625198321	PREDICTED: CD276 antigen isoform X2
TALFPELLEQGNASLR	Cricetulus griseus	1032934550	PREDICTED: CD276 antigen isoform X3
TALFPELLEQGNASLR	Cricetulus griseus	1032844449	PREDICTED: CD276 antigen isoform X1
TALFPELLEQGNASLR	Cricetulus griseus	625198321	PREDICTED: CD276 antigen isoform X2
TALFPELLEQGNASLR	Cricetulus griseus	1032934550	PREDICTED: CD276 antigen isoform X3
TALFPELLEQGNASLR	Cricetulus griseus	1032844449	PREDICTED: CD276 antigen isoform X1
GINASSTAWAR	Cricetulus griseus	354481943	PREDICTED: laminin subunit alpha-5 isoform X1
GINASSTAWAR	Cricetulus griseus	625243728	PREDICTED: laminin subunit alpha-5 isoform X2
GINASSTAWAR	Cricetulus griseus	354481943	PREDICTED: laminin subunit alpha-5 isoform X1
GINASSTAWAR	Cricetulus griseus	625243728	PREDICTED: laminin subunit alpha-5 isoform X2
GCGSLPGCPGIAGFHGNHTFHFLR	Cricetulus griseus	625213026	PREDICTED: urokinase plasminogen activator surface receptor isoform X1, partial
GCGSLPGCPGIAGFHGNHTFHFLR	Cricetulus griseus	1032927481	PREDICTED: urokinase plasminogen activator surface receptor isoform X3
GCGSLPGCPGIAGFHGNHTFHFLR	Cricetulus griseus	1032927479	PREDICTED: urokinase plasminogen activator surface receptor isoform X2
GCGSLPGCPGIAGFHGNHTFHFLR	Cricetulus griseus	625213026	PREDICTED: urokinase plasminogen activator surface receptor isoform X1, partial
GCGSLPGCPGIAGFHGNHTFHFLR	Cricetulus griseus	1032927481	PREDICTED: urokinase plasminogen activator surface receptor isoform X3
GCGSLPGCPGIAGFHGNHTFHFLR	Cricetulus griseus	1032927479	PREDICTED: urokinase plasminogen activator surface receptor isoform X2
GCGSLPGCPGIAGFHGNHTFHFLR	Cricetulus griseus	625213026	PREDICTED: urokinase plasminogen activator surface receptor isoform X1, partial
GCGSLPGCPGIAGFHGNHTFHFLR	Cricetulus griseus	1032927481	PREDICTED: urokinase plasminogen activator surface receptor isoform X3
GCGSLPGCPGIAGFHGNHTFHFLR	Cricetulus griseus	1032927479	PREDICTED: urokinase plasminogen activator surface receptor isoform X2
TSSEVNLSSLPANYHNETNTDAR	Cricetulus griseus	354490988	PREDICTED: dickkopf-related protein 3 isoform X1
TSSEVNLSSLPANYHNETNTDAR	Cricetulus griseus	625261564	PREDICTED: dickkopf-related protein 3 isoform X2
TSSEVNLSSLPANYHNETNTDAR	Cricetulus griseus	354490988	PREDICTED: dickkopf-related protein 3 isoform X1
TSSEVNLSSLPANYHNETNTDAR	Cricetulus griseus	625261564	PREDICTED: dickkopf-related protein 3 isoform X2
NFQCVNASVLNYDCDIQK	Cricetulus griseus	1032835759	PREDICTED: disintegrin and metalloproteinase domain-containing protein 9 isoform X3
NFQCVNASVLNYDCDIQK	Cricetulus griseus	625239344	PREDICTED: disintegrin and metalloproteinase domain-containing protein 9 isoform X2
NFQCVNASVLNYDCDIQK	Cricetulus griseus	625188194	PREDICTED: disintegrin and metalloproteinase domain-containing protein 9 isoform X2
NFQCVNASVLNYDCDIQK	Cricetulus griseus	1032931496	PREDICTED: disintegrin and metalloproteinase domain-containing protein 9 isoform X1
NFQCVNASVLNYDCDIQK	Cricetulus griseus	1032835757	PREDICTED: disintegrin and metalloproteinase domain-containing protein 9 isoform X1
NFQCVNASVLNYDCDIQK	Cricetulus griseus	1032835759	PREDICTED: disintegrin and metalloproteinase domain-containing protein 9 isoform X3
NFQCVNASVLNYDCDIQK	Cricetulus griseus	625239344	PREDICTED: disintegrin and metalloproteinase domain-containing protein 9 isoform X2
NFQCVNASVLNYDCDIQK	Cricetulus griseus	625188194	PREDICTED: disintegrin and metalloproteinase domain-containing protein 9 isoform X2
NFQCVNASVLNYDCDIQK	Cricetulus griseus	1032931496	PREDICTED: disintegrin and metalloproteinase domain-containing protein 9 isoform X1
NFQCVNASVLNYDCDIQK	Cricetulus griseus	1032835757	PREDICTED: disintegrin and metalloproteinase domain-containing protein 9 isoform X1
NFQCVNASVLNYDCDIQK	Cricetulus griseus	1032835759	PREDICTED: disintegrin and metalloproteinase domain-containing protein 9 isoform X3
NFQCVNASVLNYDCDIQK	Cricetulus griseus	625239344	PREDICTED: disintegrin and metalloproteinase domain-containing protein 9 isoform X2
NFQCVNASVLNYDCDIQK	Cricetulus griseus	625188194	PREDICTED: disintegrin and metalloproteinase domain-containing protein 9 isoform X2
NFQCVNASVLNYDCDIQK	Cricetulus griseus	1032931496	PREDICTED: disintegrin and metalloproteinase domain-containing protein 9 isoform X1
NFQCVNASVLNYDCDIQK	Cricetulus griseus	1032835757	PREDICTED: disintegrin and metalloproteinase domain-containing protein 9 isoform X1
NFQCVNASVLNYDCDIQK	Cricetulus griseus	1032835759	PREDICTED: disintegrin and metalloproteinase domain-containing protein 9 isoform X3
NFQCVNASVLNYDCDIQK	Cricetulus griseus	625239344	PREDICTED: disintegrin and metalloproteinase domain-containing protein 9 isoform X2
NFQCVNASVLNYDCDIQK	Cricetulus griseus	625188194	PREDICTED: disintegrin and metalloproteinase domain-containing protein 9 isoform X2
NFQCVNASVLNYDCDIQK	Cricetulus griseus	1032931496	PREDICTED: disintegrin and metalloproteinase domain-containing protein 9 isoform X1
NFQCVNASVLNYDCDIQK	Cricetulus griseus	1032835757	PREDICTED: disintegrin and metalloproteinase domain-containing protein 9 isoform X1
NFQCVNASVLNYDCDIQK	Cricetulus griseus	1032835759	PREDICTED: disintegrin and metalloproteinase domain-containing protein 9 isoform X3
NFQCVNASVLNYDCDIQK	Cricetulus griseus	625239344	PREDICTED: disintegrin and metalloproteinase domain-containing protein 9 isoform X2
NFQCVNASVLNYDCDIQK	Cricetulus griseus	625188194	PREDICTED: disintegrin and metalloproteinase domain-containing protein 9 isoform X2
NFQCVNASVLNYDCDIQK	Cricetulus griseus	1032931496	PREDICTED: disintegrin and metalloproteinase domain-containing protein 9 isoform X1
NFQCVNASVLNYDCDIQK	Cricetulus griseus	1032835757	PREDICTED: disintegrin and metalloproteinase domain-containing protein 9 isoform X1
GASMQVNCSSSCSENLSLGLETQWPK	Cricetulus griseus	350539683	intercellular adhesion molecule 1 precursor
LFHAQQGSAEEALVNFTQAEVNAGNILYEHGK	Cricetulus griseus	625244342	PREDICTED: chondroitin sulfate proteoglycan 4
LFHAQQGSAEEALVNFTQAEVNAGNILYEHGK	Cricetulus griseus	354471469	PREDICTED: chondroitin sulfate proteoglycan 4
LFHAQQGSAEEALVNFTQAEVNAGNILYEHGK	Cricetulus griseus	625244342	PREDICTED: chondroitin sulfate proteoglycan 4
LFHAQQGSAEEALVNFTQAEVNAGNILYEHGK	Cricetulus griseus	354471469	PREDICTED: chondroitin sulfate proteoglycan 4
VTVLGVATAPTQVLSNGVPVSNFTYSPESK	Cricetulus griseus	1032892593	PREDICTED: lysosomal alpha-glucosidase isoform X1
FNANISWQPIPVHTVPVTEDR	Cricetulus griseus	1032833679	PREDICTED: lysosomal acid phosphatase
GLNLTENTYKPR	Cricetulus griseus	625257783	PREDICTED: galectin-3-binding protein
GLNLTENTYKPR	Cricetulus griseus	354473282	PREDICTED: galectin-3-binding protein
GLNLTENTYKPR	Cricetulus griseus	625257783	PREDICTED: galectin-3-binding protein
GLNLTENTYKPR	Cricetulus griseus	354473282	PREDICTED: galectin-3-binding protein
TYAVYDLFDTAMINNSR	Cricetulus griseus	625203609	PREDICTED: GPI transamidase component PIG-T isoform X1, partial
TYAVYDLFDTAMINNSR	Cricetulus griseus	1032956293	PREDICTED: GPI transamidase component PIG-T isoform X2, partial
TYAVYDLFDTAMINNSR	Cricetulus griseus	625203609	PREDICTED: GPI transamidase component PIG-T isoform X1, partial
TYAVYDLFDTAMINNSR	Cricetulus griseus	1032956293	PREDICTED: GPI transamidase component PIG-T isoform X2, partial
ANITFNDNDTVSFVEHR	Cricetulus griseus	1032901370	PREDICTED: scavenger receptor class B member 1 isoform X1
ANITFNDNDTVSFVEHR	Cricetulus griseus	625211607	PREDICTED: scavenger receptor class B member 1 isoform X2
ANITFNDNDTVSFVEHR	Cricetulus griseus	1032901370	PREDICTED: scavenger receptor class B member 1 isoform X1
ANITFNDNDTVSFVEHR	Cricetulus griseus	625211607	PREDICTED: scavenger receptor class B member 1 isoform X2
SFQQSHVHVHDLQSFGLDNINMTHYIK	Cricetulus griseus	354477966	PREDICTED: endoplasmic reticulum-Golgi intermediate compartment protein 3
DASACNATNWIEYMFNK	Cricetulus griseus	350539673	Niemann-Pick C1 protein precursor
YNNNTLLYILHYDIDGPMNCTADTEINPLR	Cricetulus griseus	1032950510	PREDICTED: integrin alpha-V
YNNNTLLYILHYDIDGPMNCTADTEINPLR	Cricetulus griseus	1032846579	PREDICTED: integrin alpha-V
YNNNTLLYILHYDIDGPMNCTADTEINPLR	Cricetulus griseus	1032950510	PREDICTED: integrin alpha-V
YNNNTLLYILHYDIDGPMNCTADTEINPLR	Cricetulus griseus	1032846579	PREDICTED: integrin alpha-V
VVRPDSELGERPPEDNQSFQYDHEAFLGK	Cricetulus griseus	1032834186	PREDICTED: reticulocalbin-1-like isoform X1, partial
VVRPDSELGERPPEDNQSFQYDHEAFLGK	Cricetulus griseus	1032951963	PREDICTED: reticulocalbin-1-like isoform X2
VVRPDSELGERPPEDNQSFQYDHEAFLGK	Cricetulus griseus	1032834186	PREDICTED: reticulocalbin-1-like isoform X1, partial
VVRPDSELGERPPEDNQSFQYDHEAFLGK	Cricetulus griseus	1032951963	PREDICTED: reticulocalbin-1-like isoform X2
LAPRPGSNASSVPPR	Cricetulus griseus	1032922294	PREDICTED: solute carrier family 12 member 9 isoform X1
LAPRPGSNASSVPPR	Cricetulus griseus	625256199	PREDICTED: LOW QUALITY PROTEIN: solute carrier family 12 member 9 isoform X2
LAPRPGSNASSVPPR	Cricetulus griseus	1032922294	PREDICTED: solute carrier family 12 member 9 isoform X1
LAPRPGSNASSVPPR	Cricetulus griseus	625256199	PREDICTED: LOW QUALITY PROTEIN: solute carrier family 12 member 9 isoform X2
RHEEGHMLNCTCFGQGR	Cricetulus griseus	354494383	PREDICTED: fibronectin isoform X4
RHEEGHMLNCTCFGQGR	Cricetulus griseus	625215061	PREDICTED: fibronectin isoform X10
RHEEGHMLNCTCFGQGR	Cricetulus griseus	625215054	PREDICTED: fibronectin isoform X5
RHEEGHMLNCTCFGQGR	Cricetulus griseus	625215058	PREDICTED: fibronectin isoform X7
RHEEGHMLNCTCFGQGR	Cricetulus griseus	625215063	PREDICTED: fibronectin isoform X11
RHEEGHMLNCTCFGQGR	Cricetulus griseus	354494385	PREDICTED: fibronectin isoform X8
RHEEGHMLNCTCFGQGR	Cricetulus griseus	354494381	PREDICTED: fibronectin isoform X1
RHEEGHMLNCTCFGQGR	Cricetulus griseus	625215056	PREDICTED: fibronectin isoform X6
RHEEGHMLNCTCFGQGR	Cricetulus griseus	625215049	PREDICTED: fibronectin isoform X2
RHEEGHMLNCTCFGQGR	Cricetulus griseus	625215051	PREDICTED: fibronectin isoform X3
RHEEGHMLNCTCFGQGR	Cricetulus griseus	1032913315	PREDICTED: fibronectin isoform X9
RHEEGHMLNCTCFGQGR	Cricetulus griseus	625269835	PREDICTED: fibronectin isoform X13
RHEEGHMLNCTCFGQGR	Cricetulus griseus	1032913319	PREDICTED: fibronectin isoform X12
RHEEGHMLNCTCFGQGR	Cricetulus griseus	354494383	PREDICTED: fibronectin isoform X4
RHEEGHMLNCTCFGQGR	Cricetulus griseus	625215061	PREDICTED: fibronectin isoform X10
RHEEGHMLNCTCFGQGR	Cricetulus griseus	625215054	PREDICTED: fibronectin isoform X5
RHEEGHMLNCTCFGQGR	Cricetulus griseus	625215058	PREDICTED: fibronectin isoform X7
RHEEGHMLNCTCFGQGR	Cricetulus griseus	625215063	PREDICTED: fibronectin isoform X11
RHEEGHMLNCTCFGQGR	Cricetulus griseus	354494385	PREDICTED: fibronectin isoform X8
RHEEGHMLNCTCFGQGR	Cricetulus griseus	354494381	PREDICTED: fibronectin isoform X1
RHEEGHMLNCTCFGQGR	Cricetulus griseus	625215056	PREDICTED: fibronectin isoform X6
RHEEGHMLNCTCFGQGR	Cricetulus griseus	625215049	PREDICTED: fibronectin isoform X2
RHEEGHMLNCTCFGQGR	Cricetulus griseus	625215051	PREDICTED: fibronectin isoform X3
RHEEGHMLNCTCFGQGR	Cricetulus griseus	1032913315	PREDICTED: fibronectin isoform X9
RHEEGHMLNCTCFGQGR	Cricetulus griseus	625269835	PREDICTED: fibronectin isoform X13
RHEEGHMLNCTCFGQGR	Cricetulus griseus	1032913319	PREDICTED: fibronectin isoform X12
RHEEGHMLNCTCFGQGR	Cricetulus griseus	354494383	PREDICTED: fibronectin isoform X4
RHEEGHMLNCTCFGQGR	Cricetulus griseus	625215061	PREDICTED: fibronectin isoform X10
RHEEGHMLNCTCFGQGR	Cricetulus griseus	625215054	PREDICTED: fibronectin isoform X5
RHEEGHMLNCTCFGQGR	Cricetulus griseus	625215058	PREDICTED: fibronectin isoform X7
RHEEGHMLNCTCFGQGR	Cricetulus griseus	625215063	PREDICTED: fibronectin isoform X11
RHEEGHMLNCTCFGQGR	Cricetulus griseus	354494385	PREDICTED: fibronectin isoform X8
RHEEGHMLNCTCFGQGR	Cricetulus griseus	354494381	PREDICTED: fibronectin isoform X1
RHEEGHMLNCTCFGQGR	Cricetulus griseus	625215056	PREDICTED: fibronectin isoform X6
RHEEGHMLNCTCFGQGR	Cricetulus griseus	625215049	PREDICTED: fibronectin isoform X2
RHEEGHMLNCTCFGQGR	Cricetulus griseus	625215051	PREDICTED: fibronectin isoform X3
RHEEGHMLNCTCFGQGR	Cricetulus griseus	1032913315	PREDICTED: fibronectin isoform X9
RHEEGHMLNCTCFGQGR	Cricetulus griseus	625269835	PREDICTED: fibronectin isoform X13
RHEEGHMLNCTCFGQGR	Cricetulus griseus	1032913319	PREDICTED: fibronectin isoform X12
RHEEGHMLNCTCFGQGR	Cricetulus griseus	354494383	PREDICTED: fibronectin isoform X4
RHEEGHMLNCTCFGQGR	Cricetulus griseus	625215061	PREDICTED: fibronectin isoform X10
RHEEGHMLNCTCFGQGR	Cricetulus griseus	625215054	PREDICTED: fibronectin isoform X5
RHEEGHMLNCTCFGQGR	Cricetulus griseus	625215058	PREDICTED: fibronectin isoform X7
RHEEGHMLNCTCFGQGR	Cricetulus griseus	625215063	PREDICTED: fibronectin isoform X11
RHEEGHMLNCTCFGQGR	Cricetulus griseus	354494385	PREDICTED: fibronectin isoform X8
RHEEGHMLNCTCFGQGR	Cricetulus griseus	354494381	PREDICTED: fibronectin isoform X1
RHEEGHMLNCTCFGQGR	Cricetulus griseus	625215056	PREDICTED: fibronectin isoform X6
RHEEGHMLNCTCFGQGR	Cricetulus griseus	625215049	PREDICTED: fibronectin isoform X2
RHEEGHMLNCTCFGQGR	Cricetulus griseus	625215051	PREDICTED: fibronectin isoform X3
RHEEGHMLNCTCFGQGR	Cricetulus griseus	1032913315	PREDICTED: fibronectin isoform X9
RHEEGHMLNCTCFGQGR	Cricetulus griseus	625269835	PREDICTED: fibronectin isoform X13
RHEEGHMLNCTCFGQGR	Cricetulus griseus	1032913319	PREDICTED: fibronectin isoform X12
RHEEGHMLNCTCFGQGR	Cricetulus griseus	354494383	PREDICTED: fibronectin isoform X4
RHEEGHMLNCTCFGQGR	Cricetulus griseus	625215061	PREDICTED: fibronectin isoform X10
RHEEGHMLNCTCFGQGR	Cricetulus griseus	625215054	PREDICTED: fibronectin isoform X5
RHEEGHMLNCTCFGQGR	Cricetulus griseus	625215058	PREDICTED: fibronectin isoform X7
RHEEGHMLNCTCFGQGR	Cricetulus griseus	625215063	PREDICTED: fibronectin isoform X11
RHEEGHMLNCTCFGQGR	Cricetulus griseus	354494385	PREDICTED: fibronectin isoform X8
RHEEGHMLNCTCFGQGR	Cricetulus griseus	354494381	PREDICTED: fibronectin isoform X1
RHEEGHMLNCTCFGQGR	Cricetulus griseus	625215056	PREDICTED: fibronectin isoform X6
RHEEGHMLNCTCFGQGR	Cricetulus griseus	625215049	PREDICTED: fibronectin isoform X2
RHEEGHMLNCTCFGQGR	Cricetulus griseus	625215051	PREDICTED: fibronectin isoform X3
RHEEGHMLNCTCFGQGR	Cricetulus griseus	1032913315	PREDICTED: fibronectin isoform X9
RHEEGHMLNCTCFGQGR	Cricetulus griseus	625269835	PREDICTED: fibronectin isoform X13
RHEEGHMLNCTCFGQGR	Cricetulus griseus	1032913319	PREDICTED: fibronectin isoform X12
RHEEGHMLNCTCFGQGR	Cricetulus griseus	354494383	PREDICTED: fibronectin isoform X4
RHEEGHMLNCTCFGQGR	Cricetulus griseus	625215061	PREDICTED: fibronectin isoform X10
RHEEGHMLNCTCFGQGR	Cricetulus griseus	625215054	PREDICTED: fibronectin isoform X5
RHEEGHMLNCTCFGQGR	Cricetulus griseus	625215058	PREDICTED: fibronectin isoform X7
RHEEGHMLNCTCFGQGR	Cricetulus griseus	625215063	PREDICTED: fibronectin isoform X11
RHEEGHMLNCTCFGQGR	Cricetulus griseus	354494385	PREDICTED: fibronectin isoform X8
RHEEGHMLNCTCFGQGR	Cricetulus griseus	354494381	PREDICTED: fibronectin isoform X1
RHEEGHMLNCTCFGQGR	Cricetulus griseus	625215056	PREDICTED: fibronectin isoform X6
RHEEGHMLNCTCFGQGR	Cricetulus griseus	625215049	PREDICTED: fibronectin isoform X2
RHEEGHMLNCTCFGQGR	Cricetulus griseus	625215051	PREDICTED: fibronectin isoform X3
RHEEGHMLNCTCFGQGR	Cricetulus griseus	1032913315	PREDICTED: fibronectin isoform X9
RHEEGHMLNCTCFGQGR	Cricetulus griseus	625269835	PREDICTED: fibronectin isoform X13
RHEEGHMLNCTCFGQGR	Cricetulus griseus	1032913319	PREDICTED: fibronectin isoform X12
RHEEGHMLNCTCFGQGR	Cricetulus griseus	354494383	PREDICTED: fibronectin isoform X4
RHEEGHMLNCTCFGQGR	Cricetulus griseus	625215061	PREDICTED: fibronectin isoform X10
RHEEGHMLNCTCFGQGR	Cricetulus griseus	625215054	PREDICTED: fibronectin isoform X5
RHEEGHMLNCTCFGQGR	Cricetulus griseus	625215058	PREDICTED: fibronectin isoform X7
RHEEGHMLNCTCFGQGR	Cricetulus griseus	625215063	PREDICTED: fibronectin isoform X11
RHEEGHMLNCTCFGQGR	Cricetulus griseus	354494385	PREDICTED: fibronectin isoform X8
RHEEGHMLNCTCFGQGR	Cricetulus griseus	354494381	PREDICTED: fibronectin isoform X1
RHEEGHMLNCTCFGQGR	Cricetulus griseus	625215056	PREDICTED: fibronectin isoform X6
RHEEGHMLNCTCFGQGR	Cricetulus griseus	625215049	PREDICTED: fibronectin isoform X2
RHEEGHMLNCTCFGQGR	Cricetulus griseus	625215051	PREDICTED: fibronectin isoform X3
RHEEGHMLNCTCFGQGR	Cricetulus griseus	1032913315	PREDICTED: fibronectin isoform X9
RHEEGHMLNCTCFGQGR	Cricetulus griseus	625269835	PREDICTED: fibronectin isoform X13
RHEEGHMLNCTCFGQGR	Cricetulus griseus	1032913319	PREDICTED: fibronectin isoform X12
RHEEGHMLNCTCFGQGR	Cricetulus griseus	354494383	PREDICTED: fibronectin isoform X4
RHEEGHMLNCTCFGQGR	Cricetulus griseus	625215061	PREDICTED: fibronectin isoform X10
RHEEGHMLNCTCFGQGR	Cricetulus griseus	625215054	PREDICTED: fibronectin isoform X5
RHEEGHMLNCTCFGQGR	Cricetulus griseus	625215058	PREDICTED: fibronectin isoform X7
RHEEGHMLNCTCFGQGR	Cricetulus griseus	625215063	PREDICTED: fibronectin isoform X11
RHEEGHMLNCTCFGQGR	Cricetulus griseus	354494385	PREDICTED: fibronectin isoform X8
RHEEGHMLNCTCFGQGR	Cricetulus griseus	354494381	PREDICTED: fibronectin isoform X1
RHEEGHMLNCTCFGQGR	Cricetulus griseus	625215056	PREDICTED: fibronectin isoform X6
RHEEGHMLNCTCFGQGR	Cricetulus griseus	625215049	PREDICTED: fibronectin isoform X2
RHEEGHMLNCTCFGQGR	Cricetulus griseus	625215051	PREDICTED: fibronectin isoform X3
RHEEGHMLNCTCFGQGR	Cricetulus griseus	1032913315	PREDICTED: fibronectin isoform X9
RHEEGHMLNCTCFGQGR	Cricetulus griseus	625269835	PREDICTED: fibronectin isoform X13
RHEEGHMLNCTCFGQGR	Cricetulus griseus	1032913319	PREDICTED: fibronectin isoform X12
RHEEGHMLNCTCFGQGR	Cricetulus griseus	354494383	PREDICTED: fibronectin isoform X4
RHEEGHMLNCTCFGQGR	Cricetulus griseus	625215061	PREDICTED: fibronectin isoform X10
RHEEGHMLNCTCFGQGR	Cricetulus griseus	625215054	PREDICTED: fibronectin isoform X5
RHEEGHMLNCTCFGQGR	Cricetulus griseus	625215058	PREDICTED: fibronectin isoform X7
RHEEGHMLNCTCFGQGR	Cricetulus griseus	625215063	PREDICTED: fibronectin isoform X11
RHEEGHMLNCTCFGQGR	Cricetulus griseus	354494385	PREDICTED: fibronectin isoform X8
RHEEGHMLNCTCFGQGR	Cricetulus griseus	354494381	PREDICTED: fibronectin isoform X1
RHEEGHMLNCTCFGQGR	Cricetulus griseus	625215056	PREDICTED: fibronectin isoform X6
RHEEGHMLNCTCFGQGR	Cricetulus griseus	625215049	PREDICTED: fibronectin isoform X2
RHEEGHMLNCTCFGQGR	Cricetulus griseus	625215051	PREDICTED: fibronectin isoform X3
RHEEGHMLNCTCFGQGR	Cricetulus griseus	1032913315	PREDICTED: fibronectin isoform X9
RHEEGHMLNCTCFGQGR	Cricetulus griseus	625269835	PREDICTED: fibronectin isoform X13
RHEEGHMLNCTCFGQGR	Cricetulus griseus	1032913319	PREDICTED: fibronectin isoform X12
RHEEGHMLNCTCFGQGR	Cricetulus griseus	354494383	PREDICTED: fibronectin isoform X4
RHEEGHMLNCTCFGQGR	Cricetulus griseus	625215061	PREDICTED: fibronectin isoform X10
RHEEGHMLNCTCFGQGR	Cricetulus griseus	625215054	PREDICTED: fibronectin isoform X5
RHEEGHMLNCTCFGQGR	Cricetulus griseus	625215058	PREDICTED: fibronectin isoform X7
RHEEGHMLNCTCFGQGR	Cricetulus griseus	625215063	PREDICTED: fibronectin isoform X11
RHEEGHMLNCTCFGQGR	Cricetulus griseus	354494385	PREDICTED: fibronectin isoform X8
RHEEGHMLNCTCFGQGR	Cricetulus griseus	354494381	PREDICTED: fibronectin isoform X1
RHEEGHMLNCTCFGQGR	Cricetulus griseus	625215056	PREDICTED: fibronectin isoform X6
RHEEGHMLNCTCFGQGR	Cricetulus griseus	625215049	PREDICTED: fibronectin isoform X2
RHEEGHMLNCTCFGQGR	Cricetulus griseus	625215051	PREDICTED: fibronectin isoform X3
RHEEGHMLNCTCFGQGR	Cricetulus griseus	1032913315	PREDICTED: fibronectin isoform X9
RHEEGHMLNCTCFGQGR	Cricetulus griseus	625269835	PREDICTED: fibronectin isoform X13
RHEEGHMLNCTCFGQGR	Cricetulus griseus	1032913319	PREDICTED: fibronectin isoform X12
RHEEGHMLNCTCFGQGR	Cricetulus griseus	354494383	PREDICTED: fibronectin isoform X4
RHEEGHMLNCTCFGQGR	Cricetulus griseus	625215061	PREDICTED: fibronectin isoform X10
RHEEGHMLNCTCFGQGR	Cricetulus griseus	625215054	PREDICTED: fibronectin isoform X5
RHEEGHMLNCTCFGQGR	Cricetulus griseus	625215058	PREDICTED: fibronectin isoform X7
RHEEGHMLNCTCFGQGR	Cricetulus griseus	625215063	PREDICTED: fibronectin isoform X11
RHEEGHMLNCTCFGQGR	Cricetulus griseus	354494385	PREDICTED: fibronectin isoform X8
RHEEGHMLNCTCFGQGR	Cricetulus griseus	354494381	PREDICTED: fibronectin isoform X1
RHEEGHMLNCTCFGQGR	Cricetulus griseus	625215056	PREDICTED: fibronectin isoform X6
RHEEGHMLNCTCFGQGR	Cricetulus griseus	625215049	PREDICTED: fibronectin isoform X2
RHEEGHMLNCTCFGQGR	Cricetulus griseus	625215051	PREDICTED: fibronectin isoform X3
RHEEGHMLNCTCFGQGR	Cricetulus griseus	1032913315	PREDICTED: fibronectin isoform X9
RHEEGHMLNCTCFGQGR	Cricetulus griseus	625269835	PREDICTED: fibronectin isoform X13
RHEEGHMLNCTCFGQGR	Cricetulus griseus	1032913319	PREDICTED: fibronectin isoform X12
RHEEGHMLNCTCFGQGR	Cricetulus griseus	354494383	PREDICTED: fibronectin isoform X4
RHEEGHMLNCTCFGQGR	Cricetulus griseus	625215061	PREDICTED: fibronectin isoform X10
RHEEGHMLNCTCFGQGR	Cricetulus griseus	625215054	PREDICTED: fibronectin isoform X5
RHEEGHMLNCTCFGQGR	Cricetulus griseus	625215058	PREDICTED: fibronectin isoform X7
RHEEGHMLNCTCFGQGR	Cricetulus griseus	625215063	PREDICTED: fibronectin isoform X11
RHEEGHMLNCTCFGQGR	Cricetulus griseus	354494385	PREDICTED: fibronectin isoform X8
RHEEGHMLNCTCFGQGR	Cricetulus griseus	354494381	PREDICTED: fibronectin isoform X1
RHEEGHMLNCTCFGQGR	Cricetulus griseus	625215056	PREDICTED: fibronectin isoform X6
RHEEGHMLNCTCFGQGR	Cricetulus griseus	625215049	PREDICTED: fibronectin isoform X2
RHEEGHMLNCTCFGQGR	Cricetulus griseus	625215051	PREDICTED: fibronectin isoform X3
RHEEGHMLNCTCFGQGR	Cricetulus griseus	1032913315	PREDICTED: fibronectin isoform X9
RHEEGHMLNCTCFGQGR	Cricetulus griseus	625269835	PREDICTED: fibronectin isoform X13
RHEEGHMLNCTCFGQGR	Cricetulus griseus	1032913319	PREDICTED: fibronectin isoform X12
RHEEGHMLNCTCFGQGR	Cricetulus griseus	354494383	PREDICTED: fibronectin isoform X4
RHEEGHMLNCTCFGQGR	Cricetulus griseus	625215061	PREDICTED: fibronectin isoform X10
RHEEGHMLNCTCFGQGR	Cricetulus griseus	625215054	PREDICTED: fibronectin isoform X5
RHEEGHMLNCTCFGQGR	Cricetulus griseus	625215058	PREDICTED: fibronectin isoform X7
RHEEGHMLNCTCFGQGR	Cricetulus griseus	625215063	PREDICTED: fibronectin isoform X11
RHEEGHMLNCTCFGQGR	Cricetulus griseus	354494385	PREDICTED: fibronectin isoform X8
RHEEGHMLNCTCFGQGR	Cricetulus griseus	354494381	PREDICTED: fibronectin isoform X1
RHEEGHMLNCTCFGQGR	Cricetulus griseus	625215056	PREDICTED: fibronectin isoform X6
RHEEGHMLNCTCFGQGR	Cricetulus griseus	625215049	PREDICTED: fibronectin isoform X2
RHEEGHMLNCTCFGQGR	Cricetulus griseus	625215051	PREDICTED: fibronectin isoform X3
RHEEGHMLNCTCFGQGR	Cricetulus griseus	1032913315	PREDICTED: fibronectin isoform X9
RHEEGHMLNCTCFGQGR	Cricetulus griseus	625269835	PREDICTED: fibronectin isoform X13
RHEEGHMLNCTCFGQGR	Cricetulus griseus	1032913319	PREDICTED: fibronectin isoform X12
EAGNHSSGAGLVQISK	Cricetulus griseus	354494283	PREDICTED: cation-dependent mannose-6-phosphate receptor
TCPLDEFQCNNTLCKPLAWK	Cricetulus griseus	625279203	PREDICTED: prolow-density lipoprotein receptor-related protein 1 isoform X3
TCPLDEFQCNNTLCKPLAWK	Cricetulus griseus	354490790	PREDICTED: prolow-density lipoprotein receptor-related protein 1 isoform X1
TCPLDEFQCNNTLCKPLAWK	Cricetulus griseus	625279203	PREDICTED: prolow-density lipoprotein receptor-related protein 1 isoform X3
TCPLDEFQCNNTLCKPLAWK	Cricetulus griseus	354490790	PREDICTED: prolow-density lipoprotein receptor-related protein 1 isoform X1
GNITEYQCHQYITK	Cricetulus griseus	346716379	Golgi apparatus protein 1 precursor
SCVAITDANPQNMSR	Cricetulus griseus	1032950877	PREDICTED: plexin-B2 isoform X3
ESIWNSSVPVCEK	Cricetulus griseus	625286898	PREDICTED: complement component receptor 1-like protein isoform X2
ESIWNSSVPVCEK	Cricetulus griseus	625223471	PREDICTED: complement component receptor 1-like protein isoform X1
ESIWNSSVPVCEK	Cricetulus griseus	625286898	PREDICTED: complement component receptor 1-like protein isoform X2
ESIWNSSVPVCEK	Cricetulus griseus	625223471	PREDICTED: complement component receptor 1-like protein isoform X1
GNHSVFGLEVATVGTGPDCPSVK	Cricetulus griseus	354481542	PREDICTED: glycosylated lysosomal membrane protein
VTGLSNCTSNYTPNSQGLELDPESFPHHLQK	Cricetulus griseus	1032930670	PREDICTED: integrin alpha-5 isoform X2
VTGLSNCTSNYTPNSQGLELDPESFPHHLQK	Cricetulus griseus	1032916258	PREDICTED: integrin alpha-5 isoform X1
VTGLSNCTSNYTPNSQGLELDPESFPHHLQK	Cricetulus griseus	1032930670	PREDICTED: integrin alpha-5 isoform X2
VTGLSNCTSNYTPNSQGLELDPESFPHHLQK	Cricetulus griseus	1032916258	PREDICTED: integrin alpha-5 isoform X1
WTGHNVTVVQR	Cricetulus griseus	625279203	PREDICTED: prolow-density lipoprotein receptor-related protein 1 isoform X3
WTGHNVTVVQR	Cricetulus griseus	354490790	PREDICTED: prolow-density lipoprotein receptor-related protein 1 isoform X1
WTGHNVTVVQR	Cricetulus griseus	625279203	PREDICTED: prolow-density lipoprotein receptor-related protein 1 isoform X3
WTGHNVTVVQR	Cricetulus griseus	354490790	PREDICTED: prolow-density lipoprotein receptor-related protein 1 isoform X1
FGTCSQLCNNTK	Cricetulus griseus	625279203	PREDICTED: prolow-density lipoprotein receptor-related protein 1 isoform X3
FGTCSQLCNNTK	Cricetulus griseus	354490790	PREDICTED: prolow-density lipoprotein receptor-related protein 1 isoform X1
FGTCSQLCNNTK	Cricetulus griseus	625279203	PREDICTED: prolow-density lipoprotein receptor-related protein 1 isoform X3
FGTCSQLCNNTK	Cricetulus griseus	354490790	PREDICTED: prolow-density lipoprotein receptor-related protein 1 isoform X1
TTICDSDSNCTMGSTGTHSNGIGTGK	Cricetulus griseus	625188727	PREDICTED: P2X purinoceptor 4
VSLEHVSHYNDTYPLSPPQR	Cricetulus griseus	354473280	PREDICTED: soluble calcium-activated nucleotidase 1
LSALDNLLNHSSIFLK	Cricetulus griseus	350537471	hypoxia up-regulated protein 1 precursor
YSVLITAEKPVGDLTSPNETK	Cricetulus griseus	1032840925	PREDICTED: prostaglandin F2 receptor negative regulator
LQNNISYQMADIHHLK	Cricetulus griseus	1032932484	PREDICTED: protein CASC4 isoform X3
DQCIVDDITYNVNDTFHK	Cricetulus griseus	354494383	PREDICTED: fibronectin isoform X4
DQCIVDDITYNVNDTFHK	Cricetulus griseus	625215061	PREDICTED: fibronectin isoform X10
DQCIVDDITYNVNDTFHK	Cricetulus griseus	625215054	PREDICTED: fibronectin isoform X5
DQCIVDDITYNVNDTFHK	Cricetulus griseus	625215058	PREDICTED: fibronectin isoform X7
DQCIVDDITYNVNDTFHK	Cricetulus griseus	625215063	PREDICTED: fibronectin isoform X11
DQCIVDDITYNVNDTFHK	Cricetulus griseus	354494385	PREDICTED: fibronectin isoform X8
DQCIVDDITYNVNDTFHK	Cricetulus griseus	354494381	PREDICTED: fibronectin isoform X1
DQCIVDDITYNVNDTFHK	Cricetulus griseus	625215056	PREDICTED: fibronectin isoform X6
DQCIVDDITYNVNDTFHK	Cricetulus griseus	625215049	PREDICTED: fibronectin isoform X2
DQCIVDDITYNVNDTFHK	Cricetulus griseus	625215051	PREDICTED: fibronectin isoform X3
DQCIVDDITYNVNDTFHK	Cricetulus griseus	1032913315	PREDICTED: fibronectin isoform X9
DQCIVDDITYNVNDTFHK	Cricetulus griseus	625269835	PREDICTED: fibronectin isoform X13
DQCIVDDITYNVNDTFHK	Cricetulus griseus	1032913319	PREDICTED: fibronectin isoform X12
DQCIVDDITYNVNDTFHK	Cricetulus griseus	354494383	PREDICTED: fibronectin isoform X4
DQCIVDDITYNVNDTFHK	Cricetulus griseus	625215061	PREDICTED: fibronectin isoform X10
DQCIVDDITYNVNDTFHK	Cricetulus griseus	625215054	PREDICTED: fibronectin isoform X5
DQCIVDDITYNVNDTFHK	Cricetulus griseus	625215058	PREDICTED: fibronectin isoform X7
DQCIVDDITYNVNDTFHK	Cricetulus griseus	625215063	PREDICTED: fibronectin isoform X11
DQCIVDDITYNVNDTFHK	Cricetulus griseus	354494385	PREDICTED: fibronectin isoform X8
DQCIVDDITYNVNDTFHK	Cricetulus griseus	354494381	PREDICTED: fibronectin isoform X1
DQCIVDDITYNVNDTFHK	Cricetulus griseus	625215056	PREDICTED: fibronectin isoform X6
DQCIVDDITYNVNDTFHK	Cricetulus griseus	625215049	PREDICTED: fibronectin isoform X2
DQCIVDDITYNVNDTFHK	Cricetulus griseus	625215051	PREDICTED: fibronectin isoform X3
DQCIVDDITYNVNDTFHK	Cricetulus griseus	1032913315	PREDICTED: fibronectin isoform X9
DQCIVDDITYNVNDTFHK	Cricetulus griseus	625269835	PREDICTED: fibronectin isoform X13
DQCIVDDITYNVNDTFHK	Cricetulus griseus	1032913319	PREDICTED: fibronectin isoform X12
DQCIVDDITYNVNDTFHK	Cricetulus griseus	354494383	PREDICTED: fibronectin isoform X4
DQCIVDDITYNVNDTFHK	Cricetulus griseus	625215061	PREDICTED: fibronectin isoform X10
DQCIVDDITYNVNDTFHK	Cricetulus griseus	625215054	PREDICTED: fibronectin isoform X5
DQCIVDDITYNVNDTFHK	Cricetulus griseus	625215058	PREDICTED: fibronectin isoform X7
DQCIVDDITYNVNDTFHK	Cricetulus griseus	625215063	PREDICTED: fibronectin isoform X11
DQCIVDDITYNVNDTFHK	Cricetulus griseus	354494385	PREDICTED: fibronectin isoform X8
DQCIVDDITYNVNDTFHK	Cricetulus griseus	354494381	PREDICTED: fibronectin isoform X1
DQCIVDDITYNVNDTFHK	Cricetulus griseus	625215056	PREDICTED: fibronectin isoform X6
DQCIVDDITYNVNDTFHK	Cricetulus griseus	625215049	PREDICTED: fibronectin isoform X2
DQCIVDDITYNVNDTFHK	Cricetulus griseus	625215051	PREDICTED: fibronectin isoform X3
[truncated: 55,655 more rows]

## Sheet: Table S4b
Table S4a: The databases of N-linked glycans identified by the permethylated mehtod
Glycan structure	N	H	F	S	G
N2H3F0S0G0	2	3	0	0	0
N2H3F1S0G0	2	3	1	0	0
N2H4F0S0G0	2	4	0	0	0
N3H3F0S0G0	3	3	0	0	0
N2H4F1S0G0	2	4	1	0	0
N2H5F0S0G0	2	5	0	0	0
N2H5F1S0G0	2	5	1	0	0
N2H6F0S0G0	2	6	0	0	0
N4H3F1S0G0	4	3	1	0	0
N2H7F0S0G0	2	7	0	0	0
N4H4F1S0G0	4	4	1	0	0
N4H5F0S0G0	4	5	0	0	0
N5H3F1S0G0	5	3	1	0	0
N5H4F0S0G0	5	4	0	0	0
N2H8F0S0G0	2	8	0	0	0
N4H5F1S0G0	4	5	1	0	0
N4H6F0S0G0	4	6	0	0	0
N5H4F1S0G0	5	4	1	0	0
N5H5F0S0G0	5	5	0	0	0
N2H9F0S0G0	2	9	0	0	0
N4H5F2S0G0	4	5	2	0	0
N4H5F0S1G0	4	5	0	1	0
N5H5F1S0G0	5	5	1	0	0
N5H6F0S0G0	5	6	0	0	0
N6H4F1S0G0	6	4	1	0	0
N6H5F0S0G0	6	5	0	0	0
N4H5F3S0G0	4	5	3	0	0
N2H10F0S0G0	2	10	0	0	0
N4H5F1S1G0	4	5	1	1	0
N5H6F1S0G0	5	6	1	0	0
N6H5F1S0G0	6	5	1	0	0
N6H6F0S0G0	6	6	0	0	0
N4H5F2S1G0	4	5	2	1	0
N4H5F0S2G0	4	5	0	2	0
N5H5F1S1G0	5	5	1	1	0
N5H6F2S0G0	5	6	2	0	0
N5H6F0S1G0	5	6	0	1	0
N6H6F1S0G0	6	6	1	0	0
N4H5F3S1G0	4	5	3	1	0
N4H5F1S2G0	4	5	1	2	0
N6H7F0S0G0	6	7	0	0	0
N7H6F0S0G0	7	6	0	0	0
N5H6F3S0G0	5	6	3	0	0
N5H6F1S1G0	5	6	1	1	0
N6H6F2S0G0	6	6	2	0	0
N6H7F1S0G0	6	7	1	0	0
N7H6F1S0G0	7	6	1	0	0
N7H7F0S0G0	7	7	0	0	0
N5H6F4S0G0	5	6	4	0	0
N5H6F2S1G0	5	6	2	1	0
N5H6F0S2G0	5	6	0	2	0
N6H6F3S0G0	6	6	3	0	0
N6H6F1S1G0	6	6	1	1	0
N4H5F3S2G0	4	5	3	2	0
N6H7F2S0G0	6	7	2	0	0
N6H7F0S1G0	6	7	0	1	0
N7H7F1S0G0	7	7	1	0	0
N5H6F3S1G0	5	6	3	1	0
N5H6F1S2G0	5	6	1	2	0
N7H8F0S0G0	7	8	0	0	0
N8H7F0S0G0	8	7	0	0	0
N6H6F4S0G0	6	6	4	0	0
N6H7F3S0G0	6	7	3	0	0
N6H7F1S1G0	6	7	1	1	0
N7H7F2S0G0	7	7	2	0	0
N7H7F0S1G0	7	7	0	1	0
N5H6F2S2G0	5	6	2	2	0
N0H0F0S0G0	0	0	0	0	0
N0H0F0S0G0	0	0	0	0	0
N7H8F1S0G0	7	8	1	0	0
N5H6F0S3G0	5	6	0	3	0
N8H7F1S0G0	8	7	1	0	0
N8H8F0S0G0	8	8	0	0	0
N6H7F4S0G0	6	7	4	0	0
N6H7F2S1G0	6	7	2	1	0
N6H7F0S2G0	6	7	0	2	0
N7H7F3S0G0	7	7	3	0	0
N7H7F1S1G0	7	7	1	1	0
N7H8F2S0G0	7	8	2	0	0
N5H6F1S3G0	5	6	1	3	0
N7H8F0S1G0	7	8	0	1	0
N8H8F1S0G0	8	8	1	0	0
N6H7F5S0G0	6	7	5	0	0
N6H7F3S1G0	6	7	3	1	0
N6H7F1S2G0	6	7	1	2	0
N8H9F0S0G0	8	9	0	0	0
N7H7F4S0G0	7	7	4	0	0
N5H6F4S2G0	5	6	4	2	0
N7H8F3S0G0	7	8	3	0	0
N7H8F1S1G0	7	8	1	1	0
N6H7F4S1G0	6	7	4	1	0
N6H7F2S2G0	6	7	2	2	0
N8H9F1S0G0	8	9	1	0	0
N6H7F0S3G0	6	7	0	3	0
N9H8F1S0G0	9	8	1	0	0
N9H9F0S0G0	9	9	0	0	0
N7H8F4S0G0	7	8	4	0	0
N7H8F2S1G0	7	8	2	1	0
N7H8F0S2G0	7	8	0	2	0
N8H8F1S1G0	8	8	1	1	0
N6H7F3S2G0	6	7	3	2	0
N8H9F2S0G0	8	9	2	0	0
N6H7F1S3G0	6	7	1	3	0
N8H9F0S1G0	8	9	0	1	0
N9H9F1S0G0	9	9	1	0	0
N7H8F5S0G0	7	8	5	0	0
N7H8F3S1G0	7	8	3	1	0
N7H8F1S2G0	7	8	1	2	0
N9H10F0S0G0	9	10	0	0	0
N6H7F4S2G0	6	7	4	2	0
N8H9F3S0G0	8	9	3	0	0
N8H9F1S1G0	8	9	1	1	0
N7H8F6S0G0	7	8	6	0	0
N7H8F4S1G0	7	8	4	1	0
N7H8F2S2G0	7	8	2	2	0
N9H10F1S0G0	9	10	1	0	0
N7H8F0S3G0	7	8	0	3	0
N10H9F1S0G0	10	9	1	0	0
N6H7F5S2G0	6	7	5	2	0
N8H9F4S0G0	8	9	4	0	0
N6H7F3S3G0	6	7	3	3	0
N8H9F2S1G0	8	9	2	1	0
N6H7F1S4G0	6	7	1	4	0
N8H9F0S2G0	8	9	0	2	0
N9H9F1S1G0	9	9	1	1	0
N7H8F5S1G0	7	8	5	1	0
N7H8F3S2G0	7	8	3	2	0
N9H10F2S0G0	9	10	2	0	0
N7H8F1S3G0	7	8	1	3	0
N0H0F0S0G0	0	0	0	0	0
N0H0F0S0G0	0	0	0	0	0
N9H10F0S1G0	9	10	0	1	0
N10H10F1S0G0	10	10	1	0	0
N8H9F5S0G0	8	9	5	0	0
N8H9F3S1G0	8	9	3	1	0
N8H9F1S2G0	8	9	1	2	0
N10H11F0S0G0	10	11	0	0	0
N9H10F3S0G0	9	10	3	0	0
N9H10F1S1G0	9	10	1	1	0
N8H9F6S0G0	8	9	6	0	0
N8H9F4S1G0	8	9	4	1	0
N8H9F2S2G0	8	9	2	2	0
N10H11F1S0G0	10	11	1	0	0
N8H9F0S3G0	8	9	0	3	0
N11H10F1S0G0	11	10	1	0	0
N11H11F0S0G0	11	11	0	0	0
N9H10F4S0G0	9	10	4	0	0
N9H10F2S1G0	9	10	2	1	0
N7H8F1S4G0	7	8	1	4	0
N9H10F0S2G0	9	10	0	2	0
N8H9F7S0G0	8	9	7	0	0
N10H10F1S1G0	10	10	1	1	0
N8H9F5S1G0	8	9	5	1	0
N8H9F3S2G0	8	9	3	2	0
N10H11F2S0G0	10	11	2	0	0
N8H9F1S3G0	8	9	1	3	0
N10H11F0S1G0	10	11	0	1	0
N7H8F6S2G0	7	8	6	2	0
N11H11F1S0G0	11	11	1	0	0
N9H10F5S0G0	9	10	5	0	0
N9H10F3S1G0	9	10	3	1	0
N9H10F1S2G0	9	10	1	2	0
N11H12F0S0G0	11	12	0	0	0
N8H9F6S1G0	8	9	6	1	0
N8H9F4S2G0	8	9	4	2	0
N10H11F3S0G0	10	11	3	0	0
N10H11F1S1G0	10	11	1	1	0
N9H10F6S0G0	9	10	6	0	0
N9H10F4S1G0	9	10	4	1	0
N9H10F2S2G0	9	10	2	2	0
N11H12F1S0G0	11	12	1	0	0
N9H10F0S3G0	9	10	0	3	0
N12H11F1S0G0	12	11	1	0	0
N10H11F4S0G0	10	11	4	0	0
N10H11F2S1G0	10	11	2	1	0
N10H11F0S2G0	10	11	0	2	0
N9H10F7S0G0	9	10	7	0	0
N11H11F1S1G0	11	11	1	1	0
N9H10F5S1G0	9	10	5	1	0
N9H10F3S2G0	9	10	3	2	0
N9H10F1S3G0	9	10	1	3	0
N11H12F0S1G0	11	12	0	1	0
N8H9F6S2G0	8	9	6	2	0
N12H12F1S0G0	12	12	1	0	0
N10H11F5S0G0	10	11	5	0	0
N10H11F3S1G0	10	11	3	1	0
N10H11F1S2G0	10	11	1	2	0
N12H13F0S0G0	12	13	0	0	0
N9H10F8S0G0	9	10	8	0	0
N9H10F6S1G0	9	10	6	1	0
N11H12F3S0G0	11	12	3	0	0
N11H12F1S1G0	11	12	1	1	0
N10H11F6S0G0	10	11	6	0	0
N12H13F1S0G0	12	13	1	0	0
N10H11F0S3G0	10	11	0	3	0
N9H10F7S1G0	9	10	7	1	0
N11H12F4S0G0	11	12	4	0	0
N11H12F2S1G0	11	12	2	1	0
N0H0F0S0G0	0	0	0	0	0
N0H0F0S0G0	0	0	0	0	0
N11H12F0S2G0	11	12	0	2	0
N10H11F7S0G0	10	11	7	0	0
N10H11F5S1G0	10	11	5	1	0
N10H11F3S2G0	10	11	3	2	0
N10H11F1S3G0	10	11	1	3	0
N13H13F1S0G0	13	13	1	0	0
N11H12F5S0G0	11	12	5	0	0
N11H12F3S1G0	11	12	3	1	0
N11H12F1S2G0	11	12	1	2	0
N13H14F0S0G0	13	14	0	0	0
N10H11F8S0G0	10	11	8	0	0
N10H11F6S1G0	10	11	6	1	0
N10H11F4S2G0	10	11	4	2	0
N12H13F3S0G0	12	13	3	0	0
N12H13F1S1G0	12	13	1	1	0
N11H12F6S0G0	11	12	6	0	0
N13H14F1S0G0	13	14	1	0	0
N11H12F0S3G0	11	12	0	3	0
N10H11F9S0G0	10	11	9	0	0
N12H13F2S1G0	12	13	2	1	0
N12H13F0S2G0	12	13	0	2	0
N11H12F7S0G0	11	12	7	0	0
N11H12F3S2G0	11	12	3	2	0
N11H12F1S3G0	11	12	1	3	0
N13H14F0S1G0	13	14	0	1	0
N10H11F8S1G0	10	11	8	1	0
N14H14F1S0G0	14	14	1	0	0
N12H13F3S1G0	12	13	3	1	0
N12H13F1S2G0	12	13	1	2	0
N14H15F0S0G0	14	15	0	0	0
N11H12F8S0G0	11	12	8	0	0
N13H14F3S0G0	13	14	3	0	0
N13H14F1S1G0	13	14	1	1	0
N14H15F1S0G0	14	15	1	0	0
N12H13F0S3G0	12	13	0	3	0
N11H12F9S0G0	11	12	9	0	0
N13H14F4S0G0	13	14	4	0	0
N13H14F2S1G0	13	14	2	1	0
N13H14F0S2G0	13	14	0	2	0
N12H13F3S2G0	12	13	3	2	0
N12H13F1S3G0	12	13	1	3	0
N14H15F0S1G0	14	15	0	1	0
N11H12F10S0G0	11	12	10	0	0
N15H15F1S0G0	15	15	1	0	0
N13H14F3S1G0	13	14	3	1	0
N13H14F1S2G0	13	14	1	2	0
N15H16F0S0G0	15	16	0	0	0
N12H13F8S0G0	12	13	8	0	0
N14H15F3S0G0	14	15	3	0	0
N14H15F1S1G0	14	15	1	1	0
N11H12F9S1G0	11	12	9	1	0
N13H14F2S2G0	13	14	2	2	0
N15H16F1S0G0	15	16	1	0	0
N13H14F0S3G0	13	14	0	3	0
N12H13F9S0G0	12	13	9	0	0
N14H15F2S1G0	14	15	2	1	0
N14H15F0S2G0	14	15	0	2	0
N13H14F3S2G0	13	14	3	2	0
N13H14F1S3G0	13	14	1	3	0
N15H16F0S1G0	15	16	0	1	0
N12H13F10S0G0	12	13	10	0	0
N16H16F1S0G0	16	16	1	0	0
N14H15F3S1G0	14	15	3	1	0
N14H15F1S2G0	14	15	1	2	0
N16H17F0S0G0	16	17	0	0	0
N15H16F3S0G0	15	16	3	0	0
N0H0F0S0G0	0	0	0	0	0
N0H0F0S0G0	0	0	0	0	0
N15H16F1S1G0	15	16	1	1	0
N12H13F11S0G0	12	13	11	0	0
N14H15F2S2G0	14	15	2	2	0
N16H17F1S0G0	16	17	1	0	0
N14H15F0S3G0	14	15	0	3	0
N15H16F2S1G0	15	16	2	1	0
N15H16F0S2G0	15	16	0	2	0
N14H15F3S2G0	14	15	3	2	0
N14H15F1S3G0	14	15	1	3	0
N16H17F0S1G0	16	17	0	1	0
N13H14F10S0G0	13	14	10	0	0
N17H17F1S0G0	17	17	1	0	0
N15H16F3S1G0	15	16	3	1	0
N15H16F1S2G0	15	16	1	2	0
N17H18F0S0G0	17	18	0	0	0
N16H17F3S0G0	16	17	3	0	0
N16H17F1S1G0	16	17	1	1	0
N13H14F11S0G0	13	14	11	0	0
N17H18F1S0G0	17	18	1	0	0
N15H16F0S3G0	15	16	0	3	0
N16H17F2S1G0	16	17	2	1	0
N16H17F0S2G0	16	17	0	2	0
N13H14F12S0G0	13	14	12	0	0
N15H16F3S2G0	15	16	3	2	0
N15H16F1S3G0	15	16	1	3	0
N17H18F0S1G0	17	18	0	1	0
N18H18F1S0G0	18	18	1	0	0
N16H17F3S1G0	16	17	3	1	0
N16H17F1S2G0	16	17	1	2	0
N18H19F0S0G0	18	19	0	0	0
N17H18F3S0G0	17	18	3	0	0
N17H18F1S1G0	17	18	1	1	0
N14H15F11S0G0	14	15	11	0	0
N16H17F2S2G0	16	17	2	2	0
N18H19F1S0G0	18	19	1	0	0
N17H18F4S0G0	17	18	4	0	0
N14H15F12S0G0	14	15	12	0	0
N16H17F3S2G0	16	17	3	2	0
N16H17F1S3G0	16	17	1	3	0
N17H18F5S0G0	17	18	5	0	0
N17H18F3S1G0	17	18	3	1	0
N17H18F1S2G0	17	18	1	2	0
N14H15F13S0G0	14	15	13	0	0
N18H19F3S0G0	18	19	3	0	0
N18H19F1S1G0	18	19	1	1	0
N19H20F1S0G0	19	20	1	0	0
N18H19F0S2G0	18	19	0	2	0
N15H16F12S0G0	15	16	12	0	0
N17H18F1S3G0	17	18	1	3	0
N19H20F0S1G0	19	20	0	1	0
N18H19F1S2G0	18	19	1	2	0
N20H21F0S0G0	20	21	0	0	0
N15H16F13S0G0	15	16	13	0	0
N19H20F1S1G0	19	20	1	1	0
N20H21F1S0G0	20	21	1	0	0
N15H16F14S0G0	15	16	14	0	0
N18H19F1S3G0	18	19	1	3	0
N19H20F1S2G0	19	20	1	2	0
N20H21F1S1G0	20	21	1	1	0
N21H22F1S0G0	21	22	1	0	0
N20H21F1S2G0	20	21	1	2	0
N21H22F1S1G0	21	22	1	1	0
N22H23F1S0G0	22	23	1	0	0
N21H22F1S2G0	21	22	1	2	0
N22H23F1S1G0	22	23	1	1	0
N23H24F1S0G0	23	24	1	0	0
N22H23F1S2G0	22	23	1	2	0
N23H24F1S1G0	23	24	1	1	0
N24H25F1S0G0	24	25	1	0	0
N23H24F1S2G0	23	24	1	2	0
N24H25F1S1G0	24	25	1	1	0
N25H26F1S0G0	25	26	1	0	0
N26H27F1S0G0	26	27	1	0	0
N27H28F1S0G0	27	28	1	0	0
N28H29F1S0G0	28	29	1	0	0
