# Supplementary material for: One-Step Enrichment of Intact Glycopeptides From Glycoengineered Chinese Hamster Ovary Cells
Source: Front Chem. 2020 Apr 17;8:240. doi: 10.3389/fchem.2020.00240 (PMC7180227; doi:10.3389/fchem.2020.00240)
Supplement: Supplementary file 5 [file Table_5.XLSX]

## Sheet: Table S5a
Table S5a Identified intact glycopeptides with one-step enrichment method from WT and FUT8-/- CHO cells
IGP	Peptides WT	Peptides Fut8-/-	IGP WT	IGP Fut8-/-	IGP corefucosylated WT	IGP Corefucosylated FUT8-/-	Glycan WT	Glycan Fut8-/-
AAENFTLLVK-N2H6F0S0G0	0	2	0	1	0	0	206	412
AAENFTLLVK-N2H7F0S0G0	0	7	0	1	0	0	77	220
AAFGPGQGPVMLDEVECAGTEPSLANCSSLGWLK-N2H8F0S0G0	0	19	0	1	0	0	109	365
AAFGPGQGPVMLDEVECAGTEPSLANCSSLGWLK-N2H9F0S0G0	0	14	0	2	0	0	85	402
AFDVEASPNEGFVNQNITTFYYDR-N2H5F0S0G0	0	3	0	2	0	0	109	231
AFDVEASPNEGFVNQNITTFYYDR-N4H5F0S0G0	0	5	0	1	0	0	22	125
AFENVTDLQWLILDHNLLENSK-N2H8F0S0G0	0	25	0	1	0	0	109	365
AFENVTDLQWLILDHNLLENSK-N2H9F0S0G0	0	64	0	2	0	0	85	402
AGPNGTLFVVDAYK-N2H3F1S0G0	6	5	1	0	0	0	96	5
AGPNGTLFVVDAYK-N2H4F0S0G0	6	2	0	1	0	0	74	89
AGPNGTLFVVDAYK-N2H5F0S0G0	6	22	1	2	0	0	109	231
AGPNGTLFVVDAYK-N2H5F1S0G0	6	16	1	1	0	0	58	65
AGPNGTLFVVDAYK-N2H6F0S0G0	6	5	2	1	0	0	206	412
AGPNGTLFVVDAYK-N2H9F0S0G0	6	11	0	2	0	0	85	402
AGPNGTLFVVDAYK-N4H3F1S0G0	6	8	1	0	0	0	91	3
AGYFNFTSATITYLAQEDGPVVIGSTSAPGQGGILAQR-N2H3F0S0G0	0	3	0	1	0	0	34	60
AGYFNFTSATITYLAQEDGPVVIGSTSAPGQGGILAQR-N2H5F0S0G0	0	19	0	1	0	0	109	231
AGYFNFTSATITYLAQEDGPVVIGSTSAPGQGGILAQR-N2H6F0S0G0	0	11	0	1	0	0	206	412
AGYFNFTSATITYLAQEDGPVVIGSTSAPGQGGILAQR-N2H7F0S0G0	0	19	0	1	0	0	77	220
AGYFNFTSATITYLAQEDGPVVIGSTSAPGQGGILAQR-N2H8F0S0G0	0	4	0	1	0	0	109	365
ALNISPNDTASGSCSPHVVTLTVESK-N2H3F1S0G0	48	4	1	0	0	0	96	5
ALNISPNDTASGSCSPHVVTLTVESK-N2H5F0S0G0	48	19	2	0	0	0	109	231
ALNISPNDTASGSCSPHVVTLTVESK-N4H3F1S0G0	48	11	1	0	0	0	91	3
ALNISPNDTASGSCSPHVVTLTVESK-N4H4F1S0G0	48	16	1	0	0	0	50	11
ALNISPNDTASGSCSPHVVTLTVESK-N4H5F0S0G0	48	2	2	3	0	0	22	125
ALNISPNDTASGSCSPHVVTLTVESK-N4H5F1S0G0	48	53	6	0	0	0	167	2
ALNISPNDTASGSCSPHVVTLTVESK-N4H5F1S1G0	48	5	2	0	0	0	99	2
ALNISPNDTASGSCSPHVVTLTVESK-N4H5F2S0G0	48	6	0	1	0	0	19	67
ALNISPNDTASGSCSPHVVTLTVESK-N4H5F2S1G0	48	11	2	1	0	0	4	24
ALNISPNDTASGSCSPHVVTLTVESK-N4H5F3S0G0	48	7	2	0	0	0	87	2
ALNISPNDTASGSCSPHVVTLTVESK-N4H5F3S1G0	48	53	0	1	0	0	27	1
ALNISPNDTASGSCSPHVVTLTVESK-N4H6F0S0G0	48	6	4	0	0	0	26	13
ALNISPNDTASGSCSPHVVTLTVESK-N5H4F0S0G0	48	4	0	1	0	0	22	59
ALNISPNDTASGSCSPHVVTLTVESK-N5H4F1S0G0	48	9	2	0	0	0	8	1
ALNISPNDTASGSCSPHVVTLTVESK-N5H5F1S0G0	48	8	2	2	0	0	9	4
ALNISPNDTASGSCSPHVVTLTVESK-N5H5F1S1G0	48	16	2	0	0	0	2	4
ALNISPNDTASGSCSPHVVTLTVESK-N5H6F0S0G0	48	6	5	3	0	0	9	37
ALNISPNDTASGSCSPHVVTLTVESK-N5H6F0S1G0	48	4	0	1	0	0	0	16
ALNISPNDTASGSCSPHVVTLTVESK-N5H6F0S2G0	48	6	1	0	0	0	1	11
ALNISPNDTASGSCSPHVVTLTVESK-N5H6F1S0G0	48	15	7	0	0	0	46	3
ALNISPNDTASGSCSPHVVTLTVESK-N5H6F1S1G0	48	2	2	0	0	0	20	0
ALNISPNDTASGSCSPHVVTLTVESK-N5H6F1S2G0	48	3	1	0	0	0	14	0
ALNISPNDTASGSCSPHVVTLTVESK-N5H6F2S0G0	48	16	0	2	0	0	2	18
ALNISPNDTASGSCSPHVVTLTVESK-N5H6F3S0G0	48	64	2	0	0	0	22	1
ALNISPNDTASGSCSPHVVTLTVESK-N5H6F3S1G0	48	10	1	0	0	0	8	1
ALNISPNDTASGSCSPHVVTLTVESK-N6H4F1S0G0	48	6	1	0	0	0	8	5
ALNISPNDTASGSCSPHVVTLTVESK-N6H6F0S0G0	48	64	0	1	0	0	1	6
ALNISPNDTASGSCSPHVVTLTVESK-N6H6F1S0G0	48	6	2	0	0	0	4	1
ALNISPNDTASGSCSPHVVTLTVESK-N6H6F2S0G0	48	8	1	0	0	0	2	0
ALNISPNDTASGSCSPHVVTLTVESK-N6H7F0S0G0	48	16	0	3	0	0	20	18
ALNISPNDTASGSCSPHVVTLTVESK-N6H7F0S1G0	48	7	0	1	0	0	1	7
ALNISPNDTASGSCSPHVVTLTVESK-N6H7F1S0G0	48	15	2	0	0	0	9	0
ALNISPNDTASGSCSPHVVTLTVESK-N6H7F1S1G0	48	3	3	0	0	0	5	1
ALNISPNDTASGSCSPHVVTLTVESK-N6H7F2S0G0	48	7	0	3	0	0	0	12
ALNISPNDTASGSCSPHVVTLTVESK-N6H7F3S1G0	48	9	1	0	0	0	6	4
ALNISPNDTASGSCSPHVVTLTVESK-N7H8F0S0G0	48	17	1	1	0	0	5	6
ALNISPNDTASGSCSPHVVTLTVESK-N7H8F1S1G0	48	23	1	0	0	0	2	0
ALNISPNDTASGSCSPHVVTLTVESK-N7H8F2S0G0	48	2	0	1	0	0	2	3
ALSPNSTISSAPK-N2H5F0S0G0	2	7	1	1	0	0	109	231
ALSPNSTISSAPK-N2H6F0S0G0	2	6	1	1	0	0	206	412
ALSPNSTISSAPK-N2H7F0S0G0	2	8	0	1	0	0	77	220
ALVGLVYNSSGMEPCFDIYR-N2H5F0S0G0	0	3	0	2	0	0	109	231
ALVGLVYNSSGMEPCFDIYR-N2H5F1S0G0	0	5	0	1	0	0	58	65
ALVGLVYNSSGMEPCFDIYR-N2H6F0S0G0	0	19	0	2	0	0	206	412
ALVGLVYNSSGMEPCFDIYR-N2H7F0S0G0	0	9	0	1	0	0	77	220
ALVNFTR-N2H6F0S0G0	0	5	0	1	0	0	206	412
ALVNFTR-N2H8F0S0G0	0	0	0	1	0	0	109	365
ALVNFTR-N4H5F0S0G0	0	5	0	1	0	0	22	125
ALYDYSWVQGPLNSNK-N2H6F0S0G0	0	0	0	1	0	0	206	412
ALYDYSWVQGPLNSNK-N2H8F0S0G0	0	31	0	1	0	0	109	365
ALYDYSWVQGPLNSNK-N2H9F0S0G0	0	22	0	1	0	0	85	402
ALYELAGGTNFSDSIQADPQTVTR-N2H5F0S0G0	0	3	0	2	0	0	109	231
ALYELAGGTNFSDSIQADPQTVTR-N2H6F0S0G0	0	6	0	3	0	0	206	412
ALYELAGGTNFSDSIQADPQTVTR-N2H7F0S0G0	0	22	0	1	0	0	77	220
ALYELAGGTNFSDSIQADPQTVTR-N2H8F0S0G0	0	12	0	3	0	0	109	365
ALYELAGGTNFSDSIQADPQTVTR-N2H9F0S0G0	0	31	0	2	0	0	85	402
AMNTSQVEALGIQMLPGYR-N2H3F0S0G0	4	3	0	1	0	0	34	60
AMNTSQVEALGIQMLPGYR-N2H3F1S0G0	4	6	1	0	0	0	96	5
AMNTSQVEALGIQMLPGYR-N2H4F0S0G0	4	2	0	2	0	0	74	89
AMNTSQVEALGIQMLPGYR-N2H5F0S0G0	4	31	1	3	0	0	109	231
AMNTSQVEALGIQMLPGYR-N2H5F1S0G0	4	6	0	1	0	0	58	65
AMNTSQVEALGIQMLPGYR-N2H6F0S0G0	4	18	2	5	0	0	206	412
AMNTSQVEALGIQMLPGYR-N2H9F0S0G0	4	8	0	2	0	0	85	402
AMNTSQVEALGIQMLPGYR-N6H7F2S0G0	4	8	0	1	0	0	0	12
ANATIEVK-N2H5F0S0G0	4	20	0	1	0	0	109	231
ANATIEVK-N2H6F0S0G0	4	9	1	1	0	0	206	412
ANATIEVK-N2H7F0S0G0	4	6	0	1	0	0	77	220
ANATIEVK-N2H8F0S0G0	4	7	1	1	0	0	109	365
ANATIEVK-N2H9F0S0G0	4	3	1	1	0	0	85	402
ANATIEVK-N5H6F3S1G0	4	28	1	0	0	0	8	1
ANATIEVK-N6H7F0S0G0	4	6	0	1	0	0	20	18
ANATIEVK-N7H8F0S0G0	4	19	0	1	0	0	5	6
ANATIEVK-N7H8F0S1G0	4	16	0	1	0	0	1	4
ANESRLEEADQLYR-N2H5F0S0G0	4	6	1	1	0	0	109	231
ANESRLEEADQLYR-N2H6F0S0G0	4	14	1	1	0	0	206	412
ANESRLEEADQLYR-N2H8F0S0G0	4	28	0	1	0	0	109	365
ANESRLEEADQLYR-N4H3F1S0G0	4	6	2	0	2	0	91	3
ANHSLDVSFYFR-N2H10F0S0G0	0	3	0	2	0	0	4	72
ANHSLDVSFYFR-N2H7F0S0G0	0	31	0	1	0	0	77	220
ANHSLDVSFYFR-N2H8F0S0G0	0	11	0	3	0	0	109	365
ANHSLDVSFYFR-N5H5F0S0G0	0	22	0	1	0	0	18	62
ANTSQPGVLQGGAVYVCPWDTSPAQCTTIQFDSK-N4H4F1S0G0	4	25	1	0	0	0	50	11
ANTSQPGVLQGGAVYVCPWDTSPAQCTTIQFDSK-N4H5F1S0G0	4	16	2	0	0	0	167	2
ANTSQPGVLQGGAVYVCPWDTSPAQCTTIQFDSK-N4H5F1S1G0	4	25	1	0	0	0	99	2
ANTSTLAVPSPVSNSADTR-N2H6F0S0G0	0	3	0	2	0	0	206	412
ANTTQPGIVEGGQVLK-N2H9F0S0G0	7	0	0	1	0	0	85	402
ANTTQPGIVEGGQVLK-N4H5F0S0G0	7	3	0	1	0	0	22	125
ANTTQPGIVEGGQVLK-N4H5F0S1G0	7	6	0	2	0	0	9	93
ANTTQPGIVEGGQVLK-N4H5F0S2G0	7	7	0	1	0	0	3	26
ANTTQPGIVEGGQVLK-N4H5F1S0G0	7	10	2	0	0	0	167	2
ANTTQPGIVEGGQVLK-N4H5F1S1G0	7	9	1	0	0	0	99	2
ANTTQPGIVEGGQVLK-N4H5F3S0G0	7	6	4	0	0	0	87	2
APDSNCSSLLITTR-N4H5F1S0G0	3	0	2	0	2	0	167	2
APDSNCSSLLITTR-N4H5F1S1G0	3	9	1	0	1	0	99	2
APVPSALDTNSSK-N2H6F0S0G0	0	4	0	1	0	0	206	412
APVPSALDTNSSK-N2H7F0S0G0	0	8	0	1	0	0	77	220
APVPSALDTNSSK-N2H8F0S0G0	0	0	0	1	0	0	109	365
APVPSALDTNSSK-N2H9F0S0G0	0	16	0	2	0	0	85	402
CFNAMEVDAFNSSHPVSTPVENPAQIR-N2H5F0S0G0	0	8	0	1	0	0	109	231
CFNAMEVDAFNSSHPVSTPVENPAQIR-N2H6F0S0G0	0	17	0	2	0	0	206	412
CFNAMEVDAFNSSHPVSTPVENPAQIR-N2H8F0S0G0	0	0	0	1	0	0	109	365
CFNAMEVDAFNSSHPVSTPVENPAQIR-N2H9F0S0G0	0	22	0	4	0	0	85	402
CIPVLEAQEYIANVTSSPSAR-N2H3F0S0G0	4	3	0	1	0	0	34	60
CIPVLEAQEYIANVTSSPSAR-N2H4F1S0G0	4	9	1	0	0	0	27	19
CIPVLEAQEYIANVTSSPSAR-N2H5F0S0G0	4	6	0	2	0	0	109	231
CIPVLEAQEYIANVTSSPSAR-N2H5F1S0G0	4	64	0	1	0	0	58	65
CIPVLEAQEYIANVTSSPSAR-N2H6F0S0G0	4	19	2	0	0	0	206	412
CIPVLEAQEYIANVTSSPSAR-N4H3F1S0G0	4	13	1	0	0	0	91	3
CNASSQFLCSSGR-N4H5F1S0G0	2	4	1	0	1	0	167	2
CNASSQFLCSSGR-N4H5F1S1G0	2	9	1	0	1	0	99	2
CNDTVPEDFEPFR-N2H9F0S0G0	0	13	0	2	0	0	85	402
CNDTVPEDFEPFRR-N2H9F0S0G0	0	20	0	2	0	0	85	402
DAGVGFPEYQEEDNSTYNFR-N2H3F0S0G0	6	3	0	1	0	0	34	60
DAGVGFPEYQEEDNSTYNFR-N2H3F1S0G0	6	0	2	0	1	0	96	5
DAGVGFPEYQEEDNSTYNFR-N4H5F0S0G0	6	3	0	1	0	0	22	125
DAGVGFPEYQEEDNSTYNFR-N4H5F1S0G0	6	4	1	0	1	0	167	2
DAGVGFPEYQEEDNSTYNFR-N4H5F1S1G0	6	3	1	0	1	0	99	2
DAGVGFPEYQEEDNSTYNFR-N4H5F2S0G0	6	6	0	1	0	0	19	67
DAGVGFPEYQEEDNSTYNFR-N4H5F3S1G0	6	8	1	0	1	0	27	1
DAGVGFPEYQEEDNSTYNFR-N6H4F1S0G0	6	8	1	0	0	0	8	5
DAGVGFPEYQEEDNSTYNFR-N6H5F0S0G0	6	10	0	1	0	0	3	4
DEIGNVSTSHLLILDDSVEMEIRPR-N2H4F0S0G0	5	15	2	2	0	0	74	89
DEIGNVSTSHLLILDDSVEMEIRPR-N2H5F0S0G0	5	25	1	2	0	0	109	231
DEIGNVSTSHLLILDDSVEMEIRPR-N2H6F0S0G0	5	4	2	3	0	0	206	412
DEIGNVSTSHLLILDDSVEMEIRPR-N2H7F0S0G0	5	6	0	1	0	0	77	220
DEIGNVSTSHLLILDDSVEMEIRPR-N2H8F0S0G0	5	5	0	1	0	0	109	365
DEIGNVSTSHLLILDDSVEMEIRPR-N2H9F0S0G0	5	4	0	1	0	0	85	402
DEIGNVSTSHLLILDDSVEMEIRPR-N6H5F0S0G0	5	11	0	1	0	0	3	4
DFDLATANHTIQK-N4H5F1S0G0	4	15	2	0	0	0	167	2
DFDLATANHTIQK-N4H5F1S1G0	4	20	1	0	0	0	99	2
DFDLATANHTIQK-N4H5F3S0G0	4	53	1	0	0	0	87	2
DGQGLPLTGNVTTSQMANER-N4H5F0S0G0	9	3	0	1	0	0	22	125
DGQGLPLTGNVTTSQMANER-N4H5F0S2G0	9	7	0	1	0	0	3	26
DGQGLPLTGNVTTSQMANER-N4H5F1S0G0	9	9	1	0	0	0	167	2
DGQGLPLTGNVTTSQMANER-N4H5F1S1G0	9	7	1	0	0	0	99	2
DGQGLPLTGNVTTSQMANER-N4H5F1S2G0	9	0	1	0	0	0	37	0
DGQGLPLTGNVTTSQMANER-N4H5F2S1G0	9	11	0	1	0	0	4	24
DGQGLPLTGNVTTSQMANER-N4H5F3S0G0	9	15	1	0	0	0	87	2
DGQGLPLTGNVTTSQMANER-N4H5F3S1G0	9	9	1	0	0	0	27	1
DGQGLPLTGNVTTSQMANER-N5H6F1S0G0	9	11	1	0	0	0	46	3
DGQGLPLTGNVTTSQMANER-N5H6F2S0G0	9	3	0	1	0	0	2	18
DGQGLPLTGNVTTSQMANER-N5H6F3S0G0	9	3	1	0	0	0	22	1
DGQGLPLTGNVTTSQMANER-N5H6F3S1G0	9	25	1	0	0	0	8	1
DGQGLPLTGNVTTSQMANER-N6H7F0S0G0	9	17	1	0	0	0	20	18
DGSDEPGTAACPNGSFHCTNTGYK-N2H6F0S0G0	2	14	2	0	0	0	206	412
DGVGYINSSEGAVGR-N2H3F0S0G0	3	2	1	1	0	0	34	60
DGVGYINSSEGAVGR-N2H4F0S0G0	3	2	1	1	0	0	74	89
DGVGYINSSEGAVGR-N2H5F0S0G0	3	6	1	1	0	0	109	231
DGVGYINSSEGAVGR-N2H6F0S0G0	3	6	0	1	0	0	206	412
DGVGYINSSEGAVGR-N2H7F0S0G0	3	2	0	2	0	0	77	220
DHLLLPATTHNK-N2H10F0S0G0	0	5	0	1	0	0	4	72
DHLLLPATTHNK-N2H8F0S0G0	0	5	0	2	0	0	109	365
DHLLLPATTHNK-N2H9F0S0G0	0	31	0	1	0	0	85	402
DIPHSVYMFFNTSDIR-N2H8F0S0G0	0	7	0	1	0	0	109	365
DIPHSVYMFFNTSDIR-N2H9F0S0G0	0	9	0	1	0	0	85	402
DKWGLSDEHFQPRPEAVQFVNVTMLQK-N2H6F0S0G0	2	11	1	1	0	0	206	412
DKWGLSDEHFQPRPEAVQFVNVTMLQK-N2H8F0S0G0	2	16	1	0	0	0	109	365
DKWGLSDEHFQPRPEAVQFVNVTMLQK-N2H9F0S0G0	2	5	0	1	0	0	85	402
DLGPALTNSSHDVQLFMLDDQR-N2H3F0S0G0	2	2	0	2	0	0	34	60
DLGPALTNSSHDVQLFMLDDQR-N2H3F1S0G0	2	4	2	0	0	0	96	5
DLGPALTNSSHDVQLFMLDDQR-N2H8F0S0G0	2	25	0	1	0	0	109	365
DLGPALTNSSHDVQLFMLDDQR-N2H9F0S0G0	2	8	0	2	0	0	85	402
DMSDGFISNLTIQR-N2H4F0S0G0	3	2	0	1	0	0	74	89
DMSDGFISNLTIQR-N2H5F0S0G0	3	53	0	1	0	0	109	231
DMSDGFISNLTIQR-N2H5F1S0G0	3	11	0	2	0	0	58	65
DMSDGFISNLTIQR-N2H6F0S0G0	3	16	1	1	0	0	206	412
DMSDGFISNLTIQR-N2H7F0S0G0	3	7	0	1	0	0	77	220
DMSDGFISNLTIQR-N2H8F0S0G0	3	19	0	1	0	0	109	365
DMSDGFISNLTIQR-N2H9F0S0G0	3	36	1	5	0	0	85	402
DMSDGFISNLTIQR-N5H4F0S0G0	3	4	0	2	0	0	22	59
DMSDGFISNLTIQR-N5H5F0S0G0	3	15	0	1	0	0	18	62
DMSDGFISNLTIQR-N9H9F1S1G0	3	0	1	0	0	0	1	1
DNATDSVPLR-N2H5F0S0G0	0	4	0	1	0	0	109	231
DNATDSVPLR-N2H6F0S0G0	0	52	0	1	0	0	206	412
DQCIVDDITYNVNDTFHK-N2H10F0S0G0	36	3	0	1	0	0	4	72
DQCIVDDITYNVNDTFHK-N2H3F1S0G0	36	4	1	0	0	0	96	5
DQCIVDDITYNVNDTFHK-N2H6F0S0G0	36	8	1	1	0	0	206	412
DQCIVDDITYNVNDTFHK-N2H9F0S0G0	36	12	1	2	0	0	85	402
DQCIVDDITYNVNDTFHK-N3H3F0S0G0	36	31	0	1	0	0	6	21
DQCIVDDITYNVNDTFHK-N4H3F1S0G0	36	9	1	0	0	0	91	3
DQCIVDDITYNVNDTFHK-N4H4F1S0G0	36	9	2	2	0	0	50	11
DQCIVDDITYNVNDTFHK-N4H5F0S0G0	36	2	3	8	0	0	22	125
DQCIVDDITYNVNDTFHK-N4H5F0S2G0	36	6	0	1	0	0	3	26
DQCIVDDITYNVNDTFHK-N4H5F1S0G0	36	14	4	0	0	0	167	2
DQCIVDDITYNVNDTFHK-N4H5F1S1G0	36	6	1	0	0	0	99	2
DQCIVDDITYNVNDTFHK-N4H5F1S2G0	36	52	1	0	0	0	37	0
DQCIVDDITYNVNDTFHK-N4H5F2S0G0	36	5	2	2	0	0	19	67
DQCIVDDITYNVNDTFHK-N4H5F3S0G0	36	7	2	0	0	0	87	2
DQCIVDDITYNVNDTFHK-N4H5F3S1G0	36	16	1	0	0	0	27	1
DQCIVDDITYNVNDTFHK-N4H6F0S0G0	36	6	4	0	0	0	26	13
DQCIVDDITYNVNDTFHK-N5H3F1S0G0	36	17	0	1	0	0	29	1
DQCIVDDITYNVNDTFHK-N5H4F1S0G0	36	16	1	0	0	0	8	1
DQCIVDDITYNVNDTFHK-N5H5F1S0G0	36	8	2	1	0	0	9	4
DQCIVDDITYNVNDTFHK-N5H6F0S1G0	36	4	0	1	0	0	0	16
DQCIVDDITYNVNDTFHK-N5H6F1S0G0	36	3	2	0	0	0	46	3
DQCIVDDITYNVNDTFHK-N5H6F1S1G0	36	10	1	0	0	0	20	0
DQCIVDDITYNVNDTFHK-N5H6F1S2G0	36	7	1	0	0	0	14	0
DQCIVDDITYNVNDTFHK-N5H6F3S1G0	36	16	1	0	0	0	8	1
DQCIVDDITYNVNDTFHK-N6H4F1S0G0	36	7	1	0	0	0	8	5
DQCIVDDITYNVNDTFHK-N6H5F0S0G0	36	11	1	0	0	0	3	4
DQCIVDDITYNVNDTFHK-N6H7F4S1G0	36	22	0	1	0	1	0	2
DQCIVDDITYNVNDTFHK-N7H8F0S0G0	36	19	1	0	0	0	5	6
DQCIVDDITYNVNDTFHK-N8H8F1S0G0	36	9	1	0	1	0	1	3
DRTEVILQGTTSPNASAPDAVWEDYEFK-N2H5F0S0G0	0	31	0	3	0	0	109	231
DRTEVILQGTTSPNASAPDAVWEDYEFK-N2H6F0S0G0	0	6	0	2	0	0	206	412
DSGIWINGFDYTGMSHVTPHIPEINDTIR-N2H6F0S0G0	0	12	0	2	0	0	206	412
DSGIWINGFDYTGMSHVTPHIPEINDTIR-N2H8F0S0G0	0	25	0	1	0	0	109	365
DSGIWINGFDYTGMSHVTPHIPEINDTIR-N2H9F0S0G0	0	53	0	1	0	0	85	402
DSLLPVTLQCNLTSSSHTLMHSYWTR-N2H6F0S0G0	0	12	0	2	0	0	206	412
DSLLPVTLQCNLTSSSHTLMHSYWTR-N2H8F0S0G0	0	17	0	2	0	0	109	365
DSLLPVTLQCNLTSSSHTLMHSYWTR-N4H5F0S1G0	0	7	0	1	0	0	9	93
DSLNSSHPISSSVQSSEQIEEMFDSLSYFK-N2H6F0S0G0	0	53	0	1	0	0	206	412
DSLNSSHPISSSVQSSEQIEEMFDSLSYFK-N2H9F0S0G0	0	6	0	2	0	0	85	402
DSYPDGNITWYR-N4H5F1S0G0	2	0	2	0	2	0	167	2
DTCAQECSHFNLTK-N2H4F0S0G0	11	3	1	0	0	0	74	89
DTCAQECSHFNLTK-N2H5F0S0G0	11	9	0	1	0	0	109	231
DTCAQECSHFNLTK-N2H6F0S0G0	11	14	1	1	0	0	206	412
DTCAQECSHFNLTK-N2H8F0S0G0	11	8	1	1	0	0	109	365
DTCAQECSHFNLTK-N2H9F0S0G0	11	0	0	1	0	0	85	402
DTCAQECSHFNLTK-N4H3F1S0G0	11	5	2	0	0	0	91	3
DTCAQECSHFNLTK-N4H5F1S0G0	11	8	2	0	0	0	167	2
DTCAQECSHFNLTK-N4H5F1S1G0	11	7	1	0	0	0	99	2
DTCAQECSHFNLTK-N4H5F1S2G0	11	53	1	0	0	0	37	0
DTCAQECSHFNLTK-N5H6F1S0G0	11	10	1	0	0	0	46	3
DTCAQECSHFNLTK-N6H7F0S0G0	11	13	1	0	0	0	20	18
DVANITLNDEK-N2H6F0S0G0	2	12	0	1	0	0	206	412
DVANITLNDEK-N2H7F0S0G0	2	16	1	0	0	0	77	220
DVANITLNDEK-N2H8F0S0G0	2	19	1	0	0	0	109	365
DVANITLNDEK-N6H5F1S0G0	2	17	0	2	0	0	0	7
DVLLLEGVTLTQDAQQLNGSDR-N2H10F0S0G0	2	5	0	1	0	0	4	72
DVLLLEGVTLTQDAQQLNGSDR-N2H4F0S0G0	2	11	1	3	0	0	74	89
DVLLLEGVTLTQDAQQLNGSDR-N2H5F0S0G0	2	9	1	2	0	0	109	231
DVLLLEGVTLTQDAQQLNGSDR-N2H6F0S0G0	2	2	0	4	0	0	206	412
DVLLLEGVTLTQDAQQLNGSDR-N2H7F0S0G0	2	5	0	1	0	0	77	220
DVLLLEGVTLTQDAQQLNGSDR-N2H8F0S0G0	2	2	0	1	0	0	109	365
DVLLLEGVTLTQDAQQLNGSDR-N2H9F0S0G0	2	28	0	1	0	0	85	402
DWMPNNHSIILIDDFESPQK-N2H5F0S0G0	0	2	0	2	0	0	109	231
DWMPNNHSIILIDDFESPQK-N2H6F0S0G0	0	17	0	1	0	0	206	412
DYLTSFEMFNSTFK-N2H6F0S0G0	0	10	0	2	0	0	206	412
DYYPINESLASLPLR-N15H16F3S0G0	2	7	0	1	0	0	0	1
DYYPINESLASLPLR-N2H5F1S0G0	2	2	0	1	0	0	58	65
DYYPINESLASLPLR-N2H6F0S0G0	2	12	1	1	0	0	206	412
DYYPINESLASLPLR-N2H7F0S0G0	2	11	0	1	0	0	77	220
DYYPINESLASLPLR-N2H8F0S0G0	2	25	1	3	0	0	109	365
DYYPINESLASLPLR-N5H4F0S0G0	2	5	0	1	0	0	22	59
EAESLEPMTVTGTEYVFYNDTK-N2H8F0S0G0	3	7	0	1	0	0	109	365
EAESLEPMTVTGTEYVFYNDTK-N2H9F0S0G0	3	4	0	2	0	0	85	402
EAESLEPMTVTGTEYVFYNDTK-N4H5F0S0G0	3	4	0	1	0	0	22	125
EAESLEPMTVTGTEYVFYNDTK-N4H5F1S0G0	3	31	2	0	0	0	167	2
EAESLEPMTVTGTEYVFYNDTK-N4H5F2S0G0	3	7	0	1	0	0	19	67
EAESLEPMTVTGTEYVFYNDTK-N4H5F3S0G0	3	4	1	0	0	0	87	2
EAFNITLDHK-N2H6F0S0G0	0	4	0	1	0	0	206	412
EAFNITLDHK-N2H7F0S0G0	0	17	0	1	0	0	77	220
EAFNITLDHK-N2H8F0S0G0	0	25	0	2	0	0	109	365
EAFNITLDHK-N2H9F0S0G0	0	6	0	1	0	0	85	402
EAGNHSSGAGLVQISK-N2H9F0S0G0	8	0	0	1	0	0	85	402
EAGNHSSGAGLVQISK-N4H5F0S0G0	8	3	0	1	0	0	22	125
EAGNHSSGAGLVQISK-N4H5F0S1G0	8	11	0	1	0	0	9	93
EAGNHSSGAGLVQISK-N4H5F1S0G0	8	26	1	0	0	0	167	2
EAGNHSSGAGLVQISK-N4H5F1S1G0	8	7	2	0	1	0	99	2
EAGNHSSGAGLVQISK-N4H5F3S0G0	8	16	1	0	0	0	87	2
EAGNHSSGAGLVQISK-N5H6F0S0G0	8	6	0	1	0	0	9	37
EAGNHSSGAGLVQISK-N5H6F0S1G0	8	4	0	1	0	0	0	16
EAGNHSSGAGLVQISK-N5H6F0S2G0	8	5	0	1	0	0	1	11
EAGNHSSGAGLVQISK-N5H6F1S0G0	8	12	1	0	0	0	46	3
EAGNHSSGAGLVQISK-N5H6F1S1G0	8	31	2	0	1	0	20	0
EAGNHSSGAGLVQISK-N5H6F1S2G0	8	31	1	0	1	0	14	0
EAGNHSSGAGLVQISK-N5H6F2S0G0	8	3	0	1	0	0	2	18
EAGNHSSGAGLVQISK-N5H6F2S1G0	8	7	0	1	0	0	1	8
EAGNITTDGYEILGK-N2H6F0S0G0	0	8	0	1	0	0	206	412
EAGNITTDGYEILGK-N2H8F0S0G0	0	31	0	1	0	0	109	365
EANLTLDGYVHR-N2H10F0S0G0	2	4	0	1	0	0	4	72
EANLTLDGYVHR-N2H8F0S0G0	2	8	0	2	0	0	109	365
EANLTLDGYVHR-N2H9F0S0G0	2	4	1	1	0	0	85	402
EANLTLDGYVHR-N5H5F0S0G0	2	9	1	2	0	0	18	62
EATIVGENETYPR-N2H4F0S0G0	3	2	0	1	0	0	74	89
EATIVGENETYPR-N2H5F0S0G0	3	36	0	1	0	0	109	231
EATIVGENETYPR-N2H6F0S0G0	3	2	1	1	0	0	206	412
EATIVGENETYPR-N2H8F0S0G0	3	0	1	1	0	0	109	365
EATIVGENETYPR-N2H9F0S0G0	3	5	1	2	0	0	85	402
EDLNSTDAIPATLRPSGSPR-N2H6F0S0G0	0	16	0	1	0	0	206	412
EDLNSTDAIPATLRPSGSPR-N2H8F0S0G0	0	0	0	1	0	0	109	365
EEAMLYHNQTSELR-N2H4F0S0G0	8	2	1	1	0	0	74	89
EEAMLYHNQTSELR-N2H5F0S0G0	8	5	1	1	0	0	109	231
EEAMLYHNQTSELR-N2H5F1S0G0	8	23	0	1	0	0	58	65
EEAMLYHNQTSELR-N2H6F0S0G0	8	16	2	1	0	0	206	412
EEAMLYHNQTSELR-N2H7F0S0G0	8	15	1	1	0	0	77	220
EEAMLYHNQTSELR-N2H8F0S0G0	8	3	1	1	0	0	109	365
EEAMLYHNQTSELR-N2H9F0S0G0	8	4	2	1	0	0	85	402
EEAMLYHNQTSELR-N5H4F0S0G0	8	5	0	1	0	0	22	59
EEAMLYHNQTSELR-N5H5F0S0G0	8	11	0	1	0	0	18	62
EEEAIQLDGLNASQIR-N2H5F0S0G0	3	6	1	1	0	0	109	231
EEEAIQLDGLNASQIR-N2H6F0S0G0	3	10	2	2	0	0	206	412
EEEAIQLDGLNASQIR-N2H9F0S0G0	3	4	0	2	0	0	85	402
EESPEEVKIEVLHRPENCSK-N2H5F0S0G0	0	4	0	1	0	0	109	231
EESPEEVKIEVLHRPENCSK-N2H6F0S0G0	0	6	0	1	0	0	206	412
EKVENGSETGPLPPELQPLLEGEVK-N2H5F0S0G0	2	2	0	2	0	0	109	231
EKVENGSETGPLPPELQPLLEGEVK-N2H6F0S0G0	2	15	2	2	0	0	206	412
EKVENGSETGPLPPELQPLLEGEVK-N2H8F0S0G0	2	10	0	2	0	0	109	365
ELGDNVSMVLVPFK-N4H5F0S2G0	0	8	0	1	0	0	3	26
ELGDNVSMVLVPFK-N4H5F2S1G0	0	15	0	1	0	0	4	24
ELISNASDALDK-N2H5F0S0G0	0	7	0	1	0	0	109	231
ELISNASDALDK-N2H6F0S0G0	0	6	0	1	0	0	206	412
ELISNASDALDK-N2H7F0S0G0	0	9	0	1	0	0	77	220
ELISNASDALDK-N2H8F0S0G0	0	5	0	1	0	0	109	365
ELNISICPVSQK-N2H10F0S0G0	2	3	0	2	0	0	4	72
ELNISICPVSQK-N2H9F0S0G0	2	3	2	1	0	0	85	402
EMLQAPTLLQGFHGLIYDNK-N2H8F0S0G0	0	8	0	1	0	0	109	365
EMLQAPTLLQGFHGLIYDNK-N2H9F0S0G0	0	7	0	1	0	0	85	402
ENATVPENEEEIIRK-N2H6F0S0G0	3	15	1	1	0	0	206	412
ENATVPENEEEIIRK-N2H7F0S0G0	3	11	0	1	0	0	77	220
ENATVPENEEEIIRK-N2H8F0S0G0	3	31	2	2	0	0	109	365
ENGTDAVQEEEESPTEGSK-N2H5F0S0G0	2	7	1	1	0	0	109	231
ENGTDAVQEEEESPTEGSK-N2H5F1S0G0	2	4	0	1	0	0	58	65
ENGTDAVQEEEESPTEGSK-N2H6F0S0G0	2	0	0	1	0	0	206	412
ENGTDAVQEEEESPTEGSK-N2H8F0S0G0	2	7	0	2	0	0	109	365
ENGTDAVQEEEESPTEGSK-N5H4F0S0G0	2	5	1	0	0	0	22	59
ENGTLAPVATMSGNTFNK-N2H7F0S0G0	0	8	0	2	0	0	77	220
ENYFEQYMDHFNFESFGNK-N2H3F0S0G0	0	2	0	2	0	0	34	60
ENYFEQYMDHFNFESFGNK-N2H5F0S0G0	0	3	0	2	0	0	109	231
ENYFEQYMDHFNFESFGNK-N2H5F1S0G0	0	11	0	2	0	0	58	65
ENYFEQYMDHFNFESFGNK-N2H6F0S0G0	0	7	0	1	0	0	206	412
ENYFEQYMDHFNFESFGNK-N2H7F0S0G0	0	4	0	2	0	0	77	220
EQINISLDHR-N2H4F0S0G0	4	2	0	1	0	0	74	89
EQINISLDHR-N2H5F0S0G0	4	7	1	2	0	0	109	231
EQINISLDHR-N2H6F0S0G0	4	22	1	1	0	0	206	412
EQINISLDHR-N2H7F0S0G0	4	16	0	1	0	0	77	220
EQINISLDHR-N2H8F0S0G0	4	0	1	1	0	0	109	365
EQINISLDHR-N2H9F0S0G0	4	0	1	1	0	0	85	402
EQINISLDHR-N5H4F0S0G0	4	5	0	1	0	0	22	59
EQNYSDDVLANMISEPR-N2H8F0S0G0	0	8	0	3	0	0	109	365
ESIWNSSVPVCEK-N10H9F1S0G0	5	28	1	0	0	0	1	0
ESIWNSSVPVCEK-N4H5F0S0G0	5	2	0	2	0	0	22	125
ESIWNSSVPVCEK-N4H5F0S1G0	5	0	0	1	0	0	9	93
ESIWNSSVPVCEK-N4H5F1S0G0	5	2	1	0	0	0	167	2
ESIWNSSVPVCEK-N4H5F1S1G0	5	11	1	0	0	0	99	2
ESIWNSSVPVCEK-N4H5F3S0G0	5	23	1	0	0	0	87	2
ESIWNSSVPVCEK-N5H5F1S0G0	5	8	1	0	0	0	9	4
ESNSTSLTQAALLEK-N2H6F0S0G0	6	0	0	2	0	0	206	412
ESNSTSLTQAALLEK-N2H9F0S0G0	6	4	0	1	0	0	85	402
ESNSTSLTQAALLEK-N4H3F1S0G0	6	3	2	0	0	0	91	3
ESNSTSLTQAALLEK-N4H5F0S0G0	6	3	0	1	0	0	22	125
ESNSTSLTQAALLEK-N4H5F0S1G0	6	18	0	1	0	0	9	93
ESNSTSLTQAALLEK-N4H5F1S0G0	6	5	3	0	0	0	167	2
ESNSTSLTQAALLEK-N4H5F1S1G0	6	8	1	0	1	0	99	2
FGHSPLINLTGSLSHASDVVLYHQHK-N2H9F0S0G0	4	23	0	1	0	0	85	402
FGHSPLINLTGSLSHASDVVLYHQHK-N4H5F0S1G0	4	25	1	0	0	0	9	93
FGHSPLINLTGSLSHASDVVLYHQHK-N4H5F0S2G0	4	8	0	1	0	0	3	26
FGHSPLINLTGSLSHASDVVLYHQHK-N4H5F1S0G0	4	3	1	0	0	0	167	2
FGHSPLINLTGSLSHASDVVLYHQHK-N4H5F2S0G0	4	9	1	0	0	0	19	67
FGHSPLINLTGSLSHASDVVLYHQHK-N6H7F0S0G0	4	15	1	0	0	0	20	18
FGMNGSSSLFFLQEVR-N2H5F0S0G0	10	22	1	2	0	0	109	231
FGMNGSSSLFFLQEVR-N2H5F1S0G0	10	22	0	1	0	0	58	65
FGMNGSSSLFFLQEVR-N2H6F0S0G0	10	25	1	2	0	0	206	412
FGMNGSSSLFFLQEVR-N2H7F0S0G0	10	31	0	2	0	0	77	220
FGMNGSSSLFFLQEVR-N2H8F0S0G0	10	25	1	4	0	0	109	365
FGMNGSSSLFFLQEVR-N2H9F0S0G0	10	4	2	2	0	0	85	402
FGMNGSSSLFFLQEVR-N4H5F0S0G0	10	2	0	2	0	0	22	125
FGMNGSSSLFFLQEVR-N4H5F0S1G0	10	6	0	3	0	0	9	93
FGMNGSSSLFFLQEVR-N4H5F1S0G0	10	17	1	0	0	0	167	2
FGMNGSSSLFFLQEVR-N4H5F1S1G0	10	5	2	0	0	0	99	2
FGMNGSSSLFFLQEVR-N4H5F2S0G0	10	6	0	1	0	0	19	67
FGMNGSSSLFFLQEVR-N4H6F0S0G0	10	5	0	1	0	0	26	13
FGMNGSSSLFFLQEVR-N5H4F0S0G0	10	4	1	2	0	0	22	59
FGMNGSSSLFFLQEVR-N5H5F0S0G0	10	12	0	1	0	0	18	62
FGMNGSSSLFFLQEVR-N5H6F0S0G0	10	6	0	1	0	0	9	37
FGMNGSSSLFFLQEVR-N5H6F0S1G0	10	4	0	1	0	0	0	16
FGMNGSSSLFFLQEVR-N5H6F2S0G0	10	3	0	1	0	0	2	18
FGMNGSSSLFFLQEVR-N6H4F1S0G0	10	7	1	0	0	0	8	5
FGMNGSSSLFFLQEVR-N6H7F2S0G0	10	8	0	1	0	0	0	12
FGMNGSSSLFFLQEVR-N8H7F0S0G0	10	4	0	1	0	0	0	1
FGTCSQLCNNTK-N4H5F1S0G0	2	4	1	0	0	0	167	2
FGTCSQLCNNTK-N4H5F1S1G0	2	4	1	0	0	0	99	2
FINYNQTVSR-N2H5F0S0G0	4	52	1	0	0	0	109	231
FINYNQTVSR-N2H6F0S0G0	4	25	0	1	0	0	206	412
FINYNQTVSR-N2H7F0S0G0	4	8	1	2	0	0	77	220
FINYNQTVSR-N2H8F0S0G0	4	0	1	1	0	0	109	365
FINYNQTVSR-N2H9F0S0G0	4	3	1	1	0	0	85	402
FINYNQTVSR-N4H5F2S0G0	4	7	0	1	0	0	19	67
FLEPYSLEEQKNLTNCPDGAPFK-N2H8F0S0G0	33	15	2	2	0	0	109	365
FLEPYSLEEQKNLTNCPDGAPFK-N2H9F0S0G0	33	0	0	1	0	0	85	402
FLEPYSLEEQKNLTNCPDGAPFK-N4H3F1S0G0	33	2	2	0	0	0	91	3
FLEPYSLEEQKNLTNCPDGAPFK-N4H4F1S0G0	33	16	1	0	0	0	50	11
FLEPYSLEEQKNLTNCPDGAPFK-N4H5F0S0G0	33	2	1	2	0	0	22	125
FLEPYSLEEQKNLTNCPDGAPFK-N4H5F0S1G0	33	6	1	2	0	0	9	93
FLEPYSLEEQKNLTNCPDGAPFK-N4H5F0S2G0	33	6	0	1	0	0	3	26
FLEPYSLEEQKNLTNCPDGAPFK-N4H5F1S0G0	33	4	3	0	0	0	167	2
FLEPYSLEEQKNLTNCPDGAPFK-N4H5F1S1G0	33	6	1	0	0	0	99	2
FLEPYSLEEQKNLTNCPDGAPFK-N4H5F1S2G0	33	5	1	0	0	0	37	0
FLEPYSLEEQKNLTNCPDGAPFK-N4H5F2S1G0	33	11	0	1	0	0	4	24
FLEPYSLEEQKNLTNCPDGAPFK-N4H5F3S0G0	33	6	4	0	0	0	87	2
FLEPYSLEEQKNLTNCPDGAPFK-N5H6F0S0G0	33	6	0	3	0	0	9	37
FLEPYSLEEQKNLTNCPDGAPFK-N5H6F0S2G0	33	3	0	1	0	0	1	11
FLEPYSLEEQKNLTNCPDGAPFK-N5H6F1S0G0	33	4	2	0	0	0	46	3
FLEPYSLEEQKNLTNCPDGAPFK-N5H6F1S2G0	33	8	1	0	0	0	14	0
FLEPYSLEEQKNLTNCPDGAPFK-N5H6F2S0G0	33	25	0	2	0	0	2	18
FLEPYSLEEQKNLTNCPDGAPFK-N5H6F3S0G0	33	25	3	0	0	0	22	1
FLEPYSLEEQKNLTNCPDGAPFK-N5H6F3S1G0	33	16	1	0	0	0	8	1
FLEPYSLEEQKNLTNCPDGAPFK-N5H6F4S0G0	33	2	0	2	0	0	0	9
FLEPYSLEEQKNLTNCPDGAPFK-N6H4F1S0G0	33	7	1	0	0	0	8	5
FLEPYSLEEQKNLTNCPDGAPFK-N6H5F1S0G0	33	12	0	1	0	0	0	7
FLEPYSLEEQKNLTNCPDGAPFK-N6H6F1S0G0	33	8	1	0	0	0	4	1
FLEPYSLEEQKNLTNCPDGAPFK-N6H7F0S0G0	33	36	0	2	0	0	20	18
FLEPYSLEEQKNLTNCPDGAPFK-N6H7F0S1G0	33	12	0	1	0	0	1	7
FLEPYSLEEQKNLTNCPDGAPFK-N6H7F1S0G0	33	22	1	0	0	0	9	0
FLEPYSLEEQKNLTNCPDGAPFK-N6H7F2S0G0	33	8	0	1	0	0	0	12
FLEPYSLEEQKNLTNCPDGAPFK-N6H7F3S1G0	33	10	1	0	0	0	6	4
FLEPYSLEEQKNLTNCPDGAPFK-N6H7F4S0G0	33	6	0	1	0	0	0	3
FLEPYSLEEQKNLTNCPDGAPFK-N7H8F0S1G0	33	16	0	1	0	0	1	4
FLEPYSLEEQKNLTNCPDGAPFK-N7H8F1S0G0	33	6	1	0	0	0	2	0
FLEPYSLEEQKNLTNCPDGAPFK-N7H8F1S2G0	33	16	1	0	0	0	3	0
FLEPYSLEEQKNLTNCPDGAPFK-N7H8F2S0G0	33	15	0	1	0	0	2	3
FLEPYSLEEQKNLTNCPDGAPFK-N7H8F2S1G0	33	8	0	1	0	0	0	1
FLEPYSLEEQKNLTNCPDGAPFK-N7H8F3S0G0	33	10	2	0	0	0	3	1
FLEPYSLEEQKNLTNCPDGAPFK-N7H8F3S1G0	33	5	1	0	0	0	1	0
FLEPYSLEEQKNLTNCPDGAPFK-N7H8F3S2G0	33	3	1	0	0	0	1	0
FLGNQVLSYGQNLSFSFR-N2H6F0S0G0	0	9	0	2	0	0	206	412
FLGNQVLSYGQNLSFSFR-N2H7F0S0G0	0	13	0	1	0	0	77	220
FLGNQVLSYGQNLSFSFR-N2H8F0S0G0	0	26	0	2	0	0	109	365
FLGNQVLSYGQNLSFSFR-N2H9F0S0G0	0	19	0	1	0	0	85	402
FLNDSIVDPVDSEWFGFYR-N2H6F0S0G0	0	14	0	1	0	0	206	412
FLNDSIVDPVDSEWFGFYR-N2H7F0S0G0	0	11	0	1	0	0	77	220
FLSYNVTR-N4H3F1S0G0	2	0	1	0	1	0	91	3
FLSYNVTR-N5H3F1S0G0	2	8	1	0	1	0	29	1
FLTDVERNESALYHVEAFK-N2H6F0S0G0	5	9	2	0	0	0	206	412
FLTDVERNESALYHVEAFK-N4H3F1S0G0	5	9	1	0	0	0	91	3
FLTDVERNESALYHVEAFK-N5H3F1S0G0	5	16	2	0	0	0	29	1
FNQTFNAQWHK-N2H6F0S0G0	0	8	0	1	0	0	206	412
FNQTFNAQWHK-N2H8F0S0G0	0	4	0	1	0	0	109	365
FNQTFNAQWHK-N2H9F0S0G0	0	6	0	1	0	0	85	402
FNSTLGPSEEQEKDRPGGPGR-N2H6F0S0G0	0	16	0	1	0	0	206	412
FNSTLGPSEEQEKDRPGGPGR-N2H7F0S0G0	0	9	0	1	0	0	77	220
FNSTLGPSEEQEKDRPGGPGR-N2H8F0S0G0	0	0	0	1	0	0	109	365
FNSTLGPSEEQEKDRPGGPGR-N2H9F0S0G0	0	8	0	1	0	0	85	402
FNSTLGPSEEQEKDRPGGPGR-N4H5F0S1G0	0	10	0	1	0	0	9	93
FNSTLGPSEEQEKDRPGGPGR-N6H7F0S0G0	0	8	0	1	0	0	20	18
FNSTQIAAMAPEHEEPR-N2H6F0S0G0	2	7	0	1	0	0	206	412
FNSTQIAAMAPEHEEPR-N2H8F0S0G0	2	25	2	1	0	0	109	365
FNSTQIAAMAPEHEEPR-N2H9F0S0G0	2	4	0	1	0	0	85	402
FNSTQIAAMAPEHEEPR-N9H10F1S0G0	2	16	0	1	0	0	0	2
FNVSSVEK-N2H6F0S0G0	0	25	0	1	0	0	206	412
FNVSSVEK-N5H6F1S3G0	0	52	0	1	0	0	7	3
FQNITDFWK-N2H5F0S0G0	2	3	0	1	0	0	109	231
FQNITDFWK-N2H6F0S0G0	2	12	2	2	0	0	206	412
FQNITDFWK-N2H7F0S0G0	2	7	0	1	0	0	77	220
FQVNNTCPPHVQLLR-N2H7F0S0G0	4	16	0	1	0	0	77	220
FQVNNTCPPHVQLLR-N2H8F0S0G0	4	23	2	1	0	0	109	365
FQVNNTCPPHVQLLR-N2H9F0S0G0	4	0	2	1	0	0	85	402
FTFTSHTPGEHQICLHSNSTK-N2H6F0S0G0	5	12	0	2	0	0	206	412
FTFTSHTPGEHQICLHSNSTK-N2H8F0S0G0	5	6	0	1	0	0	109	365
FTFTSHTPGEHQICLHSNSTK-N4H3F1S0G0	5	19	1	0	0	0	91	3
FTFTSHTPGEHQICLHSNSTK-N4H5F0S0G0	5	4	0	1	0	0	22	125
FTFTSHTPGEHQICLHSNSTK-N4H5F0S1G0	5	4	0	1	0	0	9	93
FTFTSHTPGEHQICLHSNSTK-N4H5F0S2G0	5	7	0	1	0	0	3	26
FTFTSHTPGEHQICLHSNSTK-N4H5F1S0G0	5	12	2	0	0	0	167	2
FTFTSHTPGEHQICLHSNSTK-N4H5F1S1G0	5	16	1	0	0	0	99	2
FTFTSHTPGEHQICLHSNSTK-N4H5F1S2G0	5	6	1	0	0	0	37	0
FTFTSHTPGEHQICLHSNSTK-N4H5F2S0G0	5	7	0	1	0	0	19	67
FVEQNETAINITTYADQENNK-N6H7F1S2G0	0	52	0	1	0	0	8	2
FVEQNETAINITTYADQENNK-N8H8F1S0G0	0	8	0	1	0	0	1	3
FVNSTGYLTEAEK-N2H5F0S0G0	0	7	0	1	0	0	109	231
FVNSTGYLTEAEK-N2H6F0S0G0	0	17	0	2	0	0	206	412
GASNLTWR-N2H6F0S0G0	0	17	0	1	0	0	206	412
GASNLTWR-N2H7F0S0G0	0	8	0	1	0	0	77	220
GCGSLPGCPGIAGFHGNHTFHFLR-N4H5F1S0G0	5	2	1	0	0	0	167	2
GCGSLPGCPGIAGFHGNHTFHFLR-N4H5F1S1G0	5	16	1	0	0	0	99	2
GCGSLPGCPGIAGFHGNHTFHFLR-N4H5F1S2G0	5	5	1	0	0	0	37	0
GCGSLPGCPGIAGFHGNHTFHFLR-N4H5F3S0G0	5	31	1	0	0	0	87	2
GCGSLPGCPGIAGFHGNHTFHFLR-N4H5F3S1G0	5	15	1	0	0	0	27	1
GCSSSATNVLLTLDNNVVNGSSPAIR-N2H6F0S0G0	0	5	0	1	0	0	206	412
GCSSSATNVLLTLDNNVVNGSSPAIR-N2H9F0S0G0	0	52	0	2	0	0	85	402
GELNSTLFSSRPK-N2H6F0S0G0	5	6	1	1	0	0	206	412
GELNSTLFSSRPK-N2H7F0S0G0	5	6	1	1	0	0	77	220
GELNSTLFSSRPK-N2H8F0S0G0	5	0	1	1	0	0	109	365
GELNSTLFSSRPK-N2H9F0S0G0	5	0	2	1	0	0	85	402
GELNSTLFSSRPK-N5H4F0S0G0	5	4	0	2	0	0	22	59
GELNSTLFSSRPK-N5H5F0S0G0	5	9	0	1	0	0	18	62
GFKDNATDSVPLR-N4H5F1S0G0	4	3	1	0	1	0	167	2
GFKDNATDSVPLR-N4H5F1S1G0	4	0	2	0	2	0	99	2
GFKDNATDSVPLR-N4H5F1S2G0	4	15	1	0	1	0	37	0
GFQWVTGDNHTSYSR-N2H9F0S0G0	0	7	0	1	0	0	85	402
GFQWVTGDNHTSYSR-N4H5F0S2G0	0	8	0	1	0	0	3	26
GHAHLAALVNHDSYNFSHR-N2H3F0S0G0	0	3	0	1	0	0	34	60
GHAHLAALVNHDSYNFSHR-N2H9F0S0G0	0	19	0	1	0	0	85	402
GHAHLAALVNHDSYNFSHR-N4H5F0S0G0	0	5	0	1	0	0	22	125
GHAHLAALVNHDSYNFSHR-N4H5F0S1G0	0	28	0	1	0	0	9	93
GHAHLAALVNHDSYNFSHR-N4H5F0S2G0	0	8	0	1	0	0	3	26
GHAHLAALVNHDSYNFSHR-N4H5F2S0G0	0	8	0	1	0	0	19	67
GHAHLAALVNHDSYNFSHR-N4H5F2S1G0	0	16	0	1	0	0	4	24
GHDLNEDGLVSWEEYKNATYGYALDDPDPDDGFNYK-N4H3F1S0G0	4	16	3	0	0	0	91	3
GHDLNEDGLVSWEEYKNATYGYALDDPDPDDGFNYK-N5H3F1S0G0	4	2	1	0	0	0	29	1
GISGNHTVCQNDLCCHLSYQMSEK-N4H5F1S0G0	2	4	1	0	0	0	167	2
GISGNHTVCQNDLCCHLSYQMSEK-N4H5F3S0G0	2	15	1	0	0	0	87	2
GKDLDTDFTSNASQPETK-N2H9F0S0G0	3	8	0	1	0	0	85	402
GKDLDTDFTSNASQPETK-N4H5F0S0G0	3	4	0	1	0	0	22	125
GKDLDTDFTSNASQPETK-N4H5F0S1G0	3	8	0	1	0	0	9	93
GKDLDTDFTSNASQPETK-N4H5F1S0G0	3	3	1	0	0	0	167	2
GKDLDTDFTSNASQPETK-N4H5F1S1G0	3	52	1	0	0	0	99	2
GKDLDTDFTSNASQPETK-N4H5F3S1G0	3	16	1	0	0	0	27	1
GKENCSDTILDSMPDIR-N2H6F0S0G0	0	3	0	1	0	0	206	412
GKENCSDTILDSMPDIR-N2H7F0S0G0	0	28	0	1	0	0	77	220
GKENCSDTILDSMPDIR-N2H8F0S0G0	0	52	0	1	0	0	109	365
GLETFSQLVYQDSDGAFTINK-N2H10F0S0G0	0	5	0	1	0	0	4	72
GLETFSQLVYQDSDGAFTINK-N2H9F0S0G0	0	2	0	2	0	0	85	402
GLETFSQLVYQDSYGAFTINK-N2H4F0S0G0	2	2	0	1	0	0	74	89
GLETFSQLVYQDSYGAFTINK-N2H6F0S0G0	2	11	1	1	0	0	206	412
GLETFSQLVYQDSYGAFTINK-N2H7F0S0G0	2	22	1	0	0	0	77	220
GLETFSQLVYQDSYGAFTINK-N2H9F0S0G0	2	8	0	1	0	0	85	402
GLNLTENTYKPR-N2H10F0S0G0	3	4	0	1	0	0	4	72
GLNLTENTYKPR-N2H3F1S0G0	3	6	1	0	0	0	96	5
GLNLTENTYKPR-N2H5F0S0G0	3	31	0	1	0	0	109	231
GLNLTENTYKPR-N2H7F0S0G0	3	4	1	1	0	0	77	220
GLNLTENTYKPR-N2H9F0S0G0	3	0	1	1	0	0	85	402
GLNLTENTYKPR-N4H5F0S1G0	3	8	0	1	0	0	9	93
GLVMNYPHITNLTTLGQSAEYR-N2H6F0S0G0	0	5	0	1	0	0	206	412
GLVMNYPHITNLTTLGQSAEYR-N2H8F0S0G0	0	0	0	1	0	0	109	365
GLVMNYPHITNLTTLGQSAEYR-N2H9F0S0G0	0	14	0	1	0	0	85	402
GNHSVFGLEVATVGTGPDCPSVK-N2H10F0S0G0	5	4	0	1	0	0	4	72
GNHSVFGLEVATVGTGPDCPSVK-N2H6F0S0G0	5	23	0	1	0	0	206	412
GNHSVFGLEVATVGTGPDCPSVK-N2H8F0S0G0	5	7	1	0	0	0	109	365
GNHSVFGLEVATVGTGPDCPSVK-N2H9F0S0G0	5	3	0	1	0	0	85	402
GNHSVFGLEVATVGTGPDCPSVK-N4H5F1S0G0	5	2	1	0	0	0	167	2
GNHSVFGLEVATVGTGPDCPSVK-N4H5F1S1G0	5	15	1	0	0	0	99	2
GNHSVFGLEVATVGTGPDCPSVK-N4H5F3S0G0	5	9	2	0	0	0	87	2
GNITEYQCHQYITK-N2H10F0S0G0	16	4	0	1	0	0	4	72
GNITEYQCHQYITK-N2H6F0S0G0	16	26	1	0	0	0	206	412
GNITEYQCHQYITK-N2H9F0S0G0	16	16	0	2	0	0	85	402
GNITEYQCHQYITK-N4H5F0S0G0	16	2	0	2	0	0	22	125
GNITEYQCHQYITK-N4H5F0S1G0	16	8	0	1	0	0	9	93
GNITEYQCHQYITK-N4H5F0S2G0	16	7	0	1	0	0	3	26
GNITEYQCHQYITK-N4H5F1S0G0	16	3	1	0	0	0	167	2
GNITEYQCHQYITK-N4H5F1S1G0	16	5	2	0	0	0	99	2
GNITEYQCHQYITK-N4H5F1S2G0	16	25	1	0	0	0	37	0
GNITEYQCHQYITK-N4H5F2S1G0	16	17	1	0	0	0	4	24
GNITEYQCHQYITK-N5H3F1S0G0	16	8	1	0	0	0	29	1
GNITEYQCHQYITK-N6H7F0S0G0	16	19	1	0	0	0	20	18
GNITEYQCHQYITK-N7H6F0S0G0	16	3	3	0	0	0	4	1
GNITEYQCHQYITK-N7H6F1S0G0	16	6	5	0	0	0	6	2
GNLSAPAPAVPTALHTK-N2H6F0S0G0	0	12	0	1	0	0	206	412
GNLSAPAPAVPTALHTK-N2H8F0S0G0	0	8	0	3	0	0	109	365
GNLSAPAPAVPTALHTK-N2H9F0S0G0	0	8	0	2	0	0	85	402
GNSTVSLCEGSVVATDTR-N2H6F0S0G0	0	4	0	2	0	0	206	412
GNYDFVQAMIVNNHTSLDVEK-N2H8F0S0G0	0	16	0	2	0	0	109	365
GNYGWQAGNHSAFWGMTLDEGIR-N2H5F0S0G0	0	3	0	2	0	0	109	231
GNYGWQAGNHSAFWGMTLDEGIR-N2H6F0S0G0	0	13	0	2	0	0	206	412
GNYGWQAGNHSAFWGMTLDEGIR-N2H8F0S0G0	0	2	0	1	0	0	109	365
GNYGWQAGNHSAFWGMTLDEGIR-N4H5F0S0G0	0	2	0	2	0	0	22	125
GPCSHLCLINYNR-N2H8F0S0G0	3	6	0	2	0	0	109	365
GPCSHLCLINYNR-N2H9F0S0G0	3	11	0	2	0	0	85	402
GPCSHLCLINYNR-N4H4F1S0G0	3	31	1	0	0	0	50	11
GPCSHLCLINYNR-N4H5F0S0G0	3	4	0	1	0	0	22	125
GPCSHLCLINYNR-N4H5F0S1G0	3	6	0	1	0	0	9	93
GPCSHLCLINYNR-N4H5F1S0G0	3	5	1	0	1	0	167	2
GPCSHLCLINYNR-N4H5F3S0G0	3	4	1	0	1	0	87	2
GPMDQCLEATGLDVLANR-N4H5F1S0G0	3	36	2	0	0	0	167	2
GPMDQCLEATGLDVLANR-N4H5F1S1G0	3	3	1	0	0	0	99	2
GQTALGFLYASGLGVNSSQAK-N2H6F0S0G0	0	15	0	1	0	0	206	412
GQTALGFLYASGLGVNSSQAK-N2H7F0S0G0	0	17	0	1	0	0	77	220
GQTALGFLYASGLGVNSSQAK-N2H8F0S0G0	0	9	0	3	0	0	109	365
GQTALGFLYASGLGVNSSQAK-N2H9F0S0G0	0	19	0	1	0	0	85	402
GSEVEDEDLELFNTSVQLRPPGTAPGPETAAFIER-N2H6F0S0G0	3	5	2	3	0	0	206	412
GSEVEDEDLELFNTSVQLRPPGTAPGPETAAFIER-N2H7F0S0G0	3	7	0	1	0	0	77	220
GSEVEDEDLELFNTSVQLRPPGTAPGPETAAFIER-N2H8F0S0G0	3	25	1	2	0	0	109	365
GSEVEDEDLELFNTSVQLRPPGTAPGPETAAFIER-N2H9F0S0G0	3	0	0	1	0	0	85	402
GSGIAEGDVGPPPSTVINQNETFAK-N4H5F3S0G0	2	10	2	0	0	0	87	2
GSNYSEILDK-N2H5F0S0G0	2	9	0	1	0	0	109	231
GSNYSEILDK-N2H6F0S0G0	2	19	1	1	0	0	206	412
GSNYSEILDK-N2H7F0S0G0	2	2	0	1	0	0	77	220
GSNYSEILDK-N2H8F0S0G0	2	3	1	1	0	0	109	365
GSPTLSEKEEIFTHIMDHYSYCTPSHIPFSNR-N2H6F0S0G0	0	5	0	2	0	0	206	412
GTDVNTTVIGENDPIDEVQGFLFGK-N2H3F0S0G0	2	3	1	0	0	0	34	60
GTDVNTTVIGENDPIDEVQGFLFGK-N4H3F1S0G0	2	53	1	0	0	0	91	3
GVFITNSTGQPLIGK-N2H10F0S0G0	6	4	0	1	0	0	4	72
GVFITNSTGQPLIGK-N2H4F0S0G0	6	3	2	0	0	0	74	89
GVFITNSTGQPLIGK-N2H5F0S0G0	6	22	1	2	0	0	109	231
GVFITNSTGQPLIGK-N2H6F0S0G0	6	28	1	1	0	0	206	412
GVFITNSTGQPLIGK-N2H7F0S0G0	6	13	1	1	0	0	77	220
GVFITNSTGQPLIGK-N2H8F0S0G0	6	4	0	1	0	0	109	365
GVFITNSTGQPLIGK-N2H9F0S0G0	6	3	0	1	0	0	85	402
GVFITNSTGQPLIGK-N5H6F2S1G0	6	7	1	0	0	0	1	8
GVHNASLALSANIGR-N2H6F0S0G0	7	16	1	1	0	0	206	412
GVHNASLALSANIGR-N2H8F0S0G0	7	25	0	2	0	0	109	365
GVHNASLALSANIGR-N2H9F0S0G0	7	8	0	2	0	0	85	402
GVHNASLALSANIGR-N4H3F1S0G0	7	0	1	0	1	0	91	3
GVHNASLALSANIGR-N4H4F1S0G0	7	0	1	0	1	0	50	11
GVHNASLALSANIGR-N4H5F0S0G0	7	3	0	1	0	0	22	125
GVHNASLALSANIGR-N4H5F0S1G0	7	12	0	1	0	0	9	93
GVHNASLALSANIGR-N4H5F1S0G0	7	3	2	0	1	0	167	2
GVHNASLALSANIGR-N4H5F1S1G0	7	4	1	0	1	0	99	2
GVHNASLALSANIGR-N4H5F3S0G0	7	3	1	0	1	0	87	2
GVNETLLVNELK-N2H10F0S0G0	0	5	0	1	0	0	4	72
GVNETLLVNELK-N2H6F0S0G0	0	19	0	1	0	0	206	412
GVNETLLVNELK-N2H8F0S0G0	0	2	0	1	0	0	109	365
GVNETLLVNELK-N2H9F0S0G0	0	25	0	2	0	0	85	402
GVNETLLVNELK-N4H5F0S0G0	0	2	0	2	0	0	22	125
GVNVTMPSQPGVPPLSSTQLQIDPALQEFQLVDLSR-N2H6F0S0G0	0	4	0	1	0	0	206	412
GVNVTMPSQPGVPPLSSTQLQIDPALQEFQLVDLSR-N4H5F2S0G0	0	5	0	3	0	0	19	67
GVNVTMPSQPGVPPLSSTQLQIDPALQEFQLVDLSR-N4H5F2S1G0	0	16	0	1	0	0	4	24
GVSLSNHHFYDESKPFTCLDGTATIPFDQVNDDYCDCK-N5H6F4S0G0	2	11	0	2	0	0	0	9
GVSLSNHHFYDESKPFTCLDGTATIPFDQVNDDYCDCK-N7H6F1S0G0	2	4	1	1	0	0	6	2
GVSLSNHHFYDESKPFTCLDGTATIPFDQVNDDYCDCK-N7H7F0S0G0	2	10	1	1	0	0	1	2
GVTHLNISGLK-N2H9F0S0G0	5	7	0	1	0	0	85	402
GVTHLNISGLK-N4H4F1S0G0	5	0	1	0	1	0	50	11
GVTHLNISGLK-N4H5F0S0G0	5	4	0	1	0	0	22	125
GVTHLNISGLK-N4H5F0S1G0	5	2	0	1	0	0	9	93
GVTHLNISGLK-N4H5F1S0G0	5	3	1	0	1	0	167	2
GVTHLNISGLK-N4H5F1S1G0	5	8	1	0	1	0	99	2
GVTHLNISGLK-N4H5F1S2G0	5	15	1	0	1	0	37	0
GVTHLNISGLK-N4H5F3S1G0	5	8	1	0	1	0	27	1
GVTNDLLSVQGNTGPSWINK-N2H6F0S0G0	3	2	0	1	0	0	206	412
GVTNDLLSVQGNTGPSWINK-N2H9F0S0G0	3	16	0	2	0	0	85	402
GVTNDLLSVQGNTGPSWINK-N4H3F1S0G0	3	15	3	0	0	0	91	3
HCANGTNFFTGEVGVR-N2H10F0S0G0	0	5	0	1	0	0	4	72
HCANGTNFFTGEVGVR-N2H8F0S0G0	0	25	0	1	0	0	109	365
HCANGTNFFTGEVGVR-N2H9F0S0G0	0	52	0	2	0	0	85	402
HEEGHMLNCTCFGQGR-N2H6F0S0G0	12	8	0	1	0	0	206	412
HEEGHMLNCTCFGQGR-N2H8F0S0G0	12	4	0	1	0	0	109	365
HEEGHMLNCTCFGQGR-N2H9F0S0G0	12	5	0	1	0	0	85	402
HEEGHMLNCTCFGQGR-N4H3F1S0G0	12	7	2	0	0	0	91	3
HEEGHMLNCTCFGQGR-N4H4F1S0G0	12	15	2	0	0	0	50	11
HEEGHMLNCTCFGQGR-N4H5F0S0G0	12	2	1	2	0	0	22	125
HEEGHMLNCTCFGQGR-N4H5F0S1G0	12	10	0	1	0	0	9	93
HEEGHMLNCTCFGQGR-N4H5F1S0G0	12	4	3	0	0	0	167	2
HEEGHMLNCTCFGQGR-N4H5F1S1G0	12	7	1	0	0	0	99	2
HEEGHMLNCTCFGQGR-N4H5F1S2G0	12	26	1	0	0	0	37	0
HEEGHMLNCTCFGQGR-N4H5F2S0G0	12	6	0	1	0	0	19	67
HEEGHMLNCTCFGQGR-N4H6F0S0G0	12	6	2	0	0	0	26	13
HGAVVNESHHDALVEDIFDKEDEDKDGFISAR-N2H10F0S0G0	7	3	0	3	0	0	4	72
HGAVVNESHHDALVEDIFDKEDEDKDGFISAR-N2H3F1S0G0	7	4	2	0	0	0	96	5
HGAVVNESHHDALVEDIFDKEDEDKDGFISAR-N2H5F0S0G0	7	5	1	1	0	0	109	231
HGAVVNESHHDALVEDIFDKEDEDKDGFISAR-N2H6F0S0G0	7	53	0	2	0	0	206	412
HGAVVNESHHDALVEDIFDKEDEDKDGFISAR-N2H8F0S0G0	7	8	0	1	0	0	109	365
HGAVVNESHHDALVEDIFDKEDEDKDGFISAR-N2H9F0S0G0	7	6	0	2	0	0	85	402
HGAVVNESHHDALVEDIFDKEDEDKDGFISAR-N3H3F0S0G0	7	6	0	1	0	0	6	21
HGAVVNESHHDALVEDIFDKEDEDKDGFISAR-N4H3F1S0G0	7	11	3	0	0	0	91	3
HGAVVNESHHDALVEDIFDKEDEDKDGFISAR-N5H4F0S0G0	7	5	1	0	0	0	22	59
HGVLNNTVTSLSQDIMK-N2H5F0S0G0	3	25	1	0	0	0	109	231
HGVLNNTVTSLSQDIMK-N2H6F0S0G0	3	17	2	0	0	0	206	412
HILTTSAPNNITVLELER-N2H8F0S0G0	2	52	0	1	0	0	109	365
HILTTSAPNNITVLELER-N2H9F0S0G0	2	6	0	1	0	0	85	402
HILTTSAPNNITVLELER-N4H5F0S0G0	2	5	0	1	0	0	22	125
HILTTSAPNNITVLELER-N4H5F0S1G0	2	10	0	1	0	0	9	93
HILTTSAPNNITVLELER-N4H5F0S2G0	2	8	0	1	0	0	3	26
HILTTSAPNNITVLELER-N4H5F2S0G0	2	6	2	1	0	0	19	67
HLNSSVPRPQPAILLLTAAQDAK-N2H6F0S0G0	2	52	1	2	0	0	206	412
HLNSSVPRPQPAILLLTAAQDAK-N2H7F0S0G0	2	11	1	1	0	0	77	220
HLNSSVPRPQPAILLLTAAQDAK-N2H8F0S0G0	2	2	0	3	0	0	109	365
HLNVSNPTEPATIIFTAAQEGK-N2H6F0S0G0	3	6	0	2	0	0	206	412
HLNVSNPTEPATIIFTAAQEGK-N2H7F0S0G0	3	14	1	1	0	0	77	220
HLNVSNPTEPATIIFTAAQEGK-N2H8F0S0G0	3	26	2	3	0	0	109	365
HLNVSNPTEPATIIFTAAQEGK-N2H9F0S0G0	3	4	0	1	0	0	85	402
HLNVSNPTEPATIIFTAAQEGK-N5H4F0S0G0	3	4	0	3	0	0	22	59
HLSFGEDYPGIVNPLDHTNVTAPQASMMFQYFVK-N2H6F0S0G0	5	31	1	1	0	0	206	412
HLSFGEDYPGIVNPLDHTNVTAPQASMMFQYFVK-N2H7F0S0G0	5	0	2	1	0	0	77	220
HLSFGEDYPGIVNPLDHTNVTAPQASMMFQYFVK-N2H8F0S0G0	5	3	1	2	0	0	109	365
HLSFGEDYPGIVNPLDHTNVTAPQASMMFQYFVK-N2H9F0S0G0	5	7	1	2	0	0	85	402
HLYTTTGGETDFTNVTSLR-N2H10F0S0G0	2	3	2	2	0	0	4	72
HLYTTTGGETDFTNVTSLR-N5H6F0S0G0	2	6	0	1	0	0	9	37
HNNDTQHIWESDSNEFSVIADPR-N2H3F0S0G0	29	43	0	4	0	0	34	60
HNNDTQHIWESDSNEFSVIADPR-N2H3F1S0G0	29	3	2	0	0	0	96	5
HNNDTQHIWESDSNEFSVIADPR-N2H4F0S0G0	29	9	2	8	0	0	74	89
HNNDTQHIWESDSNEFSVIADPR-N2H4F1S0G0	29	6	2	3	0	0	27	19
HNNDTQHIWESDSNEFSVIADPR-N2H5F0S0G0	29	19	5	14	0	0	109	231
HNNDTQHIWESDSNEFSVIADPR-N2H5F1S0G0	29	9	1	6	0	0	58	65
HNNDTQHIWESDSNEFSVIADPR-N2H6F0S0G0	29	6	10	25	0	0	206	412
HNNDTQHIWESDSNEFSVIADPR-N2H7F0S0G0	29	31	1	3	0	0	77	220
HNNDTQHIWESDSNEFSVIADPR-N2H8F0S0G0	29	6	2	4	0	0	109	365
HNNDTQHIWESDSNEFSVIADPR-N2H9F0S0G0	29	25	0	10	0	0	85	402
HNNDTQHIWESDSNEFSVIADPR-N3H3F0S0G0	29	36	0	1	0	0	6	21
HNNDTQHIWESDSNEFSVIADPR-N4H3F1S0G0	29	3	4	0	0	0	91	3
HNNDTQHIWESDSNEFSVIADPR-N5H4F0S0G0	29	4	0	2	0	0	22	59
HNNDTQHIWESDSNEFSVIADPR-N5H5F0S0G0	29	7	0	3	0	0	18	62
HNNDTQHIWESDSNEFSVIADPR-N6H4F1S0G0	29	6	0	1	0	0	8	5
HNNDTQHIWESDSNEFSVIADPR-N7H7F0S0G0	29	11	0	1	0	0	1	2
HTQNLTVEQPIQVK-N2H6F0S0G0	0	26	0	1	0	0	206	412
HTQNLTVEQPIQVK-N2H8F0S0G0	0	6	0	1	0	0	109	365
HTQNLTVEQPIQVK-N2H9F0S0G0	0	52	0	1	0	0	85	402
HTTGPHCESCAPGFYGNALLPGNCTR-N4H5F1S0G0	2	4	1	0	0	0	167	2
HTTGPHCESCAPGFYGNALLPGNCTR-N4H5F3S0G0	2	12	1	0	0	0	87	2
IADTNITAIPQGLPPSLTELHLDGNK-N2H6F0S0G0	0	26	0	1	0	0	206	412
IADTNITAIPQGLPPSLTELHLDGNK-N2H9F0S0G0	0	25	0	1	0	0	85	402
IADTNITAIPQGLPPSLTELHLDGNK-N5H5F0S0G0	0	19	0	1	0	0	18	62
IAPASNVSHTVVLRPLK-N2H3F1S0G0	14	5	1	0	0	0	96	5
IAPASNVSHTVVLRPLK-N2H4F0S0G0	14	2	1	1	0	0	74	89
IAPASNVSHTVVLRPLK-N2H4F1S0G0	14	10	1	0	0	0	27	19
IAPASNVSHTVVLRPLK-N2H5F0S0G0	14	25	3	3	0	0	109	231
IAPASNVSHTVVLRPLK-N2H5F1S0G0	14	2	1	0	0	0	58	65
IAPASNVSHTVVLRPLK-N2H6F0S0G0	14	4	2	3	0	0	206	412
IAPASNVSHTVVLRPLK-N2H7F0S0G0	14	25	1	2	0	0	77	220
IAPASNVSHTVVLRPLK-N2H8F0S0G0	14	22	1	3	0	0	109	365
IAPASNVSHTVVLRPLK-N2H9F0S0G0	14	0	2	2	0	0	85	402
IAPASNVSHTVVLRPLK-N5H5F0S0G0	14	9	1	1	0	0	18	62
IDVNSWIENFTK-N2H6F0S0G0	0	8	0	1	0	0	206	412
IDVNSWIENFTK-N2H7F0S0G0	0	7	0	1	0	0	77	220
IDVNSWIENFTK-N2H8F0S0G0	0	31	0	2	0	0	109	365
IDVNSWIENFTK-N2H9F0S0G0	0	8	0	1	0	0	85	402
IETILLNGTDRK-N4H5F1S0G0	2	6	1	0	1	0	167	2
IETILLNGTDRK-N4H5F1S1G0	2	9	1	0	1	0	99	2
IETILLNGTDR-N4H5F1S0G0	2	7	1	0	1	0	167	2
IETILLNGTDR-N4H5F1S1G0	2	9	1	0	1	0	99	2
IGPGEPLELLCNVSGALPPAGR-N4H5F1S0G0	3	3	1	0	0	0	167	2
IGPGEPLELLCNVSGALPPAGR-N4H5F1S2G0	3	6	1	0	0	0	37	0
IGPGEPLELLCNVSGALPPAGR-N4H6F0S0G0	3	7	1	0	0	0	26	13
IIISPEENVTLTCAAENQLER-N4H4F1S0G0	27	11	3	0	0	0	50	11
IIISPEENVTLTCAAENQLER-N4H5F0S0G0	27	2	3	1	0	0	22	125
IIISPEENVTLTCAAENQLER-N4H5F0S1G0	27	6	1	2	0	0	9	93
IIISPEENVTLTCAAENQLER-N4H5F0S2G0	27	9	1	0	0	0	3	26
IIISPEENVTLTCAAENQLER-N4H5F1S0G0	27	4	3	0	0	0	167	2
IIISPEENVTLTCAAENQLER-N4H5F1S1G0	27	7	1	0	0	0	99	2
IIISPEENVTLTCAAENQLER-N4H5F1S2G0	27	8	1	0	0	0	37	0
IIISPEENVTLTCAAENQLER-N4H5F2S0G0	27	6	2	1	0	0	19	67
IIISPEENVTLTCAAENQLER-N4H5F2S1G0	27	10	1	2	0	0	4	24
IIISPEENVTLTCAAENQLER-N4H5F3S0G0	27	7	2	0	0	0	87	2
IIISPEENVTLTCAAENQLER-N4H5F3S1G0	27	7	1	0	0	0	27	1
IIISPEENVTLTCAAENQLER-N4H6F0S0G0	27	6	2	0	0	0	26	13
IIISPEENVTLTCAAENQLER-N5H6F1S0G0	27	8	1	0	0	0	46	3
IIISPEENVTLTCAAENQLER-N5H6F1S1G0	27	17	1	0	0	0	20	0
IIISPEENVTLTCAAENQLER-N5H6F3S0G0	27	25	1	0	0	0	22	1
IIISPEENVTLTCAAENQLER-N5H6F3S1G0	27	19	1	0	0	0	8	1
IIISPEENVTLTCAAENQLER-N6H5F0S0G0	27	13	1	0	0	0	3	4
IIISPEENVTLTCAAENQLER-N6H6F1S0G0	27	8	1	0	0	0	4	1
IKIPEKNDTSTGQGDR-N2H6F0S0G0	3	0	0	1	0	0	206	412
IKIPEKNDTSTGQGDR-N2H8F0S0G0	3	7	0	2	0	0	109	365
IKIPEKNDTSTGQGDR-N4H5F1S0G0	3	3	1	0	0	0	167	2
IKIPEKNDTSTGQGDR-N5H6F0S0G0	3	6	0	1	0	0	9	37
IKIPEKNDTSTGQGDR-N5H6F3S0G0	3	7	1	0	0	0	22	1
IKIPEKNDTSTGQGDR-N6H7F0S1G0	3	9	0	1	0	0	1	7
IKIPEKNDTSTGQGDR-N6H7F2S1G0	3	6	0	1	0	0	0	7
IKIPEKNDTSTGQGDR-N6H7F3S0G0	3	15	1	0	0	0	2	1
IKIPEKNDTSTGQGDR-N7H8F0S2G0	3	19	0	1	0	0	0	3
ILCDNSDNITR-N2H8F0S0G0	0	15	0	1	0	0	109	365
ILCDNSDNITR-N2H9F0S0G0	0	19	0	1	0	0	85	402
ILGDKVNNTAVIEK-N2H7F0S0G0	2	7	0	1	0	0	77	220
ILGDKVNNTAVIEK-N2H8F0S0G0	2	7	1	1	0	0	109	365
ILGDKVNNTAVIEK-N2H9F0S0G0	2	4	1	1	0	0	85	402
ILHGLENTTQELK-N2H6F0S0G0	0	20	0	1	0	0	206	412
ILHGLENTTQELK-N2H9F0S0G0	0	6	0	1	0	0	85	402
INASVTDIEEIIGVR-N2H8F0S0G0	0	23	0	2	0	0	109	365
INASVTDIEEIIGVR-N2H9F0S0G0	0	22	0	2	0	0	85	402
INSTEAQTAHDEYWHAHVDK-N2H5F0S0G0	0	2	0	1	0	0	109	231
INSTEAQTAHDEYWHAHVDK-N2H6F0S0G0	0	4	0	1	0	0	206	412
INTTSDEKDPTNPFR-N2H10F0S0G0	4	4	0	1	0	0	4	72
INTTSDEKDPTNPFR-N2H7F0S0G0	4	52	1	0	0	0	77	220
INTTSDEKDPTNPFR-N2H8F0S0G0	4	0	1	1	0	0	109	365
INTTSDEKDPTNPFR-N2H9F0S0G0	4	0	2	1	0	0	85	402
INTTSDEKDPTNPFR-N5H4F0S0G0	4	5	0	1	0	0	22	59
INTTSDEKDPTNPFR-N5H5F0S0G0	4	6	0	1	0	0	18	62
INTTSDEKDPTNPFR-N8H8F1S0G0	4	4	0	1	0	0	1	3
IPTRPALTVTTSPTPGNSEKPSNLTVTPVPR-N2H8F0S0G0	0	0	0	1	0	0	109	365
IPTRPALTVTTSPTPGNSEKPSNLTVTPVPR-N2H9F0S0G0	0	20	0	1	0	0	85	402
ISNLTIVQAEIK-N2H6F0S0G0	2	64	2	0	0	0	206	412
ISNNFTGLESDLR-N2H5F1S0G0	0	3	0	1	0	0	58	65
ISNNFTGLESDLR-N2H6F0S0G0	0	19	0	1	0	0	206	412
ISNNFTGLESDLR-N2H8F0S0G0	0	2	0	2	0	0	109	365
ISNNFTGLESDLR-N2H9F0S0G0	0	8	0	2	0	0	85	402
IVDVNLTSEGK-N2H8F0S0G0	0	22	0	1	0	0	109	365
IVDVNLTSEGK-N2H9F0S0G0	0	4	0	1	0	0	85	402
IVDVNLTSEGK-N4H5F0S0G0	0	5	0	1	0	0	22	125
IYNASDLPVK-N2H5F0S0G0	0	7	0	1	0	0	109	231
IYNASDLPVK-N2H6F0S0G0	0	0	0	1	0	0	206	412
IYNASDLPVK-N2H7F0S0G0	0	8	0	1	0	0	77	220
IYNASDLPVK-N2H8F0S0G0	0	3	0	1	0	0	109	365
IYTYADTPNDFQLSNFSLTEEDTK-N2H3F0S0G0	0	2	0	2	0	0	34	60
IYTYADTPNDFQLSNFSLTEEDTK-N2H5F0S0G0	0	17	0	1	0	0	109	231
IYTYADTPNDFQLSNFSLTEEDTK-N2H6F0S0G0	0	53	0	2	0	0	206	412
IYTYADTPNDFQLSNFSLTEEDTK-N2H8F0S0G0	0	4	0	1	0	0	109	365
IYTYADTPNDFQLSNFSLTEEDTK-N2H9F0S0G0	0	26	0	2	0	0	85	402
IYTYADTPNDFQLSNFSLTEEDTK-N3H3F0S0G0	0	2	0	1	0	0	6	21
IYTYADTPNDFQLSNFSLTEEDTK-N4H5F0S0G0	0	6	0	1	0	0	22	125
IYTYADTPNDFQLSNFSLTEEDTK-N5H6F0S0G0	0	6	0	1	0	0	9	37
IYVLDGTQNDTAFVFPR-N2H10F0S0G0	0	5	0	1	0	0	4	72
IYVLDGTQNDTAFVFPR-N2H9F0S0G0	0	19	0	1	0	0	85	402
KDSLNSSHPISSSVQSSEQIEEMFDSLSYFK-N2H8F0S0G0	0	7	0	2	0	0	109	365
KDSLNSSHPISSSVQSSEQIEEMFDSLSYFK-N2H9F0S0G0	0	3	0	3	0	0	85	402
KDTCAQECSHFNLTK-N2H3F0S0G0	9	2	0	1	0	0	34	60
KDTCAQECSHFNLTK-N2H4F0S0G0	9	2	1	1	0	0	74	89
KDTCAQECSHFNLTK-N2H6F0S0G0	9	19	0	1	0	0	206	412
KDTCAQECSHFNLTK-N2H9F0S0G0	9	2	0	1	0	0	85	402
KDTCAQECSHFNLTK-N4H3F1S0G0	9	4	1	0	0	0	91	3
KDTCAQECSHFNLTK-N4H4F1S0G0	9	19	1	0	0	0	50	11
KDTCAQECSHFNLTK-N4H5F0S0G0	9	3	0	1	0	0	22	125
KDTCAQECSHFNLTK-N4H5F1S0G0	9	2	1	0	0	0	167	2
KDTCAQECSHFNLTK-N4H5F1S1G0	9	7	1	0	0	0	99	2
KDTCAQECSHFNLTK-N4H5F1S2G0	9	2	1	0	0	0	37	0
KDTCAQECSHFNLTK-N4H6F0S0G0	9	6	1	0	0	0	26	13
KDTCAQECSHFNLTK-N5H6F1S0G0	9	11	1	0	0	0	46	3
KDTCAQECSHFNLTK-N5H6F1S2G0	9	25	1	0	0	0	14	0
KFEAENISNYTALLLSQDGK-N2H6F0S0G0	0	17	0	2	0	0	206	412
KFEAENISNYTALLLSQDGK-N2H7F0S0G0	0	15	0	1	0	0	77	220
KFEAENISNYTALLLSQDGK-N2H9F0S0G0	0	25	0	2	0	0	85	402
KFNSTQIAAMAPEHEEPR-N2H6F0S0G0	2	16	1	0	0	0	206	412
KFNSTQIAAMAPEHEEPR-N2H8F0S0G0	2	17	1	0	0	0	109	365
KFNSTQIAAMAPEHEEPR-N2H9F0S0G0	2	5	0	1	0	0	85	402
KFNSTQIAAMAPEHEEPR-N7H8F0S0G0	2	9	0	1	0	0	5	6
KGSFYYNISDVK-N2H8F0S0G0	6	7	0	2	0	0	109	365
KGSFYYNISDVK-N2H9F0S0G0	6	2	0	1	0	0	85	402
KGSFYYNISDVK-N4H5F0S0G0	6	3	0	1	0	0	22	125
KGSFYYNISDVK-N4H5F0S1G0	6	25	0	1	0	0	9	93
KGSFYYNISDVK-N4H5F1S0G0	6	25	1	0	0	0	167	2
KGSFYYNISDVK-N4H5F1S1G0	6	10	1	0	0	0	99	2
KGSFYYNISDVK-N4H5F2S0G0	6	7	0	1	0	0	19	67
KGSFYYNISDVK-N4H5F3S0G0	6	20	1	0	0	0	87	2
KGSFYYNISDVK-N5H6F1S0G0	6	0	3	0	1	0	46	3
KKENGVFQEISNNSGR-N2H5F0S0G0	0	4	0	1	0	0	109	231
KKENGVFQEISNNSGR-N2H6F0S0G0	0	17	0	1	0	0	206	412
KKENGVFQEISNNSGR-N2H7F0S0G0	0	4	0	2	0	0	77	220
KKENGVFQEISNNSGR-N2H8F0S0G0	0	25	0	2	0	0	109	365
KLHINYNNLTESVGPLPK-N2H6F0S0G0	4	7	3	2	0	0	206	412
KLHINYNNLTESVGPLPK-N2H7F0S0G0	4	31	0	2	0	0	77	220
KLHINYNNLTESVGPLPK-N2H8F0S0G0	4	4	0	2	0	0	109	365
KLHINYNNLTESVGPLPK-N2H9F0S0G0	4	7	1	2	0	0	85	402
KLNLDGSNYTLLK-N2H9F0S0G0	9	8	0	2	0	0	85	402
KLNLDGSNYTLLK-N4H5F0S1G0	9	10	0	1	0	0	9	93
KLNLDGSNYTLLK-N4H5F1S1G0	9	7	1	0	0	0	99	2
KLNLDGSNYTLLK-N4H5F3S0G0	9	16	1	0	0	0	87	2
KLNLDGSNYTLLK-N4H5F3S1G0	9	10	1	0	0	0	27	1
KLNLDGSNYTLLK-N5H6F1S0G0	9	0	1	0	1	0	46	3
KLNLDGSNYTLLK-N5H6F1S2G0	9	0	2	0	2	0	14	0
KLNLDGSNYTLLK-N5H6F1S3G0	9	5	2	0	1	0	7	3
KLNLDGSNYTLLK-N5H6F2S0G0	9	3	0	1	0	0	2	18
KLNLDGSNYTLLK-N7H8F0S0G0	9	22	1	0	0	0	5	6
KLVSYLEHNLEKNSTK-N2H3F1S0G0	2	4	2	0	0	0	96	5
KNQSTGLIQPVATNGK-N2H8F0S0G0	0	3	0	1	0	0	109	365
KNQSTGLIQPVATNGK-N2H9F0S0G0	0	17	0	1	0	0	85	402
KNVTLILDCK-N2H6F0S0G0	0	5	0	1	0	0	206	412
KNVTLILDCK-N2H9F0S0G0	0	7	0	1	0	0	85	402
KPILGHYKPDTLAVVIENGTSIDR-N2H9F0S0G0	0	25	0	1	0	0	85	402
KPILGHYKPDTLAVVIENGTSIDR-N4H5F0S1G0	0	4	0	1	0	0	9	93
KPILGHYKPDTLAVVIENGTSIDR-N4H5F0S2G0	0	8	0	1	0	0	3	26
KQCETPQDPNNGVVHVLTDTQFGSVINYTCNAGYR-N4H5F1S0G0	3	3	1	0	0	0	167	2
KQCETPQDPNNGVVHVLTDTQFGSVINYTCNAGYR-N4H5F3S0G0	3	10	2	0	0	0	87	2
KTYAVYDLFDTAMINNSR-N2H5F0S0G0	0	6	0	1	0	0	109	231
KTYAVYDLFDTAMINNSR-N2H6F0S0G0	0	3	0	1	0	0	206	412
KTYAVYDLFDTAMINNSR-N2H9F0S0G0	0	25	0	1	0	0	85	402
KVNDTPGPIPIISWCGSLDSR-N4H3F1S0G0	5	8	2	0	0	0	91	3
KVNDTPGPIPIISWCGSLDSR-N4H4F1S0G0	5	23	1	0	0	0	50	11
KVNDTPGPIPIISWCGSLDSR-N4H5F0S0G0	5	6	1	0	0	0	22	125
KVNDTPGPIPIISWCGSLDSR-N5H3F1S0G0	5	31	1	0	0	0	29	1
KVTVLGVATAPTQVLSNGVPVSNFTYSPESK-N2H3F0S0G0	4	3	0	1	0	0	34	60
KVTVLGVATAPTQVLSNGVPVSNFTYSPESK-N2H3F1S0G0	4	3	4	0	0	0	96	5
KVTVLGVATAPTQVLSNGVPVSNFTYSPESK-N2H8F0S0G0	4	4	0	1	0	0	109	365
KVTVLGVATAPTQVLSNGVPVSNFTYSPESK-N2H9F0S0G0	4	5	0	2	0	0	85	402
KVTVLGVATAPTQVLSNGVPVSNFTYSPESK-N4H5F2S0G0	4	7	0	1	0	0	19	67
KVTVLGVATAPTQVLSNGVPVSNFTYSPESK-N4H5F2S1G0	4	13	0	1	0	0	4	24
LAVTNTTMTGTVLK-N2H6F0S0G0	4	13	2	0	0	0	206	412
LAVTNTTMTGTVLK-N2H8F0S0G0	4	10	2	0	0	0	109	365
LDAPTNLQFVNESDR-N2H8F0S0G0	5	0	1	1	0	0	109	365
LDAPTNLQFVNESDR-N2H9F0S0G0	5	0	0	1	0	0	85	402
LDAPTNLQFVNESDR-N4H4F1S0G0	5	10	1	1	0	0	50	11
LDAPTNLQFVNESDR-N4H5F0S0G0	5	4	0	1	0	0	22	125
LDAPTNLQFVNESDR-N4H5F0S1G0	5	6	0	2	0	0	9	93
LDAPTNLQFVNESDR-N4H5F0S2G0	5	7	0	1	0	0	3	26
LDAPTNLQFVNESDR-N4H5F1S0G0	5	2	1	0	0	0	167	2
LDAPTNLQFVNESDR-N4H5F1S1G0	5	12	1	0	0	0	99	2
LDAPTNLQFVNESDR-N5H6F1S1G0	5	22	1	0	0	0	20	0
LDDKYTNESLIPGYNFR-N4H5F1S0G0	3	17	2	0	0	0	167	2
LDDKYTNESLIPGYNFR-N4H5F1S1G0	3	2	1	0	0	0	99	2
LDYNSAVPYHFLAMGDVNR-N2H8F0S0G0	2	7	0	1	0	0	109	365
LDYNSAVPYHFLAMGDVNR-N4H5F1S0G0	2	4	1	0	0	0	167	2
LDYNSAVPYHFLAMGDVNR-N5H6F0S0G0	2	6	0	1	0	0	9	37
LDYNSAVPYHFLAMGDVNR-N5H6F1S0G0	2	16	1	0	0	0	46	3
LEELLANVSR-N2H6F0S0G0	0	2	0	1	0	0	206	412
LEELLANVSR-N2H7F0S0G0	0	4	0	2	0	0	77	220
LEELLANVSR-N2H8F0S0G0	0	31	0	1	0	0	109	365
LEELLANVSR-N2H9F0S0G0	0	16	0	1	0	0	85	402
LEHSSDPSTNVTGFNLIR-N2H6F0S0G0	0	7	0	1	0	0	206	412
LEHSSDPSTNVTGFNLIR-N2H8F0S0G0	0	36	0	1	0	0	109	365
LENITTGTYTIHAQK-N2H5F0S0G0	6	5	1	1	0	0	109	231
LENITTGTYTIHAQK-N2H5F1S0G0	6	16	1	1	0	0	58	65
LENITTGTYTIHAQK-N2H6F0S0G0	6	31	1	1	0	0	206	412
LENITTGTYTIHAQK-N2H7F0S0G0	6	10	0	1	0	0	77	220
LENITTGTYTIHAQK-N2H8F0S0G0	6	19	2	2	0	0	109	365
LENITTGTYTIHAQK-N2H9F0S0G0	6	3	0	1	0	0	85	402
LENITTGTYTIHAQK-N4H3F1S0G0	6	15	1	0	0	0	91	3
LENITTGTYTIHAQK-N5H4F0S0G0	6	4	0	3	0	0	22	59
LENLSSTEMGYTATLTR-N2H10F0S0G0	18	4	0	1	0	0	4	72
LENLSSTEMGYTATLTR-N2H3F0S0G0	18	3	1	0	0	0	34	60
LENLSSTEMGYTATLTR-N2H3F1S0G0	18	3	2	0	0	0	96	5
LENLSSTEMGYTATLTR-N2H4F0S0G0	18	15	3	3	0	0	74	89
LENLSSTEMGYTATLTR-N2H4F1S0G0	18	4	2	0	0	0	27	19
LENLSSTEMGYTATLTR-N2H5F0S0G0	18	25	2	3	0	0	109	231
LENLSSTEMGYTATLTR-N2H5F1S0G0	18	7	4	0	0	0	58	65
LENLSSTEMGYTATLTR-N2H6F0S0G0	18	5	1	3	0	0	206	412
LENLSSTEMGYTATLTR-N2H7F0S0G0	18	19	1	2	0	0	77	220
LENLSSTEMGYTATLTR-N2H8F0S0G0	18	0	1	1	0	0	109	365
LENLSSTEMGYTATLTR-N2H9F0S0G0	18	4	0	2	0	0	85	402
LENLSSTEMGYTATLTR-N5H4F0S0G0	18	4	0	1	0	0	22	59
LENLSSTEMGYTATLTR-N5H5F0S0G0	18	7	0	2	0	0	18	62
LENLSSTEMGYTATLTR-N5H6F1S0G0	18	8	1	0	0	0	46	3
LENLSSTEMGYTATLTR-N7H7F3S0G0	18	6	0	1	0	0	0	1
LFHAQQGSAEEALVNFTQAEVNAGNILYEHGK-N2H9F0S0G0	7	10	0	2	0	0	85	402
LFHAQQGSAEEALVNFTQAEVNAGNILYEHGK-N4H5F0S0G0	7	3	0	1	0	0	22	125
LFHAQQGSAEEALVNFTQAEVNAGNILYEHGK-N4H5F1S0G0	7	4	4	0	0	0	167	2
LFHAQQGSAEEALVNFTQAEVNAGNILYEHGK-N4H5F1S1G0	7	8	1	0	0	0	99	2
LFHAQQGSAEEALVNFTQAEVNAGNILYEHGK-N4H5F2S0G0	7	6	0	1	0	0	19	67
LFHAQQGSAEEALVNFTQAEVNAGNILYEHGK-N4H5F3S0G0	7	9	2	0	0	0	87	2
LFPNTTLFASEACVGSK-N2H3F1S0G0	4	3	3	0	0	0	96	5
LFPNTTLFASEACVGSK-N4H5F1S1G0	4	23	1	0	0	0	99	2
LGALNSSLLLLEDR-N2H10F0S0G0	0	5	0	1	0	0	4	72
LGALNSSLLLLEDR-N2H6F0S0G0	0	43	0	2	0	0	206	412
LGALNSSLLLLEDR-N2H8F0S0G0	0	9	0	2	0	0	109	365
LGALNSSLLLLEDR-N2H9F0S0G0	0	9	0	1	0	0	85	402
LGALNSSLLLLEDR-N4H5F0S0G0	0	6	0	1	0	0	22	125
LGALNSSLLLLEDR-N4H5F0S1G0	0	36	0	1	0	0	9	93
LGALNSSLLLLEDR-N4H5F2S0G0	0	8	0	1	0	0	19	67
LGIYADVGNK-N2H3F1S0G0	5	0	1	0	1	0	96	5
LGIYADVGNK-N4H5F1S0G0	5	2	1	0	0	0	167	2
LGIYADVGNK-N4H5F1S1G0	5	6	2	0	0	0	99	2
LGIYADVGNK-N4H5F3S0G0	5	22	1	0	0	0	87	2
LGLSFNSISAIDNGTLANTPHLR-N2H5F0S0G0	5	17	0	1	0	0	109	231
LGLSFNSISAIDNGTLANTPHLR-N2H5F1S0G0	5	3	2	0	0	0	58	65
LGLSFNSISAIDNGTLANTPHLR-N2H6F0S0G0	5	6	0	3	0	0	206	412
LGLSFNSISAIDNGTLANTPHLR-N2H7F0S0G0	5	2	0	1	0	0	77	220
LGLSFNSISAIDNGTLANTPHLR-N2H8F0S0G0	5	2	0	3	0	0	109	365
LGLSFNSISAIDNGTLANTPHLR-N4H3F1S0G0	5	7	1	0	0	0	91	3
LGLSFNSISAIDNGTLANTPHLR-N4H4F1S0G0	5	20	1	0	0	0	50	11
LGLSFNSISAIDNGTLANTPHLR-N4H5F0S2G0	5	7	0	1	0	0	3	26
LGLSFNSISAIDNGTLANTPHLR-N4H5F1S0G0	5	2	1	0	0	0	167	2
LGLSFNSISAIDNGTLANTPHLR-N4H5F2S0G0	5	5	0	3	0	0	19	67
LGMRPLDAYPVLNQAQALENHTEVHFQK-N2H6F0S0G0	4	15	1	1	0	0	206	412
LGMRPLDAYPVLNQAQALENHTEVHFQK-N2H7F0S0G0	4	14	2	0	0	0	77	220
LGMRPLDAYPVLNQAQALENHTEVHFQK-N2H8F0S0G0	4	2	1	1	0	0	109	365
LGNTISSLFGGGTSSDAKENGTDAVQEEEESPTEGSK-N2H3F0S0G0	0	3	0	1	0	0	34	60
LGNTISSLFGGGTSSDAKENGTDAVQEEEESPTEGSK-N2H5F0S0G0	0	3	0	2	0	0	109	231
LGNTISSLFGGGTSSDAKENGTDAVQEEEESPTEGSK-N2H6F0S0G0	0	11	0	1	0	0	206	412
LHEISNETFR-N4H5F0S1G0	0	7	0	1	0	0	9	93
LHEISNETFR-N4H5F2S0G0	0	8	0	1	0	0	19	67
LHINYNNLTESVGPLPK-N2H5F1S0G0	4	8	0	1	0	0	58	65
LHINYNNLTESVGPLPK-N2H6F0S0G0	4	4	2	3	0	0	206	412
LHINYNNLTESVGPLPK-N2H7F0S0G0	4	31	0	2	0	0	77	220
LHINYNNLTESVGPLPK-N2H8F0S0G0	4	5	0	2	0	0	109	365
LHINYNNLTESVGPLPK-N2H9F0S0G0	4	8	1	4	0	0	85	402
LHINYNNLTESVGPLPK-N4H3F1S0G0	4	17	1	0	0	0	91	3
LHINYNNLTESVGPLPK-N5H5F0S0G0	4	10	0	2	0	0	18	62
LHSLNASIADLK-N2H6F0S0G0	6	5	0	1	0	0	206	412
LHSLNASIADLK-N2H8F0S0G0	6	0	0	1	0	0	109	365
LHSLNASIADLK-N2H9F0S0G0	6	3	0	1	0	0	85	402
LHSLNASIADLK-N4H5F0S0G0	6	3	0	1	0	0	22	125
LHSLNASIADLK-N4H5F1S0G0	6	3	3	0	1	0	167	2
LHSLNASIADLK-N4H5F1S1G0	6	0	2	0	2	0	99	2
LHSLNASIADLK-N5H6F1S0G0	6	15	1	0	0	0	46	3
LHVAQPDNVSHVALLK-N2H9F0S0G0	0	19	0	2	0	0	85	402
LINKFNSSSSSLEEK-N2H3F1S0G0	3	6	1	0	0	0	96	5
LINKFNSSSSSLEEK-N2H4F1S0G0	3	17	1	0	0	0	27	19
LINKFNSSSSSLEEK-N2H5F0S0G0	3	26	0	2	0	0	109	231
LINKFNSSSSSLEEK-N4H3F1S0G0	3	43	1	0	0	0	91	3
LKDNTTCYEFK-N2H9F0S0G0	4	23	0	1	0	0	85	402
LKDNTTCYEFK-N4H5F0S0G0	4	4	0	1	0	0	22	125
LKDNTTCYEFK-N4H5F0S1G0	4	8	0	1	0	0	9	93
LKDNTTCYEFK-N4H5F1S0G0	4	3	1	0	0	0	167	2
LKDNTTCYEFK-N4H5F1S1G0	4	12	2	0	1	0	99	2
LKDNTTCYEFK-N4H5F1S2G0	4	9	1	0	0	0	37	0
LLANSSALEETILGHR-N2H6F0S0G0	9	15	1	1	0	0	206	412
LLANSSALEETILGHR-N2H7F0S0G0	9	8	0	1	0	0	77	220
LLANSSALEETILGHR-N2H8F0S0G0	9	23	0	1	0	0	109	365
LLANSSALEETILGHR-N2H9F0S0G0	9	0	2	1	0	0	85	402
LLANSSALEETILGHR-N4H3F1S0G0	9	11	1	0	0	0	91	3
LLANSSALEETILGHR-N4H5F0S0G0	9	3	0	1	0	0	22	125
LLANSSALEETILGHR-N4H5F0S1G0	9	10	0	1	0	0	9	93
LLANSSALEETILGHR-N4H5F0S2G0	9	7	0	1	0	0	3	26
LLANSSALEETILGHR-N4H5F1S0G0	9	8	2	0	0	0	167	2
LLANSSALEETILGHR-N4H5F1S1G0	9	6	2	0	0	0	99	2
LLANSSALEETILGHR-N4H5F1S2G0	9	4	1	0	0	0	37	0
LLANSSALEETILGHR-N4H5F2S0G0	9	6	0	2	0	0	19	67
LLANSSALEETILGHR-N4H5F2S1G0	9	11	0	1	0	0	4	24
LLNATHQIGCQSSISGDTGVLHVVER-N2H7F0S0G0	0	17	0	1	0	0	77	220
LLNATHQIGCQSSISGDTGVLHVVER-N2H8F0S0G0	0	25	0	1	0	0	109	365
LLNATHQIGCQSSISGDTGVLHVVER-N2H9F0S0G0	0	22	0	1	0	0	85	402
LLNNLTSIK-N2H6F0S0G0	0	11	0	1	0	0	206	412
LLNNLTSIK-N2H8F0S0G0	0	8	0	2	0	0	109	365
LLNNLTSIK-N2H9F0S0G0	0	7	0	1	0	0	85	402
LLNQTLR-N2H5F0S0G0	4	19	0	1	0	0	109	231
LLNQTLR-N2H6F0S0G0	4	17	1	1	0	0	206	412
LLNQTLR-N2H7F0S0G0	4	15	0	1	0	0	77	220
LLNQTLR-N2H8F0S0G0	4	0	1	1	0	0	109	365
LLNQTLR-N2H9F0S0G0	4	5	0	1	0	0	85	402
LLNQTLR-N4H3F1S0G0	4	0	1	0	1	0	91	3
LLNQTLR-N5H3F1S0G0	4	8	1	0	1	0	29	1
LLPAFNTTSGLPYPR-N2H6F0S0G0	0	8	0	1	0	0	206	412
LLPAFNTTSGLPYPR-N2H8F0S0G0	0	8	0	2	0	0	109	365
LLPAFNTTSGLPYPR-N2H9F0S0G0	0	3	0	1	0	0	85	402
LLPPVAFNHTIGHIILSEHK-N4H5F1S2G0	2	25	1	0	0	0	37	0
LLPPVAFNHTIGHIILSEHK-N4H5F3S0G0	2	43	1	0	0	0	87	2
LLSASAHQNITYNCYQSVAWQDAATGSYDK-N2H9F0S0G0	0	6	0	2	0	0	85	402
LMAPAYFILGGNK-N2H10F0S0G0	0	5	0	1	0	0	4	72
LMAPAYFILGGNK-N2H6F0S0G0	0	2	0	1	0	0	206	412
LMAPAYFILGGNK-N2H7F0S0G0	0	11	0	1	0	0	77	220
LMAPAYFILGGNK-N2H9F0S0G0	0	8	0	1	0	0	85	402
LMDASLYLAEWQNITK-N4H5F0S0G0	4	4	0	1	0	0	22	125
LMDASLYLAEWQNITK-N4H5F0S1G0	4	15	0	1	0	0	9	93
LMDASLYLAEWQNITK-N4H5F1S0G0	4	2	1	0	0	0	167	2
LMDASLYLAEWQNITK-N4H5F1S1G0	4	16	1	0	0	0	99	2
LMDASLYLAEWQNITK-N4H5F3S0G0	4	36	1	0	0	0	87	2
LMDASLYLAEWQNITK-N5H6F1S1G0	4	25	1	0	0	0	20	0
LNLTTDPK-N2H8F0S0G0	2	26	0	1	0	0	109	365
LNLTTDPK-N2H9F0S0G0	2	6	0	1	0	0	85	402
LNLTTDPK-N4H5F0S0G0	2	5	0	1	0	0	22	125
LNLTTDPK-N4H5F0S1G0	2	6	0	2	0	0	9	93
LNLTTDPK-N4H5F1S0G0	2	4	1	0	1	0	167	2
LNLTTDPK-N4H5F2S0G0	2	8	0	1	0	0	19	67
LNLTTDPK-N4H5F3S0G0	2	4	1	0	1	0	87	2
LNPGNYTAR-N2H6F0S0G0	0	12	0	1	0	0	206	412
LNPGNYTAR-N2H8F0S0G0	0	2	0	1	0	0	109	365
LNPGNYTAR-N2H9F0S0G0	0	31	0	1	0	0	85	402
LNQTEPVAGNYYPVNTR-N2H5F0S0G0	0	8	0	1	0	0	109	231
LNQTEPVAGNYYPVNTR-N2H6F0S0G0	0	7	0	1	0	0	206	412
LNQTEPVAGNYYPVNTR-N2H9F0S0G0	0	26	0	2	0	0	85	402
LNTTGISFGCTADLLVGR-N2H6F0S0G0	0	2	0	1	0	0	206	412
LNTTGISFGCTADLLVGR-N4H5F0S0G0	0	5	0	1	0	0	22	125
LNTTGISFGCTADLLVGR-N4H5F0S1G0	0	4	0	1	0	0	9	93
LNTTGISFGCTADLLVGR-N4H5F2S0G0	0	8	0	1	0	0	19	67
LNVSHAGAPLGEEYILVFSR-N2H5F0S0G0	2	6	0	1	0	0	109	231
LNVSHAGAPLGEEYILVFSR-N2H6F0S0G0	2	7	2	1	0	0	206	412
LNVSHAGAPLGEEYILVFSR-N2H7F0S0G0	2	10	0	1	0	0	77	220
LNVSHAGAPLGEEYILVFSR-N2H8F0S0G0	2	10	0	2	0	0	109	365
LNVSHAGAPLGEEYILVFSR-N2H9F0S0G0	2	8	0	1	0	0	85	402
LQAQDSGFYECYTPSTDTQYLGNYSAK-N2H9F0S0G0	0	16	0	1	0	0	85	402
LQAQDSGFYECYTPSTDTQYLGNYSAK-N4H5F0S1G0	0	16	0	1	0	0	9	93
LQEAYAQVGNVSK-N2H5F0S0G0	2	7	1	1	0	0	109	231
LQEAYAQVGNVSK-N2H6F0S0G0	2	4	1	1	0	0	206	412
LQEAYAQVGNVSK-N2H8F0S0G0	2	25	0	1	0	0	109	365
LQEAYAQVGNVSK-N2H9F0S0G0	2	5	0	1	0	0	85	402
LQQEFHCCGSNNSQDWR-N2H8F0S0G0	0	4	0	1	0	0	109	365
LQQEFHCCGSNNSQDWR-N4H5F0S0G0	0	5	0	1	0	0	22	125
LQQEFHCCGSNNSQDWR-N4H5F0S1G0	0	15	0	1	0	0	9	93
LRNPCTSEQNCTSPFSYK-N2H10F0S0G0	17	4	0	1	0	0	4	72
LRNPCTSEQNCTSPFSYK-N2H4F0S0G0	17	3	1	0	0	0	74	89
LRNPCTSEQNCTSPFSYK-N2H5F0S0G0	17	7	0	1	0	0	109	231
LRNPCTSEQNCTSPFSYK-N2H6F0S0G0	17	23	1	2	0	0	206	412
LRNPCTSEQNCTSPFSYK-N2H7F0S0G0	17	3	1	1	0	0	77	220
LRNPCTSEQNCTSPFSYK-N2H8F0S0G0	17	53	2	1	0	0	109	365
LRNPCTSEQNCTSPFSYK-N2H9F0S0G0	17	0	0	1	0	0	85	402
LRNPCTSEQNCTSPFSYK-N4H4F1S0G0	17	18	1	0	0	0	50	11
LRNPCTSEQNCTSPFSYK-N4H5F0S0G0	17	3	0	1	0	0	22	125
LRNPCTSEQNCTSPFSYK-N4H5F1S0G0	17	6	2	0	0	0	167	2
LRNPCTSEQNCTSPFSYK-N4H5F1S1G0	17	7	1	0	0	0	99	2
LRNPCTSEQNCTSPFSYK-N4H6F0S0G0	17	6	2	0	0	0	26	13
LRNPCTSEQNCTSPFSYK-N5H6F0S0G0	17	6	0	1	0	0	9	37
LRNPCTSEQNCTSPFSYK-N5H6F1S0G0	17	10	1	0	0	0	46	3
LRNPCTSEQNCTSPFSYK-N5H6F1S1G0	17	52	1	0	0	0	20	0
LRNPCTSEQNCTSPFSYK-N5H6F3S0G0	17	52	3	0	0	0	22	1
LRNPCTSEQNCTSPFSYK-N6H7F0S0G0	17	9	1	0	0	0	20	18
LSALDNLLNHSSIFLK-N2H5F0S0G0	12	22	2	0	0	0	109	231
LSALDNLLNHSSIFLK-N2H5F1S0G0	12	15	1	1	0	0	58	65
LSALDNLLNHSSIFLK-N2H6F0S0G0	12	10	1	1	0	0	206	412
LSALDNLLNHSSIFLK-N2H7F0S0G0	12	25	1	2	0	0	77	220
LSALDNLLNHSSIFLK-N2H8F0S0G0	12	16	3	1	0	0	109	365
LSALDNLLNHSSIFLK-N2H9F0S0G0	12	0	1	1	0	0	85	402
LSALDNLLNHSSIFLK-N4H3F1S0G0	12	4	2	0	0	0	91	3
LSALDNLLNHSSIFLK-N5H4F0S0G0	12	4	1	2	0	0	22	59
LSDTASQSNSTAGELAALQAEAK-N2H3F0S0G0	13	2	1	1	0	0	34	60
LSDTASQSNSTAGELAALQAEAK-N2H3F1S0G0	13	3	2	0	0	0	96	5
LSDTASQSNSTAGELAALQAEAK-N2H4F0S0G0	13	2	3	2	0	0	74	89
LSDTASQSNSTAGELAALQAEAK-N2H5F0S0G0	13	31	0	3	0	0	109	231
LSDTASQSNSTAGELAALQAEAK-N2H5F1S0G0	13	10	0	2	0	0	58	65
LSDTASQSNSTAGELAALQAEAK-N2H6F0S0G0	13	6	1	3	0	0	206	412
LSDTASQSNSTAGELAALQAEAK-N4H3F1S0G0	13	36	1	0	0	0	91	3
LSDTASQSNSTAGELAALQAEAK-N4H5F0S0G0	13	3	0	1	0	0	22	125
LSDTASQSNSTAGELAALQAEAK-N4H5F1S0G0	13	7	1	0	0	0	167	2
LSDTASQSNSTAGELAALQAEAK-N4H5F1S2G0	13	25	1	0	0	0	37	0
LSDTASQSNSTAGELAALQAEAK-N4H5F2S0G0	13	6	0	1	0	0	19	67
LSDTASQSNSTAGELAALQAEAK-N4H5F3S0G0	13	8	2	0	0	0	87	2
LSDTASQSNSTAGELAALQAEAK-N4H5F3S1G0	13	8	1	0	0	0	27	1
LSDTASQSNSTAGELAALQAEAK-N5H5F1S1G0	13	14	0	1	0	0	2	4
LSDTASQSNSTAGELAALQAEAK-N5H6F0S0G0	13	6	0	2	0	0	9	37
LSGAPPGQVQFTLNASSEDHER-N2H10F0S0G0	31	3	0	1	0	0	4	72
LSGAPPGQVQFTLNASSEDHER-N2H3F0S0G0	31	3	1	0	0	0	34	60
LSGAPPGQVQFTLNASSEDHER-N2H8F0S0G0	31	31	0	2	0	0	109	365
LSGAPPGQVQFTLNASSEDHER-N4H5F0S0G0	31	3	0	1	0	0	22	125
LSGAPPGQVQFTLNASSEDHER-N4H5F0S1G0	31	7	0	1	0	0	9	93
LSGAPPGQVQFTLNASSEDHER-N4H5F1S0G0	31	15	4	0	0	0	167	2
LSGAPPGQVQFTLNASSEDHER-N4H5F1S1G0	31	6	1	0	0	0	99	2
LSGAPPGQVQFTLNASSEDHER-N4H5F1S2G0	31	7	1	0	0	0	37	0
LSGAPPGQVQFTLNASSEDHER-N4H5F2S0G0	31	6	0	1	0	0	19	67
LSGAPPGQVQFTLNASSEDHER-N4H5F2S1G0	31	11	0	1	0	0	4	24
LSGAPPGQVQFTLNASSEDHER-N4H5F3S0G0	31	7	2	0	0	0	87	2
LSGAPPGQVQFTLNASSEDHER-N4H5F3S1G0	31	7	1	0	0	0	27	1
LSGAPPGQVQFTLNASSEDHER-N5H6F0S0G0	31	6	0	1	0	0	9	37
LSGAPPGQVQFTLNASSEDHER-N5H6F0S1G0	31	4	0	1	0	0	0	16
LSGAPPGQVQFTLNASSEDHER-N5H6F0S2G0	31	3	0	1	0	0	1	11
LSGAPPGQVQFTLNASSEDHER-N5H6F1S0G0	31	16	4	0	0	0	46	3
LSGAPPGQVQFTLNASSEDHER-N5H6F1S1G0	31	7	2	0	0	0	20	0
LSGAPPGQVQFTLNASSEDHER-N5H6F1S2G0	31	16	1	0	0	0	14	0
LSGAPPGQVQFTLNASSEDHER-N5H6F2S0G0	31	2	0	1	0	0	2	18
LSGAPPGQVQFTLNASSEDHER-N5H6F2S1G0	31	6	0	1	0	0	1	8
LSGAPPGQVQFTLNASSEDHER-N5H6F3S0G0	31	36	3	0	0	0	22	1
LSGAPPGQVQFTLNASSEDHER-N5H6F3S1G0	31	17	1	0	0	0	8	1
LSGAPPGQVQFTLNASSEDHER-N6H7F0S0G0	31	28	0	4	0	0	20	18
LSGAPPGQVQFTLNASSEDHER-N6H7F0S1G0	31	7	0	1	0	0	1	7
LSGAPPGQVQFTLNASSEDHER-N6H7F0S2G0	31	17	0	2	0	0	0	4
LSGAPPGQVQFTLNASSEDHER-N6H7F1S0G0	31	6	4	0	0	0	9	0
LSGAPPGQVQFTLNASSEDHER-N6H7F1S1G0	31	11	2	0	0	0	5	1
LSGAPPGQVQFTLNASSEDHER-N6H7F1S2G0	31	3	2	0	0	0	8	2
LSGAPPGQVQFTLNASSEDHER-N6H7F2S0G0	31	7	0	3	0	0	0	12
LSGAPPGQVQFTLNASSEDHER-N6H7F2S1G0	31	8	0	1	0	0	0	7
LSGAPPGQVQFTLNASSEDHER-N6H7F2S2G0	31	17	0	1	0	0	0	3
LSGAPPGQVQFTLNASSEDHER-N6H7F3S1G0	31	10	1	0	0	0	6	4
LSGAPPGQVQFTLNASSEDHER-N7H8F0S1G0	31	16	0	1	0	0	1	4
LSGAPPGQVQFTLNASSEDHER-N7H8F1S2G0	31	4	1	0	0	0	3	0
LSHDTNETLPLHLYVK-N2H8F0S0G0	6	6	0	2	0	0	109	365
LSHDTNETLPLHLYVK-N2H9F0S0G0	6	0	0	1	0	0	85	402
LSHDTNETLPLHLYVK-N4H5F0S0G0	6	3	0	1	0	0	22	125
LSHDTNETLPLHLYVK-N4H5F0S1G0	6	36	0	1	0	0	9	93
LSHDTNETLPLHLYVK-N4H5F0S2G0	6	7	0	1	0	0	3	26
LSHDTNETLPLHLYVK-N4H5F1S0G0	6	2	1	0	0	0	167	2
LSHDTNETLPLHLYVK-N4H5F1S1G0	6	10	1	0	0	0	99	2
LSHDTNETLPLHLYVK-N4H5F1S2G0	6	3	1	0	0	0	37	0
LSHDTNETLPLHLYVK-N4H5F3S0G0	6	9	2	0	0	0	87	2
LSHDTNETLPLHLYVK-N4H5F3S1G0	6	12	1	0	0	0	27	1
LSLLEDRFNSTLGPSEEQEKDRPGGPGR-N2H6F0S0G0	0	4	0	1	0	0	206	412
LSLLEDRFNSTLGPSEEQEKDRPGGPGR-N4H5F0S0G0	0	5	0	1	0	0	22	125
LSLLEDRFNSTLGPSEEQEKDRPGGPGR-N6H7F0S0G0	0	11	0	2	0	0	20	18
LSLLEDRFNSTLGPSEEQEKDRPGGPGR-N6H7F2S0G0	0	8	0	1	0	0	0	12
LSLSENYTLSINNAK-N4H5F1S0G0	7	9	2	0	0	0	167	2
LSLSENYTLSINNAK-N4H5F1S1G0	7	8	1	0	0	0	99	2
LSLSENYTLSINNAK-N4H5F1S2G0	7	8	1	0	0	0	37	0
LSLSENYTLSINNAK-N4H5F3S0G0	7	17	1	0	0	0	87	2
LSLSENYTLSINNAK-N4H5F3S1G0	7	10	1	0	0	0	27	1
LSLSENYTLSINNAK-N6H7F0S0G0	7	22	1	0	0	0	20	18
LSMTNILNISNSNFYPITVTR-N2H9F0S0G0	0	17	0	2	0	0	85	402
LSSSKPVGDSIQAETDSSSNFSASSPLHK-N2H8F0S0G0	0	0	0	1	0	0	109	365
LSSSKPVGDSIQAETDSSSNFSASSPLHK-N2H9F0S0G0	0	19	0	1	0	0	85	402
LTSCATNASICGDEAR-N2H9F0S0G0	4	5	0	1	0	0	85	402
LTSCATNASICGDEAR-N4H5F0S0G0	4	4	0	1	0	0	22	125
LTSCATNASICGDEAR-N4H5F0S1G0	4	3	0	1	0	0	9	93
LTSCATNASICGDEAR-N4H5F0S2G0	4	8	0	1	0	0	3	26
LTSCATNASICGDEAR-N4H5F1S0G0	4	3	1	0	0	0	167	2
LTSCATNASICGDEAR-N4H5F1S1G0	4	28	1	0	0	0	99	2
LTSCATNASICGDEAR-N4H5F1S2G0	4	7	1	0	0	0	37	0
LTSCATNASICGDEAR-N4H6F0S0G0	4	7	1	0	0	0	26	13
LVAIAVIDEKNTSLEHTR-N2H4F0S0G0	4	2	0	1	0	0	74	89
LVAIAVIDEKNTSLEHTR-N2H5F0S0G0	4	23	0	1	0	0	109	231
LVAIAVIDEKNTSLEHTR-N2H5F1S0G0	4	2	0	1	0	0	58	65
LVAIAVIDEKNTSLEHTR-N2H6F0S0G0	4	43	1	1	0	0	206	412
LVAIAVIDEKNTSLEHTR-N2H7F0S0G0	4	7	1	3	0	0	77	220
LVAIAVIDEKNTSLEHTR-N2H8F0S0G0	4	17	1	2	0	0	109	365
LVAIAVIDEKNTSLEHTR-N4H3F1S0G0	4	2	1	0	0	0	91	3
LVAIAVIDEKNTSLEHTR-N5H4F0S0G0	4	5	0	1	0	0	22	59
LVDGIHPYAVAWANLTNAIR-N2H5F0S0G0	0	5	0	1	0	0	109	231
LVDGIHPYAVAWANLTNAIR-N2H6F0S0G0	0	26	0	1	0	0	206	412
LVGGPVAGGDPNQTIQGQYCDICTAANSNK-N2H6F0S0G0	0	15	0	1	0	0	206	412
LVGGPVAGGDPNQTIQGQYCDICTAANSNK-N2H7F0S0G0	0	0	0	2	0	0	77	220
LVGGPVAGGDPNQTIQGQYCDICTAANSNK-N2H8F0S0G0	0	25	0	1	0	0	109	365
LVSYLEHNLEKNSTKEEILAALEK-N2H3F0S0G0	7	2	1	1	0	0	34	60
LVSYLEHNLEKNSTKEEILAALEK-N2H3F1S0G0	7	4	2	0	0	0	96	5
LVSYLEHNLEKNSTKEEILAALEK-N2H4F0S0G0	7	2	0	1	0	0	74	89
LVSYLEHNLEKNSTKEEILAALEK-N2H4F1S0G0	7	9	1	0	0	0	27	19
LVSYLEHNLEKNSTKEEILAALEK-N2H5F0S0G0	7	10	0	1	0	0	109	231
LVSYLEHNLEKNSTKEEILAALEK-N2H5F1S0G0	7	6	2	0	0	0	58	65
LVSYLEHNLEKNSTKEEILAALEK-N2H7F0S0G0	7	11	0	1	0	0	77	220
LVSYLEHNLEKNSTKEEILAALEK-N4H3F1S0G0	7	16	1	0	0	0	91	3
LVSYLEHNLEKNSTK-N2H3F1S0G0	2	6	1	0	0	0	96	5
LVSYLEHNLEKNSTK-N2H5F1S0G0	2	10	1	0	0	0	58	65
LWSSNLTTNMDFAFK-N2H6F0S0G0	0	7	0	1	0	0	206	412
LWSSNLTTNMDFAFK-N2H7F0S0G0	0	7	0	1	0	0	77	220
LYWISSGNHTINR-N2H5F0S0G0	0	7	0	1	0	0	109	231
LYWISSGNHTINR-N2H7F0S0G0	0	16	0	1	0	0	77	220
LYWISSGNHTINR-N2H9F0S0G0	0	25	0	1	0	0	85	402
MAAANVSIAQPESTGEPNNMTLLAEEAR-N5H6F0S2G0	0	10	0	1	0	0	1	11
MAAANVSIAQPESTGEPNNMTLLAEEAR-N5H6F3S0G0	0	22	0	1	0	0	22	1
MDPPCTNTTAPSTYLNNPYVR-N2H10F0S0G0	5	4	0	1	0	0	4	72
MDPPCTNTTAPSTYLNNPYVR-N2H3F0S0G0	5	2	1	1	0	0	34	60
MDPPCTNTTAPSTYLNNPYVR-N2H4F0S0G0	5	2	2	1	0	0	74	89
MDPPCTNTTAPSTYLNNPYVR-N2H5F0S0G0	5	17	0	1	0	0	109	231
MDPPCTNTTAPSTYLNNPYVR-N2H6F0S0G0	5	4	1	1	0	0	206	412
MDPPCTNTTAPSTYLNNPYVR-N2H7F0S0G0	5	8	1	1	0	0	77	220
MDPPCTNTTAPSTYLNNPYVR-N2H8F0S0G0	5	10	0	1	0	0	109	365
MDPPCTNTTAPSTYLNNPYVR-N2H9F0S0G0	5	52	0	4	0	0	85	402
MDPPCTNTTAPSTYLNNPYVR-N3H3F0S0G0	5	5	0	1	0	0	6	21
MDPPCTNTTAPSTYLNNPYVR-N4H5F0S0G0	5	4	0	1	0	0	22	125
MDPPCTNTTAPSTYLNNPYVR-N4H5F0S1G0	5	5	0	1	0	0	9	93
MDPPCTNTTAPSTYLNNPYVR-N4H5F2S0G0	5	7	0	1	0	0	19	67
MEMPSTPQQLQNLTEDIR-N2H5F0S0G0	0	7	0	5	0	0	109	231
MEMPSTPQQLQNLTEDIR-N2H5F1S0G0	0	4	0	1	0	0	58	65
MEMPSTPQQLQNLTEDIR-N2H6F0S0G0	0	7	0	6	0	0	206	412
MEMPSTPQQLQNLTEDIR-N2H7F0S0G0	0	43	0	1	0	0	77	220
MEMPSTPQQLQNLTEDIR-N2H9F0S0G0	0	25	0	4	0	0	85	402
MEQLIIQAPNTSEHIYEPYPSGSDVSFGPPLNK-N4H5F0S0G0	4	4	0	1	0	0	22	125
MEQLIIQAPNTSEHIYEPYPSGSDVSFGPPLNK-N4H5F0S1G0	4	6	0	1	0	0	9	93
MEQLIIQAPNTSEHIYEPYPSGSDVSFGPPLNK-N4H5F1S0G0	4	16	2	0	0	0	167	2
MEQLIIQAPNTSEHIYEPYPSGSDVSFGPPLNK-N4H5F2S0G0	4	6	0	2	0	0	19	67
MEQLIIQAPNTSEHIYEPYPSGSDVSFGPPLNK-N4H5F3S0G0	4	6	1	0	0	0	87	2
MEQLIIQAPNTSEHIYEPYPSGSDVSFGPPLNK-N4H5F3S1G0	4	16	1	0	0	0	27	1
MHLNGSNVQVLHR-N2H9F0S0G0	8	2	0	1	0	0	85	402
MHLNGSNVQVLHR-N4H4F1S0G0	8	0	1	0	1	0	50	11
MHLNGSNVQVLHR-N4H5F0S0G0	8	3	0	1	0	0	22	125
MHLNGSNVQVLHR-N4H5F0S1G0	8	7	1	1	0	0	9	93
MHLNGSNVQVLHR-N4H5F0S2G0	8	10	1	0	0	0	3	26
MHLNGSNVQVLHR-N4H5F1S0G0	8	22	1	0	0	0	167	2
MHLNGSNVQVLHR-N4H5F1S1G0	8	7	2	0	1	0	99	2
MHLNGSNVQVLHR-N4H5F1S2G0	8	9	1	0	1	0	37	0
MHLNGSNVQVLHR-N4H5F3S0G0	8	3	1	0	1	0	87	2
MLEAYNLTEK-N2H6F0S0G0	0	16	0	1	0	0	206	412
MLEAYNLTEK-N2H8F0S0G0	0	4	0	1	0	0	109	365
MLEAYNLTEK-N2H9F0S0G0	0	6	0	1	0	0	85	402
MNASFSLK-N4H5F1S0G0	3	0	2	0	2	0	167	2
MNASFSLK-N4H5F3S0G0	3	9	1	0	1	0	87	2
MNFTISYETTTNK-N4H5F0S0G0	0	5	0	1	0	0	22	125
MNFTISYETTTNK-N5H6F0S0G0	0	6	0	1	0	0	9	37
MNYTGGDTCHQVYQR-N2H10F0S0G0	6	4	0	1	0	0	4	72
MNYTGGDTCHQVYQR-N2H5F0S0G0	6	28	1	0	0	0	109	231
MNYTGGDTCHQVYQR-N2H6F0S0G0	6	16	1	1	0	0	206	412
MNYTGGDTCHQVYQR-N2H7F0S0G0	6	7	2	1	0	0	77	220
MNYTGGDTCHQVYQR-N2H8F0S0G0	6	2	2	1	0	0	109	365
MNYTGGDTCHQVYQR-N2H9F0S0G0	6	0	0	1	0	0	85	402
MNYTGGDTCHQVYQR-N5H4F0S0G0	6	5	0	1	0	0	22	59
MNYTGGDTCHQVYQR-N5H5F0S0G0	6	25	0	1	0	0	18	62
MSVINFECNK-N4H5F1S0G0	2	4	1	0	0	0	167	2
MSVINFECNK-N4H5F1S1G0	2	3	1	0	0	0	99	2
MYSEGSDIVPQSNETALHYFK-N2H10F0S0G0	3	3	0	2	0	0	4	72
MYSEGSDIVPQSNETALHYFK-N2H5F0S0G0	3	52	0	1	0	0	109	231
MYSEGSDIVPQSNETALHYFK-N2H6F0S0G0	3	53	2	0	0	0	206	412
MYSEGSDIVPQSNETALHYFK-N2H7F0S0G0	3	15	0	1	0	0	77	220
MYSEGSDIVPQSNETALHYFK-N2H8F0S0G0	3	17	0	1	0	0	109	365
MYSEGSDIVPQSNETALHYFK-N2H9F0S0G0	3	2	1	2	0	0	85	402
MYSEGSDIVPQSNETALHYFK-N5H5F0S0G0	3	8	0	1	0	0	18	62
NANISYAFDTHTNTQIVPR-N2H6F0S0G0	0	0	0	1	0	0	206	412
NANISYAFDTHTNTQIVPR-N2H9F0S0G0	0	25	0	2	0	0	85	402
NASANVFFK-N2H8F0S0G0	2	19	0	1	0	0	109	365
NASANVFFK-N2H9F0S0G0	2	0	2	1	0	0	85	402
NASQNQDNVYQGGGVCLDCQHHTTGINCER-N2H9F0S0G0	2	8	0	1	0	0	85	402
NASQNQDNVYQGGGVCLDCQHHTTGINCER-N4H4F1S0G0	2	2	1	0	0	0	50	11
NASQNQDNVYQGGGVCLDCQHHTTGINCER-N4H5F0S0G0	2	5	0	1	0	0	22	125
NASQNQDNVYQGGGVCLDCQHHTTGINCER-N4H5F1S0G0	2	4	1	0	0	0	167	2
NASRPTEDLYCK-N2H5F0S0G0	5	5	1	1	0	0	109	231
NASRPTEDLYCK-N2H6F0S0G0	5	4	1	1	0	0	206	412
NASRPTEDLYCK-N2H7F0S0G0	5	6	1	1	0	0	77	220
NASRPTEDLYCK-N2H8F0S0G0	5	4	1	1	0	0	109	365
NASRPTEDLYCK-N2H9F0S0G0	5	4	0	1	0	0	85	402
NASRPTEDLYCK-N4H5F1S0G0	5	4	1	0	1	0	167	2
NATVVWMK-N4H5F1S0G0	5	4	1	0	1	0	167	2
NATVVWMK-N4H5F1S1G0	5	12	2	0	1	0	99	2
NATVVWMK-N4H5F1S2G0	5	15	1	0	1	0	37	0
NATVVWMK-N5H6F1S2G0	5	31	1	0	1	0	14	0
NATYGHYEPGEEFHDVEDAETYKK-N2H10F0S0G0	41	3	0	1	0	0	4	72
NATYGHYEPGEEFHDVEDAETYKK-N2H3F0S0G0	41	15	6	2	0	0	34	60
NATYGHYEPGEEFHDVEDAETYKK-N2H3F1S0G0	41	2	6	0	0	0	96	5
NATYGHYEPGEEFHDVEDAETYKK-N2H4F0S0G0	41	17	4	3	0	0	74	89
NATYGHYEPGEEFHDVEDAETYKK-N2H4F1S0G0	41	7	3	0	0	0	27	19
NATYGHYEPGEEFHDVEDAETYKK-N2H5F0S0G0	41	6	2	4	0	0	109	231
NATYGHYEPGEEFHDVEDAETYKK-N2H5F1S0G0	41	6	1	0	0	0	58	65
NATYGHYEPGEEFHDVEDAETYKK-N2H6F0S0G0	41	7	2	2	0	0	206	412
NATYGHYEPGEEFHDVEDAETYKK-N2H7F0S0G0	41	53	2	0	0	0	77	220
NATYGHYEPGEEFHDVEDAETYKK-N2H8F0S0G0	41	31	1	2	0	0	109	365
NATYGHYEPGEEFHDVEDAETYKK-N2H9F0S0G0	41	0	0	1	0	0	85	402
NATYGHYEPGEEFHDVEDAETYKK-N3H3F0S0G0	41	23	3	1	0	0	6	21
NATYGHYEPGEEFHDVEDAETYKK-N4H3F1S0G0	41	28	4	0	0	0	91	3
NATYGHYEPGEEFHDVEDAETYKK-N4H4F1S0G0	41	16	1	0	0	0	50	11
NATYGHYEPGEEFHDVEDAETYKK-N4H5F0S0G0	41	6	1	0	0	0	22	125
NATYGHYEPGEEFHDVEDAETYKK-N5H3F1S0G0	41	36	2	0	0	0	29	1
NATYGHYEPGEEFHDVEDAETYKK-N5H4F0S0G0	41	5	2	0	0	0	22	59
NATYGHYEPGEEFHDVEDAETYKK-N5H4F1S0G0	41	11	1	0	0	0	8	1
NATYGHYEPGEEFHDVEDAETYK-N2H3F0S0G0	17	52	1	2	0	0	34	60
NATYGHYEPGEEFHDVEDAETYK-N2H3F1S0G0	17	3	2	0	0	0	96	5
NATYGHYEPGEEFHDVEDAETYK-N2H4F0S0G0	17	31	3	2	0	0	74	89
NATYGHYEPGEEFHDVEDAETYK-N2H4F1S0G0	17	12	1	0	0	0	27	19
NATYGHYEPGEEFHDVEDAETYK-N2H5F0S0G0	17	4	2	1	0	0	109	231
NATYGHYEPGEEFHDVEDAETYK-N2H5F1S0G0	17	6	1	0	0	0	58	65
NATYGHYEPGEEFHDVEDAETYK-N2H6F0S0G0	17	9	1	1	0	0	206	412
NATYGHYEPGEEFHDVEDAETYK-N2H7F0S0G0	17	15	0	1	0	0	77	220
NATYGHYEPGEEFHDVEDAETYK-N2H8F0S0G0	17	7	0	1	0	0	109	365
NATYGHYEPGEEFHDVEDAETYK-N3H3F0S0G0	17	5	0	1	0	0	6	21
NATYGHYEPGEEFHDVEDAETYK-N4H3F1S0G0	17	12	3	0	0	0	91	3
NATYGHYEPGEEFHDVEDAETYK-N5H3F1S0G0	17	28	3	0	0	0	29	1
NATYGYALDDPDPDDGFNYK-N2H3F0S0G0	10	2	0	1	0	0	34	60
NATYGYALDDPDPDDGFNYK-N2H3F1S0G0	10	4	2	0	0	0	96	5
NATYGYALDDPDPDDGFNYK-N2H5F0S0G0	10	10	0	1	0	0	109	231
NATYGYALDDPDPDDGFNYK-N2H6F0S0G0	10	36	0	5	0	0	206	412
NATYGYALDDPDPDDGFNYK-N3H3F0S0G0	10	4	0	1	0	0	6	21
NATYGYALDDPDPDDGFNYK-N4H3F1S0G0	10	12	1	0	0	0	91	3
NATYGYALDDPDPDDGFNYK-N4H4F1S0G0	10	15	2	0	0	0	50	11
NATYGYALDDPDPDDGFNYK-N4H5F1S0G0	10	7	1	0	0	0	167	2
NATYGYALDDPDPDDGFNYK-N5H3F1S0G0	10	15	2	0	0	0	29	1
NATYGYALDDPDPDDGFNYK-N5H4F1S0G0	10	25	1	0	0	0	8	1
NATYGYALDDPDPDDGFNYK-N5H5F1S0G0	10	8	1	0	0	0	9	4
NDTIVNELVHVAK-N2H3F1S0G0	7	5	1	0	0	0	96	5
NDTIVNELVHVAK-N2H4F0S0G0	7	3	1	0	0	0	74	89
NDTIVNELVHVAK-N2H4F1S0G0	7	11	1	0	0	0	27	19
NDTIVNELVHVAK-N2H5F0S0G0	7	11	0	1	0	0	109	231
NDTIVNELVHVAK-N2H6F0S0G0	7	4	2	1	0	0	206	412
NDTIVNELVHVAK-N2H7F0S0G0	7	31	0	2	0	0	77	220
NDTIVNELVHVAK-N2H8F0S0G0	7	3	1	1	0	0	109	365
NDTIVNELVHVAK-N2H9F0S0G0	7	4	0	1	0	0	85	402
NDTIVNELVHVAK-N4H3F1S0G0	7	6	1	0	0	0	91	3
NDTIVNELVHVAK-N5H5F0S0G0	7	8	0	1	0	0	18	62
NDTIVNELVHVAK-N5H6F2S1G0	7	15	0	1	0	0	1	8
NETHSFCTACDESCK-N2H3F0S0G0	4	3	0	1	0	0	34	60
NETHSFCTACDESCK-N2H3F1S0G0	4	6	1	0	0	0	96	5
NETHSFCTACDESCK-N2H4F0S0G0	4	2	1	1	0	0	74	89
NETHSFCTACDESCK-N2H5F0S0G0	4	6	1	1	0	0	109	231
NETHSFCTACDESCK-N2H5F1S0G0	4	11	0	2	0	0	58	65
NETHSFCTACDESCK-N2H6F0S0G0	4	12	1	1	0	0	206	412
NETHSFCTACDESCK-N2H7F0S0G0	4	9	0	1	0	0	77	220
NETHSFCTACDESCK-N2H9F0S0G0	4	6	0	1	0	0	85	402
NFQCVNASVLNYDCDIQKK-N4H5F3S0G0	2	18	1	0	0	0	87	2
NFQCVNASVLNYDCDIQKK-N6H4F1S0G0	2	8	1	0	0	0	8	5
NFQCVNASVLNYDCDIQK-N4H5F1S1G0	3	3	1	0	0	0	99	2
NFQCVNASVLNYDCDIQK-N4H5F3S0G0	3	10	2	0	0	0	87	2
NFSSCSAEDFEK-N2H5F0S0G0	2	2	1	0	0	0	109	231
NFSSCSAEDFEK-N2H6F0S0G0	2	22	1	0	0	0	206	412
NFTALIPGTTVEILHGDSK-N2H5F0S0G0	3	23	2	0	0	0	109	231
NFTALIPGTTVEILHGDSK-N2H6F0S0G0	3	31	1	2	0	0	206	412
NFTALIPGTTVEILHGDSK-N2H8F0S0G0	3	5	0	2	0	0	109	365
NFTALIPGTTVEILHGDSK-N2H9F0S0G0	3	2	0	1	0	0	85	402
NFTEITYEFNKK-N2H6F0S0G0	2	7	1	1	0	0	206	412
NFTEITYEFNKK-N2H7F0S0G0	2	8	1	1	0	0	77	220
NFTEITYEFNKK-N2H8F0S0G0	2	20	0	1	0	0	109	365
NFTEITYEFNKK-N2H9F0S0G0	2	4	0	1	0	0	85	402
NFTSVHLSYVELK-N4H5F0S0G0	0	5	0	1	0	0	22	125
NFTSVHLSYVELK-N4H5F2S0G0	0	8	0	1	0	0	19	67
NGSSIIDLSPLIHR-N2H7F0S0G0	8	0	0	1	0	0	77	220
NGSSIIDLSPLIHR-N2H8F0S0G0	8	26	0	2	0	0	109	365
NGSSIIDLSPLIHR-N2H9F0S0G0	8	8	0	2	0	0	85	402
NGSSIIDLSPLIHR-N4H4F1S0G0	8	0	1	0	1	0	50	11
NGSSIIDLSPLIHR-N4H5F0S0G0	8	3	0	1	0	0	22	125
NGSSIIDLSPLIHR-N4H5F0S1G0	8	6	1	1	0	0	9	93
NGSSIIDLSPLIHR-N4H5F0S2G0	8	6	1	1	0	0	3	26
NGSSIIDLSPLIHR-N4H5F1S0G0	8	3	1	0	1	0	167	2
NGSSIIDLSPLIHR-N4H5F1S1G0	8	4	1	0	1	0	99	2
NGSSIIDLSPLIHR-N4H5F1S2G0	8	9	1	0	1	0	37	0
NGSSIIDLSPLIHR-N4H5F2S0G0	8	8	1	0	0	0	19	67
NGSSIIDLSPLIHR-N5H5F1S1G0	8	15	0	1	0	0	2	4
NGSSIIDLSPLIHR-N6H7F0S0G0	8	31	1	0	0	0	20	18
NGTNDGDYVFLTGEDNYLNFTK-N4H5F2S1G0	2	14	0	1	0	0	4	24
NGTNDGDYVFLTGEDNYLNFTK-N5H6F4S0G0	2	2	0	1	0	0	0	9
NGTNDGDYVFLTGEDNYLNFTK-N6H7F1S2G0	2	53	1	1	0	0	8	2
NGTNDGDYVFLTGEDNYLNFTK-N6H7F3S1G0	2	8	0	2	0	0	6	4
NGTNDGDYVFLTGEDNYLNFTK-N8H8F1S0G0	2	3	0	1	0	0	1	3
NGTNDGDYVFLTGEDNYLNFTK-N8H9F0S0G0	2	9	1	0	0	0	5	2
NGTNDGDYVFLTGEDNYLNFTK-N9H10F1S0G0	2	17	0	1	0	0	0	2
NGTNDGDYVFLTGEDNYLNFTK-N9H8F1S0G0	2	9	0	1	0	0	0	1
NGTSFDIHYGSGSLSGYLSQDTVSVPCK-N2H3F0S0G0	6	2	2	1	0	0	34	60
NGTSFDIHYGSGSLSGYLSQDTVSVPCK-N2H3F1S0G0	6	5	1	0	0	0	96	5
NGTSFDIHYGSGSLSGYLSQDTVSVPCK-N2H4F0S0G0	6	3	1	0	0	0	74	89
NGTSFDIHYGSGSLSGYLSQDTVSVPCK-N2H5F0S0G0	6	3	0	2	0	0	109	231
NGTSFDIHYGSGSLSGYLSQDTVSVPCK-N2H6F0S0G0	6	16	1	1	0	0	206	412
NGTSFDIHYGSGSLSGYLSQDTVSVPCK-N2H7F0S0G0	6	31	1	0	0	0	77	220
NGTSFDIHYGSGSLSGYLSQDTVSVPCK-N2H8F0S0G0	6	7	0	1	0	0	109	365
NGTSFDIHYGSGSLSGYLSQDTVSVPCK-N2H9F0S0G0	6	4	0	2	0	0	85	402
NGTSFDIHYGSGSLSGYLSQDTVSVPCK-N4H5F0S0G0	6	3	0	1	0	0	22	125
NHSIFLADINQER-N2H10F0S0G0	4	3	0	2	0	0	4	72
NHSIFLADINQER-N2H3F1S0G0	4	4	2	0	0	0	96	5
NHSIFLADINQER-N2H4F0S0G0	4	2	0	1	0	0	74	89
NHSIFLADINQER-N2H5F0S0G0	4	25	0	1	0	0	109	231
NHSIFLADINQER-N2H6F0S0G0	4	13	1	1	0	0	206	412
NHSIFLADINQER-N2H7F0S0G0	4	8	1	1	0	0	77	220
NHSIFLADINQER-N2H8F0S0G0	4	5	0	2	0	0	109	365
NHSIFLADINQER-N2H9F0S0G0	4	10	0	2	0	0	85	402
NHSIFLADINQER-N4H5F0S1G0	4	14	0	1	0	0	9	93
NHTFDTYIGQGYVIPGMDEGLLGVCIGER-N2H5F0S0G0	2	31	0	3	0	0	109	231
NHTFDTYIGQGYVIPGMDEGLLGVCIGER-N2H6F0S0G0	2	5	2	3	0	0	206	412
NHTFDTYIGQGYVIPGMDEGLLGVCIGER-N2H8F0S0G0	2	25	0	1	0	0	109	365
NHTVLILAQQK-N4H5F0S0G0	5	2	0	2	0	0	22	125
NHTVLILAQQK-N4H5F0S1G0	5	0	0	1	0	0	9	93
NHTVLILAQQK-N4H5F1S0G0	5	3	2	0	1	0	167	2
NHTVLILAQQK-N4H5F1S1G0	5	16	1	0	0	0	99	2
NHTVLILAQQK-N5H6F1S0G0	5	7	2	0	0	0	46	3
NHTYNTYVGQGYIIPGMDQGLQGACIGER-N2H10F0S0G0	10	4	0	1	0	0	4	72
NHTYNTYVGQGYIIPGMDQGLQGACIGER-N2H3F1S0G0	10	5	1	0	0	0	96	5
NHTYNTYVGQGYIIPGMDQGLQGACIGER-N2H4F0S0G0	10	3	2	0	0	0	74	89
NHTYNTYVGQGYIIPGMDQGLQGACIGER-N2H4F1S0G0	10	5	0	1	0	0	27	19
NHTYNTYVGQGYIIPGMDQGLQGACIGER-N2H5F0S0G0	10	31	2	3	0	0	109	231
NHTYNTYVGQGYIIPGMDQGLQGACIGER-N2H5F1S0G0	10	19	0	1	0	0	58	65
NHTYNTYVGQGYIIPGMDQGLQGACIGER-N2H6F0S0G0	10	3	3	3	0	0	206	412
NHTYNTYVGQGYIIPGMDQGLQGACIGER-N2H7F0S0G0	10	26	0	2	0	0	77	220
NHTYNTYVGQGYIIPGMDQGLQGACIGER-N2H8F0S0G0	10	25	0	3	0	0	109	365
NHTYNTYVGQGYIIPGMDQGLQGACIGER-N2H9F0S0G0	10	10	0	2	0	0	85	402
NHTYNTYVGQGYIIPGMDQGLQGACIGER-N4H3F1S0G0	10	8	2	0	0	0	91	3
NISGHIYNQNVSQK-N2H3F1S0G0	0	2	0	1	0	0	96	5
NISGHIYNQNVSQK-N2H5F0S0G0	0	22	0	1	0	0	109	231
NISGHIYNQNVSQK-N2H6F0S0G0	0	9	0	1	0	0	206	412
NISGHIYNQNVSQK-N2H8F0S0G0	0	3	0	1	0	0	109	365
NISGHIYNQNVSQK-N5H6F4S0G0	0	5	0	1	0	0	0	9
NISGVVLADHSGSFHNR-N2H6F0S0G0	8	9	2	2	0	0	206	412
NISGVVLADHSGSFHNR-N2H7F0S0G0	8	6	2	1	0	0	77	220
NISGVVLADHSGSFHNR-N2H8F0S0G0	8	53	1	2	0	0	109	365
NISGVVLADHSGSFHNR-N2H9F0S0G0	8	53	3	1	0	0	85	402
NISGVVLADHSGSFHNR-N5H5F0S0G0	8	4	0	1	0	0	18	62
NISQVLEK-N2H10F0S0G0	2	5	0	1	0	0	4	72
NISQVLEK-N2H6F0S0G0	2	17	1	1	0	0	206	412
NISQVLEK-N2H7F0S0G0	2	7	0	1	0	0	77	220
NISQVLEK-N2H8F0S0G0	2	0	1	1	0	0	109	365
NISQVLEK-N2H9F0S0G0	2	16	0	2	0	0	85	402
NITAQICIDKK-N2H4F0S0G0	2	3	1	0	0	0	74	89
NITAQICIDKK-N2H6F0S0G0	2	16	1	1	0	0	206	412
NITAQICIDKK-N2H8F0S0G0	2	9	0	1	0	0	109	365
NITAQICIDKK-N2H9F0S0G0	2	0	0	1	0	0	85	402
NITDQDYIYSIHTR-N2H3F0S0G0	0	3	0	1	0	0	34	60
NITDQDYIYSIHTR-N2H5F0S0G0	0	52	0	1	0	0	109	231
NITDQDYIYSIHTR-N2H6F0S0G0	0	11	0	1	0	0	206	412
NITDQDYIYSIHTR-N2H8F0S0G0	0	16	0	2	0	0	109	365
NITDQDYIYSIHTR-N2H9F0S0G0	0	12	0	1	0	0	85	402
NITQAFLIQR-N2H6F0S0G0	2	9	1	1	0	0	206	412
NITQAFLIQR-N2H7F0S0G0	2	8	1	1	0	0	77	220
NITQIVGHSGCEAK-N2H10F0S0G0	0	5	0	1	0	0	4	72
NITQIVGHSGCEAK-N2H8F0S0G0	0	0	0	1	0	0	109	365
NLLGYYNQSEDGSHTIQR-N2H10F0S0G0	5	4	0	1	0	0	4	72
NLLGYYNQSEDGSHTIQR-N2H6F0S0G0	5	22	1	0	0	0	206	412
NLLGYYNQSEDGSHTIQR-N2H7F0S0G0	5	31	0	2	0	0	77	220
NLLGYYNQSEDGSHTIQR-N2H8F0S0G0	5	4	0	1	0	0	109	365
NLLGYYNQSEDGSHTIQR-N2H9F0S0G0	5	0	1	1	0	0	85	402
NLLGYYNQSEDGSHTIQR-N4H4F1S0G0	5	11	0	1	0	0	50	11
NLLGYYNQSEDGSHTIQR-N4H5F0S0G0	5	2	2	3	0	0	22	125
NLLGYYNQSEDGSHTIQR-N4H6F0S0G0	5	5	1	2	0	0	26	13
NLLGYYNQSEDGSHTIQR-N5H4F0S0G0	5	4	0	3	0	0	22	59
NLLGYYNQSEDGSHTIQR-N5H5F0S0G0	5	12	0	1	0	0	18	62
NLLGYYNQSEDGSHTIQR-N6H5F1S0G0	5	16	0	1	0	1	0	7
NLQVYNATSNSLTVK-N2H6F0S0G0	0	12	0	2	0	0	206	412
NLQVYNATSNSLTVK-N2H8F0S0G0	0	52	0	2	0	0	109	365
NLQVYNATSNSLTVK-N2H9F0S0G0	0	0	0	1	0	0	85	402
NLSVDIGTEMFAPGPGSGIQK-N2H7F0S0G0	0	12	0	1	0	0	77	220
NLSVDIGTEMFAPGPGSGIQK-N4H5F0S0G0	0	5	0	1	0	0	22	125
NLSVDIGTEMFAPGPGSGIQK-N4H5F0S1G0	0	18	0	1	0	0	9	93
NLSVDIGTEMFAPGPGSGIQK-N4H5F2S1G0	0	15	0	1	0	0	4	24
NLTQMATTSQFPK-N2H9F0S0G0	2	17	2	0	0	0	85	402
NNATQEEILR-N2H3F0S0G0	13	2	0	1	0	0	34	60
NNATQEEILR-N2H3F1S0G0	13	0	2	0	1	0	96	5
NNATQEEILR-N2H4F0S0G0	13	2	1	1	0	0	74	89
NNATQEEILR-N2H5F0S0G0	13	25	1	0	0	0	109	231
NNATQEEILR-N2H5F1S0G0	13	0	1	0	1	0	58	65
NNATQEEILR-N2H6F0S0G0	13	9	1	1	0	0	206	412
NNATQEEILR-N2H7F0S0G0	13	15	1	0	0	0	77	220
NNATQEEILR-N2H8F0S0G0	13	0	1	1	0	0	109	365
NNATQEEILR-N3H3F0S0G0	13	4	0	1	0	0	6	21
NNATQEEILR-N4H3F1S0G0	13	3	1	0	1	0	91	3
NNATQEEILR-N4H4F1S0G0	13	0	2	0	2	0	50	11
NNATQEEILR-N4H5F0S0G0	13	2	0	2	0	0	22	125
NNATQEEILR-N4H5F1S0G0	13	3	1	0	1	0	167	2
NNATQEEILR-N4H5F1S1G0	13	4	1	0	1	0	99	2
NNATQEEILR-N7H6F0S0G0	13	16	0	1	0	0	4	1
NNSIPDSHMTASSTYK-N2H10F0S0G0	3	3	0	2	0	0	4	72
NNSIPDSHMTASSTYK-N2H4F0S0G0	3	2	0	1	0	0	74	89
NNSIPDSHMTASSTYK-N2H5F0S0G0	3	2	0	2	0	0	109	231
NNSIPDSHMTASSTYK-N2H6F0S0G0	3	6	2	1	0	0	206	412
NNSIPDSHMTASSTYK-N2H7F0S0G0	3	3	0	2	0	0	77	220
NNSIPDSHMTASSTYK-N2H8F0S0G0	3	4	1	1	0	0	109	365
NNSIPDSHMTASSTYK-N2H9F0S0G0	3	7	0	1	0	0	85	402
NNSIPDSHMTASSTYK-N4H5F0S0G0	3	4	0	1	0	0	22	125
NNSIPDSHMTASSTYK-N4H5F0S1G0	3	16	0	1	0	0	9	93
NNSIPDSHMTASSTYK-N5H4F0S0G0	3	4	0	2	0	0	22	59
NNSIPDSHMTASSTYK-N5H5F0S0G0	3	17	0	1	0	0	18	62
NNSIYVVANMGDK-N2H3F1S0G0	3	6	1	0	0	0	96	5
NNSIYVVANMGDK-N4H5F1S0G0	3	3	1	0	0	0	167	2
NNSIYVVANMGDK-N4H5F1S2G0	3	22	1	0	0	0	37	0
NNSTFLECAPK-N2H6F0S0G0	0	22	0	1	0	0	206	412
NNSTFLECAPK-N9H10F4S0G0	0	17	0	1	0	0	1	1
NPCTSEQNCTSPFSYK-N2H10F0S0G0	9	4	0	1	0	0	4	72
NPCTSEQNCTSPFSYK-N2H6F0S0G0	9	23	0	1	0	0	206	412
NPCTSEQNCTSPFSYK-N2H7F0S0G0	9	5	1	1	0	0	77	220
NPCTSEQNCTSPFSYK-N2H8F0S0G0	9	0	1	1	0	0	109	365
NPCTSEQNCTSPFSYK-N2H9F0S0G0	9	2	0	2	0	0	85	402
NPCTSEQNCTSPFSYK-N4H5F1S0G0	9	6	1	0	0	0	167	2
NPCTSEQNCTSPFSYK-N4H5F1S1G0	9	7	1	0	0	0	99	2
NPCTSEQNCTSPFSYK-N4H5F3S0G0	9	15	1	0	0	0	87	2
NPCTSEQNCTSPFSYK-N4H6F0S0G0	9	6	1	0	0	0	26	13
NPCTSEQNCTSPFSYK-N5H6F1S0G0	9	12	1	0	0	0	46	3
NPCTSEQNCTSPFSYK-N5H6F1S1G0	9	9	1	0	0	0	20	0
NPCTSEQNCTSPFSYK-N5H6F3S0G0	9	3	1	0	0	0	22	1
NPGENTFELIPLGDEEEKNESTLPEGR-N2H8F0S0G0	0	23	0	2	0	0	109	365
NQELEDNVHISPNGSIITIVGTRPSNHGAYR-N2H5F0S0G0	14	8	0	1	0	0	109	231
NQELEDNVHISPNGSIITIVGTRPSNHGAYR-N2H6F0S0G0	14	6	0	1	0	0	206	412
NQELEDNVHISPNGSIITIVGTRPSNHGAYR-N2H8F0S0G0	14	3	0	1	0	0	109	365
NQELEDNVHISPNGSIITIVGTRPSNHGAYR-N4H3F1S0G0	14	16	1	0	0	0	91	3
NQELEDNVHISPNGSIITIVGTRPSNHGAYR-N4H4F1S0G0	14	11	4	0	0	0	50	11
NQELEDNVHISPNGSIITIVGTRPSNHGAYR-N4H5F0S0G0	14	2	0	2	0	0	22	125
NQELEDNVHISPNGSIITIVGTRPSNHGAYR-N4H5F1S0G0	14	16	4	0	0	0	167	2
NQELEDNVHISPNGSIITIVGTRPSNHGAYR-N4H5F1S1G0	14	5	2	0	0	0	99	2
NQELEDNVHISPNGSIITIVGTRPSNHGAYR-N4H5F2S0G0	14	6	0	1	0	0	19	67
NQELEDNVHISPNGSIITIVGTRPSNHGAYR-N4H5F3S0G0	14	7	3	0	0	0	87	2
NQSVGDTNVDLIR-N2H5F0S0G0	7	5	1	1	0	0	109	231
NQSVGDTNVDLIR-N2H6F0S0G0	7	6	1	4	0	0	206	412
NQSVGDTNVDLIR-N2H7F0S0G0	7	10	2	1	0	0	77	220
NQSVGDTNVDLIR-N2H8F0S0G0	7	2	0	1	0	0	109	365
NQSVGDTNVDLIR-N2H9F0S0G0	7	4	0	1	0	0	85	402
NQSVGDTNVDLIR-N4H4F1S0G0	7	6	1	0	1	0	50	11
NQSVGDTNVDLIR-N4H5F0S0G0	7	2	0	2	0	0	22	125
NQSVGDTNVDLIR-N4H5F0S1G0	7	16	0	1	0	0	9	93
NQSVGDTNVDLIR-N4H5F1S0G0	7	0	2	0	2	0	167	2
NQSVGDTNVDLIR-N4H5F2S0G0	7	6	0	1	0	0	19	67
NSAHPLQSPTGFTEGLSR-N2H6F0S0G0	2	7	0	2	0	0	206	412
NSAHPLQSPTGFTEGLSR-N2H7F0S0G0	2	2	0	2	0	0	77	220
NSAHPLQSPTGFTEGLSR-N2H8F0S0G0	2	31	2	1	0	0	109	365
NSLNLTFHAQNLGEGGAYEAELR-N2H6F0S0G0	5	6	2	1	0	0	206	412
NSLNLTFHAQNLGEGGAYEAELR-N2H7F0S0G0	5	15	1	1	0	0	77	220
NSLNLTFHAQNLGEGGAYEAELR-N2H8F0S0G0	5	5	2	0	0	0	109	365
NSSHLVCSACFGPCAR-N2H3F1S0G0	6	6	1	0	0	0	96	5
NSSHLVCSACFGPCAR-N2H5F0S0G0	6	5	1	1	0	0	109	231
NSSHLVCSACFGPCAR-N2H5F1S0G0	6	10	2	0	0	0	58	65
NSSHLVCSACFGPCAR-N2H6F0S0G0	6	16	1	1	0	0	206	412
NSSHLVCSACFGPCAR-N4H3F1S0G0	6	17	1	0	0	0	91	3
NSTKEEILAALEK-N2H3F0S0G0	12	2	1	1	0	0	34	60
NSTKEEILAALEK-N2H3F1S0G0	12	5	1	0	0	0	96	5
NSTKEEILAALEK-N2H4F0S0G0	12	2	1	1	0	0	74	89
NSTKEEILAALEK-N2H4F1S0G0	12	7	2	0	0	0	27	19
NSTKEEILAALEK-N2H5F0S0G0	12	4	2	1	0	0	109	231
NSTKEEILAALEK-N2H5F1S0G0	12	8	1	0	0	0	58	65
NSTKEEILAALEK-N2H6F0S0G0	12	15	2	1	0	0	206	412
NSTKEEILAALEK-N2H7F0S0G0	12	7	1	1	0	0	77	220
NSTKEEILAALEK-N2H8F0S0G0	12	4	1	0	0	0	109	365
NSTKEEILAALEK-N3H3F0S0G0	12	13	0	1	0	0	6	21
NTNDNIQECFNATK-N4H5F1S0G0	1	4	1	0	0	0	167	2
NTSWDNAGFK-N2H6F0S0G0	0	9	0	1	0	0	206	412
NTSWDNAGFK-N2H7F0S0G0	0	8	0	1	0	0	77	220
NVSGTWEFTCQHGELECR-N2H3F0S0G0	7	2	2	1	0	0	34	60
NVSGTWEFTCQHGELECR-N2H3F1S0G0	7	5	1	0	0	0	96	5
NVSGTWEFTCQHGELECR-N2H4F0S0G0	7	2	1	2	0	0	74	89
NVSGTWEFTCQHGELECR-N2H5F0S0G0	7	5	1	1	0	0	109	231
NVSGTWEFTCQHGELECR-N2H5F1S0G0	7	8	1	0	0	0	58	65
NVSGTWEFTCQHGELECR-N2H6F0S0G0	7	16	1	1	0	0	206	412
NVTLILDCK-N2H6F0S0G0	0	2	0	1	0	0	206	412
NVTLILDCK-N2H9F0S0G0	0	26	0	2	0	0	85	402
NVTLILDCK-N7H6F1S0G0	0	5	0	1	0	0	6	2
NVTTFLSDPNPVWLVGR-N2H7F0S0G0	0	12	0	1	0	0	77	220
NVTTFLSDPNPVWLVGR-N2H9F0S0G0	0	4	0	1	0	0	85	402
NVTTFLSDPNPVWLVGR-N5H5F0S0G0	0	9	0	1	0	0	18	62
NVTYGTYLDDPDPDDGFNYK-N2H3F0S0G0	26	53	2	3	0	0	34	60
NVTYGTYLDDPDPDDGFNYK-N2H3F1S0G0	26	2	5	0	0	0	96	5
NVTYGTYLDDPDPDDGFNYK-N2H4F0S0G0	26	3	1	0	0	0	74	89
NVTYGTYLDDPDPDDGFNYK-N2H4F1S0G0	26	6	1	2	0	0	27	19
NVTYGTYLDDPDPDDGFNYK-N2H5F0S0G0	26	6	2	4	0	0	109	231
NVTYGTYLDDPDPDDGFNYK-N2H5F1S0G0	26	17	0	1	0	0	58	65
NVTYGTYLDDPDPDDGFNYK-N2H6F0S0G0	26	7	2	2	0	0	206	412
NVTYGTYLDDPDPDDGFNYK-N3H3F0S0G0	26	19	1	2	0	0	6	21
NVTYGTYLDDPDPDDGFNYK-N4H3F1S0G0	26	13	4	0	0	0	91	3
NVTYGTYLDDPDPDDGFNYK-N4H4F1S0G0	26	13	2	0	0	0	50	11
NVTYGTYLDDPDPDDGFNYK-N4H5F3S0G0	26	13	1	0	0	0	87	2
NVTYGTYLDDPDPDDGFNYK-N5H3F1S0G0	26	19	4	0	0	0	29	1
NVTYGTYLDDPDPDDGFNYK-N6H7F0S0G0	26	15	1	0	0	0	20	18
NYFHYNQTCPPVYDLK-N2H10F0S0G0	15	4	0	1	0	0	4	72
NYFHYNQTCPPVYDLK-N2H3F1S0G0	15	3	2	0	0	0	96	5
NYFHYNQTCPPVYDLK-N2H4F1S0G0	15	15	0	2	0	0	27	19
NYFHYNQTCPPVYDLK-N2H5F0S0G0	15	8	0	1	0	0	109	231
NYFHYNQTCPPVYDLK-N2H5F1S0G0	15	9	4	2	0	0	58	65
NYFHYNQTCPPVYDLK-N2H6F0S0G0	15	7	3	2	0	0	206	412
NYFHYNQTCPPVYDLK-N2H7F0S0G0	15	6	1	1	0	0	77	220
NYFHYNQTCPPVYDLK-N2H8F0S0G0	15	7	0	1	0	0	109	365
NYFHYNQTCPPVYDLK-N2H9F0S0G0	15	3	1	4	0	0	85	402
NYFHYNQTCPPVYDLK-N4H5F0S0G0	15	3	0	1	0	0	22	125
NYFHYNQTCPPVYDLK-N4H5F0S1G0	15	9	0	1	0	0	9	93
NYFHYNQTCPPVYDLK-N4H5F0S2G0	15	7	0	1	0	0	3	26
NYFHYNQTCPPVYDLK-N4H5F1S0G0	15	16	1	0	0	0	167	2
NYFHYNQTCPPVYDLK-N4H5F3S1G0	15	8	1	0	0	0	27	1
NYFHYNQTCPPVYDLK-N5H6F0S0G0	15	6	0	1	0	0	9	37
NYFHYNQTCPPVYDLK-N5H6F1S0G0	15	10	1	0	0	0	46	3
NYFHYNQTCPPVYDLK-N6H4F1S0G0	15	6	1	1	0	0	8	5
NYSISYR-N2H9F0S0G0	0	9	0	2	0	0	85	402
NYSMIVMFTALQPQR-N2H7F0S0G0	0	4	0	1	0	0	77	220
NYSMIVMFTALQPQR-N2H8F0S0G0	0	7	0	2	0	0	109	365
NYSNGTHTIEVSVQDSAGR-N2H8F0S0G0	0	25	0	2	0	0	109	365
NYTLLQTVPPFERPFK-N2H9F0S0G0	0	19	0	2	0	0	85	402
NYTVVLSTR-N2H3F1S0G0	5	0	1	0	1	0	96	5
NYTVVLSTR-N2H4F0S0G0	5	2	0	1	0	0	74	89
NYTVVLSTR-N2H5F0S0G0	5	6	1	1	0	0	109	231
NYTVVLSTR-N2H5F1S0G0	5	16	1	1	0	0	58	65
NYTVVLSTR-N2H6F0S0G0	5	9	1	1	0	0	206	412
NYTVVLSTR-N2H7F0S0G0	5	2	1	1	0	0	77	220
NYTVVLSTR-N5H6F2S0G0	5	3	0	1	0	0	2	18
QELNDSLQMAER-N4H5F0S0G0	0	5	0	1	0	0	22	125
QELNDSLQMAER-N4H5F0S1G0	0	11	0	1	0	0	9	93
QELNDSLQMAER-N5H6F0S1G0	0	4	0	1	0	0	0	16
QELNDSLQMAER-N5H6F0S2G0	0	6	0	1	0	0	1	11
QGPQAGGTTLTINGTHLDTGSK-N4H5F1S0G0	2	4	1	0	0	0	167	2
QGPQAGGTTLTINGTHLDTGSK-N4H5F2S0G0	2	7	0	1	0	0	19	67
QGPQAGGTTLTINGTHLDTGSK-N4H5F3S1G0	2	19	1	0	0	0	27	1
QGPQAGGTTLTINGTHLDTGSK-N5H5F0S0G0	2	11	0	2	0	0	18	62
QLLQTQVASHVIHPPVSYNDTAPR-N2H6F0S0G0	0	16	0	1	0	0	206	412
QLLQTQVASHVIHPPVSYNDTAPR-N2H9F0S0G0	0	2	0	1	0	0	85	402
QQAVLGNYTCEVTELSR-N2H5F0S0G0	0	6	0	1	0	0	109	231
QQAVLGNYTCEVTELSR-N2H5F1S0G0	0	4	0	1	0	0	58	65
QQAVLGNYTCEVTELSR-N2H7F0S0G0	0	0	0	2	0	0	77	220
QQAVLGNYTCEVTELSR-N4H5F0S0G0	0	5	0	1	0	0	22	125
QQAVLGNYTCEVTELSR-N5H4F0S0G0	0	4	0	2	0	0	22	59
RGVFITNSTGQPLIGK-N2H6F0S0G0	0	0	0	1	0	0	206	412
RGVFITNSTGQPLIGK-N2H7F0S0G0	0	9	0	1	0	0	77	220
RGVFITNSTGQPLIGK-N2H9F0S0G0	0	52	0	1	0	0	85	402
RHEEGHMLNCTCFGQGR-N2H8F0S0G0	0	3	0	1	0	0	109	365
RHEEGHMLNCTCFGQGR-N2H9F0S0G0	0	3	0	3	0	0	85	402
RLNTTGISFGCTADLLVGR-N2H6F0S0G0	0	13	0	1	0	0	206	412
RLNTTGISFGCTADLLVGR-N2H9F0S0G0	0	17	0	1	0	0	85	402
RLQEAYAQVGNVSK-N2H5F0S0G0	0	9	0	1	0	0	109	231
RLQEAYAQVGNVSK-N2H6F0S0G0	0	8	0	1	0	0	206	412
RLQEAYAQVGNVSK-N2H8F0S0G0	0	26	0	1	0	0	109	365
RLQEAYAQVGNVSK-N2H9F0S0G0	0	0	0	1	0	0	85	402
RNESHLIDFR-N2H5F0S0G0	0	3	0	1	0	0	109	231
RNESHLIDFR-N2H7F0S0G0	0	12	0	1	0	0	77	220
RNFTAADWGHSR-N2H4F0S0G0	0	3	0	1	0	0	74	89
RNFTAADWGHSR-N2H6F0S0G0	0	11	0	2	0	0	206	412
RNILPNITTSYLK-N2H9F0S0G0	0	9	0	2	0	0	85	402
RPPLVDLETLNLSGNHLK-N2H8F0S0G0	0	2	0	1	0	0	109	365
RPPLVDLETLNLSGNHLK-N2H9F0S0G0	0	20	0	1	0	0	85	402
RVNASTTDPNSTVEQSALTR-N2H10F0S0G0	0	5	0	1	0	0	4	72
RVNASTTDPNSTVEQSALTR-N2H6F0S0G0	0	52	0	1	0	0	206	412
RVNASTTDPNSTVEQSALTR-N2H8F0S0G0	0	6	0	1	0	0	109	365
SAEGTFFINK-N2H7F0S0G0	3	0	0	1	0	0	77	220
SAEGTFFINK-N2H8F0S0G0	3	19	1	2	0	0	109	365
SAEGTFFINK-N2H9F0S0G0	3	2	2	1	0	0	85	402
SDGVNVTGGCLVVSQPDADR-N4H5F1S0G0	2	4	1	0	0	0	167	2
SDGVNVTGGCLVVSQPDADR-N4H5F3S0G0	2	31	1	0	0	0	87	2
SDLNPANGSYPFQALYQRPHGGIDVK-N2H8F0S0G0	0	8	0	1	0	0	109	365
SDLNPANGSYPFQALYQRPHGGIDVK-N2H9F0S0G0	0	7	0	1	0	0	85	402
SFQQSHVHVHDLQSFGLDNINMTHYIK-N4H5F0S0G0	0	2	0	2	0	0	22	125
SGANASGIYTIR-N2H5F0S0G0	0	5	0	1	0	0	109	231
SGANASGIYTIR-N2H6F0S0G0	0	4	0	1	0	0	206	412
SGANASGIYTIR-N2H8F0S0G0	0	6	0	1	0	0	109	365
SGLAAGSGNSSIGPNGDGSFYASSLLEVK-N4H5F0S0G0	2	5	0	1	0	0	22	125
SGLAAGSGNSSIGPNGDGSFYASSLLEVK-N4H5F1S1G0	2	3	1	0	0	0	99	2
SGLAAGSGNSSIGPNGDGSFYASSLLEVK-N4H5F2S0G0	2	7	0	1	0	0	19	67
SGLAAGSGNSSIGPNGDGSFYASSLLEVK-N4H5F3S0G0	2	25	1	0	0	0	87	2
SGTSHNFSGCISNVFVK-N2H5F0S0G0	2	7	1	1	0	0	109	231
SGTSHNFSGCISNVFVK-N2H6F0S0G0	2	4	1	1	0	0	206	412
SGTSHNFSGCISNVFVK-N2H7F0S0G0	2	16	0	1	0	0	77	220
SGTSHNFSGCISNVFVK-N2H8F0S0G0	2	6	0	1	0	0	109	365
SIGDVTTAPSEPVHHPDDRNLTNLHIEHGAK-N2H7F0S0G0	0	9	0	1	0	0	77	220
SIGDVTTAPSEPVHHPDDRNLTNLHIEHGAK-N2H8F0S0G0	0	4	0	1	0	0	109	365
SINVTGQGFSLIQK-N2H6F0S0G0	0	8	0	1	0	0	206	412
SINVTGQGFSLIQK-N2H7F0S0G0	0	0	0	2	0	0	77	220
SINVTGQGFSLIQK-N2H8F0S0G0	0	0	0	1	0	0	109	365
SINVTGQGFSLIQK-N2H9F0S0G0	0	16	0	1	0	0	85	402
SLDNDNYVFTAPYFNK-N2H9F0S0G0	2	3	0	1	0	0	85	402
SLDNDNYVFTAPYFNK-N4H5F0S0G0	2	5	0	1	0	0	22	125
SLDNDNYVFTAPYFNK-N4H5F1S0G0	2	4	1	0	0	0	167	2
SLDNDNYVFTAPYFNK-N4H5F1S1G0	2	4	1	0	0	0	99	2
SLDNDNYVFTAPYFNK-N5H6F0S1G0	2	4	0	1	0	0	0	16
SLFNQTEAGLATQENVYERPVDYLPER-N2H3F0S0G0	6	3	0	1	0	0	34	60
SLFNQTEAGLATQENVYERPVDYLPER-N2H3F1S0G0	6	4	2	0	0	0	96	5
SLFNQTEAGLATQENVYERPVDYLPER-N2H4F0S0G0	6	3	2	0	0	0	74	89
SLFNQTEAGLATQENVYERPVDYLPER-N2H5F0S0G0	6	12	0	1	0	0	109	231
SLFNQTEAGLATQENVYERPVDYLPER-N2H6F0S0G0	6	25	1	2	0	0	206	412
SLFNQTEAGLATQENVYERPVDYLPER-N4H3F1S0G0	6	19	1	0	0	0	91	3
SLLEFNTTTDCQPSDSQHR-N2H3F1S0G0	6	5	1	0	0	0	96	5
SLLEFNTTTDCQPSDSQHR-N2H4F0S0G0	6	3	1	0	0	0	74	89
SLLEFNTTTDCQPSDSQHR-N2H6F0S0G0	6	28	0	1	0	0	206	412
SLLEFNTTTDCQPSDSQHR-N2H9F0S0G0	6	0	0	1	0	0	85	402
SLLEFNTTTDCQPSDSQHR-N4H5F0S0G0	6	3	0	1	0	0	22	125
SLLEFNTTTDCQPSDSQHR-N4H5F0S1G0	6	17	0	1	0	0	9	93
SLLEFNTTTDCQPSDSQHR-N4H5F1S1G0	6	9	1	0	0	0	99	2
SLLEFNTTTDCQPSDSQHR-N4H5F1S2G0	6	2	1	0	0	0	37	0
SLLEFNTTTDCQPSDSQHR-N4H5F3S0G0	6	9	2	0	0	0	87	2
SLTHGSLIVGNSAPVNGTSQGK-N2H10F0S0G0	19	4	0	1	0	0	4	72
SLTHGSLIVGNSAPVNGTSQGK-N2H5F0S0G0	19	7	0	1	0	0	109	231
SLTHGSLIVGNSAPVNGTSQGK-N2H6F0S0G0	19	20	1	2	0	0	206	412
SLTHGSLIVGNSAPVNGTSQGK-N2H7F0S0G0	19	5	0	1	0	0	77	220
SLTHGSLIVGNSAPVNGTSQGK-N2H8F0S0G0	19	25	0	3	0	0	109	365
SLTHGSLIVGNSAPVNGTSQGK-N2H9F0S0G0	19	0	1	2	0	0	85	402
SLTHGSLIVGNSAPVNGTSQGK-N4H3F1S0G0	19	23	2	1	0	0	91	3
SLTHGSLIVGNSAPVNGTSQGK-N4H4F1S0G0	19	8	4	3	0	0	50	11
SLTHGSLIVGNSAPVNGTSQGK-N4H5F0S0G0	19	2	0	4	0	0	22	125
SLTHGSLIVGNSAPVNGTSQGK-N4H5F0S1G0	19	8	0	1	0	0	9	93
SLTHGSLIVGNSAPVNGTSQGK-N4H5F1S0G0	19	25	4	0	0	0	167	2
SLTHGSLIVGNSAPVNGTSQGK-N4H5F1S1G0	19	7	1	0	0	0	99	2
SLTHGSLIVGNSAPVNGTSQGK-N4H5F2S0G0	19	6	0	1	0	0	19	67
SLTHGSLIVGNSAPVNGTSQGK-N4H5F3S0G0	19	6	4	0	0	0	87	2
SLTHGSLIVGNSAPVNGTSQGK-N5H4F0S0G0	19	5	1	0	0	0	22	59
SLTHGSLIVGNSAPVNGTSQGK-N5H4F1S0G0	19	19	1	0	0	0	8	1
SNLDPSNVDSLFYAAQSSQVLSGCEISVSNETK-N2H5F0S0G0	0	26	0	1	0	0	109	231
SNLDPSNVDSLFYAAQSSQVLSGCEISVSNETK-N2H6F0S0G0	0	2	0	4	0	0	206	412
SNLDPSNVDSLFYAAQSSQVLSGCEISVSNETK-N2H8F0S0G0	0	7	0	1	0	0	109	365
SNLTVLR-N2H8F0S0G0	0	3	0	1	0	0	109	365
SNLTVLR-N2H9F0S0G0	0	6	0	1	0	0	85	402
SQDNLAQAEAQASTCNR-N2H9F0S0G0	7	8	0	1	0	0	85	402
SQDNLAQAEAQASTCNR-N4H5F0S0G0	7	3	0	1	0	0	22	125
SQDNLAQAEAQASTCNR-N4H5F1S1G0	7	8	1	0	0	0	99	2
SQDNLAQAEAQASTCNR-N4H5F1S2G0	7	16	1	0	0	0	37	0
SQDNLAQAEAQASTCNR-N4H5F3S0G0	7	16	1	0	0	0	87	2
SQDNLAQAEAQASTCNR-N4H6F0S0G0	7	6	1	0	0	0	26	13
SQDNLAQAEAQASTCNR-N5H6F1S0G0	7	15	1	0	0	0	46	3
SQDNLAQAEAQASTCNR-N5H6F1S1G0	7	52	1	0	0	0	20	0
SQDNLAQAEAQASTCNR-N5H6F3S0G0	7	7	1	0	0	0	22	1
SSSHLPPSSYFNASGR-N2H3F0S0G0	3	2	1	1	0	0	34	60
SSSHLPPSSYFNASGR-N2H3F1S0G0	3	4	2	0	0	0	96	5
SSSHLPPSSYFNASGR-N2H9F0S0G0	3	6	0	1	0	0	85	402
SVLENSTSYDEAK-N2H3F0S0G0	12	2	1	1	0	0	34	60
SVLENSTSYDEAK-N2H3F1S0G0	12	5	1	0	0	0	96	5
SVLENSTSYDEAK-N2H4F0S0G0	12	2	2	1	0	0	74	89
SVLENSTSYDEAK-N2H4F1S0G0	12	8	1	1	0	0	27	19
SVLENSTSYDEAK-N2H5F0S0G0	12	4	1	1	0	0	109	231
SVLENSTSYDEAK-N2H5F1S0G0	12	15	1	1	0	0	58	65
SVLENSTSYDEAK-N2H6F0S0G0	12	9	1	1	0	0	206	412
SVLENSTSYDEAK-N2H7F0S0G0	12	4	1	1	0	0	77	220
SVLENSTSYDEAK-N2H8F0S0G0	12	2	1	1	0	0	109	365
SVLENSTSYDEAK-N2H9F0S0G0	12	5	0	1	0	0	85	402
SVLENSTSYDEAK-N5H6F2S0G0	12	2	0	2	0	0	2	18
SVLENSTSYDEAK-N7H8F2S0G0	12	5	2	0	0	0	2	3
TAADVTGLQPILNQFTPANVSR-N2H10F0S0G0	12	5	1	0	0	0	4	72
TAADVTGLQPILNQFTPANVSR-N2H5F0S0G0	12	8	0	1	0	0	109	231
TAADVTGLQPILNQFTPANVSR-N2H6F0S0G0	12	11	0	1	0	0	206	412
TAADVTGLQPILNQFTPANVSR-N2H7F0S0G0	12	5	3	4	0	0	77	220
TAADVTGLQPILNQFTPANVSR-N2H8F0S0G0	12	14	1	6	0	0	109	365
TAADVTGLQPILNQFTPANVSR-N2H9F0S0G0	12	25	2	5	0	0	85	402
TAADVTGLQPILNQFTPANVSR-N4H5F2S0G0	12	6	0	2	0	0	19	67
TAADVTGLQPILNQFTPANVSR-N5H4F0S0G0	12	4	3	2	0	0	22	59
TAADVTGLQPILNQFTPANVSR-N5H5F0S0G0	12	3	2	2	0	0	18	62
TAADVTGLQPILNQFTPANVSR-N5H6F0S0G0	12	6	0	1	0	0	9	37
TAADVTGLQPILNQFTPANVSR-N6H4F1S0G0	12	6	0	1	0	0	8	5
TALFPELLEQGNASLR-N2H9F0S0G0	2	0	0	1	0	0	85	402
TALFPELLEQGNASLR-N4H5F0S0G0	2	2	1	1	0	0	22	125
TALFPELLEQGNASLR-N4H5F0S1G0	2	7	1	1	0	0	9	93
TALVQEVHQNFSSWCSQVIR-N2H6F0S0G0	0	5	0	1	0	0	206	412
TALVQEVHQNFSSWCSQVIR-N2H7F0S0G0	0	10	0	1	0	0	77	220
TALVQEVHQNFSSWCSQVIR-N6H6F1S1G0	0	2	0	1	0	0	0	1
TANHSAPSLENSVQPGK-N2H5F0S0G0	5	26	2	2	0	0	109	231
TANHSAPSLENSVQPGK-N2H6F0S0G0	5	2	1	1	0	0	206	412
TANHSAPSLENSVQPGK-N2H7F0S0G0	5	6	0	1	0	0	77	220
TANHSAPSLENSVQPGK-N2H8F0S0G0	5	4	0	1	0	0	109	365
TANHSAPSLENSVQPGK-N2H9F0S0G0	5	7	0	1	0	0	85	402
TANHSAPSLENSVQPGK-N4H3F1S0G0	5	9	1	0	0	0	91	3
TANHSAPSLENSVQPGK-N5H3F1S0G0	5	8	1	0	1	0	29	1
TAPLNANLTHESAVNASTTAFPTTDLR-N2H8F0S0G0	0	8	0	1	0	0	109	365
TAPLNANLTHESAVNASTTAFPTTDLR-N6H7F3S1G0	0	9	0	1	0	0	6	4
TASVSINQTEPPK-N4H5F1S0G0	3	3	1	0	0	0	167	2
TASVSINQTEPPK-N4H5F1S1G0	3	8	1	0	1	0	99	2
TASVSINQTEPPK-N4H5F1S2G0	3	15	1	0	1	0	37	0
TCVSNCTASQFVCK-N4H5F1S0G0	4	3	1	0	0	0	167	2
TCVSNCTASQFVCK-N4H5F1S1G0	4	31	1	0	0	0	99	2
TCVSNCTASQFVCK-N4H5F3S1G0	4	16	1	0	0	0	27	1
TCVSNCTASQFVCK-N6H7F0S0G0	4	64	1	0	0	0	20	18
TDDEVVQREEEAIQLDGLNASQIR-N2H3F1S0G0	17	5	1	0	0	0	96	5
TDDEVVQREEEAIQLDGLNASQIR-N2H4F0S0G0	17	2	0	1	0	0	74	89
TDDEVVQREEEAIQLDGLNASQIR-N2H4F1S0G0	17	10	0	1	0	0	27	19
TDDEVVQREEEAIQLDGLNASQIR-N2H5F0S0G0	17	9	5	4	0	0	109	231
TDDEVVQREEEAIQLDGLNASQIR-N2H5F1S0G0	17	13	2	1	0	0	58	65
TDDEVVQREEEAIQLDGLNASQIR-N2H6F0S0G0	17	2	5	3	0	0	206	412
TDDEVVQREEEAIQLDGLNASQIR-N2H8F0S0G0	17	5	2	0	0	0	109	365
TDDEVVQREEEAIQLDGLNASQIR-N2H9F0S0G0	17	0	1	1	0	0	85	402
TDDEVVQREEEAIQLDGLNASQIR-N4H3F1S0G0	17	0	1	0	1	0	91	3
TEAADLCQAFNSTLPTMEQMQK-N2H9F0S0G0	8	7	0	1	0	0	85	402
TEAADLCQAFNSTLPTMEQMQK-N4H5F0S1G0	8	10	0	1	0	0	9	93
TEAADLCQAFNSTLPTMEQMQK-N4H5F1S1G0	8	7	1	0	0	0	99	2
TEAADLCQAFNSTLPTMEQMQK-N4H5F2S0G0	8	6	0	1	0	0	19	67
TEAADLCQAFNSTLPTMEQMQK-N5H6F0S1G0	8	4	0	1	0	0	0	16
TEAADLCQAFNSTLPTMEQMQK-N5H6F0S2G0	8	6	0	1	0	0	1	11
TEAADLCQAFNSTLPTMEQMQK-N5H6F1S0G0	8	13	1	0	0	0	46	3
TEAADLCQAFNSTLPTMEQMQK-N5H6F1S2G0	8	52	1	0	0	0	14	0
TEAADLCQAFNSTLPTMEQMQK-N5H6F1S3G0	8	0	2	0	0	0	7	3
TEAADLCQAFNSTLPTMEQMQK-N5H6F2S0G0	8	3	0	1	0	0	2	18
TEAADLCQAFNSTLPTMEQMQK-N6H7F0S0G0	8	2	1	0	0	0	20	18
TEAADLCQAFNSTLPTMEQMQK-N6H7F3S2G0	8	8	1	0	0	0	1	0
TEAADLCQAFNSTLPTMEQMQK-N8H9F0S0G0	8	8	1	0	0	0	5	2
TEAGAFEYVADPTFENFTGGVK-N2H8F0S0G0	5	6	0	1	0	0	109	365
TEAGAFEYVADPTFENFTGGVK-N2H9F0S0G0	5	2	0	1	0	0	85	402
TEAGAFEYVADPTFENFTGGVK-N4H4F1S0G0	5	15	2	0	0	0	50	11
TEAGAFEYVADPTFENFTGGVK-N4H5F0S1G0	5	3	0	1	0	0	9	93
TEAGAFEYVADPTFENFTGGVK-N4H5F1S0G0	5	11	2	0	0	0	167	2
TEAGAFEYVADPTFENFTGGVK-N4H5F1S1G0	5	15	1	0	0	0	99	2
TEAGAFEYVADPTFENFTGGVK-N4H5F2S0G0	5	7	0	1	0	0	19	67
TEKEPQSDPVGTCYLSTDNFTR-N2H9F0S0G0	7	4	0	2	0	0	85	402
TEKEPQSDPVGTCYLSTDNFTR-N4H4F1S0G0	7	19	1	0	0	0	50	11
TEKEPQSDPVGTCYLSTDNFTR-N4H5F0S0G0	7	2	1	2	0	0	22	125
TEKEPQSDPVGTCYLSTDNFTR-N4H5F0S1G0	7	7	1	1	0	0	9	93
TEKEPQSDPVGTCYLSTDNFTR-N4H5F1S1G0	7	8	1	0	0	0	99	2
TEKEPQSDPVGTCYLSTDNFTR-N4H5F2S0G0	7	6	1	1	0	0	19	67
TEKEPQSDPVGTCYLSTDNFTR-N4H5F2S1G0	7	12	0	1	0	0	4	24
TEKEPQSDPVGTCYLSTDNFTR-N4H5F3S0G0	7	18	1	0	0	0	87	2
TEKEPQSDPVGTCYLSTDNFTR-N4H6F0S0G0	7	6	1	0	0	0	26	13
TEPPLNATAGDQEEK-N2H3F1S0G0	19	3	2	0	0	0	96	5
TEPPLNATAGDQEEK-N2H4F0S0G0	19	12	2	5	0	0	74	89
TEPPLNATAGDQEEK-N2H4F1S0G0	19	12	1	2	0	0	27	19
TEPPLNATAGDQEEK-N2H5F0S0G0	19	52	4	2	0	0	109	231
TEPPLNATAGDQEEK-N2H5F1S0G0	19	11	4	1	0	0	58	65
TEPPLNATAGDQEEK-N2H6F0S0G0	19	64	2	1	0	0	206	412
TEPPLNATAGDQEEK-N2H7F0S0G0	19	12	0	1	0	0	77	220
TEPPLNATAGDQEEK-N3H3F0S0G0	19	0	0	1	0	0	6	21
TEPPLNATAGDQEEK-N4H3F1S0G0	19	5	1	0	0	0	91	3
TEPPLNATAGDQEEK-N4H4F1S0G0	19	17	1	0	0	0	50	11
TEPPLNATAGDQEEK-N5H3F1S0G0	19	5	2	0	0	0	29	1
TFIFNQTGIEAR-N2H8F0S0G0	0	25	0	2	0	0	109	365
TFIFNQTGIEAR-N2H9F0S0G0	0	22	0	2	0	0	85	402
TGFYGENCTIPEFLTR-N2H8F0S0G0	0	22	0	1	0	0	109	365
TGFYGENCTIPEFLTR-N2H9F0S0G0	0	31	0	2	0	0	85	402
TGNVVQNYWDIHLQAFVQNGTVSK-N2H3F1S0G0	5	4	2	0	0	0	96	5
TGNVVQNYWDIHLQAFVQNGTVSK-N2H4F0S0G0	5	3	1	0	0	0	74	89
TGNVVQNYWDIHLQAFVQNGTVSK-N2H9F0S0G0	5	3	0	1	0	0	85	402
TGNVVQNYWDIHLQAFVQNGTVSK-N4H5F0S1G0	5	6	0	1	0	0	9	93
TGNVVQNYWDIHLQAFVQNGTVSK-N4H5F3S0G0	5	25	1	0	0	0	87	2
TGNVVQNYWDIHLQAFVQNGTVSK-N4H5F3S1G0	5	15	1	0	0	0	27	1
TGPVVEESGSLLLEYVNGSACTTSDGR-N2H6F0S0G0	4	26	0	1	0	0	206	412
TGPVVEESGSLLLEYVNGSACTTSDGR-N2H9F0S0G0	4	6	0	2	0	0	85	402
TGPVVEESGSLLLEYVNGSACTTSDGR-N4H5F0S0G0	4	4	0	1	0	0	22	125
TGPVVEESGSLLLEYVNGSACTTSDGR-N4H5F0S1G0	4	6	0	1	0	0	9	93
TGPVVEESGSLLLEYVNGSACTTSDGR-N4H5F1S0G0	4	3	1	0	0	0	167	2
TGPVVEESGSLLLEYVNGSACTTSDGR-N4H5F1S1G0	4	19	1	0	0	0	99	2
TGPVVEESGSLLLEYVNGSACTTSDGR-N4H5F2S0G0	4	6	0	2	0	0	19	67
TGPVVEESGSLLLEYVNGSACTTSDGR-N4H5F3S0G0	4	43	1	0	0	0	87	2
TGPVVEESGSLLLEYVNGSACTTSDGR-N6H7F0S0G0	4	53	1	0	0	0	20	18
THLTCSLNSSGVDIIGHR-N2H5F0S0G0	32	7	0	1	0	0	109	231
THLTCSLNSSGVDIIGHR-N2H5F1S0G0	32	17	0	1	0	0	58	65
THLTCSLNSSGVDIIGHR-N2H6F0S0G0	32	16	1	2	0	0	206	412
THLTCSLNSSGVDIIGHR-N2H8F0S0G0	32	3	0	1	0	0	109	365
THLTCSLNSSGVDIIGHR-N2H9F0S0G0	32	0	0	1	0	0	85	402
THLTCSLNSSGVDIIGHR-N4H3F1S0G0	32	8	2	0	0	0	91	3
THLTCSLNSSGVDIIGHR-N4H5F0S0G0	32	2	0	1	0	0	22	125
THLTCSLNSSGVDIIGHR-N4H5F1S0G0	32	64	1	0	0	0	167	2
THLTCSLNSSGVDIIGHR-N4H5F1S1G0	32	4	1	0	1	0	99	2
THLTCSLNSSGVDIIGHR-N4H5F2S0G0	32	5	0	2	0	0	19	67
THLTCSLNSSGVDIIGHR-N4H5F3S0G0	32	7	2	0	0	0	87	2
THLTCSLNSSGVDIIGHR-N4H5F3S1G0	32	6	1	0	0	0	27	1
THLTCSLNSSGVDIIGHR-N4H5F3S2G0	32	5	0	1	0	0	0	1
THLTCSLNSSGVDIIGHR-N4H6F0S0G0	32	6	1	0	0	0	26	13
THLTCSLNSSGVDIIGHR-N5H3F1S0G0	32	10	1	0	0	0	29	1
THLTCSLNSSGVDIIGHR-N5H6F0S2G0	32	4	0	1	0	0	1	11
THLTCSLNSSGVDIIGHR-N5H6F1S0G0	32	6	2	0	0	0	46	3
THLTCSLNSSGVDIIGHR-N5H6F1S1G0	32	17	1	0	0	0	20	0
THLTCSLNSSGVDIIGHR-N5H6F1S2G0	32	2	2	0	0	0	14	0
THLTCSLNSSGVDIIGHR-N5H6F1S3G0	32	16	2	1	0	0	7	3
THLTCSLNSSGVDIIGHR-N5H6F2S1G0	32	9	0	1	0	0	1	8
THLTCSLNSSGVDIIGHR-N5H6F2S2G0	32	14	0	1	0	0	0	2
THLTCSLNSSGVDIIGHR-N5H6F3S0G0	32	52	1	0	0	0	22	1
THLTCSLNSSGVDIIGHR-N5H6F4S0G0	32	12	0	1	0	0	0	9
THLTCSLNSSGVDIIGHR-N6H7F0S1G0	32	16	0	2	0	0	1	7
THLTCSLNSSGVDIIGHR-N6H7F0S2G0	32	17	0	1	0	0	0	4
THLTCSLNSSGVDIIGHR-N6H7F0S3G0	32	15	0	1	0	0	0	2
THLTCSLNSSGVDIIGHR-N6H7F1S2G0	32	4	2	0	1	0	8	2
THLTCSLNSSGVDIIGHR-N6H7F1S3G0	32	22	1	0	1	0	1	0
THLTCSLNSSGVDIIGHR-N6H7F2S1G0	32	6	0	2	0	0	0	7
THLTCSLNSSGVDIIGHR-N6H7F2S2G0	32	16	0	1	0	0	0	3
THLTCSLNSSGVDIIGHR-N6H7F3S1G0	32	5	2	0	1	0	6	4
THLTCSLNSSGVDIIGHR-N7H8F0S1G0	32	16	0	1	0	0	1	4
THLTCSLNSSGVDIIGHR-N7H8F0S2G0	32	11	0	2	0	0	0	3
THLTCSLNSSGVDIIGHR-N7H8F1S0G0	32	17	1	0	0	0	2	0
THLTCSLNSSGVDIIGHR-N7H8F1S1G0	32	31	1	0	1	0	2	0
THLTCSLNSSGVDIIGHR-N7H8F1S2G0	32	53	1	0	0	0	3	0
THLTCSLNSSGVDIIGHR-N7H8F2S0G0	32	8	0	1	0	0	2	3
THLTCSLNSSGVDIIGHR-N7H8F2S2G0	32	0	0	1	0	0	0	1
THLTCSLNSSGVDIIGHR-N7H8F3S0G0	32	11	1	0	0	0	3	1
THLTCSLNSSGVDIIGHR-N7H8F4S0G0	32	2	0	1	0	0	0	1
THLTCSLNSSGVDIIGHR-N7H8F5S0G0	32	64	1	0	0	0	1	0
THLTCSLNSSGVDIIGHR-N8H9F0S0G0	32	7	1	0	0	0	5	2
THLTCSLNSSGVDIIGHR-N8H9F0S1G0	32	16	0	1	0	0	1	1
THLTCSLNSSGVDIIGHR-N8H9F0S2G0	32	9	0	1	0	0	0	1
THLTCSLNSSGVDIIGHR-N8H9F1S2G0	32	7	1	0	0	0	1	0
THLTCSLNSSGVDIIGHR-N8H9F2S0G0	32	0	0	1	0	0	0	1
THLTCSLNSSGVDIIGHR-N8H9F3S1G0	32	52	1	0	0	0	1	0
THLTCSLNSSGVDIIGHR-N8H9F3S2G0	32	5	1	0	0	0	1	0
THPEDINATSTIDDDVSSGSSSEK-N2H10F0S0G0	6	4	0	1	0	0	4	72
THPEDINATSTIDDDVSSGSSSEK-N2H5F0S0G0	6	7	0	2	0	0	109	231
THPEDINATSTIDDDVSSGSSSEK-N2H6F0S0G0	6	17	0	1	0	0	206	412
THPEDINATSTIDDDVSSGSSSEK-N2H7F0S0G0	6	7	0	3	0	0	77	220
THPEDINATSTIDDDVSSGSSSEK-N2H8F0S0G0	6	2	0	2	0	0	109	365
THPEDINATSTIDDDVSSGSSSEK-N2H9F0S0G0	6	7	0	1	0	0	85	402
THPEDINATSTIDDDVSSGSSSEK-N4H5F0S0G0	6	4	0	1	0	0	22	125
THPEDINATSTIDDDVSSGSSSEK-N4H5F0S1G0	6	2	0	1	0	0	9	93
THPEDINATSTIDDDVSSGSSSEK-N4H5F0S2G0	6	7	0	1	0	0	3	26
THPEDINATSTIDDDVSSGSSSEK-N4H5F1S0G0	6	16	1	0	0	0	167	2
THPEDINATSTIDDDVSSGSSSEK-N4H5F1S1G0	6	9	1	0	0	0	99	2
THPEDINATSTIDDDVSSGSSSEK-N4H5F2S0G0	6	7	0	1	0	0	19	67
THPEDINATSTIDDDVSSGSSSEK-N4H5F2S1G0	6	12	0	1	0	0	4	24
THPEDINATSTIDDDVSSGSSSEK-N4H5F3S0G0	6	19	1	0	0	0	87	2
THPEDINATSTIDDDVSSGSSSEK-N4H5F3S1G0	6	10	1	0	0	0	27	1
THPEDINATSTIDDDVSSGSSSEK-N5H6F0S1G0	6	4	0	1	0	0	0	16
THPEDINATSTIDDDVSSGSSSEK-N5H6F2S0G0	6	2	0	2	0	0	2	18
THPEDINATSTIDDDVSSGSSSEK-N5H6F2S1G0	6	7	0	1	0	0	1	8
THPEDINATSTIDDDVSSGSSSEK-N6H7F0S2G0	6	18	0	1	0	0	0	4
THPEDINATSTIDDDVSSGSSSEK-N6H7F0S3G0	6	15	0	1	0	0	0	2
THPEDINATSTIDDDVSSGSSSEK-N6H7F1S2G0	6	3	1	0	0	0	8	2
THPEDINATSTIDDDVSSGSSSEK-N6H7F2S0G0	6	8	0	1	0	0	0	12
THPEDINATSTIDDDVSSGSSSEK-N6H7F2S2G0	6	19	0	1	0	0	0	3
THPEDINATSTIDDDVSSGSSSEK-N8H9F0S0G0	6	8	1	0	0	0	5	2
TILPAAAQDVYYRDEIGNVSTSHLLILDDSVEMEIRPR-N2H4F0S0G0	5	2	0	2	0	0	74	89
TILPAAAQDVYYRDEIGNVSTSHLLILDDSVEMEIRPR-N2H5F0S0G0	5	25	1	2	0	0	109	231
TILPAAAQDVYYRDEIGNVSTSHLLILDDSVEMEIRPR-N2H6F0S0G0	5	6	4	2	0	0	206	412
TILPAAAQDVYYRDEIGNVSTSHLLILDDSVEMEIRPR-N2H7F0S0G0	5	23	0	2	0	0	77	220
TILPAAAQDVYYRDEIGNVSTSHLLILDDSVEMEIRPR-N2H8F0S0G0	5	2	0	2	0	0	109	365
TILVDNNTWNNTHISR-N2H10F0S0G0	11	3	0	5	0	0	4	72
TILVDNNTWNNTHISR-N2H3F0S0G0	11	2	0	1	0	0	34	60
TILVDNNTWNNTHISR-N2H4F0S0G0	11	3	1	0	0	0	74	89
TILVDNNTWNNTHISR-N2H5F0S0G0	11	26	1	2	0	0	109	231
TILVDNNTWNNTHISR-N2H6F0S0G0	11	17	0	1	0	0	206	412
TILVDNNTWNNTHISR-N2H7F0S0G0	11	0	1	1	0	0	77	220
TILVDNNTWNNTHISR-N2H8F0S0G0	11	6	0	5	0	0	109	365
TILVDNNTWNNTHISR-N2H9F0S0G0	11	13	5	6	0	0	85	402
TILVDNNTWNNTHISR-N4H5F0S1G0	11	6	0	3	0	0	9	93
TILVDNNTWNNTHISR-N4H5F1S1G0	11	5	0	1	0	0	99	2
TILVDNNTWNNTHISR-N4H5F2S0G0	11	5	3	2	0	0	19	67
TILVDNNTWNNTHISR-N5H4F0S0G0	11	5	0	1	0	0	22	59
TILVDNNTWNNTHISR-N5H5F0S0G0	11	0	0	5	0	0	18	62
TILVDNNTWNNTHISR-N5H6F0S0G0	11	6	0	1	0	0	9	37
TILVDNNTWNNTHISR-N6H4F1S0G0	11	6	0	1	0	0	8	5
TILVDNNTWNNTHISR-N7H8F3S0G0	11	9	0	1	0	0	3	1
TLAEMSDNTTIFK-N2H5F0S0G0	2	2	0	2	0	0	109	231
TLAEMSDNTTIFK-N2H5F1S0G0	2	6	1	1	0	1	58	65
TLAEMSDNTTIFK-N2H6F0S0G0	2	52	1	1	0	0	206	412
TLAEMSDNTTIFK-N2H8F0S0G0	2	22	0	1	0	0	109	365
TLAEMSDNTTIFK-N2H9F0S0G0	2	10	0	1	0	0	85	402
TLEGENQTSLEIEDLNRK-N2H5F0S0G0	0	3	0	1	0	0	109	231
TLEGENQTSLEIEDLNRK-N2H6F0S0G0	0	11	0	2	0	0	206	412
TLEGENQTSLEIEDLNRK-N2H8F0S0G0	0	5	0	1	0	0	109	365
TLEGENQTSLEIEDLNRK-N2H9F0S0G0	0	6	0	2	0	0	85	402
TLEGENQTSLEIEDLNR-N2H3F0S0G0	6	3	0	1	0	0	34	60
TLEGENQTSLEIEDLNR-N2H4F0S0G0	6	2	0	1	0	0	74	89
TLEGENQTSLEIEDLNR-N2H5F0S0G0	6	15	0	1	0	0	109	231
TLEGENQTSLEIEDLNR-N2H5F1S0G0	6	11	0	2	0	0	58	65
TLEGENQTSLEIEDLNR-N2H6F0S0G0	6	15	0	1	0	0	206	412
TLEGENQTSLEIEDLNR-N2H7F0S0G0	6	31	0	2	0	0	77	220
TLEGENQTSLEIEDLNR-N2H8F0S0G0	6	5	0	1	0	0	109	365
TLEGENQTSLEIEDLNR-N2H9F0S0G0	6	5	0	2	0	0	85	402
TLEGENQTSLEIEDLNR-N4H5F0S0G0	6	2	0	2	0	0	22	125
TLEGENQTSLEIEDLNR-N5H3F1S0G0	6	20	1	0	0	0	29	1
TLEGENQTSLEIEDLNR-N5H4F0S0G0	6	5	0	1	0	0	22	59
TLEGENQTSLEIEDLNR-N5H6F1S0G0	6	15	1	0	0	0	46	3
TLEGENQTSLEIEDLNR-N5H6F1S1G0	6	9	2	0	0	0	20	0
TLEGENQTSLEIEDLNR-N5H6F3S0G0	6	53	2	0	0	0	22	1
TLEGENQTSLEIEDLNR-N6H7F0S0G0	6	12	0	2	0	0	20	18
TLFRPPENCNETSK-N2H4F0S0G0	0	3	0	1	0	0	74	89
TLFRPPENCNETSK-N2H5F0S0G0	0	8	0	1	0	0	109	231
TLFRPPENCNETSK-N2H6F0S0G0	0	22	0	2	0	0	206	412
TLFRPPENCNETSK-N2H7F0S0G0	0	4	0	2	0	0	77	220
TLFRPPENCNETSK-N2H8F0S0G0	0	6	0	1	0	0	109	365
TLFRPPENCNETSK-N2H9F0S0G0	0	9	0	1	0	0	85	402
TLLGYYNQSEGGSHTIQR-N2H10F0S0G0	32	5	1	0	0	0	4	72
TLLGYYNQSEGGSHTIQR-N2H3F0S0G0	32	16	0	2	0	0	34	60
TLLGYYNQSEGGSHTIQR-N2H3F1S0G0	32	5	1	0	0	0	96	5
TLLGYYNQSEGGSHTIQR-N2H4F0S0G0	32	2	0	1	0	0	74	89
TLLGYYNQSEGGSHTIQR-N2H5F0S0G0	32	3	2	1	0	0	109	231
TLLGYYNQSEGGSHTIQR-N2H5F1S0G0	32	9	2	3	0	0	58	65
TLLGYYNQSEGGSHTIQR-N2H6F0S0G0	32	16	1	2	0	0	206	412
TLLGYYNQSEGGSHTIQR-N2H7F0S0G0	32	26	1	3	0	0	77	220
TLLGYYNQSEGGSHTIQR-N2H8F0S0G0	32	31	3	3	0	0	109	365
TLLGYYNQSEGGSHTIQR-N2H9F0S0G0	32	2	1	3	0	0	85	402
TLLGYYNQSEGGSHTIQR-N4H3F1S0G0	32	9	1	0	0	0	91	3
TLLGYYNQSEGGSHTIQR-N4H4F1S0G0	32	9	2	2	0	0	50	11
TLLGYYNQSEGGSHTIQR-N4H5F0S0G0	32	2	0	1	0	0	22	125
TLLGYYNQSEGGSHTIQR-N4H5F0S1G0	32	6	0	3	0	0	9	93
TLLGYYNQSEGGSHTIQR-N4H5F0S2G0	32	7	0	1	0	0	3	26
TLLGYYNQSEGGSHTIQR-N4H5F1S0G0	32	22	1	1	0	0	167	2
TLLGYYNQSEGGSHTIQR-N4H5F1S1G0	32	6	1	0	0	0	99	2
TLLGYYNQSEGGSHTIQR-N4H5F1S2G0	32	6	1	0	0	0	37	0
TLLGYYNQSEGGSHTIQR-N4H5F2S0G0	32	6	0	2	0	0	19	67
TLLGYYNQSEGGSHTIQR-N4H5F3S0G0	32	11	1	0	0	0	87	2
TLLGYYNQSEGGSHTIQR-N4H5F3S1G0	32	7	1	0	0	0	27	1
TLLGYYNQSEGGSHTIQR-N4H6F0S0G0	32	5	0	2	0	0	26	13
TLLGYYNQSEGGSHTIQR-N5H4F0S0G0	32	3	0	4	0	0	22	59
TLLGYYNQSEGGSHTIQR-N5H5F0S0G0	32	2	1	2	0	0	18	62
TLLGYYNQSEGGSHTIQR-N5H5F1S0G0	32	8	1	1	0	0	9	4
TLLGYYNQSEGGSHTIQR-N5H6F0S0G0	32	5	3	5	0	0	9	37
TLLGYYNQSEGGSHTIQR-N5H6F0S1G0	32	3	0	2	0	0	0	16
TLLGYYNQSEGGSHTIQR-N5H6F0S2G0	32	6	0	1	0	0	1	11
TLLGYYNQSEGGSHTIQR-N5H6F1S0G0	32	14	1	2	0	0	46	3
TLLGYYNQSEGGSHTIQR-N5H6F1S2G0	32	16	1	0	0	0	14	0
TLLGYYNQSEGGSHTIQR-N5H6F2S0G0	32	2	1	1	0	0	2	18
TLLGYYNQSEGGSHTIQR-N5H6F2S1G0	32	15	0	2	0	0	1	8
TLLGYYNQSEGGSHTIQR-N6H5F1S0G0	32	11	0	1	0	0	0	7
TLLGYYNQSEGGSHTIQR-N6H6F0S0G0	32	15	0	1	0	0	1	6
TLLGYYNQSEGGSHTIQR-N6H7F0S0G0	32	12	2	0	0	0	20	18
TLLGYYNQSEGGSHTIQR-N7H6F0S0G0	32	8	1	0	0	0	4	1
TLLGYYNQSEGGSHTIQR-N7H8F0S0G0	32	31	1	0	0	0	5	6
TLSIYNFSAPVLTLSQQEVSEGSQVTVK-N4H5F0S1G0	6	23	0	1	0	0	9	93
TLSIYNFSAPVLTLSQQEVSEGSQVTVK-N4H5F1S1G0	6	9	1	0	0	0	99	2
TLSIYNFSAPVLTLSQQEVSEGSQVTVK-N4H5F1S2G0	6	7	1	0	0	0	37	0
TLSIYNFSAPVLTLSQQEVSEGSQVTVK-N4H5F3S0G0	6	19	1	0	0	0	87	2
TLSIYNFSAPVLTLSQQEVSEGSQVTVK-N5H6F0S2G0	6	8	0	1	0	0	1	11
TLSIYNFSAPVLTLSQQEVSEGSQVTVK-N5H6F1S3G0	6	6	1	0	0	0	7	3
TLSIYNFSAPVLTLSQQEVSEGSQVTVK-N5H6F2S1G0	6	8	0	1	0	0	1	8
TLSIYNFSAPVLTLSQQEVSEGSQVTVK-N5H6F4S0G0	6	10	0	1	0	0	0	9
TLSIYNFSAPVLTLSQQEVSEGSQVTVK-N6H7F0S0G0	6	43	1	0	0	0	20	18
TLSIYNFSAPVLTLSQQEVSEGSQVTVK-N6H7F4S1G0	6	15	0	1	0	0	0	2
TLSIYNFSAPVLTLSQQEVSEGSQVTVK-N7H8F0S1G0	6	16	1	0	0	0	1	4
TLSPTGNISSAPR-N2H5F0S0G0	3	7	1	1	0	0	109	231
TLSPTGNISSAPR-N2H6F0S0G0	3	6	2	1	0	0	206	412
TMVFPVMYLNESVLIDKETASR-N2H10F0S0G0	5	3	0	2	0	0	4	72
TMVFPVMYLNESVLIDKETASR-N2H6F0S0G0	5	25	0	1	0	0	206	412
TMVFPVMYLNESVLIDKETASR-N2H8F0S0G0	5	31	3	3	0	0	109	365
TMVFPVMYLNESVLIDKETASR-N2H9F0S0G0	5	2	2	1	0	0	85	402
TMVFPVMYLNESVLIDKETASR-N4H5F0S1G0	5	4	0	1	0	0	9	93
TMVFPVMYLNESVLIDKETASR-N4H5F2S0G0	5	7	0	1	0	0	19	67
TMVFPVMYLNESVLIDKETASR-N5H6F0S0G0	5	6	0	1	0	0	9	37
TMVFPVMYLNESVLIDK-N2H10F0S0G0	5	3	0	2	0	0	4	72
TMVFPVMYLNESVLIDK-N2H5F0S0G0	5	9	0	2	0	0	109	231
TMVFPVMYLNESVLIDK-N2H7F0S0G0	5	7	0	1	0	0	77	220
TMVFPVMYLNESVLIDK-N2H8F0S0G0	5	26	2	3	0	0	109	365
TMVFPVMYLNESVLIDK-N2H9F0S0G0	5	0	2	4	0	0	85	402
TMVFPVMYLNESVLIDK-N5H4F0S0G0	5	5	0	1	0	0	22	59
TMVFPVMYLNESVLIDK-N5H5F0S0G0	5	10	1	2	0	0	18	62
TMVFPVMYLNESVLIDK-N5H6F0S0G0	5	6	0	1	0	0	9	37
TNATCSVNVDSCLVAVSGR-N4H5F0S0G0	0	5	0	1	0	0	22	125
TNATCSVNVDSCLVAVSGR-N4H5F0S1G0	0	7	0	1	0	0	9	93
TNATCSVNVDSCLVAVSGR-N4H5F2S0G0	0	8	0	1	0	0	19	67
TNNLTDTQLAQEYLYR-N2H8F0S0G0	0	26	0	2	0	0	109	365
TNNLTDTQLAQEYLYR-N2H9F0S0G0	0	26	0	1	0	0	85	402
[truncated: 636 more rows]

## Sheet: Table S5b
Table S5b Identified glycoproteins with one-step enrichment method from WT and FUT8-/- CHO cells
Protein Name	WT	Fut8-/-	normalized WT	Normalized Fut8-/-	fold change
peptidyl-prolyl cis-trans isomerase FKBP10	75	118	110.769	118	1.06528
peptidyl-prolyl cis-trans isomerase FKBP9	57	105	84.1841	105	1.24727
endoplasmin	49	80	72.3688	80	1.10545
MHC class I antigen Hm1-C5	37	68	54.6458	68	1.24438
lysosome-associated membrane glycoprotein 1	60	56	88.6149	56	0.631948
lysosome membrane protein 2	19	53	28.0614	53	1.88872
laminin subunit beta-1	19	52	28.0614	52	1.85308
laminin subunit gamma-1	13	50	19.1999	50	2.60418
basigin	47	50	69.415	50	0.720305
laminin subunit alpha-5	38	49	56.1228	49	0.873086
lysosomal protective protein	17	48	25.1076	48	1.91178
integrin alpha-5	38	48	56.1228	48	0.855268
hypoxia up-regulated protein 1	44	48	64.9842	48	0.738641
intercellular adhesion molecule 1	56	45	82.7072	45	0.544088
dolichyl-diphosphooligosaccharide--protein glycosyltransferase subunit STT3A	11	44	16.2461	44	2.70835
lysosomal alpha-glucosidase	35	43	51.692	43	0.83185
basement membrane-specific heparan sulfate proteoglycan core protein	40	42	59.0766	42	0.710942
nicastrin	10	41	14.7691	41	2.77606
fibronectin	53	40	78.2765	40	0.511009
prolow-density lipoprotein receptor-related protein 1	60	39	88.6149	39	0.440107
lysosome-associated membrane glycoprotein 2	40	37	59.0766	37	0.626306
prosaposin	66	33	97.4764	33	0.338544
lysosomal acid lipase/cholesteryl ester hydrolase	18	32	26.5845	32	1.20371
cation-independent mannose-6-phosphate receptor	35	31	51.692	31	0.599706
EMILIN-1	6	30	8.86149	30	3.38544
CD44 antigen	14	29	20.6768	29	1.40254
reticulocalbin-1-like	33	29	48.7382	29	0.595016
dolichyl-diphosphooligosaccharide--protein glycosyltransferase subunit STT3B	8	26	11.8153	26	2.20053
sodium/potassium-transporting ATPase subunit beta-3	33	26	48.7382	26	0.533463
reticulocalbin-3	58	26	85.6611	26	0.303522
lumican	8	25	11.8153	25	2.1159
integrin beta-1	46	24	67.9381	24	0.353263
plexin-B2	18	23	26.5845	23	0.865167
calumenin	40	22	59.0766	22	0.372398
prolyl 3-hydroxylase 3	4	21	5.90766	21	3.55471
nodal modulator 1	6	21	8.86149	21	2.36981
dolichyl-diphosphooligosaccharide--protein glycosyltransferase subunit 1	10	21	14.7691	21	1.42188
procollagen galactosyltransferase 1	4	20	5.90766	20	3.38544
protein sel-1 homolog 1	6	20	8.86149	20	2.25696
cathepsin L1	14	20	20.6768	20	0.967267
translocon-associated protein subunit beta	14	20	20.6768	20	0.967267
neuroplastin	4	19	5.90766	19	3.21616
decorin	5	17	7.38457	17	2.3021
contactin-associated protein 1	2	16	2.95383	16	5.4167
translocon-associated protein subunit alpha	5	16	7.38457	16	2.16668
glucosylceramidase	6	16	8.86149	16	1.80557
cathepsin D	14	16	20.6768	16	0.773814
lactadherin	3	15	4.43074	15	3.38544
prolyl 4-hydroxylase subunit alpha-1	3	15	4.43074	15	3.38544
acid ceramidase	12	15	17.723	15	0.846359
chondroitin sulfate proteoglycan 4	17	15	25.1076	15	0.59743
dipeptidyl peptidase 2	0	15	0	15	0
laminin subunit alpha-2	0	14	0	14	0
galectin-3-binding protein	3	13	4.43074	13	2.93404
palmitoyl-protein thioesterase 1	4	13	5.90766	13	2.20053
Golgi apparatus protein 1	18	13	26.5845	13	0.489007
collagen alpha-1(V) chain	0	13	0	13	0
thrombospondin-1	0	13	0	13	0
voltage-dependent calcium channel subunit alpha-2/delta-1	2	12	2.95383	12	4.06252
disintegrin and metalloproteinase domain-containing protein 10	6	12	8.86149	12	1.35417
prenylcysteine oxidase 1	9	12	13.2922	12	0.902783
prolyl 3-hydroxylase 1	12	12	17.723	12	0.677087
lysosomal alpha-mannosidase	2	10	2.95383	10	3.38544
vitamin K-dependent gamma-carboxylase	2	10	2.95383	10	3.38544
torsin-1A-interacting protein 2	3	10	4.43074	10	2.25696
protein disulfide-isomerase TMX3	4	10	5.90766	10	1.69272
peptidyl-prolyl cis-trans isomerase FKBP14	7	10	10.3384	10	0.967267
inhibitor of nuclear factor kappa-B kinase-interacting protein	9	10	13.2922	10	0.752319
collagen alpha-1(XII) chain	0	10	0	10	0
leucyl-cystinyl aminopeptidase	0	10	0	10	0
procollagen-lysine,2-oxoglutarate 5-dioxygenase 2	0	10	0	10	0
N-acetylglucosamine-6-sulfatase	2	9	2.95383	9	3.04689
torsin-1A-interacting protein 1	2	9	2.95383	9	3.04689
phospholipid transfer protein	6	9	8.86149	9	1.01563
synaptonemal complex protein SC65	8	9	11.8153	9	0.761723
cathepsin Z	9	9	13.2922	9	0.677087
thioredoxin domain-containing protein 15	0	9	0	9	0
cleft lip and palate transmembrane protein 1	2	8	2.95383	8	2.70835
signal peptide peptidase-like 2A	3	8	4.43074	8	1.80557
beta-galactosidase	4	8	5.90766	8	1.35417
cysteine-rich with EGF-like domain protein 2	4	8	5.90766	8	1.35417
procollagen-lysine,2-oxoglutarate 5-dioxygenase 1	4	8	5.90766	8	1.35417
endoplasmic reticulum-Golgi intermediate compartment protein 3	5	8	7.38457	8	1.08334
gamma-glutamyltransferase 7	5	8	7.38457	8	1.08334
cation-dependent mannose-6-phosphate receptor	8	8	11.8153	8	0.677087
integrin alpha-3	12	8	17.723	8	0.451391
endoplasmic reticulum aminopeptidase 1	0	8	0	8	0
epididymis-specific alpha-mannosidase	0	8	0	8	0
ER membrane protein complex subunit 10	3	7	4.43074	7	1.57987
integrin beta-5	3	7	4.43074	7	1.57987
tripeptidyl-peptidase 1	3	7	4.43074	7	1.57987
alpha-L-iduronidase	4	7	5.90766	7	1.1849
transmembrane emp24 domain-containing protein 9	5	7	7.38457	7	0.947922
adipocyte plasma membrane-associated protein	6	7	8.86149	7	0.789935
ERO1-like protein alpha	6	7	8.86149	7	0.789935
CD276 antigen	11	7	16.2461	7	0.430874
endoplasmic reticulum-Golgi intermediate compartment protein 2	0	7	0	7	0
leukocyte surface antigen CD47	0	7	0	7	0
lipoprotein lipase	0	7	0	7	0
olfactomedin-like protein 2B	0	7	0	7	0
periostin	0	7	0	7	0
tubulointerstitial nephritis antigen-like	0	7	0	7	0
beta-hexosaminidase subunit beta	2	6	2.95383	6	2.03126
collagen alpha-1(VI) chain	2	6	2.95383	6	2.03126
follistatin-related protein 1	2	6	2.95383	6	2.03126
protein O-linked-mannose beta-1,4-N-acetylglucosaminyltransferase 2	2	6	2.95383	6	2.03126
beta-hexosaminidase subunit alpha	3	6	4.43074	6	1.35417
carboxypeptidase D	3	6	4.43074	6	1.35417
deoxyribonuclease-2-alpha	3	6	4.43074	6	1.35417
transmembrane glycoprotein NMB	3	6	4.43074	6	1.35417
ER membrane protein complex subunit 1	4	6	5.90766	6	1.01563
glucoside xylosyltransferase 1	4	6	5.90766	6	1.01563
nicalin	4	6	5.90766	6	1.01563
cartilage-associated protein	5	6	7.38457	6	0.812505
mammalian ependymin-related protein 1	5	6	7.38457	6	0.812505
tyrosine-protein phosphatase non-receptor type substrate 1	5	6	7.38457	6	0.812505
CD166 antigen	43	6	63.5073	6	0.0944773
dickkopf-related protein 3	0	6	0	6	0
dolichyl-diphosphooligosaccharide--protein glycosyltransferase subunit 2	0	6	0	6	0
GPI transamidase component PIG-T	0	6	0	6	0
membralin	0	6	0	6	0
neuronal pentraxin receptor	0	6	0	6	0
torsin-3A	0	6	0	6	0
transmembrane protein 231	0	6	0	6	0
protein FAM234A	2	5	2.95383	5	1.69272
transmembrane protein 131	2	5	2.95383	5	1.69272
Niemann-Pick C1 protein	4	5	5.90766	5	0.846359
gamma-interferon-inducible lysosomal thiol reductase	7	5	10.3384	5	0.483634
contactin-1	0	5	0	5	0
lipase maturation factor 1	0	5	0	5	0
P2X purinoceptor 4	0	5	0	5	0
peroxidasin homolog	0	5	0	5	0
protocadherin Fat 1	0	5	0	5	0
semaphorin-4B	0	5	0	5	0
soluble calcium-activated nucleotidase 1	0	5	0	5	0
thrombospondin-3	0	5	0	5	0
transmembrane protein 9	0	5	0	5	0
beta-glucuronidase	2	4	2.95383	4	1.35417
dyslexia-associated protein KIAA0319-like protein homolog	3	4	4.43074	4	0.902783
inositol 1,4,5-trisphosphate receptor-interacting protein	3	4	4.43074	4	0.902783
glucosidase 2 subunit beta	4	4	5.90766	4	0.677087
glutamate carboxypeptidase 2	4	4	5.90766	4	0.677087
LEM domain-containing protein 2	4	4	5.90766	4	0.677087
prolyl 4-hydroxylase subunit alpha-2	6	4	8.86149	4	0.451391
all-trans retinoic acid-induced differentiation factor	0	4	0	4	0
cathepsin F	0	4	0	4	0
clusterin	0	4	0	4	0
cyclic AMP-dependent transcription factor ATF-6 alpha	0	4	0	4	0
endoplasmic reticulum metallopeptidase 1	0	4	0	4	0
ER degradation-enhancing alpha-mannosidase-like protein 3	0	4	0	4	0
GPI transamidase component PIG-S	0	4	0	4	0
heat shock protein HSP 90-beta	0	4	0	4	0
prostaglandin G/H synthase 2	0	4	0	4	0
putative phospholipase B-like 2	0	4	0	4	0
sialidase-1	0	4	0	4	0
pro-cathepsin H	2	3	2.95383	3	1.01563
sortilin	2	3	2.95383	3	1.01563
SUN domain-containing protein 2	2	3	2.95383	3	1.01563
transmembrane protein 245	2	3	2.95383	3	1.01563
alpha-2-macroglobulin receptor-associated protein	3	3	4.43074	3	0.677087
SUN domain-containing protein 1	3	3	4.43074	3	0.677087
transmembrane and TPR repeat-containing protein 3	4	3	5.90766	3	0.507815
glycosylated lysosomal membrane protein	5	3	7.38457	3	0.406252
VIP36-like protein	7	3	10.3384	3	0.29018
complement component receptor 1-like protein	8	3	11.8153	3	0.253908
KDEL motif-containing protein 2	8	3	11.8153	3	0.253908
alpha-(1,3)-fucosyltransferase 11	0	3	0	3	0
amyloid beta A4 protein	0	3	0	3	0
angiopoietin-4	0	3	0	3	0
CD151 antigen	0	3	0	3	0
CD59 glycoprotein	0	3	0	3	0
hyaluronidase-2	0	3	0	3	0
insulin-like growth factor 1 receptor	0	3	0	3	0
matrix metalloproteinase-9	0	3	0	3	0
MLV-related proviral Env polyprotein-like	0	3	0	3	0
protein sel-1 homolog 3	0	3	0	3	0
semaphorin-3C	0	3	0	3	0
sulfatase-modifying factor 1	0	3	0	3	0
tectonic-1	0	3	0	3	0
transforming growth factor beta-1	0	3	0	3	0
transmembrane 9 superfamily member 3	0	3	0	3	0
transmembrane protein 2	0	3	0	3	0
trophoblast glycoprotein	0	3	0	3	0
tumor suppressor candidate 3	0	3	0	3	0
CD109 antigen	2	2	2.95383	2	0.677087
IgG receptor FcRn large subunit p51	2	2	2.95383	2	0.677087
immunoglobulin superfamily member 8	3	2	4.43074	2	0.451391
nucleotide exchange factor SIL1	3	2	4.43074	2	0.451391
platelet glycoprotein 4	3	2	4.43074	2	0.451391
4F2 cell-surface antigen heavy chain	4	2	5.90766	2	0.338544
cysteine-rich with EGF-like domain protein 1	6	2	8.86149	2	0.225696
bone marrow stromal antigen 2	7	2	10.3384	2	0.193453
vesicular integral-membrane protein VIP36	21	2	31.0152	2	0.0644845
2-oxoglutarate and iron-dependent oxygenase domain-containing protein 3	0	2	0	2	0
ATP-binding cassette sub-family A member 1	0	2	0	2	0
C-C motif chemokine 2	0	2	0	2	0
ceroid-lipofuscinosis neuronal protein 5	0	2	0	2	0
CMP-N-acetylneuraminate-beta-galactosamide-alpha-2,3-sialyltransferase 1	0	2	0	2	0
collagen alpha-1(XVI) chain	0	2	0	2	0
disintegrin and metalloproteinase domain-containing protein 17	0	2	0	2	0
ectonucleoside triphosphate diphosphohydrolase 5	0	2	0	2	0
GPI inositol-deacylase	0	2	0	2	0
group XV phospholipase A2	0	2	0	2	0
interleukin-10 receptor subunit beta	0	2	0	2	0
interleukin-6 receptor subunit beta	0	2	0	2	0
laminin subunit beta-2	0	2	0	2	0
macrophage colony-stimulating factor 1	0	2	0	2	0
neuroblastoma suppressor of tumorigenicity 1	0	2	0	2	0
neutral cholesterol ester hydrolase 1	0	2	0	2	0
olfactomedin-like protein 3	0	2	0	2	0
peptidyl-prolyl cis-trans isomerase FKBP7	0	2	0	2	0
probable C-mannosyltransferase DPY19L3	0	2	0	2	0
proteinase-activated receptor 1	0	2	0	2	0
sodium/hydrogen exchanger 1	0	2	0	2	0
sphingomyelin phosphodiesterase	0	2	0	2	0
thrombomodulin	0	2	0	2	0
transforming growth factor beta-3	0	2	0	2	0
transmembrane protein 106A	0	2	0	2	0
transmembrane protein 62	0	2	0	2	0
tumor necrosis factor ligand superfamily member 9	0	2	0	2	0
vasorin	0	2	0	2	0
V-type proton ATPase subunit S1	0	2	0	2	0
ephrin type-A receptor 2	11	0	16.2461	0	0
urokinase plasminogen activator surface receptor	8	0	11.8153	0	0
disintegrin and metalloproteinase domain-containing protein 9	7	0	10.3384	0	0
ectonucleotide pyrophosphatase/phosphodiesterase family member 1	6	0	8.86149	0	0
lysosomal acid phosphatase	6	0	8.86149	0	0
alpha-galactosidase A	5	0	7.38457	0	0
multiple inositol polyphosphate phosphatase 1	5	0	7.38457	0	0
pantetheinase	5	0	7.38457	0	0
CD97 antigen	4	0	5.90766	0	0
stromal interaction molecule 1	4	0	5.90766	0	0
inactive rhomboid protein 2	3	0	4.43074	0	0
N-acetylglucosamine-1-phosphotransferase subunits alpha/beta	3	0	4.43074	0	0
P2X purinoceptor 7	3	0	4.43074	0	0
protein FAM234B	3	0	4.43074	0	0
inter-alpha-trypsin inhibitor heavy chain H5	2	0	2.95383	0	0
low-density lipoprotein receptor-related protein 4	2	0	2.95383	0	0
protein canopy homolog 3	2	0	2.95383	0	0
protein O-glucosyltransferase 1	2	0	2.95383	0	0
thrombospondin type-1 domain-containing protein 7A	2	0	2.95383	0	0
tyrosine-protein kinase Mer	2	0	2.95383	0	0
UDP-glucose:glycoprotein glucosyltransferase 1	2	0	2.95383	0	0

## Sheet: Table S5c
Table S5C Identified 90 glycoproteins only from FUT8 KO CHO_K1 cells
glycoproteins	Proteomics identified
2-oxoglutarate and iron-dependent oxygenase domain-containing protein 3	N
all-trans retinoic acid-induced differentiation factor	N
alpha-(1,3)-fucosyltransferase 11	Y
amyloid beta A4 protein	Y
angiopoietin-4	N
ATP-binding cassette sub-family A member 1	Y
cathepsin F	Y
C-C motif chemokine 2	Y
CD151 antigen	N
CD59 glycoprotein	Y
ceroid-lipofuscinosis neuronal protein 5	Y
clusterin	Y
CMP-N-acetylneuraminate-beta-galactosamide-alpha-2,3-sialyltransferase 1	Y
collagen alpha-1(V) chain	Y
collagen alpha-1(XII) chain	Y
collagen alpha-1(XVI) chain	Y
contactin-1	N
cyclic AMP-dependent transcription factor ATF-6 alpha	N
dickkopf-related protein 3	Y
dipeptidyl peptidase 2	Y
disintegrin and metalloproteinase domain-containing protein 17	Y
dolichyl-diphosphooligosaccharide--protein glycosyltransferase subunit 2	N
ectonucleoside triphosphate diphosphohydrolase 5	N
endoplasmic reticulum aminopeptidase 1	Y
endoplasmic reticulum metallopeptidase 1	Y
endoplasmic reticulum-Golgi intermediate compartment protein 2	Y
epididymis-specific alpha-mannosidase	Y
ER degradation-enhancing alpha-mannosidase-like protein 3	N
GPI inositol-deacylase	Y
GPI transamidase component PIG-S	Y
GPI transamidase component PIG-T	Y
group XV phospholipase A2	Y
heat shock protein HSP 90-beta	Y
hyaluronidase-2	N
insulin-like growth factor 1 receptor	Y
interleukin-10 receptor subunit beta	N
interleukin-6 receptor subunit beta	Y
laminin subunit alpha-2	Y
laminin subunit beta-2	Y
leucyl-cystinyl aminopeptidase	Y
leukocyte surface antigen CD47	Y
lipase maturation factor 1	N
lipoprotein lipase	Y
macrophage colony-stimulating factor 1	Y
matrix metalloproteinase-9	Y
membralin	Y
MLV-related proviral Env polyprotein-like	N
neuroblastoma suppressor of tumorigenicity 1	Y
neuronal pentraxin receptor	Y
neutral cholesterol ester hydrolase 1	Y
olfactomedin-like protein 2B	Y
olfactomedin-like protein 3	Y
P2X purinoceptor 4	N
peptidyl-prolyl cis-trans isomerase FKBP7	Y
periostin	Y
peroxidasin homolog	Y
probable C-mannosyltransferase DPY19L3	N
procollagen-lysine,2-oxoglutarate 5-dioxygenase 2	N
prostaglandin G/H synthase 2	N
protein sel-1 homolog 3	N
proteinase-activated receptor 1	N
protocadherin Fat 1	Y
putative phospholipase B-like 2	Y
semaphorin-3C	Y
semaphorin-4B	Y
sialidase-1	Y
sodium/hydrogen exchanger 1	Y
soluble calcium-activated nucleotidase 1	Y
sphingomyelin phosphodiesterase	Y
sulfatase-modifying factor 1	Y
tectonic-1	N
thioredoxin domain-containing protein 15	Y
thrombomodulin	Y
thrombospondin-1	Y
thrombospondin-3	Y
torsin-3A	Y
transforming growth factor beta-1	N
transforming growth factor beta-3	Y
transmembrane 9 superfamily member 3	Y
transmembrane protein 106A	N
transmembrane protein 2	Y
transmembrane protein 231	N
transmembrane protein 62	N
transmembrane protein 9	Y
trophoblast glycoprotein	N
tubulointerstitial nephritis antigen-like	N
tumor necrosis factor ligand superfamily member 9	Y
tumor suppressor candidate 3	N
vasorin	Y
V-type proton ATPase subunit S1	Y
